# Supplementary material for: Decitabine cytotoxicity is promoted by dCMP deaminase DCTD and mitigated by SUMO-dependent E3 ligase TOPORS
Source: EMBO J. 2024 May 17;43(12):6. doi: 10.1038/s44318-024-00108-2 (PMC11183266; doi:10.1038/s44318-024-00108-2)
Supplement: Supplementary file 1 — Dataset EV1 [file 44318_2024_108_MOESM1_ESM.xlsx]

## Sheet: Sheet1
Dataset EV1: NormZ score outputs from DrugZ analyses of CRISPR screens.

## Sheet: 5-aza-dC WT HAP1
GENE	sumZ	numObs	normZ	pval_synth	rank_synth	fdr_synth	pval_supp	rank_supp	fdr_supp
APEX2	-20.32	8	-6.69	1.12e-11	1	2.17e-07	1	19364	1
SAMHD1	-18.95	8	-6.23	2.39e-10	2	2.32e-06	1	19363	1
HIRA	-18.56	8	-6.1	5.43e-10	3	2.78e-06	1	19362	1
XRCC1	-18.53	8	-6.09	5.74e-10	4	2.78e-06	1	19361	1
USP7	-16.52	8	-5.41	3.17e-08	5	0.000123	1	19360	1
RAD51B	-15.31	8	-5	2.83e-07	6	0.000861	1	19359	1
CUL3	-15.26	8	-4.98	3.11e-07	7	0.000861	1	19358	1
CSNK2A1	-15.13	8	-4.94	3.91e-07	8	0.000947	1	19357	1
MTF2	-14.7	8	-4.8	8.1e-07	9	0.00171	1	19356	1
FBXW7	-14.65	8	-4.78	8.84e-07	10	0.00171	1	19355	1
PIAS4	-14.34	8	-4.68	1.46e-06	11	0.00258	1	19354	1
EZH2	-13.47	8	-4.38	5.85e-06	12	0.00945	1	19353	1
CHTF8	-13.31	8	-4.33	7.56e-06	13	0.0109	1	19352	1
EIF4E2	-13.28	8	-4.32	7.89e-06	14	0.0109	1	19351	1
EED	-13.17	8	-4.28	9.32e-06	15	0.012	1	19350	1
FIP1L1	-13.12	8	-4.26	1e-05	16	0.0121	1	19349	1
ATM	-12.65	8	-4.1	2.03e-05	17	0.0231	1	19348	1
CAND1	-12.54	8	-4.07	2.38e-05	18	0.0245	1	19347	1
CARM1	-12.53	8	-4.06	2.4e-05	19	0.0245	1	19346	1
EXO1	-12.37	8	-4.01	3.01e-05	20	0.0291	1	19345	1
STRA13	-12.05	8	-3.9	4.75e-05	21	0.0436	1	19344	1
UBR4	-11.98	8	-3.88	5.19e-05	22	0.0436	1	19343	1
C1S	-11.98	8	-3.88	5.24e-05	23	0.0436	1	19342	1
ASZ1	-11.96	8	-3.87	5.4e-05	24	0.0436	1	19341	1
NFATC2IP	-11.74	8	-3.8	7.24e-05	25	0.0561	1	19340	1
UBE2T	-11.68	8	-3.78	7.83e-05	26	0.0571	1	19339	1
APITD1	-11.66	8	-3.77	8.1e-05	27	0.0571	1	19338	1
KIAA1524	-11.64	8	-3.77	8.26e-05	28	0.0571	1	19337	1
RNF138	-11.59	8	-3.75	8.92e-05	29	0.0576	1	19336	1
RECQL4	-11.59	8	-3.75	8.93e-05	30	0.0576	1	19335	1
SOS1	-11.47	8	-3.71	0.000104	31	0.0651	1	19334	1
MYADM	-11.41	8	-3.69	0.000113	32	0.0657	1	19333	1
SETDB1	-11.41	8	-3.69	0.000114	33	0.0657	1	19332	1
KIAA0319L	-11.38	8	-3.68	0.000118	34	0.0657	1	19331	1
KLRB1	-11.37	8	-3.68	0.000119	35	0.0657	1	19330	1
GPR75-ASB3	-11.28	8	-3.64	0.000134	36	0.0709	1	19329	1
ATF7IP	-11.27	8	-3.64	0.000135	37	0.0709	1	19328	1
RBM10	-11.22	8	-3.62	0.000145	38	0.0739	1	19327	1
CRAMP1L	-11.12	8	-3.59	0.000166	39	0.0823	1	19326	1
CTPS1	-11.07	8	-3.58	0.000175	40	0.0845	1	19325	1
PPP2R2A	-11.05	8	-3.57	0.00018	41	0.0845	1	19324	1
FAM26D	-11.04	8	-3.56	0.000183	42	0.0845	1	19323	1
SENP1	-10.95	8	-3.53	0.000205	43	0.0921	1	19322	1
SPEN	-10.87	8	-3.51	0.000228	44	0.1	1	19321	1
PTBP1	-10.85	8	-3.5	0.000234	45	0.1	1	19320	1
SPZ1	-10.81	8	-3.49	0.000244	46	0.103	1	19319	1
C19orf40	-10.77	8	-3.47	0.000257	47	0.106	1	19318	1
NF2	-10.65	8	-3.43	0.0003	48	0.119	1	19317	1
NLRP1	-10.64	8	-3.43	0.000304	49	0.119	1	19316	1
RPS2	-10.63	8	-3.43	0.000307	50	0.119	1	19315	1
TOE1	-10.56	8	-3.4	0.000335	51	0.127	1	19314	1
SSRP1	-10.54	8	-3.39	0.000344	52	0.128	1	19313	1
TFAP2C	-10.46	8	-3.37	0.00038	53	0.136	1	19312	1
ZSWIM7	-10.45	8	-3.37	0.000382	54	0.136	1	19311	1
CRTAP	-10.44	8	-3.36	0.000386	55	0.136	1	19310	1
SPIDR	-10.29	8	-3.31	0.000465	56	0.16	1	19309	1
NRF1	-10.28	8	-3.31	0.000472	57	0.16	1	19308	1
RTKN2	-10.25	8	-3.3	0.000485	58	0.162	1	19307	1
FAM111A	-10.21	8	-3.29	0.000509	59	0.167	0.999	19306	1
EAF1	-10.19	8	-3.28	0.000521	60	0.167	0.999	19305	1
SZT2	-10.19	8	-3.28	0.000525	61	0.167	0.999	19304	1
EDC3	-10.16	8	-3.27	0.000541	62	0.168	0.999	19303	1
KDM1A	-10.15	8	-3.26	0.000548	63	0.168	0.999	19302	1
MGA	-10.13	8	-3.26	0.000562	64	0.168	0.999	19301	1
BABAM1	-10.13	8	-3.26	0.000565	65	0.168	0.999	19300	1
PPP1R12A	-9.98	8	-3.21	0.000671	66	0.197	0.999	19299	1
AGK	-9.93	8	-3.19	0.000715	67	0.207	0.999	19298	1
TLK2	-9.91	8	-3.18	0.000731	68	0.208	0.999	19297	1
UBA6	-9.87	8	-3.17	0.000764	69	0.215	0.999	19296	1
CMTR1	-9.82	8	-3.15	0.000804	70	0.22	0.999	19295	1
FUT7	-9.82	8	-3.15	0.000813	71	0.22	0.999	19294	1
MAEA	-9.8	8	-3.15	0.000826	72	0.22	0.999	19293	1
POLE3	-9.8	8	-3.14	0.000831	73	0.22	0.999	19292	1
LUC7L2	-9.78	8	-3.14	0.000845	74	0.22	0.999	19291	1
PNLIPRP3	-9.77	8	-3.14	0.000854	75	0.22	0.999	19290	1
PDPR	-9.76	8	-3.13	0.000864	76	0.22	0.999	19289	1
SWSAP1	-9.74	8	-3.13	0.000882	77	0.221	0.999	19288	1
RAD52	-9.72	8	-3.12	0.000904	78	0.221	0.999	19287	1
S100A14	-9.72	8	-3.12	0.000907	79	0.221	0.999	19286	1
SGPP1	-9.7	8	-3.11	0.000922	80	0.221	0.999	19285	1
MPRIP	-9.69	8	-3.11	0.000934	81	0.221	0.999	19284	1
SLC14A1	-9.69	8	-3.11	0.000935	82	0.221	0.999	19283	1
ADAM10	-9.68	8	-3.11	0.000949	83	0.221	0.999	19282	1
NBN	-9.65	8	-3.1	0.000982	84	0.226	0.999	19281	1
FGB	-9.62	8	-3.09	0.00102	85	0.232	0.999	19280	1
FANCA	-9.6	8	-3.08	0.00104	86	0.235	0.999	19279	1
FZR1	-9.56	8	-3.07	0.00109	87	0.242	0.999	19278	1
FBXW11	-9.54	8	-3.06	0.00111	88	0.244	0.999	19277	1
FBXL6	-9.53	8	-3.06	0.00112	89	0.244	0.999	19276	1
CLIC1	-9.47	8	-3.03	0.0012	90	0.257	0.999	19275	1
CYP7A1	-9.46	8	-3.03	0.00121	91	0.257	0.999	19274	1
HNRNPD	-9.45	8	-3.03	0.00123	92	0.258	0.999	19273	1
UPK3BL	-9.44	8	-3.02	0.00125	93	0.258	0.999	19272	1
TCTA	-9.43	8	-3.02	0.00125	94	0.258	0.999	19271	1
IWS1	-9.36	8	-3	0.00135	95	0.276	0.999	19270	1
PRIMPOL	-9.34	8	-2.99	0.00139	96	0.279	0.999	19269	1
PDIA5	-9.33	8	-2.99	0.0014	97	0.279	0.999	19268	1
SPATS2L	-9.26	8	-2.97	0.00151	98	0.299	0.998	19267	1
BOLA2	-9.23	8	-2.95	0.00157	99	0.307	0.998	19266	1
CAMK1D	-9.17	8	-2.94	0.00167	100	0.323	0.998	19265	1
PALB2	-9.16	8	-2.93	0.00169	101	0.323	0.998	19264	1
YTHDF2	-9.16	8	-2.93	0.0017	102	0.323	0.998	19263	1
MED16	-9.12	8	-2.92	0.00176	103	0.327	0.998	19262	1
ADCY3	-9.12	8	-2.92	0.00176	104	0.327	0.998	19261	1
SS18	-9.12	8	-2.92	0.00177	105	0.327	0.998	19260	1
ZNF165	-9.07	8	-2.9	0.00186	106	0.337	0.998	19259	1
LZTS2	-9.07	8	-2.9	0.00186	107	0.337	0.998	19258	1
MAGEB4	-9.02	8	-2.88	0.00198	108	0.354	0.998	19257	1
SACS	-9.01	8	-2.88	0.002	109	0.355	0.998	19256	1
ZNF217	-8.99	8	-2.87	0.00203	110	0.358	0.998	19255	1
MYD88	-8.98	8	-2.87	0.00205	111	0.358	0.998	19254	1
EPRS	-8.97	8	-2.87	0.00208	112	0.359	0.998	19253	1
S100PBP	-8.96	8	-2.86	0.0021	113	0.36	0.998	19252	1
COG3	-8.93	8	-2.85	0.00217	114	0.364	0.998	19251	1
ISG15	-8.93	8	-2.85	0.00217	115	0.364	0.998	19250	1
CGB	-8.92	8	-2.85	0.00218	116	0.364	0.998	19249	1
LAMB2	-8.91	8	-2.85	0.0022	117	0.364	0.998	19248	1
LRR1	-8.91	8	-2.85	0.00222	118	0.364	0.998	19247	1
MCM8	-8.89	8	-2.84	0.00225	119	0.367	0.998	19246	1
UBE2Q2L	-8.87	8	-2.83	0.0023	120	0.371	0.998	19245	1
GTPBP2	-8.85	8	-2.83	0.00236	121	0.378	0.998	19244	1
CABIN1	-8.83	8	-2.82	0.0024	122	0.38	0.998	19243	1
DUSP22	-8.83	8	-2.82	0.00242	123	0.38	0.998	19242	1
DBX2	-8.82	8	-2.82	0.00244	124	0.38	0.998	19241	1
PATE2	-8.78	8	-2.8	0.00252	125	0.391	0.997	19240	1
ZNF770	-8.78	8	-2.8	0.00254	126	0.391	0.997	19239	1
ACTL8	-8.77	8	-2.8	0.00257	127	0.391	0.997	19238	1
NT5C1B-RDH14	-8.76	8	-2.79	0.0026	128	0.391	0.997	19237	1
GK2	-8.75	8	-2.79	0.00263	129	0.391	0.997	19236	1
FKBP5	-8.74	8	-2.79	0.00264	130	0.391	0.997	19235	1
OR10G4	-8.73	8	-2.79	0.00266	131	0.391	0.997	19234	1
DDX23	-8.73	8	-2.79	0.00267	132	0.391	0.997	19233	1
EIF4ENIF1	-8.72	8	-2.78	0.00269	133	0.391	0.997	19232	1
FCN3	-8.69	8	-2.77	0.00277	134	0.4	0.997	19231	1
APOL2	-8.66	8	-2.76	0.00287	135	0.411	0.997	19230	1
LRRN4	-8.64	8	-2.76	0.00292	136	0.411	0.997	19229	1
LIN37	-8.64	8	-2.75	0.00294	137	0.411	0.997	19228	1
NT5C1B	-8.64	8	-2.75	0.00294	138	0.411	0.997	19227	1
TNFAIP8L2-SCNM1	-8.63	8	-2.75	0.00297	139	0.411	0.997	19226	1
ZNRF1	-8.62	8	-2.75	0.00299	140	0.411	0.997	19225	1
TNFAIP1	-8.61	8	-2.75	0.00301	141	0.411	0.997	19224	1
LEO1	-8.6	8	-2.74	0.00304	142	0.411	0.997	19223	1
E2F6	-8.6	8	-2.74	0.00307	143	0.411	0.997	19222	1
CCNA2	-8.59	8	-2.74	0.00307	144	0.411	0.997	19221	1
HIST1H4K	-8.59	8	-2.74	0.00308	145	0.411	0.997	19220	1
PPP1R42	-8.59	8	-2.74	0.0031	146	0.411	0.997	19219	1
TCEA1	-8.52	8	-2.72	0.0033	147	0.435	0.997	19218	1
PI4KB	-8.51	8	-2.71	0.00333	148	0.436	0.997	19217	1
OR5M8	-8.48	8	-2.7	0.00346	149	0.447	0.997	19216	1
NCOA5	-8.48	8	-2.7	0.00346	150	0.447	0.997	19215	1
MAN1B1	-8.46	8	-2.7	0.00351	151	0.45	0.996	19214	1
CNDP1	-8.45	8	-2.69	0.00357	152	0.453	0.996	19213	1
OXTR	-8.44	8	-2.69	0.00358	153	0.453	0.996	19212	1
ZNF410	-8.42	8	-2.68	0.00366	154	0.46	0.996	19211	1
PABPN1L	-8.39	8	-2.67	0.00376	155	0.47	0.996	19210	1
WDR53	-8.39	8	-2.67	0.00379	156	0.47	0.996	19209	1
KIF18B	-8.38	8	-2.67	0.00383	157	0.471	0.996	19208	1
SYNPO	-8.37	8	-2.67	0.00384	158	0.471	0.996	19207	1
TMEM155	-8.31	8	-2.64	0.00409	159	0.494	0.996	19206	1
CTTNBP2NL	-8.3	8	-2.64	0.00412	160	0.494	0.996	19205	1
ARL16	-8.3	8	-2.64	0.00415	161	0.494	0.996	19204	1
SLC9A6	-8.3	8	-2.64	0.00415	162	0.494	0.996	19203	1
GSTM3	-8.29	8	-2.64	0.00418	163	0.494	0.996	19202	1
SLC25A26	-8.28	8	-2.64	0.0042	164	0.494	0.996	19201	1
MROH6	-8.28	8	-2.63	0.00422	165	0.494	0.996	19200	1
LDHD	-8.27	8	-2.63	0.00426	166	0.494	0.996	19199	1
ATP6V1E1	-8.27	8	-2.63	0.00427	167	0.494	0.996	19198	1
DOCK1	-8.26	8	-2.63	0.00428	168	0.494	0.996	19197	1
CACYBP	-8.25	8	-2.63	0.00433	169	0.495	0.996	19196	1
MBOAT7	-8.25	8	-2.62	0.00435	170	0.495	0.996	19195	1
FOXD4L5	-8.23	8	-2.62	0.00442	171	0.496	0.996	19194	1
RGS9BP	-8.23	8	-2.62	0.00443	172	0.496	0.996	19193	1
SDHA	-8.23	8	-2.62	0.00443	173	0.496	0.996	19192	1
CYFIP2	-8.22	8	-2.61	0.00447	174	0.496	0.996	19191	1
RNF126	-8.21	8	-2.61	0.00451	175	0.496	0.995	19190	1
SLX1A	-8.21	8	-2.61	0.00452	176	0.496	0.995	19189	1
BRE	-8.21	8	-2.61	0.00454	177	0.496	0.995	19188	1
SPINT4	-8.2	8	-2.61	0.00456	178	0.496	0.995	19187	1
RPL9	-8.19	8	-2.6	0.00462	179	0.496	0.995	19186	1
RNH1	-8.18	8	-2.6	0.00465	180	0.496	0.995	19185	1
STAG2	-8.18	8	-2.6	0.00466	181	0.496	0.995	19184	1
RETN	-8.18	8	-2.6	0.00467	182	0.496	0.995	19183	1
CABP1	-7.64	7	-2.6	0.00473	183	0.5	0.995	19182	1
SRP19	-8.13	8	-2.58	0.00489	184	0.514	0.995	19181	1
PTTG2	-8.12	8	-2.58	0.00492	185	0.515	0.995	19180	1
RIC8B	-8.1	8	-2.57	0.00504	186	0.524	0.995	19179	1
RBM14-RBM4	-8.09	8	-2.57	0.00507	187	0.525	0.995	19178	1
OLIG3	-8.08	8	-2.57	0.00515	188	0.53	0.995	19177	1
FANCL	-8.06	8	-2.56	0.00525	189	0.532	0.995	19176	1
SULT1A4	-8.05	8	-2.56	0.00527	190	0.532	0.995	19175	1
BMI1	-8.05	8	-2.56	0.00527	191	0.532	0.995	19174	1
BAZ1B	-8.05	8	-2.56	0.0053	192	0.532	0.995	19173	1
ATXN7L3	-8.05	8	-2.56	0.0053	193	0.532	0.995	19172	1
LGALS14	-8.03	8	-2.55	0.00536	194	0.532	0.995	19171	1
FAM150A	-8.03	8	-2.55	0.0054	195	0.532	0.995	19170	1
PDGFRB	-8.02	8	-2.55	0.00542	196	0.532	0.995	19169	1
NAPEPLD	-8.02	8	-2.55	0.00542	197	0.532	0.995	19168	1
DYRK3	-8.02	8	-2.55	0.00545	198	0.532	0.995	19167	1
ALKBH2	-8.01	8	-2.54	0.00547	199	0.532	0.995	19166	1
TYW3	-8	8	-2.54	0.00555	200	0.533	0.994	19165	1
EMILIN1	-7.99	8	-2.54	0.00558	201	0.533	0.994	19164	1
SP9	-7.99	8	-2.54	0.0056	202	0.533	0.994	19163	1
AP3B1	-7.99	8	-2.54	0.0056	203	0.533	0.994	19162	1
QTRTD1	-7.98	8	-2.53	0.00563	204	0.533	0.994	19161	1
SMARCA5	-7.97	8	-2.53	0.00569	205	0.533	0.994	19160	1
LIPK	-7.97	8	-2.53	0.00569	206	0.533	0.994	19159	1
GPNMB	-7.97	8	-2.53	0.00569	207	0.533	0.994	19158	1
CHML	-7.95	8	-2.52	0.00581	208	0.538	0.994	19157	1
NRROS	-7.95	8	-2.52	0.00583	209	0.538	0.994	19156	1
ZNF223	-7.95	8	-2.52	0.00584	210	0.538	0.994	19155	1
RAD18	-7.94	8	-2.52	0.00587	211	0.539	0.994	19154	1
SPTAN1	-7.93	8	-2.51	0.00595	212	0.544	0.994	19153	1
GPC5	-7.91	8	-2.51	0.00605	213	0.55	0.994	19152	1
HEXIM1	-7.9	8	-2.51	0.00608	214	0.55	0.994	19151	1
ANGPT1	-7.9	8	-2.51	0.00611	215	0.55	0.994	19150	1
DDRGK1	-7.89	8	-2.5	0.00614	216	0.55	0.994	19149	1
SLC25A37	-7.88	8	-2.5	0.00622	217	0.555	0.994	19148	1
ALG3	-7.86	8	-2.49	0.00632	218	0.562	0.994	19147	1
CNN1	-7.86	8	-2.49	0.00635	219	0.562	0.994	19146	1
ERF	-7.85	8	-2.49	0.0064	220	0.563	0.994	19145	1
KCTD5	-7.84	8	-2.49	0.00647	221	0.566	0.994	19144	1
KIAA1804	-7.83	8	-2.48	0.00649	222	0.566	0.994	19143	1
BNIPL	-7.82	8	-2.48	0.0066	223	0.568	0.993	19142	1
E2F7	-7.82	8	-2.48	0.0066	224	0.568	0.993	19141	1
NCOR1	-7.82	8	-2.48	0.00661	225	0.568	0.993	19140	1
ZNF789	-7.81	8	-2.48	0.00663	226	0.568	0.993	19139	1
CCZ1B	-7.8	8	-2.47	0.00674	227	0.575	0.993	19138	1
MKLN1	-7.79	8	-2.47	0.00678	228	0.576	0.993	19137	1
NAA16	-7.78	8	-2.47	0.00682	229	0.577	0.993	19136	1
ZNF41	-7.77	8	-2.46	0.00692	230	0.581	0.993	19135	1
IFT140	-7.77	8	-2.46	0.00693	231	0.581	0.993	19134	1
ATP7A	-7.75	8	-2.46	0.00704	232	0.586	0.993	19133	1
MED26	-7.75	8	-2.45	0.00705	233	0.586	0.993	19132	1
C5orf34	-7.74	8	-2.45	0.00712	234	0.589	0.993	19131	1
ABCG5	-7.72	8	-2.45	0.00721	235	0.594	0.993	19130	1
OR10A3	-7.72	8	-2.44	0.00726	236	0.595	0.993	19129	1
SLC3A2	-7.71	8	-2.44	0.00732	237	0.598	0.993	19128	1
ADH1A	-7.69	8	-2.44	0.00741	238	0.598	0.993	19127	1
SLC39A7	-7.69	8	-2.44	0.00741	239	0.598	0.993	19126	1
RAD54L	-7.68	8	-2.43	0.00749	240	0.598	0.993	19125	1
NOS1AP	-7.68	8	-2.43	0.00752	241	0.598	0.992	19124	1
AKR7A2	-7.67	8	-2.43	0.00755	242	0.598	0.992	19123	1
WDR12	-7.67	8	-2.43	0.00755	243	0.598	0.992	19122	1
EPS8L1	-7.67	8	-2.43	0.0076	244	0.598	0.992	19121	1
RASSF6	-7.67	8	-2.43	0.0076	245	0.598	0.992	19120	1
RUFY2	-7.66	8	-2.43	0.00763	246	0.598	0.992	19119	1
GID8	-7.66	8	-2.43	0.00763	247	0.598	0.992	19118	1
UBQLNL	-7.65	8	-2.42	0.00772	248	0.603	0.992	19117	1
N4BP3	-7.63	8	-2.42	0.00784	249	0.61	0.992	19116	1
RNF4	-7.62	8	-2.41	0.00791	250	0.611	0.992	19115	1
SARDH	-7.62	8	-2.41	0.00795	251	0.611	0.992	19114	1
PBX1	-7.62	8	-2.41	0.00796	252	0.611	0.992	19113	1
PCDH8	-7.6	8	-2.41	0.00805	253	0.616	0.992	19112	1
CDKN2AIP	-7.6	8	-2.4	0.00809	254	0.617	0.992	19111	1
ctrl_224	-7.59	8	-2.4	0.00816	255	0.62	0.992	19110	1
SRSF9	-7.58	8	-2.4	0.00821	256	0.62	0.992	19109	1
USP14	-7.58	8	-2.4	0.00823	257	0.62	0.992	19108	1
HPS6	-7.58	8	-2.4	0.00825	258	0.62	0.992	19107	1
ABHD12	-7.57	8	-2.4	0.00829	259	0.62	0.992	19106	1
REV1	-7.57	8	-2.39	0.00834	260	0.621	0.992	19105	1
AP5B1	-7.55	8	-2.39	0.00843	261	0.624	0.992	19104	1
FOXN1	-7.55	8	-2.39	0.00847	262	0.624	0.992	19103	1
WDR38	-7.55	8	-2.39	0.00847	263	0.624	0.992	19102	1
PATL1	-7.54	8	-2.39	0.00851	264	0.624	0.991	19101	1
GPR89A	-7.53	8	-2.38	0.00858	265	0.627	0.991	19100	1
TBX1	-7.52	8	-2.38	0.00866	266	0.631	0.991	19099	1
TSEN2	-7.52	8	-2.38	0.00871	267	0.631	0.991	19098	1
RPL22L1	-7.52	8	-2.38	0.00873	268	0.631	0.991	19097	1
PPP2R2C	-7.51	8	-2.38	0.00877	269	0.632	0.991	19096	1
GOLGA7	-7.5	8	-2.37	0.00886	270	0.633	0.991	19095	1
GEN1	-6.49	6	-2.37	0.00889	271	0.633	0.991	19094	1
TEX264	-7.49	8	-2.37	0.0089	272	0.633	0.991	19093	1
MAP1LC3B2	-7.49	8	-2.37	0.00892	273	0.633	0.991	19092	1
NIP7	-7.49	8	-2.37	0.00896	274	0.633	0.991	19091	1
SIDT1	-7.48	8	-2.37	0.009	275	0.634	0.991	19090	1
ZNF658	-7.47	8	-2.36	0.00909	276	0.638	0.991	19089	1
CHAF1A	-7.45	8	-2.35	0.00928	277	0.649	0.991	19088	1
ADGRG3	-7.44	8	-2.35	0.00932	278	0.649	0.991	19087	1
SEL1L	-7.43	8	-2.35	0.00941	279	0.651	0.991	19086	1
LMCD1	-7.42	8	-2.34	0.00951	280	0.651	0.99	19085	1
BPIFB2	-7.41	8	-2.34	0.00958	281	0.651	0.99	19084	1
ZNF687	-7.41	8	-2.34	0.00962	282	0.651	0.99	19083	1
FZD2	-7.41	8	-2.34	0.00962	283	0.651	0.99	19082	1
WNT10A	-7.41	8	-2.34	0.00964	284	0.651	0.99	19081	1
TOPBP1	-7.4	8	-2.34	0.00967	285	0.651	0.99	19080	1
SCNM1	-7.4	8	-2.34	0.00968	286	0.651	0.99	19079	1
NT5DC3	-7.4	8	-2.34	0.00972	287	0.651	0.99	19078	1
TMEM180	-7.39	8	-2.34	0.00974	288	0.651	0.99	19077	1
DBF4	-7.39	8	-2.33	0.00978	289	0.651	0.99	19076	1
CYP4Z1	-7.39	8	-2.33	0.00982	290	0.651	0.99	19075	1
C7orf33	-7.38	8	-2.33	0.00985	291	0.651	0.99	19074	1
EML1	-7.38	8	-2.33	0.00985	292	0.651	0.99	19073	1
FAM65B	-7.38	8	-2.33	0.00986	293	0.651	0.99	19072	1
C20orf78	-7.37	8	-2.33	0.00994	294	0.653	0.99	19071	1
EHMT2	-7.37	8	-2.33	0.00996	295	0.653	0.99	19070	1
KIF1B	-7.36	8	-2.32	0.01	296	0.653	0.99	19069	1
RPL10	-7.35	8	-2.32	0.0101	297	0.653	0.99	19068	1
PDHB	-7.35	8	-2.32	0.0102	298	0.653	0.99	19067	1
OR5M1	-7.34	8	-2.32	0.0103	299	0.653	0.99	19066	1
SMARCAL1	-7.33	8	-2.32	0.0103	300	0.653	0.99	19065	1
VHL	-7.33	8	-2.32	0.0103	301	0.653	0.99	19064	1
CALML5	-7.33	8	-2.31	0.0103	302	0.653	0.99	19063	1
CTAGE15	-7.33	8	-2.31	0.0103	303	0.653	0.99	19062	1
TRIM43B	-7.33	8	-2.31	0.0104	304	0.653	0.99	19061	1
PRL	-7.32	8	-2.31	0.0104	305	0.653	0.99	19060	1
YJEFN3	-7.32	8	-2.31	0.0104	306	0.653	0.99	19059	1
HNRNPUL1	-7.32	8	-2.31	0.0104	307	0.653	0.99	19058	1
NUDC	-7.32	8	-2.31	0.0104	308	0.653	0.99	19057	1
CRB3	-7.32	8	-2.31	0.0105	309	0.653	0.99	19056	1
KCNMB3	-7.31	8	-2.31	0.0105	310	0.653	0.99	19055	1
LOXHD1	-7.31	8	-2.31	0.0105	311	0.653	0.989	19054	1
TIPRL	-7.31	8	-2.31	0.0105	312	0.653	0.989	19053	1
FAM228B	-7.29	8	-2.3	0.0107	313	0.66	0.989	19052	1
RFC5	-7.29	8	-2.3	0.0107	314	0.66	0.989	19051	1
DDX56	-7.28	8	-2.3	0.0107	315	0.66	0.989	19050	1
MORC2	-7.28	8	-2.3	0.0108	316	0.66	0.989	19049	1
HSPA1A	-7.27	8	-2.29	0.0109	317	0.663	0.989	19048	1
SETBP1	-7.27	8	-2.29	0.0109	318	0.663	0.989	19047	1
TNIP1	-7.25	8	-2.29	0.0111	319	0.672	0.989	19046	1
OR56B4	-7.25	8	-2.29	0.0111	320	0.672	0.989	19045	1
MAGEA3	-7.24	8	-2.29	0.0112	321	0.672	0.989	19044	1
MRPL10	-7.24	8	-2.28	0.0112	322	0.672	0.989	19043	1
KCTD10	-7.24	8	-2.28	0.0112	323	0.672	0.989	19042	1
FUBP1	-7.23	8	-2.28	0.0113	324	0.672	0.989	19041	1
OTUB1	-7.23	8	-2.28	0.0113	325	0.672	0.989	19040	1
MAPK13	-7.23	8	-2.28	0.0113	326	0.672	0.989	19039	1
TPPP	-7.22	8	-2.28	0.0113	327	0.672	0.989	19038	1
KIRREL	-7.2	8	-2.27	0.0116	328	0.681	0.988	19037	1
KLHDC4	-7.2	8	-2.27	0.0116	329	0.681	0.988	19036	1
COTL1	-7.19	8	-2.27	0.0117	330	0.684	0.988	19035	1
ATAD2	-7.18	8	-2.27	0.0118	331	0.684	0.988	19034	1
RNF168	-7.18	8	-2.26	0.0118	332	0.684	0.988	19033	1
GML	-7.18	8	-2.26	0.0118	333	0.684	0.988	19032	1
DAXX	-7.17	8	-2.26	0.0119	334	0.684	0.988	19031	1
HEATR3	-7.17	8	-2.26	0.0119	335	0.684	0.988	19030	1
GSPT1	-7.17	8	-2.26	0.0119	336	0.684	0.988	19029	1
DDX6	-7.17	8	-2.26	0.0119	337	0.684	0.988	19028	1
OR2AT4	-7.17	8	-2.26	0.0119	338	0.684	0.988	19027	1
ISPD	-7.16	8	-2.26	0.012	339	0.686	0.988	19026	1
GON4L	-7.15	8	-2.26	0.0121	340	0.686	0.988	19025	1
SLC25A28	-7.15	8	-2.25	0.0121	341	0.686	0.988	19024	1
GABPA	-7.15	8	-2.25	0.0121	342	0.686	0.988	19023	1
ENPP4	-7.14	8	-2.25	0.0122	343	0.686	0.988	19022	1
SMEK1	-7.14	8	-2.25	0.0122	344	0.686	0.988	19021	1
MED1	-7.13	8	-2.25	0.0123	345	0.686	0.988	19020	1
CD14	-7.13	8	-2.25	0.0123	346	0.686	0.988	19019	1
PCDHGC3	-7.13	8	-2.25	0.0123	347	0.686	0.988	19018	1
LCE3E	-7.13	8	-2.25	0.0124	348	0.686	0.988	19017	1
SPPL2B	-7.13	8	-2.25	0.0124	349	0.686	0.988	19016	1
RREB1	-7.12	8	-2.24	0.0124	350	0.686	0.988	19015	1
AP2S1	-7.12	8	-2.24	0.0124	351	0.686	0.988	19014	1
WDR83	-7.11	8	-2.24	0.0125	352	0.686	0.988	19013	1
MBIP	-7.11	8	-2.24	0.0125	353	0.686	0.987	19012	1
LOC554223	-7.11	8	-2.24	0.0125	354	0.686	0.987	19011	1
MASTL	-7.1	8	-2.24	0.0127	355	0.689	0.987	19010	1
PKD2L1	-7.1	8	-2.24	0.0127	356	0.689	0.987	19009	1
TMEM117	-7.09	8	-2.23	0.0127	357	0.689	0.987	19008	1
CSPG5	-7.09	8	-2.23	0.0127	358	0.689	0.987	19007	1
NR2C1	-7.08	8	-2.23	0.0129	359	0.691	0.987	19006	1
ARHGAP11A	-7.08	8	-2.23	0.0129	360	0.691	0.987	19005	1
GPR176	-7.08	8	-2.23	0.0129	361	0.691	0.987	19004	1
MPZ	-7.07	8	-2.23	0.0129	362	0.692	0.987	19003	1
TDRD5	-7.07	8	-2.23	0.013	363	0.692	0.987	19002	1
GIGYF2	-7.06	8	-2.23	0.013	364	0.692	0.987	19001	1
NPTX2	-7.06	8	-2.22	0.013	365	0.692	0.987	19000	1
SLC16A12	-7.05	8	-2.22	0.0132	366	0.693	0.987	18999	1
HDAC3	-7.05	8	-2.22	0.0132	367	0.693	0.987	18998	1
STAU2	-7.04	8	-2.22	0.0133	368	0.693	0.987	18997	1
PRUNE	-7.04	8	-2.22	0.0133	369	0.693	0.987	18996	1
KDM5C	-7.04	8	-2.22	0.0134	370	0.693	0.987	18995	1
RPA2	-7.04	8	-2.22	0.0134	371	0.693	0.987	18994	1
ARIH2	-7.04	8	-2.22	0.0134	372	0.693	0.987	18993	1
MMACHC	-7.03	8	-2.21	0.0134	373	0.693	0.987	18992	1
MDN1	-7.03	8	-2.21	0.0134	374	0.693	0.987	18991	1
NAA38	-7.03	8	-2.21	0.0135	375	0.693	0.987	18990	1
FAM178A	-7.03	8	-2.21	0.0135	376	0.693	0.987	18989	1
CHPF	-7.02	8	-2.21	0.0135	377	0.693	0.986	18988	1
SLC22A12	-7.02	8	-2.21	0.0136	378	0.693	0.986	18987	1
GBX1	-7.02	8	-2.21	0.0136	379	0.693	0.986	18986	1
ZSCAN26	-7.02	8	-2.21	0.0136	380	0.693	0.986	18985	1
TOP1MT	-7	8	-2.2	0.0137	381	0.696	0.986	18984	1
COX7A1	-7	8	-2.2	0.0138	382	0.696	0.986	18983	1
ASIC3	-7	8	-2.2	0.0138	383	0.696	0.986	18982	1
FAM229A	-7	8	-2.2	0.0138	384	0.696	0.986	18981	1
ANKRD18B	-6.99	8	-2.2	0.0139	385	0.696	0.986	18980	1
SAFB	-6.99	8	-2.2	0.0139	386	0.696	0.986	18979	1
RARRES2	-6.99	8	-2.2	0.0139	387	0.696	0.986	18978	1
SREK1	-6.99	8	-2.2	0.014	388	0.696	0.986	18977	1
BOLA1	-6.98	8	-2.2	0.014	389	0.696	0.986	18976	1
SON	-6.98	8	-2.2	0.014	390	0.696	0.986	18975	1
LATS2	-6.98	8	-2.2	0.0141	391	0.696	0.986	18974	1
MCTS1	-6.97	8	-2.19	0.0142	392	0.698	0.986	18973	1
OAT	-6.97	8	-2.19	0.0142	393	0.698	0.986	18972	1
PHOSPHO2-KLHL23	-6.97	8	-2.19	0.0142	394	0.698	0.986	18971	1
THOC3	-6.95	8	-2.19	0.0143	395	0.703	0.986	18970	1
PDS5A	-6.95	8	-2.19	0.0144	396	0.706	0.986	18969	1
B9D1	-6.94	8	-2.18	0.0145	397	0.707	0.986	18968	1
SMURF1	-6.94	8	-2.18	0.0146	398	0.709	0.985	18967	1
FAM110C	-6.92	8	-2.18	0.0147	399	0.712	0.985	18966	1
H3F3B	-6.92	8	-2.18	0.0147	400	0.712	0.985	18965	1
INSIG2	-6.92	8	-2.17	0.0148	401	0.714	0.985	18964	1
GHITM	-6.92	8	-2.17	0.0148	402	0.714	0.985	18963	1
HIST1H1E	-6.91	8	-2.17	0.0149	403	0.715	0.985	18962	1
TMEM260	-6.91	8	-2.17	0.0149	404	0.715	0.985	18961	1
PSG11	-6.9	8	-2.17	0.015	405	0.715	0.985	18960	1
AP1M2	-6.9	8	-2.17	0.015	406	0.715	0.985	18959	1
MPC1	-6.89	8	-2.17	0.0151	407	0.716	0.985	18958	1
ZNF638	-6.89	8	-2.17	0.0151	408	0.716	0.985	18957	1
SRGAP1	-6.89	8	-2.17	0.0152	409	0.716	0.985	18956	1
SLC20A2	-6.89	8	-2.17	0.0152	410	0.716	0.985	18955	1
FAM228A	-6.88	8	-2.16	0.0153	411	0.716	0.985	18954	1
CTSZ	-6.88	8	-2.16	0.0153	412	0.716	0.985	18953	1
C7orf61	-6.87	8	-2.16	0.0153	413	0.716	0.985	18952	1
PABPC4	-6.87	8	-2.16	0.0154	414	0.716	0.985	18951	1
XCL1	-6.87	8	-2.16	0.0154	415	0.716	0.985	18950	1
DSG4	-6.87	8	-2.16	0.0155	416	0.716	0.985	18949	1
WDTC1	-6.87	8	-2.16	0.0155	417	0.716	0.985	18948	1
SIKE1	-6.86	8	-2.16	0.0155	418	0.716	0.985	18947	1
FN1	-6.86	8	-2.16	0.0155	419	0.716	0.984	18946	1
NDUFB1	-6.86	8	-2.16	0.0155	420	0.716	0.984	18945	1
PTPRG	-6.86	8	-2.16	0.0156	421	0.716	0.984	18944	1
SLC45A4	-6.84	8	-2.15	0.0158	422	0.723	0.984	18943	1
HIST1H4G	-6.84	8	-2.15	0.0158	423	0.723	0.984	18942	1
KTN1	-6.84	8	-2.15	0.0158	424	0.723	0.984	18941	1
CDC42SE1	-6.83	8	-2.15	0.0159	425	0.723	0.984	18940	1
ATP6V0D1	-6.82	8	-2.14	0.0161	426	0.732	0.984	18939	1
NR2C2	-6.81	8	-2.14	0.0163	427	0.734	0.984	18938	1
CTH	-6.8	8	-2.14	0.0163	428	0.734	0.984	18937	1
SLC22A2	-6.8	8	-2.14	0.0163	429	0.734	0.984	18936	1
MCCC1	-6.8	8	-2.14	0.0164	430	0.734	0.984	18935	1
NPW	-6.8	8	-2.14	0.0164	431	0.734	0.984	18934	1
CBL	-6.8	8	-2.14	0.0164	432	0.734	0.984	18933	1
FGF22	-6.8	8	-2.13	0.0164	433	0.734	0.984	18932	1
AIF1L	-6.79	8	-2.13	0.0165	434	0.734	0.984	18931	1
MPC2	-6.79	8	-2.13	0.0165	435	0.734	0.983	18930	1
EZH1	-6.78	8	-2.13	0.0166	436	0.734	0.983	18929	1
RARS	-6.78	8	-2.13	0.0167	437	0.734	0.983	18928	1
CTF1	-6.77	8	-2.13	0.0167	438	0.734	0.983	18927	1
FAM149B1	-6.77	8	-2.13	0.0167	439	0.734	0.983	18926	1
CHD4	-6.77	8	-2.13	0.0168	440	0.734	0.983	18925	1
MAD2L2	-6.77	8	-2.13	0.0168	441	0.734	0.983	18924	1
BAIAP2L2	-6.77	8	-2.13	0.0168	442	0.734	0.983	18923	1
TMEM56-RWDD3	-6.77	8	-2.12	0.0168	443	0.734	0.983	18922	1
AMFR	-6.76	8	-2.12	0.0169	444	0.735	0.983	18921	1
GOLIM4	-6.76	8	-2.12	0.0169	445	0.735	0.983	18920	1
LCE3B	-6.76	8	-2.12	0.017	446	0.735	0.983	18919	1
LOC388282	-6.75	8	-2.12	0.017	447	0.735	0.983	18918	1
LOC400863	-6.75	8	-2.12	0.017	448	0.736	0.983	18917	1
LUZP4	-6.75	8	-2.12	0.0171	449	0.737	0.983	18916	1
SBK3	-6.73	8	-2.11	0.0173	450	0.737	0.983	18915	1
SLC35G1	-6.73	8	-2.11	0.0173	451	0.737	0.983	18914	1
PRLH	-6.73	8	-2.11	0.0173	452	0.737	0.983	18913	1
FOXK2	-6.73	8	-2.11	0.0174	453	0.737	0.983	18912	1
MAP3K19	-6.73	8	-2.11	0.0174	454	0.737	0.983	18911	1
APPL2	-6.73	8	-2.11	0.0174	455	0.737	0.983	18910	1
DLAT	-6.72	8	-2.11	0.0174	456	0.737	0.983	18909	1
SYNE4	-6.72	8	-2.11	0.0174	457	0.737	0.983	18908	1
MAP2K4	-6.72	8	-2.11	0.0174	458	0.737	0.983	18907	1
ARL14EPL	-6.72	8	-2.11	0.0175	459	0.737	0.983	18906	1
C1orf122	-6.72	8	-2.11	0.0175	460	0.737	0.982	18905	1
THOC5	-6.7	8	-2.1	0.0177	461	0.743	0.982	18904	1
PSPC1	-6.69	8	-2.1	0.0179	462	0.751	0.982	18903	1
MKNK2	-6.69	8	-2.1	0.018	463	0.751	0.982	18902	1
HFM1	-6.68	8	-2.1	0.0181	464	0.751	0.982	18901	1
TUBAL3	-6.25	7	-2.1	0.0181	465	0.751	0.982	18900	1
FKBP1A	-6.68	8	-2.09	0.0181	466	0.751	0.982	18899	1
SLC7A14	-6.68	8	-2.09	0.0181	467	0.751	0.982	18898	1
RPS29	-6.66	8	-2.09	0.0183	468	0.759	0.982	18897	1
KLHL3	-6.66	8	-2.09	0.0184	469	0.76	0.982	18896	1
NNMT	-6.65	8	-2.09	0.0184	470	0.76	0.982	18895	1
CDK10	-6.65	8	-2.09	0.0185	471	0.76	0.982	18894	1
DDHD1	-6.65	8	-2.09	0.0185	472	0.76	0.981	18893	1
CCDC42	-6.64	8	-2.08	0.0186	473	0.761	0.981	18892	1
C7orf69	-6.63	8	-2.08	0.0189	474	0.764	0.981	18891	1
OR52N1	-6.62	8	-2.08	0.019	475	0.764	0.981	18890	1
BCAT2	-6.62	8	-2.07	0.019	476	0.764	0.981	18889	1
SMAD7	-6.61	8	-2.07	0.0191	477	0.764	0.981	18888	1
SLC39A4	-6.61	8	-2.07	0.0191	478	0.764	0.981	18887	1
DCAF16	-6.61	8	-2.07	0.0192	479	0.764	0.981	18886	1
PDLIM4	-6.61	8	-2.07	0.0192	480	0.764	0.981	18885	1
C16orf74	-6.61	8	-2.07	0.0192	481	0.764	0.981	18884	1
WNT6	-6.61	8	-2.07	0.0192	482	0.764	0.981	18883	1
SOX8	-6.61	8	-2.07	0.0192	483	0.764	0.981	18882	1
LOC101927844	-6.61	8	-2.07	0.0192	484	0.764	0.981	18881	1
AADACL3	-6.6	8	-2.07	0.0193	485	0.764	0.981	18880	1
TRPM1	-6.6	8	-2.07	0.0193	486	0.764	0.981	18879	1
DNM1	-6.6	8	-2.07	0.0193	487	0.764	0.981	18878	1
CARD6	-6.6	8	-2.07	0.0193	488	0.764	0.981	18877	1
TNFAIP6	-6.6	8	-2.07	0.0193	489	0.764	0.981	18876	1
G0S2	-6.6	8	-2.07	0.0193	490	0.764	0.981	18875	1
MARCH11	-6.59	8	-2.07	0.0195	491	0.767	0.981	18874	1
APOB	-6.58	8	-2.06	0.0197	492	0.769	0.98	18873	1
C8orf33	-6.58	8	-2.06	0.0197	493	0.769	0.98	18872	1
ATG2A	-6.57	8	-2.06	0.0197	494	0.769	0.98	18871	1
KRTAP5-1	-6.57	8	-2.06	0.0198	495	0.769	0.98	18870	1
C10orf120	-6.57	8	-2.06	0.0198	496	0.769	0.98	18869	1
ARAP3	-6.57	8	-2.06	0.0198	497	0.769	0.98	18868	1
DDX28	-6.57	8	-2.06	0.0198	498	0.769	0.98	18867	1
GIMAP7	-6.56	8	-2.06	0.0199	499	0.769	0.98	18866	1
CCL8	-6.56	8	-2.05	0.02	500	0.769	0.98	18865	1
MAPRE1	-6.56	8	-2.05	0.02	501	0.769	0.98	18864	1
RNPC3	-6.55	8	-2.05	0.0201	502	0.769	0.98	18863	1
PIKFYVE	-6.55	8	-2.05	0.0201	503	0.769	0.98	18862	1
UBOX5	-6.55	8	-2.05	0.0201	504	0.769	0.98	18861	1
PLB1	-6.55	8	-2.05	0.0202	505	0.769	0.98	18860	1
LOC728392	-6.55	8	-2.05	0.0202	506	0.769	0.98	18859	1
BRCA1	-6.54	8	-2.05	0.0202	507	0.769	0.98	18858	1
SMDT1	-6.54	8	-2.05	0.0202	508	0.769	0.98	18857	1
DSCC1	-6.54	8	-2.05	0.0202	509	0.769	0.98	18856	1
KCNH8	-6.54	8	-2.05	0.0203	510	0.769	0.98	18855	1
FAM163A	-6.53	8	-2.05	0.0204	511	0.772	0.98	18854	1
HSBP1L1	-6.53	8	-2.05	0.0204	512	0.772	0.98	18853	1
AGPAT2	-6.53	8	-2.04	0.0205	513	0.772	0.98	18852	1
TLK1	-6.52	8	-2.04	0.0205	514	0.774	0.979	18851	1
IRX6	-6.52	8	-2.04	0.0207	515	0.775	0.979	18850	1
C14orf39	-6.51	8	-2.04	0.0207	516	0.775	0.979	18849	1
YKT6	-6.51	8	-2.04	0.0207	517	0.775	0.979	18848	1
THOC6	-6.51	8	-2.04	0.0207	518	0.775	0.979	18847	1
MEI1	-6.5	8	-2.04	0.0209	519	0.779	0.979	18846	1
COPZ1	-6.49	8	-2.03	0.021	520	0.783	0.979	18845	1
RPL6	-6.49	8	-2.03	0.0211	521	0.784	0.979	18844	1
RERGL	-6.49	8	-2.03	0.0212	522	0.785	0.979	18843	1
GNL1	-6.48	8	-2.03	0.0213	523	0.788	0.979	18842	1
MDH1B	-6.48	8	-2.03	0.0213	524	0.789	0.979	18841	1
CACNB4	-6.47	8	-2.02	0.0215	525	0.793	0.979	18840	1
XPR1	-6.46	8	-2.02	0.0217	526	0.796	0.978	18839	1
GPR157	-6.46	8	-2.02	0.0217	527	0.796	0.978	18838	1
ANKRA2	-6.45	8	-2.02	0.0218	528	0.799	0.978	18837	1
KIAA1715	-6.44	8	-2.01	0.022	529	0.805	0.978	18836	1
SWI5	-6.44	8	-2.01	0.0221	530	0.805	0.978	18835	1
MATK	-6.43	8	-2.01	0.0221	531	0.805	0.978	18834	1
NUP98	-6.43	8	-2.01	0.0221	532	0.805	0.978	18833	1
LRRC37A3	-6.43	8	-2.01	0.0221	533	0.805	0.978	18832	1
SLX1B	-6.43	8	-2.01	0.0222	534	0.806	0.978	18831	1
KIAA1211	-6.42	8	-2.01	0.0223	535	0.807	0.978	18830	1
RPL7A	-6.42	8	-2.01	0.0224	536	0.807	0.978	18829	1
FAN1	-6.41	8	-2.01	0.0225	537	0.807	0.978	18828	1
NUP35	-6.41	8	-2.01	0.0225	538	0.807	0.978	18827	1
B4GALNT2	-6.41	8	-2.01	0.0225	539	0.807	0.978	18826	1
CTU1	-6.41	8	-2	0.0225	540	0.807	0.978	18825	1
AKNAD1	-6.4	8	-2	0.0226	541	0.809	0.977	18824	1
STRIP2	-6.4	8	-2	0.0228	542	0.813	0.977	18823	1
ZRSR2	-6.39	8	-2	0.0229	543	0.813	0.977	18822	1
NUP50	-6.39	8	-2	0.0229	544	0.813	0.977	18821	1
GPCPD1	-6.39	8	-2	0.0229	545	0.813	0.977	18820	1
SOX2	-6.39	8	-2	0.0229	546	0.813	0.977	18819	1
DSCAM	-6.38	8	-1.99	0.023	547	0.815	0.977	18818	1
HDHD3	-6.38	8	-1.99	0.0231	548	0.815	0.977	18817	1
OR4F6	-6.37	8	-1.99	0.0232	549	0.818	0.977	18816	1
ZDHHC8	-6.37	8	-1.99	0.0232	550	0.818	0.977	18815	1
ATP2C2	-6.37	8	-1.99	0.0233	551	0.818	0.977	18814	1
GLIS2	-6.36	8	-1.99	0.0233	552	0.818	0.977	18813	1
NUP188	-6.36	8	-1.99	0.0234	553	0.82	0.977	18812	1
TTC27	-6.36	8	-1.99	0.0235	554	0.82	0.977	18811	1
EMC6	-6.34	8	-1.98	0.0237	555	0.823	0.976	18810	1
CSTF2	-6.34	8	-1.98	0.0238	556	0.823	0.976	18809	1
ARHGEF25	-6.34	8	-1.98	0.0238	557	0.823	0.976	18808	1
INTS6	-6.34	8	-1.98	0.0238	558	0.823	0.976	18807	1
CSRNP3	-6.34	8	-1.98	0.0238	559	0.823	0.976	18806	1
CCNF	-6.34	8	-1.98	0.0238	560	0.823	0.976	18805	1
BTBD9	-6.33	8	-1.98	0.024	561	0.826	0.976	18804	1
ATP13A4	-6.33	8	-1.98	0.024	562	0.826	0.976	18803	1
SYCE1L	-6.33	8	-1.98	0.024	563	0.826	0.976	18802	1
F13A1	-6.32	8	-1.98	0.0241	564	0.826	0.976	18801	1
CCS	-6.32	8	-1.98	0.0241	565	0.826	0.976	18800	1
UBA52	-6.32	8	-1.98	0.0241	566	0.826	0.976	18799	1
JUNB	-6.31	8	-1.97	0.0243	567	0.829	0.976	18798	1
NEDD8-MDP1	-6.31	8	-1.97	0.0244	568	0.829	0.976	18797	1
KRT7	-6.31	8	-1.97	0.0244	569	0.829	0.976	18796	1
WRB	-6.31	8	-1.97	0.0245	570	0.829	0.976	18795	1
ANXA9	-6.3	8	-1.97	0.0245	571	0.829	0.976	18794	1
WAC	-6.3	8	-1.97	0.0245	572	0.829	0.976	18793	1
RNF25	-6.3	8	-1.97	0.0246	573	0.83	0.975	18792	1
LRRC74B	-6.3	8	-1.97	0.0246	574	0.83	0.975	18791	1
SHB	-6.3	8	-1.97	0.0246	575	0.83	0.975	18790	1
NOTCH4	-6.29	8	-1.96	0.0248	576	0.833	0.975	18789	1
ZC3HC1	-6.28	8	-1.96	0.0249	577	0.833	0.975	18788	1
MNDA	-6.28	8	-1.96	0.0249	578	0.833	0.975	18787	1
DCP1A	-6.28	8	-1.96	0.025	579	0.834	0.975	18786	1
POLR2D	-6.27	8	-1.96	0.0251	580	0.834	0.975	18785	1
CPSF4L	-6.27	8	-1.96	0.0251	581	0.834	0.975	18784	1
RNF125	-6.27	8	-1.96	0.0251	582	0.834	0.975	18783	1
SAE1	-6.27	8	-1.96	0.0251	583	0.834	0.975	18782	1
KIF16B	-6.27	8	-1.96	0.0252	584	0.834	0.975	18781	1
SHISA5	-6.27	8	-1.96	0.0252	585	0.834	0.975	18780	1
SF3B6	-6.26	8	-1.95	0.0254	586	0.838	0.975	18779	1
SLC35G5	-6.26	8	-1.95	0.0254	587	0.838	0.975	18778	1
HDGFRP3	-6.25	8	-1.95	0.0255	588	0.84	0.974	18777	1
POLA1	-6.24	8	-1.95	0.0258	589	0.847	0.974	18776	1
ZNF77	-6.24	8	-1.95	0.0258	590	0.847	0.974	18775	1
ERICH5	-6.23	8	-1.95	0.0259	591	0.848	0.974	18774	1
CSNK2A2	-6.23	8	-1.94	0.026	592	0.852	0.974	18773	1
LOC100130451	-6.22	8	-1.94	0.0262	593	0.856	0.974	18772	1
TEF	-6.2	8	-1.93	0.0265	594	0.863	0.973	18771	1
DISP1	-6.2	8	-1.93	0.0265	595	0.863	0.973	18770	1
AKR1B1	-6.2	8	-1.93	0.0266	596	0.865	0.973	18769	1
PSMC3IP	-6.19	8	-1.93	0.0267	597	0.865	0.973	18768	1
REN	-6.19	8	-1.93	0.0267	598	0.865	0.973	18767	1
ZNF518B	-6.19	8	-1.93	0.0268	599	0.865	0.973	18766	1
KIF5B	-6.18	8	-1.93	0.0269	600	0.868	0.973	18765	1
ZNF181	-6.18	8	-1.93	0.027	601	0.87	0.973	18764	1
MYC	-6.18	8	-1.93	0.0271	602	0.87	0.973	18763	1
MKX	-6.17	8	-1.92	0.0272	603	0.873	0.973	18762	1
DRD1	-6.17	8	-1.92	0.0273	604	0.874	0.973	18761	1
ZNF681	-6.16	8	-1.92	0.0274	605	0.874	0.973	18760	1
SCIN	-6.16	8	-1.92	0.0274	606	0.874	0.973	18759	1
OR10H5	-6.16	8	-1.92	0.0274	607	0.874	0.973	18758	1
UNC13B	-6.16	8	-1.92	0.0275	608	0.874	0.973	18757	1
PPHLN1	-6.15	8	-1.92	0.0276	609	0.874	0.972	18756	1
SLC6A15	-6.15	8	-1.92	0.0276	610	0.874	0.972	18755	1
TBL1X	-6.15	8	-1.92	0.0276	611	0.874	0.972	18754	1
SLC2A14	-6.15	8	-1.92	0.0276	612	0.874	0.972	18753	1
AKR1C2	-6.15	8	-1.92	0.0277	613	0.875	0.972	18752	1
CFC1B	-6.14	8	-1.91	0.0278	614	0.878	0.972	18751	1
LDB1	-6.13	8	-1.91	0.028	615	0.879	0.972	18750	1
OR5K3	-6.13	8	-1.91	0.028	616	0.879	0.972	18749	1
C16orf91	-6.13	8	-1.91	0.028	617	0.879	0.972	18748	1
PPP4R2	-6.13	8	-1.91	0.0281	618	0.879	0.972	18747	1
SLC25A23	-6.12	8	-1.91	0.0282	619	0.882	0.972	18746	1
TCF23	-6.12	8	-1.91	0.0282	620	0.882	0.972	18745	1
LARP4B	-6.12	8	-1.91	0.0283	621	0.883	0.972	18744	1
PPP1R12B	-6.11	8	-1.91	0.0284	622	0.883	0.972	18743	1
PRAMEF10	-6.11	8	-1.9	0.0284	623	0.883	0.972	18742	1
PTP4A3	-6.11	8	-1.9	0.0284	624	0.883	0.972	18741	1
NPIPA7	-6.11	8	-1.9	0.0286	625	0.884	0.971	18740	1
PARK7	-6.1	8	-1.9	0.0287	626	0.884	0.971	18739	1
RET	-6.1	8	-1.9	0.0287	627	0.884	0.971	18738	1
CTNNBL1	-6.1	8	-1.9	0.0287	628	0.884	0.971	18737	1
NAA15	-6.09	8	-1.9	0.0288	629	0.887	0.971	18736	1
EDC4	-6.09	8	-1.9	0.0289	630	0.887	0.971	18735	1
SLC6A11	-6.09	8	-1.9	0.0289	631	0.888	0.971	18734	1
SEPT7	-6.09	8	-1.9	0.029	632	0.888	0.971	18733	1
FAM104A	-6.08	8	-1.89	0.0291	633	0.888	0.971	18732	1
PRR7	-6.08	8	-1.89	0.0291	634	0.888	0.971	18731	1
MBD3L4	-6.08	8	-1.89	0.0292	635	0.89	0.971	18730	1
MYBPHL	-6.07	8	-1.89	0.0293	636	0.89	0.971	18729	1
SCAF1	-6.07	8	-1.89	0.0293	637	0.89	0.971	18728	1
ANKRD11	-6.07	8	-1.89	0.0293	638	0.89	0.971	18727	1
ANKRD31	-6.07	8	-1.89	0.0294	639	0.89	0.971	18726	1
SLC6A2	-6.07	8	-1.89	0.0294	640	0.891	0.971	18725	1
SDCCAG3	-6.06	8	-1.89	0.0295	641	0.891	0.971	18724	1
ABCF2	-6.06	8	-1.89	0.0296	642	0.893	0.97	18723	1
KRTCAP3	-6.06	8	-1.89	0.0297	643	0.893	0.97	18722	1
APOA4	-6.05	8	-1.88	0.0297	644	0.893	0.97	18721	1
OR2A2	-6.05	8	-1.88	0.0297	645	0.893	0.97	18720	1
MARK2	-6.05	8	-1.88	0.0298	646	0.894	0.97	18719	1
FAM200B	-6.05	8	-1.88	0.0299	647	0.894	0.97	18718	1
KIF25	-6.04	8	-1.88	0.03	648	0.896	0.97	18717	1
ACOT12	-6.04	8	-1.88	0.03	649	0.896	0.97	18716	1
HIST4H4	-6.03	8	-1.88	0.0302	650	0.898	0.97	18715	1
COX7C	-6.03	8	-1.88	0.0303	651	0.898	0.97	18714	1
SLC5A5	-6.03	8	-1.88	0.0303	652	0.898	0.97	18713	1
C2orf81	-6.03	8	-1.88	0.0303	653	0.898	0.97	18712	1
SLC7A6	-6.03	8	-1.88	0.0303	654	0.898	0.97	18711	1
HSPA12A	-6.02	8	-1.87	0.0304	655	0.898	0.97	18710	1
RPL39L	-6.02	8	-1.87	0.0306	656	0.898	0.969	18709	1
UQCRC1	-6.02	8	-1.87	0.0306	657	0.898	0.969	18708	1
BAD	-6.02	8	-1.87	0.0306	658	0.898	0.969	18707	1
SFMBT2	-6.01	8	-1.87	0.0306	659	0.898	0.969	18706	1
PRSS35	-6.01	8	-1.87	0.0307	660	0.898	0.969	18705	1
PSG3	-6.01	8	-1.87	0.0308	661	0.898	0.969	18704	1
SPDYE1	-6.01	8	-1.87	0.0309	662	0.898	0.969	18703	1
FCF1	-6	8	-1.87	0.0309	663	0.898	0.969	18702	1
KANSL1L	-6	8	-1.87	0.031	664	0.898	0.969	18701	1
SLC35E2B	-6	8	-1.87	0.031	665	0.898	0.969	18700	1
C6orf1	-6	8	-1.87	0.031	666	0.898	0.969	18699	1
DHFRL1	-6	8	-1.87	0.031	667	0.898	0.969	18698	1
UBQLN1	-6	8	-1.87	0.031	668	0.898	0.969	18697	1
PPP1R14B	-6	8	-1.87	0.0311	669	0.898	0.969	18696	1
TDRP	-5.99	8	-1.86	0.0311	670	0.898	0.969	18695	1
PRAMEF15	-5.99	8	-1.86	0.0311	671	0.898	0.969	18694	1
FBXL16	-5.99	8	-1.86	0.0313	672	0.901	0.969	18693	1
VIL1	-5.98	8	-1.86	0.0314	673	0.903	0.969	18692	1
OXT	-5.98	8	-1.86	0.0315	674	0.903	0.969	18691	1
FUZ	-5.97	8	-1.86	0.0316	675	0.903	0.968	18690	1
C17orf53	-5.97	8	-1.86	0.0317	676	0.903	0.968	18689	1
SPATA31D3	-5.97	8	-1.86	0.0317	677	0.903	0.968	18688	1
STX12	-5.97	8	-1.86	0.0317	678	0.903	0.968	18687	1
CSF1R	-5.97	8	-1.86	0.0317	679	0.903	0.968	18686	1
SH3D21	-5.97	8	-1.86	0.0317	680	0.903	0.968	18685	1
CTC1	-5.96	8	-1.85	0.032	681	0.911	0.968	18684	1
AGBL4	-5.95	8	-1.85	0.0321	682	0.911	0.968	18683	1
CCDC7	-5.95	8	-1.85	0.0321	683	0.911	0.968	18682	1
TMCO6	-5.95	8	-1.85	0.0322	684	0.911	0.968	18681	1
WNT11	-5.95	8	-1.85	0.0322	685	0.911	0.968	18680	1
PECR	-5.94	8	-1.85	0.0323	686	0.913	0.968	18679	1
DCT	-5.94	8	-1.85	0.0324	687	0.913	0.968	18678	1
ZCCHC7	-5.94	8	-1.85	0.0324	688	0.913	0.968	18677	1
GTF3C1	-5.93	8	-1.84	0.0326	689	0.916	0.967	18676	1
SNX18	-5.93	8	-1.84	0.0327	690	0.917	0.967	18675	1
AOAH	-5.92	8	-1.84	0.0328	691	0.92	0.967	18674	1
C9orf24	-5.92	8	-1.84	0.0329	692	0.922	0.967	18673	1
CXorf58	-5.91	8	-1.84	0.033	693	0.923	0.967	18672	1
GOT1L1	-5.91	8	-1.84	0.0331	694	0.924	0.967	18671	1
C8B	-5.91	8	-1.84	0.0332	695	0.924	0.967	18670	1
TNFSF8	-5.91	8	-1.84	0.0332	696	0.924	0.967	18669	1
MNAT1	-5.91	8	-1.83	0.0333	697	0.924	0.967	18668	1
TMEM50B	-5.9	8	-1.83	0.0333	698	0.924	0.967	18667	1
RMI2	-5.9	8	-1.83	0.0333	699	0.924	0.967	18666	1
MAPRE3	-5.9	8	-1.83	0.0334	700	0.924	0.967	18665	1
ZCWPW1	-5.9	8	-1.83	0.0334	701	0.924	0.967	18664	1
EFTUD2	-5.9	8	-1.83	0.0335	702	0.924	0.967	18663	1
PPWD1	-5.89	8	-1.83	0.0335	703	0.924	0.966	18662	1
MARK3	-5.89	8	-1.83	0.0337	704	0.925	0.966	18661	1
CCDC125	-5.89	8	-1.83	0.0337	705	0.925	0.966	18660	1
GOLGB1	-5.88	8	-1.83	0.0338	706	0.925	0.966	18659	1
ATP6V1G1	-5.88	8	-1.83	0.0339	707	0.925	0.966	18658	1
KRT6C	-5.88	8	-1.83	0.0339	708	0.925	0.966	18657	1
UNC50	-5.88	8	-1.83	0.0339	709	0.925	0.966	18656	1
S100A11	-5.87	8	-1.82	0.0341	710	0.925	0.966	18655	1
SIMC1	-5.87	8	-1.82	0.0341	711	0.925	0.966	18654	1
CBFB	-5.87	8	-1.82	0.0342	712	0.925	0.966	18653	1
SYCP2L	-5.87	8	-1.82	0.0342	713	0.925	0.966	18652	1
CNOT11	-5.87	8	-1.82	0.0342	714	0.925	0.966	18651	1
MEX3B	-5.87	8	-1.82	0.0343	715	0.925	0.966	18650	1
CDC45	-5.87	8	-1.82	0.0343	716	0.925	0.966	18649	1
OLFM3	-5.86	8	-1.82	0.0344	717	0.925	0.966	18648	1
NFE4	-5.86	8	-1.82	0.0345	718	0.925	0.966	18647	1
EIF3CL	-5.86	8	-1.82	0.0345	719	0.925	0.966	18646	1
EIF4EBP1	-5.86	8	-1.82	0.0345	720	0.925	0.965	18645	1
SH2D1B	-5.85	8	-1.82	0.0346	721	0.925	0.965	18644	1
ZNF43	-5.85	8	-1.82	0.0346	722	0.925	0.965	18643	1
MANEAL	-5.85	8	-1.82	0.0347	723	0.925	0.965	18642	1
ST6GALNAC6	-5.85	8	-1.82	0.0347	724	0.925	0.965	18641	1
LRRC75A	-5.85	8	-1.82	0.0347	725	0.925	0.965	18640	1
MGST1	-5.85	8	-1.82	0.0347	726	0.925	0.965	18639	1
MRPS35	-5.85	8	-1.82	0.0347	727	0.925	0.965	18638	1
ZNF431	-5.85	8	-1.82	0.0348	728	0.925	0.965	18637	1
TFF1	-5.84	8	-1.81	0.0348	729	0.925	0.965	18636	1
SCRT1	-5.84	8	-1.81	0.0349	730	0.925	0.965	18635	1
RMDN1	-5.84	8	-1.81	0.035	731	0.927	0.965	18634	1
CC2D2B	-5.83	8	-1.81	0.0351	732	0.928	0.965	18633	1
INTS10	-5.83	8	-1.81	0.0353	733	0.929	0.965	18632	1
TUB	-5.83	8	-1.81	0.0353	734	0.929	0.965	18631	1
BSPH1	-5.82	8	-1.81	0.0354	735	0.929	0.965	18630	1
ZMYM5	-5.82	8	-1.81	0.0354	736	0.929	0.965	18629	1
OR52W1	-5.82	8	-1.8	0.0356	737	0.929	0.964	18628	1
L3MBTL3	-5.82	8	-1.8	0.0356	738	0.929	0.964	18627	1
TMED4	-5.81	8	-1.8	0.0356	739	0.929	0.964	18626	1
USP3	-5.81	8	-1.8	0.0357	740	0.929	0.964	18625	1
C17orf70	-5.81	8	-1.8	0.0358	741	0.929	0.964	18624	1
MLX	-5.81	8	-1.8	0.0358	742	0.929	0.964	18623	1
CEL	-5.81	8	-1.8	0.0358	743	0.929	0.964	18622	1
ADAP2	-5.81	8	-1.8	0.0358	744	0.929	0.964	18621	1
OR2T29	-5.8	8	-1.8	0.0359	745	0.929	0.964	18620	1
GYG1	-5.8	8	-1.8	0.0359	746	0.929	0.964	18619	1
EMC2	-5.8	8	-1.8	0.0359	747	0.929	0.964	18618	1
APITD1-CORT	-5.8	8	-1.8	0.036	748	0.929	0.964	18617	1
HBD	-5.8	8	-1.8	0.036	749	0.929	0.964	18616	1
DLK1	-5.8	8	-1.8	0.0361	750	0.929	0.964	18615	1
EXOSC8	-5.8	8	-1.8	0.0361	751	0.929	0.964	18614	1
TBL3	-5.8	8	-1.8	0.0361	752	0.929	0.964	18613	1
HSBP1	-5.79	8	-1.8	0.0363	753	0.932	0.964	18612	1
CLCC1	-5.79	8	-1.8	0.0363	754	0.932	0.964	18611	1
HELZ2	-5.79	8	-1.79	0.0363	755	0.932	0.964	18610	1
STMN4	-5.79	8	-1.79	0.0364	756	0.932	0.964	18609	1
CELF1	-5.78	8	-1.79	0.0366	757	0.934	0.963	18608	1
SVEP1	-5.78	8	-1.79	0.0366	758	0.934	0.963	18607	1
SNRNP70	-5.77	8	-1.79	0.0367	759	0.934	0.963	18606	1
PTPN11	-5.77	8	-1.79	0.0367	760	0.934	0.963	18605	1
MIEN1	-5.77	8	-1.79	0.0367	761	0.934	0.963	18604	1
CASD1	-5.77	8	-1.79	0.0368	762	0.934	0.963	18603	1
SPTBN2	-5.77	8	-1.79	0.0368	763	0.934	0.963	18602	1
ctrl_35	-5.77	8	-1.79	0.0369	764	0.936	0.963	18601	1
ATG4D	-5.76	8	-1.79	0.037	765	0.937	0.963	18600	1
NSRP1	-5.76	8	-1.79	0.0371	766	0.937	0.963	18599	1
ERGIC3	-5.76	8	-1.79	0.0371	767	0.937	0.963	18598	1
ERH	-5.75	8	-1.78	0.0372	768	0.938	0.963	18597	1
HIST3H2A	-5.75	8	-1.78	0.0373	769	0.938	0.963	18596	1
TRAK1	-5.75	8	-1.78	0.0374	770	0.94	0.963	18595	1
TBC1D17	-5.75	8	-1.78	0.0375	771	0.94	0.963	18594	1
LRGUK	-5.75	8	-1.78	0.0375	772	0.94	0.963	18593	1
C15orf43	-5.74	8	-1.78	0.0376	773	0.941	0.962	18592	1
ACER3	-5.74	8	-1.78	0.0377	774	0.941	0.962	18591	1
ADAMTS3	-5.73	8	-1.78	0.0378	775	0.941	0.962	18590	1
LUZP6	-5.73	8	-1.78	0.0379	776	0.941	0.962	18589	1
CIAO1	-5.73	8	-1.78	0.0379	777	0.941	0.962	18588	1
KDM7A	-5.73	8	-1.77	0.038	778	0.941	0.962	18587	1
USP17L20	-5.73	8	-1.77	0.038	779	0.941	0.962	18586	1
MPHOSPH8	-5.72	8	-1.77	0.0381	780	0.941	0.962	18585	1
CKB	-5.72	8	-1.77	0.0382	781	0.941	0.962	18584	1
ARGLU1	-5.72	8	-1.77	0.0382	782	0.941	0.962	18583	1
ctrl_64	-5.72	8	-1.77	0.0382	783	0.941	0.962	18582	1
NSF	-5.72	8	-1.77	0.0382	784	0.941	0.962	18581	1
STK11	-5.72	8	-1.77	0.0382	785	0.941	0.962	18580	1
CNTNAP4	-5.72	8	-1.77	0.0383	786	0.941	0.962	18579	1
DLGAP2	-5.71	8	-1.77	0.0383	787	0.941	0.962	18578	1
CCDC18	-5.71	8	-1.77	0.0384	788	0.941	0.962	18577	1
ALAS2	-5.71	8	-1.77	0.0384	789	0.941	0.962	18576	1
ZNF526	-5.71	8	-1.77	0.0384	790	0.941	0.962	18575	1
FHOD1	-5.71	8	-1.77	0.0385	791	0.941	0.961	18574	1
TRUB2	-5.71	8	-1.77	0.0386	792	0.941	0.961	18573	1
USP36	-5.71	8	-1.77	0.0386	793	0.941	0.961	18572	1
ZMYND8	-5.71	8	-1.77	0.0386	794	0.941	0.961	18571	1
PRRC2A	-5.7	8	-1.77	0.0387	795	0.941	0.961	18570	1
TOMM34	-5.7	8	-1.76	0.0388	796	0.941	0.961	18569	1
F13B	-5.7	8	-1.76	0.0388	797	0.941	0.961	18568	1
ZNF521	-5.7	8	-1.76	0.0389	798	0.941	0.961	18567	1
CAMTA1	-5.69	8	-1.76	0.0389	799	0.941	0.961	18566	1
MECR	-5.69	8	-1.76	0.0389	800	0.941	0.961	18565	1
ZFP91	-5.69	8	-1.76	0.0389	801	0.941	0.961	18564	1
C1orf53	-5.69	8	-1.76	0.039	802	0.941	0.961	18563	1
ASF1A	-5.69	8	-1.76	0.0391	803	0.941	0.961	18562	1
SLIT3	-5.69	8	-1.76	0.0391	804	0.941	0.961	18561	1
IQCB1	-5.69	8	-1.76	0.0391	805	0.941	0.961	18560	1
KIAA0430	-5.69	8	-1.76	0.0392	806	0.941	0.961	18559	1
RBBP8	-5.68	8	-1.76	0.0392	807	0.941	0.961	18558	1
DRAP1	-5.68	8	-1.76	0.0393	808	0.942	0.961	18557	1
LINGO2	-5.68	8	-1.76	0.0394	809	0.944	0.961	18556	1
PPIH	-5.67	8	-1.76	0.0395	810	0.944	0.961	18555	1
KRTAP4-6	-5.67	8	-1.76	0.0395	811	0.944	0.96	18554	1
GAL	-5.67	8	-1.76	0.0396	812	0.944	0.96	18553	1
ASAP3	-5.67	8	-1.76	0.0396	813	0.944	0.96	18552	1
WRAP73	-5.67	8	-1.75	0.0397	814	0.944	0.96	18551	1
TOX	-5.66	8	-1.75	0.0399	815	0.945	0.96	18550	1
KCNIP2	-5.66	8	-1.75	0.0399	816	0.945	0.96	18549	1
OR13C2	-5.66	8	-1.75	0.0399	817	0.945	0.96	18548	1
LOC100996693	-5.66	8	-1.75	0.04	818	0.945	0.96	18547	1
FOXI2	-5.66	8	-1.75	0.04	819	0.945	0.96	18546	1
TSPAN3	-5.66	8	-1.75	0.04	820	0.945	0.96	18545	1
HHLA3	-5.65	8	-1.75	0.0401	821	0.945	0.96	18544	1
WDR75	-5.65	8	-1.75	0.0401	822	0.945	0.96	18543	1
C19orf47	-5.65	8	-1.75	0.0403	823	0.945	0.96	18542	1
GTSCR1	-5.65	8	-1.75	0.0403	824	0.945	0.96	18541	1
VARS2	-5.65	8	-1.75	0.0403	825	0.945	0.96	18540	1
OR2D2	-5.64	8	-1.75	0.0403	826	0.945	0.96	18539	1
HES7	-5.64	8	-1.75	0.0405	827	0.946	0.96	18538	1
INO80C	-5.64	8	-1.75	0.0405	828	0.946	0.96	18537	1
BFAR	-5.63	8	-1.74	0.0407	829	0.95	0.959	18536	1
GNL3L	-5.63	8	-1.74	0.0408	830	0.95	0.959	18535	1
VPS45	-5.63	8	-1.74	0.0408	831	0.95	0.959	18534	1
MYOT	-5.63	8	-1.74	0.0408	832	0.95	0.959	18533	1
MERTK	-5.62	8	-1.74	0.041	833	0.953	0.959	18532	1
SCFD2	-5.62	8	-1.74	0.0411	834	0.953	0.959	18531	1
DMRTA1	-5.62	8	-1.74	0.0411	835	0.954	0.959	18530	1
LRRN3	-5.61	8	-1.74	0.0413	836	0.955	0.959	18529	1
GPR107	-5.61	8	-1.74	0.0413	837	0.955	0.959	18528	1
HELQ	-5.61	8	-1.73	0.0415	838	0.955	0.959	18527	1
GPR137B	-5.6	8	-1.73	0.0416	839	0.955	0.958	18526	1
ACSF2	-5.6	8	-1.73	0.0416	840	0.955	0.958	18525	1
LMO3	-5.6	8	-1.73	0.0416	841	0.955	0.958	18524	1
NEU3	-5.6	8	-1.73	0.0417	842	0.955	0.958	18523	1
ZNF732	-5.6	8	-1.73	0.0418	843	0.955	0.958	18522	1
CYS1	-5.59	8	-1.73	0.0419	844	0.955	0.958	18521	1
KRTAP6-2	-5.59	8	-1.73	0.0419	845	0.955	0.958	18520	1
LOC100996634	-5.59	8	-1.73	0.0419	846	0.955	0.958	18519	1
DLL4	-5.59	8	-1.73	0.042	847	0.955	0.958	18518	1
ctrl_54	-5.59	8	-1.73	0.042	848	0.955	0.958	18517	1
IL17C	-5.59	8	-1.73	0.0421	849	0.955	0.958	18516	1
RRAGB	-5.58	8	-1.73	0.0421	850	0.955	0.958	18515	1
POTEE	-5.58	8	-1.73	0.0422	851	0.955	0.958	18514	1
C12orf77	-5.58	8	-1.73	0.0423	852	0.955	0.958	18513	1
TRIM35	-5.58	8	-1.72	0.0423	853	0.955	0.958	18512	1
FEN1	-5.22	7	-1.72	0.0424	854	0.955	0.958	18511	1
NUBP1	-5.58	8	-1.72	0.0424	855	0.955	0.958	18510	1
BRWD1	-5.57	8	-1.72	0.0424	856	0.955	0.958	18509	1
OR5W2	-5.57	8	-1.72	0.0426	857	0.955	0.957	18508	1
CR2	-5.57	8	-1.72	0.0426	858	0.955	0.957	18507	1
MLLT3	-5.57	8	-1.72	0.0426	859	0.955	0.957	18506	1
B4GALT3	-5.56	8	-1.72	0.0427	860	0.955	0.957	18505	1
GHRL	-5.56	8	-1.72	0.0428	861	0.955	0.957	18504	1
RAX2	-5.56	8	-1.72	0.0428	862	0.955	0.957	18503	1
TCEB1	-5.56	8	-1.72	0.0428	863	0.955	0.957	18502	1
SYT7	-5.56	8	-1.72	0.0429	864	0.955	0.957	18501	1
S1PR5	-5.56	8	-1.72	0.043	865	0.955	0.957	18500	1
CHRM2	-5.56	8	-1.72	0.043	866	0.955	0.957	18499	1
MALT1	-5.55	8	-1.72	0.043	867	0.955	0.957	18498	1
C9orf9	-5.55	8	-1.72	0.0431	868	0.955	0.957	18497	1
NRXN1	-5.55	8	-1.72	0.0432	869	0.955	0.957	18496	1
HOXA5	-5.55	8	-1.71	0.0432	870	0.955	0.957	18495	1
ARAF	-5.55	8	-1.71	0.0432	871	0.955	0.957	18494	1
STRN3	-5.55	8	-1.71	0.0432	872	0.955	0.957	18493	1
CA1	-5.55	8	-1.71	0.0432	873	0.955	0.957	18492	1
BLOC1S4	-5.55	8	-1.71	0.0433	874	0.955	0.957	18491	1
MYOCD	-5.54	8	-1.71	0.0433	875	0.955	0.957	18490	1
DDX19B	-5.54	8	-1.71	0.0433	876	0.955	0.957	18489	1
OR2M7	-5.54	8	-1.71	0.0434	877	0.955	0.957	18488	1
HIST1H2AC	-5.54	8	-1.71	0.0434	878	0.955	0.957	18487	1
LFNG	-5.54	8	-1.71	0.0436	879	0.955	0.956	18486	1
ASPHD1	-5.54	8	-1.71	0.0436	880	0.955	0.956	18485	1
BCL2L13	-5.54	8	-1.71	0.0436	881	0.955	0.956	18484	1
RPL18A	-5.53	8	-1.71	0.0437	882	0.955	0.956	18483	1
EMCN	-5.53	8	-1.71	0.0437	883	0.955	0.956	18482	1
LGI1	-5.53	8	-1.71	0.0438	884	0.955	0.956	18481	1
FAM156B	-5.53	8	-1.71	0.0438	885	0.955	0.956	18480	1
TFDP1	-5.53	8	-1.71	0.0438	886	0.955	0.956	18479	1
NUP210	-5.53	8	-1.71	0.0439	887	0.955	0.956	18478	1
GPR156	-5.53	8	-1.71	0.0439	888	0.955	0.956	18477	1
RUSC1	-5.53	8	-1.71	0.0439	889	0.955	0.956	18476	1
PPP2CA	-5.52	8	-1.71	0.044	890	0.955	0.956	18475	1
ZNF532	-5.52	8	-1.71	0.0441	891	0.955	0.956	18474	1
ctrl_105	-5.52	8	-1.71	0.0441	892	0.955	0.956	18473	1
RELL2	-5.52	8	-1.7	0.0442	893	0.955	0.956	18472	1
TMEM63A	-5.52	8	-1.7	0.0442	894	0.955	0.956	18471	1
WASH1	-5.52	8	-1.7	0.0442	895	0.955	0.956	18470	1
C1orf204	-5.52	8	-1.7	0.0442	896	0.955	0.956	18469	1
ATP5J	-5.52	8	-1.7	0.0442	897	0.955	0.956	18468	1
CHL1	-5.51	8	-1.7	0.0444	898	0.956	0.956	18467	1
NDUFA12	-5.51	8	-1.7	0.0444	899	0.956	0.956	18466	1
DEAF1	-5.51	8	-1.7	0.0445	900	0.956	0.955	18465	1
ZMYM2	-5.51	8	-1.7	0.0445	901	0.956	0.955	18464	1
CES5A	-5.51	8	-1.7	0.0446	902	0.956	0.955	18463	1
KIRREL2	-5.5	8	-1.7	0.0446	903	0.956	0.955	18462	1
IGSF10	-5.5	8	-1.7	0.0447	904	0.956	0.955	18461	1
CCDC179	-5.5	8	-1.7	0.0448	905	0.956	0.955	18460	1
SPCS2	-5.5	8	-1.7	0.0448	906	0.956	0.955	18459	1
LRTOMT	-5.5	8	-1.7	0.0448	907	0.956	0.955	18458	1
RLN3	-5.49	8	-1.7	0.0449	908	0.958	0.955	18457	1
FZD7	-5.49	8	-1.7	0.045	909	0.958	0.955	18456	1
TCEANC	-5.49	8	-1.69	0.0451	910	0.958	0.955	18455	1
ALPK3	-5.49	8	-1.69	0.0451	911	0.958	0.955	18454	1
INTS4	-5.48	8	-1.69	0.0453	912	0.958	0.955	18453	1
SHBG	-5.48	8	-1.69	0.0453	913	0.958	0.955	18452	1
DNAJC25	-5.48	8	-1.69	0.0454	914	0.958	0.955	18451	1
SPTSSB	-5.48	8	-1.69	0.0454	915	0.958	0.955	18450	1
AMN	-5.47	8	-1.69	0.0456	916	0.958	0.954	18449	1
CEP70	-5.47	8	-1.69	0.0456	917	0.958	0.954	18448	1
C4orf46	-5.47	8	-1.69	0.0457	918	0.958	0.954	18447	1
HVCN1	-5.47	8	-1.69	0.0457	919	0.958	0.954	18446	1
ACOT4	-5.47	8	-1.69	0.0458	920	0.958	0.954	18445	1
JUN	-5.47	8	-1.69	0.0459	921	0.958	0.954	18444	1
ATP6V0A1	-5.46	8	-1.69	0.0459	922	0.958	0.954	18443	1
HLA-B	-5.46	8	-1.69	0.0459	923	0.958	0.954	18442	1
CTRB1	-5.46	8	-1.69	0.046	924	0.958	0.954	18441	1
POLR2B	-5.46	8	-1.68	0.046	925	0.958	0.954	18440	1
FGD2	-5.46	8	-1.68	0.0461	926	0.958	0.954	18439	1
PTPN18	-5.46	8	-1.68	0.0461	927	0.958	0.954	18438	1
WDR73	-5.46	8	-1.68	0.0461	928	0.958	0.954	18437	1
CCDC168	-5.46	8	-1.68	0.0462	929	0.958	0.954	18436	1
ZNF280A	-5.45	8	-1.68	0.0462	930	0.958	0.954	18435	1
TMEM132E	-5.45	8	-1.68	0.0462	931	0.958	0.954	18434	1
ZNF664-FAM101A	-5.45	8	-1.68	0.0462	932	0.958	0.954	18433	1
SUZ12	-5.45	8	-1.68	0.0463	933	0.958	0.954	18432	1
KCNQ3	-5.45	8	-1.68	0.0463	934	0.958	0.954	18431	1
MAP2K3	-5.45	8	-1.68	0.0463	935	0.958	0.954	18430	1
LIN7C	-5.45	8	-1.68	0.0464	936	0.958	0.954	18429	1
ST7	-5.45	8	-1.68	0.0464	937	0.958	0.954	18428	1
HRC	-5.45	8	-1.68	0.0464	938	0.958	0.954	18427	1
LRP2BP	-5.44	8	-1.68	0.0465	939	0.958	0.953	18426	1
ANKRD32	-5.44	8	-1.68	0.0465	940	0.958	0.953	18425	1
LYPD4	-5.44	8	-1.68	0.0466	941	0.958	0.953	18424	1
CLIP3	-5.44	8	-1.68	0.0468	942	0.96	0.953	18423	1
B3GALT1	-5.44	8	-1.68	0.0468	943	0.96	0.953	18422	1
DFNA5	-5.43	8	-1.68	0.0469	944	0.96	0.953	18421	1
RRM2	-5.43	8	-1.68	0.0469	945	0.96	0.953	18420	1
MRFAP1L1	-5.43	8	-1.67	0.047	946	0.96	0.953	18419	1
DENND5B	-5.43	8	-1.67	0.0471	947	0.96	0.953	18418	1
FAM3D	-5.43	8	-1.67	0.0471	948	0.96	0.953	18417	1
DCAF4L1	-5.42	8	-1.67	0.0472	949	0.96	0.953	18416	1
TSC1	-5.42	8	-1.67	0.0473	950	0.96	0.953	18415	1
KISS1R	-5.42	8	-1.67	0.0474	951	0.96	0.953	18414	1
ERMP1	-5.42	8	-1.67	0.0475	952	0.96	0.953	18413	1
NDUFA4	-5.42	8	-1.67	0.0475	953	0.96	0.953	18412	1
HIGD2A	-5.42	8	-1.67	0.0475	954	0.96	0.953	18411	1
PPP1R13L	-5.42	8	-1.67	0.0475	955	0.96	0.952	18410	1
SLC37A3	-5.41	8	-1.67	0.0475	956	0.96	0.952	18409	1
PAPPA	-5.41	8	-1.67	0.0478	957	0.96	0.952	18408	1
BAMBI	-5.41	8	-1.67	0.0478	958	0.96	0.952	18407	1
PDLIM3	-5.4	8	-1.67	0.0479	959	0.96	0.952	18406	1
TDP2	-5.4	8	-1.67	0.0479	960	0.96	0.952	18405	1
SCYL2	-5.4	8	-1.67	0.0479	961	0.96	0.952	18404	1
MKRN2OS	-5.4	8	-1.67	0.0479	962	0.96	0.952	18403	1
TBC1D22A	-5.4	8	-1.66	0.048	963	0.96	0.952	18402	1
KIR3DL2	-5.4	8	-1.66	0.048	964	0.96	0.952	18401	1
ZBED4	-5.4	8	-1.66	0.048	965	0.96	0.952	18400	1
LSM14A	-5.4	8	-1.66	0.0481	966	0.96	0.952	18399	1
EVPL	-5.4	8	-1.66	0.0481	967	0.96	0.952	18398	1
C18orf54	-5.4	8	-1.66	0.0481	968	0.96	0.952	18397	1
MAN2A1	-5.4	8	-1.66	0.0482	969	0.96	0.952	18396	1
ATP1A3	-5.4	8	-1.66	0.0482	970	0.96	0.952	18395	1
KNG1	-5.39	8	-1.66	0.0483	971	0.96	0.952	18394	1
SLC7A6OS	-5.39	8	-1.66	0.0483	972	0.96	0.952	18393	1
VPS41	-5.39	8	-1.66	0.0483	973	0.96	0.952	18392	1
POGZ	-5.39	8	-1.66	0.0484	974	0.96	0.952	18391	1
OR4F3	-5.39	8	-1.66	0.0484	975	0.96	0.952	18390	1
LCT	-5.39	8	-1.66	0.0485	976	0.96	0.951	18389	1
RPF1	-5.38	8	-1.66	0.0485	977	0.96	0.951	18388	1
SAMD15	-5.38	8	-1.66	0.0486	978	0.96	0.951	18387	1
PAK7	-5.38	8	-1.66	0.0486	979	0.96	0.951	18386	1
VPS37A	-5.38	8	-1.66	0.0486	980	0.96	0.951	18385	1
NPHP1	-5.38	8	-1.66	0.0487	981	0.96	0.951	18384	1
PLAT	-5.38	8	-1.66	0.0488	982	0.96	0.951	18383	1
KRT2	-5.38	8	-1.66	0.0488	983	0.96	0.951	18382	1
TRA2A	-5.38	8	-1.66	0.0489	984	0.96	0.951	18381	1
EPB41L4B	-5.37	8	-1.66	0.049	985	0.96	0.951	18380	1
ASB14	-5.37	8	-1.65	0.049	986	0.96	0.951	18379	1
TTK	-5.37	8	-1.65	0.0491	987	0.96	0.951	18378	1
MYBPC2	-5.37	8	-1.65	0.0491	988	0.96	0.951	18377	1
SHC1	-5.37	8	-1.65	0.0492	989	0.96	0.951	18376	1
UFC1	-5.37	8	-1.65	0.0492	990	0.96	0.951	18375	1
PRKCH	-5.37	8	-1.65	0.0492	991	0.96	0.951	18374	1
BTBD16	-5.36	8	-1.65	0.0493	992	0.961	0.951	18373	1
ARC	-5.36	8	-1.65	0.0493	993	0.961	0.951	18372	1
ZNF621	-5.36	8	-1.65	0.0494	994	0.961	0.951	18371	1
CERS4	-5.36	8	-1.65	0.0494	995	0.961	0.951	18370	1
TRMT5	-5.36	8	-1.65	0.0494	996	0.961	0.951	18369	1
GCM2	-5.36	8	-1.65	0.0495	997	0.961	0.951	18368	1
GLUD1	-5.35	8	-1.65	0.0496	998	0.961	0.95	18367	1
PIK3R4	-5.35	8	-1.65	0.0497	999	0.961	0.95	18366	1
EXOC3	-5.35	8	-1.65	0.0498	1000	0.961	0.95	18365	1
KRTAP13-1	-5.34	8	-1.65	0.0499	1001	0.961	0.95	18364	1
PDRG1	-5.34	8	-1.65	0.0499	1002	0.961	0.95	18363	1
RBM44	-5.34	8	-1.65	0.0499	1003	0.961	0.95	18362	1
COL5A2	-5.34	8	-1.65	0.05	1004	0.961	0.95	18361	1
PLIN5	-5.34	8	-1.64	0.05	1005	0.961	0.95	18360	1
OR51A4	-5.34	8	-1.64	0.0501	1006	0.961	0.95	18359	1
DEFB1	-5.34	8	-1.64	0.0501	1007	0.961	0.95	18358	1
ANP32B	-5.34	8	-1.64	0.0501	1008	0.961	0.95	18357	1
THUMPD2	-5.33	8	-1.64	0.0504	1009	0.961	0.95	18356	1
RNF185	-5.33	8	-1.64	0.0504	1010	0.961	0.95	18355	1
P4HA3	-5.33	8	-1.64	0.0505	1011	0.961	0.949	18354	1
NMT1	-5.32	8	-1.64	0.0506	1012	0.961	0.949	18353	1
UBE2J1	-5.32	8	-1.64	0.0506	1013	0.961	0.949	18352	1
KRTAP13-3	-5.32	8	-1.64	0.0506	1014	0.961	0.949	18351	1
NAA35	-5.32	8	-1.64	0.0506	1015	0.961	0.949	18350	1
MRFAP1	-5.32	8	-1.64	0.0507	1016	0.961	0.949	18349	1
PAG1	-5.32	8	-1.64	0.0508	1017	0.961	0.949	18348	1
ctrl_231	-5.32	8	-1.64	0.0508	1018	0.961	0.949	18347	1
PDPN	-5.32	8	-1.64	0.0508	1019	0.961	0.949	18346	1
HBB	-5.32	8	-1.64	0.0509	1020	0.961	0.949	18345	1
KMT2E	-5.31	8	-1.64	0.051	1021	0.961	0.949	18344	1
CCR3	-5.31	8	-1.64	0.051	1022	0.961	0.949	18343	1
ALDH2	-5.31	8	-1.64	0.051	1023	0.961	0.949	18342	1
HEG1	-5.31	8	-1.64	0.051	1024	0.961	0.949	18341	1
MTURN	-5.31	8	-1.64	0.051	1025	0.961	0.949	18340	1
RBM18	-5.31	8	-1.64	0.051	1026	0.961	0.949	18339	1
METTL22	-5.31	8	-1.63	0.051	1027	0.961	0.949	18338	1
FREM2	-5.31	8	-1.63	0.051	1028	0.961	0.949	18337	1
RCOR1	-5.31	8	-1.63	0.0511	1029	0.962	0.949	18336	1
TMOD1	-5.31	8	-1.63	0.0512	1030	0.962	0.949	18335	1
NOS2	-5.31	8	-1.63	0.0513	1031	0.962	0.949	18334	1
TMEM51	-5.3	8	-1.63	0.0513	1032	0.962	0.949	18333	1
CEMP1	-5.3	8	-1.63	0.0513	1033	0.962	0.949	18332	1
USMG5	-5.3	8	-1.63	0.0514	1034	0.962	0.949	18331	1
TNFAIP8	-5.3	8	-1.63	0.0515	1035	0.963	0.949	18330	1
DNAJA2	-5.3	8	-1.63	0.0516	1036	0.964	0.948	18329	1
TP53TG3B	-5.3	8	-1.63	0.0516	1037	0.964	0.948	18328	1
CNPY4	-5.29	8	-1.63	0.0517	1038	0.965	0.948	18327	1
IZUMO4	-5.29	8	-1.63	0.0518	1039	0.965	0.948	18326	1
L3MBTL2	-5.29	8	-1.63	0.0519	1040	0.965	0.948	18325	1
ARID3C	-5.29	8	-1.63	0.0519	1041	0.965	0.948	18324	1
CDKN1B	-5.28	8	-1.63	0.052	1042	0.966	0.948	18323	1
MAGEA10-MAGEA5	-5.28	8	-1.62	0.0521	1043	0.966	0.948	18322	1
SPINK13	-5.28	8	-1.62	0.0522	1044	0.966	0.948	18321	1
ZNF211	-5.28	8	-1.62	0.0522	1045	0.966	0.948	18320	1
BBS5	-5.28	8	-1.62	0.0523	1046	0.966	0.948	18319	1
GTPBP6	-5.28	8	-1.62	0.0523	1047	0.966	0.948	18318	1
FAT3	-5.27	8	-1.62	0.0525	1048	0.966	0.948	18317	1
OR51F2	-5.27	8	-1.62	0.0525	1049	0.966	0.948	18316	1
KCNE1	-5.27	8	-1.62	0.0525	1050	0.966	0.947	18315	1
MLLT1	-5.27	8	-1.62	0.0526	1051	0.966	0.947	18314	1
NDC1	-5.26	8	-1.62	0.0527	1052	0.966	0.947	18313	1
CUTC	-5.26	8	-1.62	0.0527	1053	0.966	0.947	18312	1
MAGEA9	-5.26	8	-1.62	0.0528	1054	0.966	0.947	18311	1
RNF157	-5.26	8	-1.62	0.0529	1055	0.966	0.947	18310	1
CNTN2	-5.26	8	-1.62	0.0529	1056	0.966	0.947	18309	1
CYP11B2	-5.26	8	-1.62	0.0529	1057	0.966	0.947	18308	1
ARID4A	-5.26	8	-1.62	0.053	1058	0.966	0.947	18307	1
SNIP1	-5.26	8	-1.62	0.053	1059	0.966	0.947	18306	1
DPEP2	-5.26	8	-1.62	0.053	1060	0.966	0.947	18305	1
EPM2A	-5.26	8	-1.62	0.053	1061	0.966	0.947	18304	1
KPNA1	-5.26	8	-1.62	0.0531	1062	0.966	0.947	18303	1
PNPLA8	-5.25	8	-1.61	0.0532	1063	0.966	0.947	18302	1
GPATCH8	-5.25	8	-1.61	0.0532	1064	0.966	0.947	18301	1
TRIM10	-5.25	8	-1.61	0.0533	1065	0.966	0.947	18300	1
TCEB3	-5.24	8	-1.61	0.0535	1066	0.966	0.947	18299	1
FBXO2	-5.24	8	-1.61	0.0535	1067	0.966	0.947	18298	1
SERPINB6	-5.24	8	-1.61	0.0535	1068	0.966	0.947	18297	1
TATDN2	-5.24	8	-1.61	0.0535	1069	0.966	0.947	18296	1
STAMBPL1	-5.24	8	-1.61	0.0535	1070	0.966	0.947	18295	1
FAM8A1	-5.24	8	-1.61	0.0535	1071	0.966	0.946	18294	1
AAMP	-5.24	8	-1.61	0.0535	1072	0.966	0.946	18293	1
ZNF385B	-5.24	8	-1.61	0.0536	1073	0.966	0.946	18292	1
PDAP1	-5.24	8	-1.61	0.0537	1074	0.966	0.946	18291	1
MYO9B	-5.24	8	-1.61	0.0537	1075	0.966	0.946	18290	1
FOSL1	-5.24	8	-1.61	0.0538	1076	0.966	0.946	18289	1
HBG2	-5.24	8	-1.61	0.0538	1077	0.966	0.946	18288	1
OR10H1	-5.23	8	-1.61	0.0538	1078	0.966	0.946	18287	1
MRGPRX3	-5.23	8	-1.61	0.0539	1079	0.966	0.946	18286	1
HIST1H4C	-5.23	8	-1.61	0.0539	1080	0.966	0.946	18285	1
VAT1L	-5.23	8	-1.61	0.054	1081	0.966	0.946	18284	1
PTCH1	-5.23	8	-1.61	0.054	1082	0.966	0.946	18283	1
ADRA1B	-5.23	8	-1.61	0.054	1083	0.966	0.946	18282	1
CPS1	-5.23	8	-1.61	0.0542	1084	0.968	0.946	18281	1
KPNA2	-5.22	8	-1.61	0.0542	1085	0.968	0.946	18280	1
CASP10	-5.22	8	-1.6	0.0543	1086	0.968	0.946	18279	1
SET	-5.22	8	-1.6	0.0544	1087	0.968	0.946	18278	1
RRAS	-5.22	8	-1.6	0.0544	1088	0.968	0.946	18277	1
MAP1S	-5.22	8	-1.6	0.0544	1089	0.968	0.946	18276	1
SIT1	-5.21	8	-1.6	0.0547	1090	0.969	0.945	18275	1
CYP7B1	-5.21	8	-1.6	0.0549	1091	0.969	0.945	18274	1
FZD4	-5.21	8	-1.6	0.0549	1092	0.969	0.945	18273	1
SLC7A5	-5.21	8	-1.6	0.0549	1093	0.969	0.945	18272	1
AIFM2	-5.21	8	-1.6	0.0549	1094	0.969	0.945	18271	1
OVCH2	-5.2	8	-1.6	0.0549	1095	0.969	0.945	18270	1
ENTPD4	-5.2	8	-1.6	0.055	1096	0.969	0.945	18269	1
ELAVL1	-5.2	8	-1.6	0.055	1097	0.969	0.945	18268	1
MICU1	-5.2	8	-1.6	0.0551	1098	0.969	0.945	18267	1
NEDD9	-5.2	8	-1.6	0.0551	1099	0.969	0.945	18266	1
THEMIS	-5.2	8	-1.6	0.0552	1100	0.969	0.945	18265	1
POLR1E	-5.19	8	-1.59	0.0555	1101	0.969	0.945	18264	1
AGFG2	-5.19	8	-1.59	0.0555	1102	0.969	0.945	18263	1
HIST1H2BC	-5.19	8	-1.59	0.0555	1103	0.969	0.945	18262	1
MORN3	-5.19	8	-1.59	0.0555	1104	0.969	0.944	18261	1
CDC25B	-5.19	8	-1.59	0.0556	1105	0.969	0.944	18260	1
NQO1	-5.19	8	-1.59	0.0556	1106	0.969	0.944	18259	1
IPO11	-5.19	8	-1.59	0.0556	1107	0.969	0.944	18258	1
VASH1	-5.19	8	-1.59	0.0557	1108	0.969	0.944	18257	1
FOXD4L3	-4.85	7	-1.59	0.0558	1109	0.969	0.944	18256	1
HOXD8	-5.18	8	-1.59	0.0558	1110	0.969	0.944	18255	1
HIAT1	-5.18	8	-1.59	0.0558	1111	0.969	0.944	18254	1
ATP1A2	-5.18	8	-1.59	0.0558	1112	0.969	0.944	18253	1
FANCG	-5.18	8	-1.59	0.0559	1113	0.969	0.944	18252	1
PDILT	-5.18	8	-1.59	0.0559	1114	0.969	0.944	18251	1
KCNJ8	-5.18	8	-1.59	0.056	1115	0.969	0.944	18250	1
FIGNL1	-5.18	8	-1.59	0.0561	1116	0.969	0.944	18249	1
PEX5L	-5.17	8	-1.59	0.0561	1117	0.969	0.944	18248	1
MXRA8	-5.17	8	-1.59	0.0562	1118	0.969	0.944	18247	1
C17orf77	-5.17	8	-1.59	0.0564	1119	0.969	0.944	18246	1
PAGR1	-5.17	8	-1.59	0.0564	1120	0.969	0.944	18245	1
NOL11	-5.16	8	-1.59	0.0565	1121	0.969	0.944	18244	1
VOPP1	-5.16	8	-1.58	0.0565	1122	0.969	0.943	18243	1
GLI2	-5.16	8	-1.58	0.0566	1123	0.969	0.943	18242	1
C16orf93	-5.16	8	-1.58	0.0566	1124	0.969	0.943	18241	1
MEPCE	-5.16	8	-1.58	0.0567	1125	0.969	0.943	18240	1
NICN1	-5.16	8	-1.58	0.0568	1126	0.969	0.943	18239	1
CCNB1	-5.16	8	-1.58	0.0568	1127	0.969	0.943	18238	1
MSRB3	-5.15	8	-1.58	0.0568	1128	0.969	0.943	18237	1
TAS2R14	-5.15	8	-1.58	0.0569	1129	0.969	0.943	18236	1
ZFR	-5.15	8	-1.58	0.057	1130	0.969	0.943	18235	1
NAALADL1	-5.15	8	-1.58	0.0572	1131	0.969	0.943	18234	1
SDHD	-5.14	8	-1.58	0.0572	1132	0.969	0.943	18233	1
OLFM4	-5.14	8	-1.58	0.0572	1133	0.969	0.943	18232	1
EFCAB6	-5.14	8	-1.58	0.0572	1134	0.969	0.943	18231	1
MCUR1	-5.14	8	-1.58	0.0573	1135	0.969	0.943	18230	1
BEND7	-5.14	8	-1.58	0.0573	1136	0.969	0.943	18229	1
NHEJ1	-5.14	8	-1.58	0.0573	1137	0.969	0.943	18228	1
CFAP52	-5.14	8	-1.58	0.0574	1138	0.969	0.943	18227	1
SNF8	-5.14	8	-1.58	0.0574	1139	0.969	0.943	18226	1
ATG3	-5.14	8	-1.58	0.0575	1140	0.969	0.943	18225	1
GSG1L	-5.13	8	-1.57	0.0576	1141	0.969	0.942	18224	1
CSNK2B	-5.13	8	-1.57	0.0577	1142	0.969	0.942	18223	1
IL17RE	-5.13	8	-1.57	0.0577	1143	0.969	0.942	18222	1
CUEDC2	-5.13	8	-1.57	0.0577	1144	0.969	0.942	18221	1
FRS3	-5.13	8	-1.57	0.0578	1145	0.969	0.942	18220	1
BASP1	-5.13	8	-1.57	0.0579	1146	0.969	0.942	18219	1
PHYHD1	-5.13	8	-1.57	0.0579	1147	0.969	0.942	18218	1
LYZL4	-5.13	8	-1.57	0.0579	1148	0.969	0.942	18217	1
CNIH4	-5.13	8	-1.57	0.0579	1149	0.969	0.942	18216	1
ARNT2	-5.13	8	-1.57	0.0579	1150	0.969	0.942	18215	1
HOXB5	-5.13	8	-1.57	0.0579	1151	0.969	0.942	18214	1
BUB1	-5.13	8	-1.57	0.0579	1152	0.969	0.942	18213	1
JMJD6	-5.13	8	-1.57	0.058	1153	0.969	0.942	18212	1
PRAMEF7	-5.13	8	-1.57	0.058	1154	0.969	0.942	18211	1
MAF	-5.13	8	-1.57	0.058	1155	0.969	0.942	18210	1
KRT36	-5.12	8	-1.57	0.058	1156	0.969	0.942	18209	1
FAF2	-5.12	8	-1.57	0.058	1157	0.969	0.942	18208	1
CPNE7	-5.12	8	-1.57	0.058	1158	0.969	0.942	18207	1
NTN5	-5.12	8	-1.57	0.058	1159	0.969	0.942	18206	1
TRIP10	-5.12	8	-1.57	0.0581	1160	0.97	0.942	18205	1
PAXIP1	-5.12	8	-1.57	0.0582	1161	0.97	0.942	18204	1
EEPD1	-5.12	8	-1.57	0.0582	1162	0.97	0.942	18203	1
TCEB3B	-5.12	8	-1.57	0.0583	1163	0.97	0.942	18202	1
RSPO2	-5.11	8	-1.57	0.0584	1164	0.97	0.942	18201	1
EFR3B	-5.11	8	-1.57	0.0584	1165	0.97	0.942	18200	1
FAM175A	-5.11	8	-1.57	0.0585	1166	0.97	0.942	18199	1
E2F5	-5.11	8	-1.57	0.0585	1167	0.97	0.942	18198	1
GJD4	-5.11	8	-1.57	0.0586	1168	0.971	0.941	18197	1
TPCN1	-5.11	8	-1.57	0.0586	1169	0.971	0.941	18196	1
GDF1	-5.11	8	-1.57	0.0587	1170	0.971	0.941	18195	1
CD99	-5.11	8	-1.57	0.0587	1171	0.971	0.941	18194	1
KCTD3	-5.11	8	-1.57	0.0588	1172	0.971	0.941	18193	1
MFSD6L	-5.1	8	-1.56	0.059	1173	0.971	0.941	18192	1
BBS12	-5.1	8	-1.56	0.059	1174	0.971	0.941	18191	1
EXTL2	-5.1	8	-1.56	0.0591	1175	0.971	0.941	18190	1
PCDHGA11	-5.1	8	-1.56	0.0591	1176	0.971	0.941	18189	1
GTF2E2	-5.1	8	-1.56	0.0592	1177	0.971	0.941	18188	1
PIAS2	-5.1	8	-1.56	0.0592	1178	0.971	0.941	18187	1
GRIK2	-5.1	8	-1.56	0.0592	1179	0.971	0.941	18186	1
PIP4K2C	-5.09	8	-1.56	0.0593	1180	0.971	0.941	18185	1
MYL9	-5.09	8	-1.56	0.0593	1181	0.971	0.941	18184	1
GGCX	-5.09	8	-1.56	0.0593	1182	0.971	0.941	18183	1
ABAT	-5.09	8	-1.56	0.0594	1183	0.971	0.941	18182	1
PVRIG	-5.09	8	-1.56	0.0595	1184	0.971	0.941	18181	1
SMG6	-5.09	8	-1.56	0.0595	1185	0.971	0.941	18180	1
IL32	-5.09	8	-1.56	0.0595	1186	0.971	0.94	18179	1
PTPRF	-5.09	8	-1.56	0.0595	1187	0.971	0.94	18178	1
FOXH1	-5.09	8	-1.56	0.0596	1188	0.971	0.94	18177	1
YWHAG	-5.08	8	-1.56	0.0597	1189	0.971	0.94	18176	1
PKN2	-5.08	8	-1.56	0.0597	1190	0.971	0.94	18175	1
PASK	-5.08	8	-1.56	0.0598	1191	0.971	0.94	18174	1
PSKH2	-5.08	8	-1.56	0.0599	1192	0.971	0.94	18173	1
KIAA1211L	-5.08	8	-1.56	0.0599	1193	0.971	0.94	18172	1
C1QTNF9	-5.08	8	-1.56	0.0599	1194	0.971	0.94	18171	1
ADPRHL1	-5.07	8	-1.55	0.0601	1195	0.971	0.94	18170	1
TOPORS	-5.07	8	-1.55	0.0601	1196	0.971	0.94	18169	1
LRP1	-5.07	8	-1.55	0.0601	1197	0.971	0.94	18168	1
ZFP36L2	-5.07	8	-1.55	0.0602	1198	0.971	0.94	18167	1
ALS2CR11	-5.07	8	-1.55	0.0602	1199	0.971	0.94	18166	1
NRDE2	-5.07	8	-1.55	0.0602	1200	0.971	0.94	18165	1
CCDC132	-5.07	8	-1.55	0.0602	1201	0.971	0.94	18164	1
RGSL1	-5.07	8	-1.55	0.0603	1202	0.971	0.94	18163	1
SNX20	-5.07	8	-1.55	0.0603	1203	0.971	0.94	18162	1
BRCA2	-5.06	8	-1.55	0.0605	1204	0.972	0.939	18161	1
ELP5	-5.06	8	-1.55	0.0606	1205	0.972	0.939	18160	1
ZNF697	-5.06	8	-1.55	0.0606	1206	0.972	0.939	18159	1
APOBEC3B	-5.06	8	-1.55	0.0607	1207	0.972	0.939	18158	1
OSBPL5	-5.06	8	-1.55	0.0607	1208	0.972	0.939	18157	1
HIST1H2BM	-5.06	8	-1.55	0.0608	1209	0.972	0.939	18156	1
PRMT9	-5.05	8	-1.55	0.0608	1210	0.972	0.939	18155	1
NKAIN3	-5.05	8	-1.55	0.0609	1211	0.972	0.939	18154	1
OR1D5	-5.05	8	-1.55	0.061	1212	0.972	0.939	18153	1
TADA2A	-5.05	8	-1.55	0.061	1213	0.972	0.939	18152	1
ACOX2	-5.05	8	-1.55	0.061	1214	0.972	0.939	18151	1
FBXO25	-5.05	8	-1.55	0.0611	1215	0.972	0.939	18150	1
MPPED1	-5.05	8	-1.55	0.0611	1216	0.972	0.939	18149	1
RAC2	-5.05	8	-1.55	0.0611	1217	0.972	0.939	18148	1
ZNF404	-5.04	8	-1.54	0.0613	1218	0.973	0.939	18147	1
MB	-5.04	8	-1.54	0.0613	1219	0.973	0.939	18146	1
SRPR	-5.04	8	-1.54	0.0614	1220	0.973	0.939	18145	1
CREB3L1	-5.04	8	-1.54	0.0614	1221	0.973	0.939	18144	1
DBF4B	-5.04	8	-1.54	0.0614	1222	0.973	0.939	18143	1
CCT6A	-5.04	8	-1.54	0.0615	1223	0.973	0.939	18142	1
ZEB1	-5.04	8	-1.54	0.0615	1224	0.973	0.938	18141	1
HS3ST4	-5.04	8	-1.54	0.0616	1225	0.973	0.938	18140	1
RNF115	-5.03	8	-1.54	0.0616	1226	0.973	0.938	18139	1
SGIP1	-5.03	8	-1.54	0.0617	1227	0.973	0.938	18138	1
TIE1	-5.03	8	-1.54	0.0618	1228	0.974	0.938	18137	1
STAC2	-5.03	8	-1.54	0.0619	1229	0.974	0.938	18136	1
FAM188A	-5.03	8	-1.54	0.0619	1230	0.974	0.938	18135	1
RAF1	-5.03	8	-1.54	0.062	1231	0.974	0.938	18134	1
TRAF1	-5.03	8	-1.54	0.062	1232	0.974	0.938	18133	1
GHR	-5.02	8	-1.54	0.062	1233	0.974	0.938	18132	1
OR10X1	-5.02	8	-1.54	0.062	1234	0.974	0.938	18131	1
CLEC9A	-5.02	8	-1.54	0.0621	1235	0.974	0.938	18130	1
GALR2	-5.02	8	-1.54	0.0622	1236	0.974	0.938	18129	1
MRPL51	-5.01	8	-1.53	0.0625	1237	0.975	0.937	18128	1
EFNA3	-5.01	8	-1.53	0.0626	1238	0.975	0.937	18127	1
MOGAT3	-5.01	8	-1.53	0.0627	1239	0.975	0.937	18126	1
MEFV	-5.01	8	-1.53	0.0627	1240	0.975	0.937	18125	1
KCNS1	-5.01	8	-1.53	0.0627	1241	0.975	0.937	18124	1
DIAPH2	-5.01	8	-1.53	0.0628	1242	0.975	0.937	18123	1
EP300	-5	8	-1.53	0.0628	1243	0.975	0.937	18122	1
UBE2J2	-5	8	-1.53	0.0629	1244	0.975	0.937	18121	1
TSSK2	-5	8	-1.53	0.063	1245	0.975	0.937	18120	1
POLL	-5	8	-1.53	0.0631	1246	0.975	0.937	18119	1
ESYT2	-5	8	-1.53	0.0632	1247	0.975	0.937	18118	1
KLF4	-5	8	-1.53	0.0632	1248	0.975	0.937	18117	1
NENF	-5	8	-1.53	0.0632	1249	0.975	0.937	18116	1
SLC25A30	-4.99	8	-1.53	0.0633	1250	0.975	0.937	18115	1
GABPB1	-4.99	8	-1.53	0.0633	1251	0.975	0.937	18114	1
FOXK1	-4.99	8	-1.53	0.0633	1252	0.975	0.937	18113	1
DCUN1D1	-4.99	8	-1.53	0.0634	1253	0.975	0.937	18112	1
AURKAIP1	-4.99	8	-1.53	0.0634	1254	0.975	0.937	18111	1
OR2Z1	-4.99	8	-1.53	0.0634	1255	0.975	0.937	18110	1
HTRA1	-4.99	8	-1.53	0.0634	1256	0.975	0.937	18109	1
BLVRB	-4.99	8	-1.53	0.0635	1257	0.975	0.937	18108	1
ANXA1	-4.99	8	-1.53	0.0635	1258	0.975	0.937	18107	1
PTPN5	-4.99	8	-1.53	0.0635	1259	0.975	0.936	18106	1
FAM153A	-4.99	8	-1.53	0.0635	1260	0.975	0.936	18105	1
SLC34A2	-4.99	8	-1.53	0.0635	1261	0.975	0.936	18104	1
MMADHC	-4.99	8	-1.53	0.0636	1262	0.975	0.936	18103	1
CYLD	-4.98	8	-1.52	0.0638	1263	0.975	0.936	18102	1
APEX1	-4.98	8	-1.52	0.0638	1264	0.975	0.936	18101	1
TMEM176A	-4.98	8	-1.52	0.0639	1265	0.975	0.936	18100	1
PRSS12	-4.98	8	-1.52	0.0641	1266	0.975	0.936	18099	1
PCDHGB7	-4.97	8	-1.52	0.0641	1267	0.975	0.936	18098	1
ELF5	-4.97	8	-1.52	0.0641	1268	0.975	0.936	18097	1
RXRA	-4.97	8	-1.52	0.0641	1269	0.975	0.936	18096	1
PPM1E	-4.97	8	-1.52	0.0642	1270	0.975	0.936	18095	1
CDH12	-4.97	8	-1.52	0.0642	1271	0.975	0.936	18094	1
ASTL	-4.97	8	-1.52	0.0643	1272	0.975	0.936	18093	1
GATAD2A	-4.97	8	-1.52	0.0643	1273	0.975	0.936	18092	1
ARFIP2	-4.97	8	-1.52	0.0643	1274	0.975	0.936	18091	1
ELP2	-4.97	8	-1.52	0.0643	1275	0.975	0.936	18090	1
ANKFN1	-4.97	8	-1.52	0.0643	1276	0.975	0.936	18089	1
FOLR2	-4.97	8	-1.52	0.0644	1277	0.975	0.936	18088	1
RPL36A-HNRNPH2	-4.97	8	-1.52	0.0644	1278	0.975	0.936	18087	1
TMEM209	-4.96	8	-1.52	0.0646	1279	0.975	0.935	18086	1
UNC45B	-4.96	8	-1.52	0.0646	1280	0.975	0.935	18085	1
BCHE	-4.96	8	-1.52	0.0646	1281	0.975	0.935	18084	1
PHOX2B	-4.96	8	-1.52	0.0646	1282	0.975	0.935	18083	1
TEX10	-4.96	8	-1.52	0.0647	1283	0.975	0.935	18082	1
HIVEP3	-4.96	8	-1.52	0.0647	1284	0.975	0.935	18081	1
EHD1	-4.96	8	-1.52	0.0647	1285	0.975	0.935	18080	1
RAD51C	-4.96	8	-1.52	0.0648	1286	0.975	0.935	18079	1
COX20	-4.95	8	-1.51	0.065	1287	0.975	0.935	18078	1
BICC1	-4.95	8	-1.51	0.065	1288	0.975	0.935	18077	1
CCDC70	-4.95	8	-1.51	0.0652	1289	0.975	0.935	18076	1
WFDC8	-4.95	8	-1.51	0.0652	1290	0.975	0.935	18075	1
MED7	-4.95	8	-1.51	0.0652	1291	0.975	0.935	18074	1
SLC9A1	-4.94	8	-1.51	0.0656	1292	0.975	0.934	18073	1
FSIP2	-4.94	8	-1.51	0.0656	1293	0.975	0.934	18072	1
MAD2L1	-4.94	8	-1.51	0.0657	1294	0.975	0.934	18071	1
TRIP12	-4.93	8	-1.51	0.0658	1295	0.975	0.934	18070	1
RNF213	-4.93	8	-1.51	0.0658	1296	0.975	0.934	18069	1
YWHAH	-4.93	8	-1.51	0.0659	1297	0.975	0.934	18068	1
KDM5B	-4.93	8	-1.51	0.0659	1298	0.975	0.934	18067	1
KDELC2	-4.93	8	-1.51	0.0661	1299	0.975	0.934	18066	1
IL15	-4.93	8	-1.51	0.0661	1300	0.975	0.934	18065	1
SSBP3	-4.93	8	-1.51	0.0662	1301	0.975	0.934	18064	1
CXCR1	-4.93	8	-1.5	0.0662	1302	0.975	0.934	18063	1
LRRC55	-4.92	8	-1.5	0.0663	1303	0.975	0.934	18062	1
ATP5F1	-4.92	8	-1.5	0.0663	1304	0.975	0.934	18061	1
ANKRD50	-4.92	8	-1.5	0.0664	1305	0.975	0.934	18060	1
UBE2G2	-4.92	8	-1.5	0.0664	1306	0.975	0.934	18059	1
STOML2	-4.92	8	-1.5	0.0666	1307	0.975	0.933	18058	1
DPT	-4.92	8	-1.5	0.0666	1308	0.975	0.933	18057	1
IRF2BPL	-4.91	8	-1.5	0.0667	1309	0.975	0.933	18056	1
REEP3	-4.91	8	-1.5	0.0667	1310	0.975	0.933	18055	1
NCOA2	-4.91	8	-1.5	0.0668	1311	0.975	0.933	18054	1
HIST1H2AJ	-4.91	8	-1.5	0.0668	1312	0.975	0.933	18053	1
C1orf87	-4.91	8	-1.5	0.0668	1313	0.975	0.933	18052	1
FZD10	-4.91	8	-1.5	0.0669	1314	0.975	0.933	18051	1
LY6E	-4.91	8	-1.5	0.0669	1315	0.975	0.933	18050	1
TM9SF3	-4.91	8	-1.5	0.0669	1316	0.975	0.933	18049	1
ADGRF3	-4.91	8	-1.5	0.0669	1317	0.975	0.933	18048	1
THAP3	-4.91	8	-1.5	0.067	1318	0.975	0.933	18047	1
MMAA	-4.91	8	-1.5	0.067	1319	0.975	0.933	18046	1
KRT13	-4.9	8	-1.5	0.0672	1320	0.975	0.933	18045	1
TNFSF13	-4.9	8	-1.5	0.0673	1321	0.975	0.933	18044	1
TMEM200A	-4.9	8	-1.5	0.0674	1322	0.975	0.933	18043	1
TPSG1	-4.9	8	-1.5	0.0674	1323	0.975	0.933	18042	1
KCTD11	-4.9	8	-1.5	0.0674	1324	0.975	0.933	18041	1
KCNU1	-4.89	8	-1.49	0.0676	1325	0.975	0.932	18040	1
ZCRB1	-4.89	8	-1.49	0.0676	1326	0.975	0.932	18039	1
KLF2	-4.89	8	-1.49	0.0677	1327	0.975	0.932	18038	1
PLA2G16	-4.89	8	-1.49	0.0677	1328	0.975	0.932	18037	1
ZMAT3	-4.89	8	-1.49	0.0678	1329	0.975	0.932	18036	1
MSL3	-4.89	8	-1.49	0.0678	1330	0.975	0.932	18035	1
MTNR1B	-4.89	8	-1.49	0.0678	1331	0.975	0.932	18034	1
ASNS	-4.89	8	-1.49	0.068	1332	0.975	0.932	18033	1
CDCA5	-4.89	8	-1.49	0.068	1333	0.975	0.932	18032	1
KRTAP9-9	-4.88	8	-1.49	0.068	1334	0.975	0.932	18031	1
ABRACL	-4.88	8	-1.49	0.068	1335	0.975	0.932	18030	1
UIMC1	-4.88	8	-1.49	0.068	1336	0.975	0.932	18029	1
TTC33	-4.88	8	-1.49	0.068	1337	0.975	0.932	18028	1
CPSF1	-4.88	8	-1.49	0.0681	1338	0.975	0.932	18027	1
RPL26	-4.88	8	-1.49	0.0682	1339	0.975	0.932	18026	1
KRTAP10-10	-4.88	8	-1.49	0.0683	1340	0.975	0.932	18025	1
MBD3L2	-4.87	8	-1.49	0.0684	1341	0.975	0.932	18024	1
STON1-GTF2A1L	-4.87	8	-1.49	0.0685	1342	0.975	0.932	18023	1
MMP9	-4.87	8	-1.49	0.0686	1343	0.975	0.931	18022	1
TPD52	-4.87	8	-1.49	0.0686	1344	0.975	0.931	18021	1
TNFSF10	-4.87	8	-1.49	0.0686	1345	0.975	0.931	18020	1
ATP13A2	-4.87	8	-1.49	0.0688	1346	0.975	0.931	18019	1
RTL1	-4.87	8	-1.49	0.0688	1347	0.975	0.931	18018	1
MTPN	-4.87	8	-1.48	0.0688	1348	0.975	0.931	18017	1
INTS8	-4.87	8	-1.48	0.0688	1349	0.975	0.931	18016	1
GRIK3	-4.87	8	-1.48	0.0688	1350	0.975	0.931	18015	1
TRPM5	-4.87	8	-1.48	0.0688	1351	0.975	0.931	18014	1
CNOT6	-4.86	8	-1.48	0.0689	1352	0.975	0.931	18013	1
IRX1	-4.86	8	-1.48	0.0689	1353	0.975	0.931	18012	1
C10orf128	-4.86	8	-1.48	0.0689	1354	0.975	0.931	18011	1
COG4	-4.86	8	-1.48	0.069	1355	0.975	0.931	18010	1
MED14OS	-4.86	8	-1.48	0.069	1356	0.975	0.931	18009	1
NCDN	-4.86	8	-1.48	0.0691	1357	0.975	0.931	18008	1
CDKL2	-4.86	8	-1.48	0.0691	1358	0.975	0.931	18007	1
MBLAC2	-4.86	8	-1.48	0.0691	1359	0.975	0.931	18006	1
PLA2G4E	-4.86	8	-1.48	0.0692	1360	0.975	0.931	18005	1
BCO1	-4.86	8	-1.48	0.0692	1361	0.975	0.931	18004	1
KHSRP	-4.86	8	-1.48	0.0692	1362	0.975	0.931	18003	1
NYAP1	-4.86	8	-1.48	0.0693	1363	0.975	0.931	18002	1
SH3TC2	-4.86	8	-1.48	0.0693	1364	0.975	0.931	18001	1
ZFHX4	-4.86	8	-1.48	0.0693	1365	0.975	0.931	18000	1
PDIA2	-4.85	8	-1.48	0.0694	1366	0.975	0.931	17999	1
ZMYM1	-4.85	8	-1.48	0.0695	1367	0.975	0.931	17998	1
C19orf57	-4.85	8	-1.48	0.0695	1368	0.975	0.93	17997	1
KIAA0895	-4.85	8	-1.48	0.0696	1369	0.975	0.93	17996	1
MAF1	-4.85	8	-1.48	0.0696	1370	0.975	0.93	17995	1
SDAD1	-4.85	8	-1.48	0.0696	1371	0.975	0.93	17994	1
TRIM7	-4.85	8	-1.48	0.0696	1372	0.975	0.93	17993	1
RAP1GAP2	-4.85	8	-1.48	0.0696	1373	0.975	0.93	17992	1
UBE2K	-4.85	8	-1.48	0.0697	1374	0.975	0.93	17991	1
CLRN3	-4.85	8	-1.48	0.0697	1375	0.975	0.93	17990	1
ZNF565	-4.85	8	-1.48	0.0697	1376	0.975	0.93	17989	1
VIM	-4.85	8	-1.48	0.0698	1377	0.975	0.93	17988	1
CLDN8	-4.84	8	-1.48	0.0698	1378	0.975	0.93	17987	1
CACNA2D4	-4.84	8	-1.48	0.0698	1379	0.975	0.93	17986	1
NONO	-4.84	8	-1.48	0.0699	1380	0.975	0.93	17985	1
DYNLL1	-4.84	8	-1.48	0.07	1381	0.975	0.93	17984	1
EXOSC3	-4.84	8	-1.48	0.07	1382	0.975	0.93	17983	1
CRLS1	-4.84	8	-1.48	0.07	1383	0.975	0.93	17982	1
CETN3	-4.84	8	-1.48	0.0701	1384	0.975	0.93	17981	1
SLC31A1	-4.84	8	-1.48	0.0701	1385	0.975	0.93	17980	1
RUNDC3A	-4.84	8	-1.48	0.0701	1386	0.975	0.93	17979	1
TMC3	-4.84	8	-1.47	0.0702	1387	0.975	0.93	17978	1
UGP2	-4.84	8	-1.47	0.0702	1388	0.975	0.93	17977	1
CWC15	-4.83	8	-1.47	0.0703	1389	0.975	0.93	17976	1
SMNDC1	-4.83	8	-1.47	0.0703	1390	0.975	0.93	17975	1
STH	-4.83	8	-1.47	0.0704	1391	0.975	0.93	17974	1
LLGL2	-4.83	8	-1.47	0.0705	1392	0.975	0.93	17973	1
SELL	-4.83	8	-1.47	0.0705	1393	0.975	0.929	17972	1
SUMO2	-4.82	8	-1.47	0.0707	1394	0.975	0.929	17971	1
GOLGA6D	-4.82	8	-1.47	0.0707	1395	0.975	0.929	17970	1
PRIM1	-4.82	8	-1.47	0.0707	1396	0.975	0.929	17969	1
OR5F1	-4.82	8	-1.47	0.0707	1397	0.975	0.929	17968	1
CER1	-4.82	8	-1.47	0.0708	1398	0.975	0.929	17967	1
C10orf25	-4.82	8	-1.47	0.0708	1399	0.975	0.929	17966	1
PIGK	-4.82	8	-1.47	0.0708	1400	0.975	0.929	17965	1
MED18	-4.82	8	-1.47	0.0709	1401	0.975	0.929	17964	1
PCDHA10	-4.82	8	-1.47	0.0711	1402	0.975	0.929	17963	1
ACP6	-4.81	8	-1.47	0.0713	1403	0.975	0.929	17962	1
C14orf105	-4.81	8	-1.47	0.0714	1404	0.975	0.929	17961	1
SLC44A5	-4.81	8	-1.47	0.0714	1405	0.975	0.929	17960	1
GLIPR1L1	-4.81	8	-1.47	0.0714	1406	0.975	0.929	17959	1
HMHA1	-4.81	8	-1.47	0.0714	1407	0.975	0.929	17958	1
CCDC102B	-4.81	8	-1.46	0.0715	1408	0.975	0.929	17957	1
CUL7	-4.81	8	-1.46	0.0715	1409	0.975	0.928	17956	1
LMO4	-4.81	8	-1.46	0.0716	1410	0.975	0.928	17955	1
BSG	-4.81	8	-1.46	0.0716	1411	0.975	0.928	17954	1
EVI5	-4.8	8	-1.46	0.0716	1412	0.975	0.928	17953	1
LGR4	-4.8	8	-1.46	0.0716	1413	0.975	0.928	17952	1
LPGAT1	-4.8	8	-1.46	0.0716	1414	0.975	0.928	17951	1
NPR1	-4.8	8	-1.46	0.0716	1415	0.975	0.928	17950	1
SLC4A1AP	-4.8	8	-1.46	0.0717	1416	0.975	0.928	17949	1
SMG9	-4.8	8	-1.46	0.0717	1417	0.975	0.928	17948	1
AVL9	-4.16	6	-1.46	0.0718	1418	0.975	0.928	17947	1
PPP1R15B	-4.8	8	-1.46	0.0718	1419	0.975	0.928	17946	1
TUBB	-4.8	8	-1.46	0.0718	1420	0.975	0.928	17945	1
BHMT2	-4.8	8	-1.46	0.0718	1421	0.975	0.928	17944	1
WTAP	-4.8	8	-1.46	0.0719	1422	0.975	0.928	17943	1
ACKR1	-4.8	8	-1.46	0.072	1423	0.975	0.928	17942	1
ZNF112	-4.8	8	-1.46	0.072	1424	0.975	0.928	17941	1
PLOD3	-4.8	8	-1.46	0.072	1425	0.975	0.928	17940	1
LCE2B	-4.8	8	-1.46	0.072	1426	0.975	0.928	17939	1
CENPK	-4.8	8	-1.46	0.072	1427	0.975	0.928	17938	1
CCL3L3	-4.79	8	-1.46	0.0721	1428	0.975	0.928	17937	1
FAM84A	-4.79	8	-1.46	0.0721	1429	0.975	0.928	17936	1
MARVELD3	-4.79	8	-1.46	0.0721	1430	0.975	0.928	17935	1
ACP1	-4.79	8	-1.46	0.0722	1431	0.975	0.928	17934	1
BPY2B	-4.79	8	-1.46	0.0722	1432	0.975	0.928	17933	1
TMEM52B	-4.79	8	-1.46	0.0722	1433	0.975	0.928	17932	1
GSTA2	-4.79	8	-1.46	0.0722	1434	0.975	0.928	17931	1
TAF1D	-4.79	8	-1.46	0.0723	1435	0.975	0.928	17930	1
TSHB	-4.79	8	-1.46	0.0723	1436	0.975	0.928	17929	1
PTGER3	-4.79	8	-1.46	0.0723	1437	0.975	0.928	17928	1
PIWIL4	-4.79	8	-1.46	0.0724	1438	0.975	0.928	17927	1
WDR27	-4.78	8	-1.46	0.0726	1439	0.976	0.927	17926	1
EML4	-4.78	8	-1.46	0.0726	1440	0.976	0.927	17925	1
TCEAL1	-4.78	8	-1.46	0.0728	1441	0.976	0.927	17924	1
C17orf78	-4.78	8	-1.46	0.0728	1442	0.976	0.927	17923	1
KRBA2	-4.78	8	-1.45	0.073	1443	0.976	0.927	17922	1
NGF	-4.77	8	-1.45	0.0731	1444	0.976	0.927	17921	1
RGS11	-4.77	8	-1.45	0.0732	1445	0.976	0.927	17920	1
USP18	-4.77	8	-1.45	0.0733	1446	0.976	0.927	17919	1
MAGEA11	-4.77	8	-1.45	0.0733	1447	0.976	0.927	17918	1
KPNA6	-4.77	8	-1.45	0.0733	1448	0.976	0.927	17917	1
IL19	-4.77	8	-1.45	0.0734	1449	0.976	0.927	17916	1
SNRNP25	-4.77	8	-1.45	0.0734	1450	0.976	0.927	17915	1
BGLAP	-4.77	8	-1.45	0.0734	1451	0.976	0.927	17914	1
ZDHHC11	-4.76	8	-1.45	0.0734	1452	0.976	0.927	17913	1
CCDC166	-4.76	8	-1.45	0.0735	1453	0.976	0.927	17912	1
AMPH	-4.76	8	-1.45	0.0735	1454	0.976	0.926	17911	1
GRB10	-4.76	8	-1.45	0.0736	1455	0.976	0.926	17910	1
EXOSC9	-4.76	8	-1.45	0.0736	1456	0.976	0.926	17909	1
CRYGB	-4.76	8	-1.45	0.0737	1457	0.976	0.926	17908	1
OR5B3	-4.76	8	-1.45	0.0738	1458	0.976	0.926	17907	1
BACE2	-4.76	8	-1.45	0.0738	1459	0.976	0.926	17906	1
UGT1A3	-4.76	8	-1.45	0.0738	1460	0.976	0.926	17905	1
UGT1A9	-4.75	8	-1.45	0.0739	1461	0.976	0.926	17904	1
TNNT1	-4.75	8	-1.45	0.074	1462	0.976	0.926	17903	1
CBX6	-4.75	8	-1.45	0.074	1463	0.976	0.926	17902	1
PLOD2	-4.75	8	-1.45	0.074	1464	0.976	0.926	17901	1
VAPB	-4.75	8	-1.45	0.0742	1465	0.976	0.926	17900	1
SLC25A24	-4.75	8	-1.44	0.0742	1466	0.976	0.926	17899	1
SUPT3H	-4.75	8	-1.44	0.0743	1467	0.976	0.926	17898	1
BPIFA1	-4.75	8	-1.44	0.0744	1468	0.976	0.926	17897	1
LLGL1	-4.74	8	-1.44	0.0744	1469	0.976	0.926	17896	1
NAA25	-4.74	8	-1.44	0.0744	1470	0.976	0.926	17895	1
CCT7	-4.74	8	-1.44	0.0745	1471	0.976	0.926	17894	1
ctrl_163	-4.74	8	-1.44	0.0745	1472	0.976	0.926	17893	1
SAA2-SAA4	-4.74	8	-1.44	0.0745	1473	0.976	0.925	17892	1
APOBEC3F	-4.74	8	-1.44	0.0746	1474	0.976	0.925	17891	1
INTS5	-4.74	8	-1.44	0.0746	1475	0.976	0.925	17890	1
CBWD3	-4.43	7	-1.44	0.0746	1476	0.976	0.925	17889	1
SETD1A	-4.74	8	-1.44	0.0746	1477	0.976	0.925	17888	1
ESRP1	-4.74	8	-1.44	0.0747	1478	0.976	0.925	17887	1
ST13	-4.74	8	-1.44	0.0748	1479	0.976	0.925	17886	1
TSTD3	-4.74	8	-1.44	0.0748	1480	0.976	0.925	17885	1
GART	-4.74	8	-1.44	0.0748	1481	0.976	0.925	17884	1
CXCR6	-4.74	8	-1.44	0.0748	1482	0.976	0.925	17883	1
DNAJC3	-4.73	8	-1.44	0.075	1483	0.976	0.925	17882	1
CASC3	-4.73	8	-1.44	0.0751	1484	0.976	0.925	17881	1
SPINK7	-4.73	8	-1.44	0.0751	1485	0.976	0.925	17880	1
LCE1A	-4.73	8	-1.44	0.0751	1486	0.976	0.925	17879	1
OS9	-4.73	8	-1.44	0.0753	1487	0.976	0.925	17878	1
TUBG2	-4.73	8	-1.44	0.0753	1488	0.976	0.925	17877	1
GTF2H4	-4.73	8	-1.44	0.0753	1489	0.976	0.925	17876	1
CUTA	-4.73	8	-1.44	0.0753	1490	0.976	0.925	17875	1
AK2	-4.72	8	-1.44	0.0754	1491	0.976	0.925	17874	1
TMC4	-4.72	8	-1.44	0.0755	1492	0.976	0.925	17873	1
CPOX	-4.72	8	-1.44	0.0755	1493	0.976	0.924	17872	1
UNC13A	-4.72	8	-1.44	0.0756	1494	0.976	0.924	17871	1
KDR	-4.72	8	-1.44	0.0756	1495	0.976	0.924	17870	1
TMEM169	-4.72	8	-1.43	0.0757	1496	0.976	0.924	17869	1
ZNF808	-4.72	8	-1.43	0.0757	1497	0.976	0.924	17868	1
CAD	-4.72	8	-1.43	0.0757	1498	0.976	0.924	17867	1
GMPPA	-4.72	8	-1.43	0.0758	1499	0.976	0.924	17866	1
PDK1	-4.72	8	-1.43	0.0758	1500	0.976	0.924	17865	1
CRHBP	-4.72	8	-1.43	0.0758	1501	0.976	0.924	17864	1
ARHGAP44	-4.71	8	-1.43	0.076	1502	0.976	0.924	17863	1
OR2K2	-4.71	8	-1.43	0.076	1503	0.976	0.924	17862	1
TGFBR3L	-4.71	8	-1.43	0.076	1504	0.976	0.924	17861	1
SLC17A9	-4.71	8	-1.43	0.076	1505	0.976	0.924	17860	1
GLOD4	-4.71	8	-1.43	0.076	1506	0.976	0.924	17859	1
KIAA1644	-4.71	8	-1.43	0.076	1507	0.976	0.924	17858	1
PRDM8	-4.71	8	-1.43	0.0761	1508	0.976	0.924	17857	1
PROP1	-4.71	8	-1.43	0.0762	1509	0.976	0.924	17856	1
ZNF396	-4.71	8	-1.43	0.0762	1510	0.976	0.924	17855	1
UBXN7	-4.71	8	-1.43	0.0763	1511	0.976	0.924	17854	1
MRGPRG	-4.71	8	-1.43	0.0763	1512	0.976	0.924	17853	1
GALT	-4.71	8	-1.43	0.0763	1513	0.976	0.924	17852	1
MYBPC3	-4.7	8	-1.43	0.0764	1514	0.977	0.924	17851	1
ACTG1	-4.7	8	-1.43	0.0765	1515	0.977	0.923	17850	1
ASUN	-4.7	8	-1.43	0.0766	1516	0.977	0.923	17849	1
ISG20	-4.7	8	-1.43	0.0766	1517	0.977	0.923	17848	1
KRBA1	-4.7	8	-1.43	0.0767	1518	0.977	0.923	17847	1
AP2B1	-4.69	8	-1.43	0.0768	1519	0.977	0.923	17846	1
BIRC6	-4.69	8	-1.43	0.0769	1520	0.977	0.923	17845	1
ADGB	-4.69	8	-1.43	0.0769	1521	0.977	0.923	17844	1
XRCC4	-4.69	8	-1.43	0.0769	1522	0.977	0.923	17843	1
MGAT4A	-4.69	8	-1.43	0.077	1523	0.977	0.923	17842	1
ZNF708	-4.69	8	-1.43	0.077	1524	0.977	0.923	17841	1
STMND1	-4.69	8	-1.43	0.077	1525	0.977	0.923	17840	1
MDP1	-4.69	8	-1.43	0.0771	1526	0.977	0.923	17839	1
PLEKHM1	-4.69	8	-1.43	0.0771	1527	0.977	0.923	17838	1
SYNE3	-4.69	8	-1.42	0.0772	1528	0.978	0.923	17837	1
SIAH2	-4.69	8	-1.42	0.0773	1529	0.978	0.923	17836	1
NEK4	-4.68	8	-1.42	0.0773	1530	0.978	0.923	17835	1
TLDC1	-4.68	8	-1.42	0.0775	1531	0.978	0.923	17834	1
FAM186A	-4.68	8	-1.42	0.0776	1532	0.978	0.922	17833	1
ILDR1	-4.68	8	-1.42	0.0777	1533	0.978	0.922	17832	1
ctrl_99	-4.68	8	-1.42	0.0777	1534	0.978	0.922	17831	1
DMKN	-4.68	8	-1.42	0.0777	1535	0.978	0.922	17830	1
TEX33	-4.67	8	-1.42	0.0778	1536	0.978	0.922	17829	1
DGAT2	-4.67	8	-1.42	0.0778	1537	0.978	0.922	17828	1
MSRB1	-4.67	8	-1.42	0.0778	1538	0.978	0.922	17827	1
NUFIP1	-4.67	8	-1.42	0.0779	1539	0.978	0.922	17826	1
SLC12A8	-4.67	8	-1.42	0.0779	1540	0.978	0.922	17825	1
STBD1	-4.67	8	-1.42	0.0779	1541	0.978	0.922	17824	1
OR11A1	-4.67	8	-1.42	0.078	1542	0.978	0.922	17823	1
TRIB3	-4.67	8	-1.42	0.078	1543	0.978	0.922	17822	1
FTH1	-4.67	8	-1.42	0.0781	1544	0.978	0.922	17821	1
MFGE8	-4.67	8	-1.42	0.0781	1545	0.978	0.922	17820	1
EFNA5	-4.67	8	-1.42	0.0781	1546	0.978	0.922	17819	1
TXNDC5	-4.67	8	-1.42	0.0782	1547	0.978	0.922	17818	1
CCR6	-4.66	8	-1.42	0.0783	1548	0.978	0.922	17817	1
ARHGAP12	-4.66	8	-1.42	0.0784	1549	0.978	0.922	17816	1
OR6Q1	-4.66	8	-1.42	0.0784	1550	0.978	0.922	17815	1
FRAT2	-4.66	8	-1.41	0.0786	1551	0.978	0.921	17814	1
ZNF430	-4.66	8	-1.41	0.0786	1552	0.978	0.921	17813	1
SELV	-4.66	8	-1.41	0.0787	1553	0.978	0.921	17812	1
TXNDC17	-4.66	8	-1.41	0.0787	1554	0.978	0.921	17811	1
SCN3B	-4.65	8	-1.41	0.0788	1555	0.978	0.921	17810	1
CNOT6L	-4.65	8	-1.41	0.0788	1556	0.978	0.921	17809	1
STAB2	-4.65	8	-1.41	0.0789	1557	0.978	0.921	17808	1
ZNF670	-4.35	7	-1.41	0.0789	1558	0.978	0.921	17807	1
METRN	-4.65	8	-1.41	0.0789	1559	0.978	0.921	17806	1
EIF2B3	-4.65	8	-1.41	0.079	1560	0.978	0.921	17805	1
DDX27	-4.65	8	-1.41	0.079	1561	0.978	0.921	17804	1
LSP1	-4.65	8	-1.41	0.079	1562	0.978	0.921	17803	1
DPYSL2	-4.65	8	-1.41	0.0791	1563	0.978	0.921	17802	1
SEMA3E	-4.65	8	-1.41	0.0792	1564	0.978	0.921	17801	1
FAM129C	-4.65	8	-1.41	0.0792	1565	0.978	0.921	17800	1
APOH	-4.64	8	-1.41	0.0792	1566	0.978	0.921	17799	1
NACA	-4.64	8	-1.41	0.0793	1567	0.978	0.921	17798	1
FLNC	-4.64	8	-1.41	0.0793	1568	0.978	0.921	17797	1
UXT	-4.64	8	-1.41	0.0794	1569	0.978	0.921	17796	1
FSTL5	-4.64	8	-1.41	0.0795	1570	0.978	0.921	17795	1
GTF2A1	-4.64	8	-1.41	0.0795	1571	0.978	0.921	17794	1
HMGCLL1	-4.64	8	-1.41	0.0795	1572	0.978	0.92	17793	1
PEBP1	-4.64	8	-1.41	0.0796	1573	0.978	0.92	17792	1
RAPH1	-4.64	8	-1.41	0.0796	1574	0.978	0.92	17791	1
CALD1	-4.64	8	-1.41	0.0797	1575	0.978	0.92	17790	1
NPS	-4.64	8	-1.41	0.0797	1576	0.978	0.92	17789	1
ARHGAP35	-4.63	8	-1.41	0.0798	1577	0.978	0.92	17788	1
PPP6C	-4.63	8	-1.41	0.0798	1578	0.978	0.92	17787	1
SFR1	-4.63	8	-1.41	0.0799	1579	0.978	0.92	17786	1
OGFOD1	-4.63	8	-1.41	0.0799	1580	0.978	0.92	17785	1
ZNF609	-4.63	8	-1.41	0.08	1581	0.978	0.92	17784	1
CECR6	-4.63	8	-1.41	0.08	1582	0.978	0.92	17783	1
SLC16A6	-4.63	8	-1.4	0.0801	1583	0.978	0.92	17782	1
RAD51AP1	-4.63	8	-1.4	0.0801	1584	0.978	0.92	17781	1
ABCC6	-4.63	8	-1.4	0.0802	1585	0.978	0.92	17780	1
MED9	-4.63	8	-1.4	0.0802	1586	0.978	0.92	17779	1
CABP5	-4.63	8	-1.4	0.0802	1587	0.978	0.92	17778	1
RNF169	-4.62	8	-1.4	0.0803	1588	0.978	0.92	17777	1
TAPT1	-4.62	8	-1.4	0.0803	1589	0.978	0.92	17776	1
SNRPE	-4.62	8	-1.4	0.0803	1590	0.978	0.92	17775	1
REC114	-4.62	8	-1.4	0.0804	1591	0.978	0.92	17774	1
DISC1	-4.62	8	-1.4	0.0805	1592	0.978	0.92	17773	1
KRT6A	-4.62	8	-1.4	0.0805	1593	0.978	0.92	17772	1
AOC3	-4.62	8	-1.4	0.0805	1594	0.978	0.919	17771	1
PTH2	-4.62	8	-1.4	0.0805	1595	0.978	0.919	17770	1
WDR46	-4.62	8	-1.4	0.0806	1596	0.978	0.919	17769	1
RABIF	-4.62	8	-1.4	0.0807	1597	0.978	0.919	17768	1
VAV3	-4.61	8	-1.4	0.0808	1598	0.978	0.919	17767	1
B3GAT1	-4.61	8	-1.4	0.0808	1599	0.978	0.919	17766	1
DSC1	-4.61	8	-1.4	0.0808	1600	0.978	0.919	17765	1
MS4A10	-4.61	8	-1.4	0.0809	1601	0.978	0.919	17764	1
UBE2O	-4.61	8	-1.4	0.0809	1602	0.978	0.919	17763	1
ZNF511	-4.61	8	-1.4	0.081	1603	0.978	0.919	17762	1
ATP6V1C2	-4.61	8	-1.4	0.081	1604	0.978	0.919	17761	1
PURG	-4.61	8	-1.4	0.0811	1605	0.978	0.919	17760	1
HLA-DQA2	-4.61	8	-1.4	0.0812	1606	0.978	0.919	17759	1
RNF40	-4.61	8	-1.4	0.0812	1607	0.978	0.919	17758	1
BARD1	-4.6	8	-1.4	0.0813	1608	0.978	0.919	17757	1
TGDS	-4.6	8	-1.4	0.0814	1609	0.978	0.919	17756	1
CCDC88B	-4.6	8	-1.4	0.0814	1610	0.978	0.919	17755	1
IQSEC1	-4.6	8	-1.4	0.0815	1611	0.978	0.919	17754	1
PARP10	-4.6	8	-1.39	0.0816	1612	0.978	0.918	17753	1
OCIAD2	-4.6	8	-1.39	0.0816	1613	0.978	0.918	17752	1
MRPS9	-4.6	8	-1.39	0.0817	1614	0.978	0.918	17751	1
KIFC2	-4.6	8	-1.39	0.0817	1615	0.978	0.918	17750	1
DEPTOR	-4.59	8	-1.39	0.0818	1616	0.978	0.918	17749	1
LSM1	-3.98	6	-1.39	0.0819	1617	0.978	0.918	17748	1
RPE	-4.59	8	-1.39	0.082	1618	0.978	0.918	17747	1
XRCC2	-4.59	8	-1.39	0.082	1619	0.978	0.918	17746	1
MFSD3	-4.59	8	-1.39	0.082	1620	0.978	0.918	17745	1
RIOK3	-4.59	8	-1.39	0.082	1621	0.978	0.918	17744	1
PPP1R12C	-4.59	8	-1.39	0.0821	1622	0.978	0.918	17743	1
BLM	-4.59	8	-1.39	0.0821	1623	0.978	0.918	17742	1
SMC6	-4.59	8	-1.39	0.0822	1624	0.978	0.918	17741	1
ZNF589	-4.59	8	-1.39	0.0822	1625	0.978	0.918	17740	1
GBF1	-4.59	8	-1.39	0.0822	1626	0.978	0.918	17739	1
TMEM97	-4.58	8	-1.39	0.0824	1627	0.978	0.918	17738	1
CTLA4	-4.58	8	-1.39	0.0824	1628	0.978	0.918	17737	1
CCDC82	-4.58	8	-1.39	0.0824	1629	0.978	0.918	17736	1
CPNE3	-4.58	8	-1.39	0.0824	1630	0.978	0.918	17735	1
SIRPA	-4.58	8	-1.39	0.0825	1631	0.978	0.918	17734	1
CCDC3	-4.58	8	-1.39	0.0825	1632	0.978	0.918	17733	1
DDI2	-4.58	8	-1.39	0.0825	1633	0.978	0.917	17732	1
SDE2	-4.58	8	-1.39	0.0825	1634	0.978	0.917	17731	1
RBM47	-4.57	8	-1.39	0.0829	1635	0.98	0.917	17730	1
SLC6A20	-4.57	8	-1.39	0.0829	1636	0.98	0.917	17729	1
MIR205HG	-4.57	8	-1.39	0.0829	1637	0.98	0.917	17728	1
SPATA6L	-4.57	8	-1.39	0.083	1638	0.98	0.917	17727	1
FAM195A	-4.57	8	-1.38	0.083	1639	0.98	0.917	17726	1
FAM135B	-4.57	8	-1.38	0.0831	1640	0.98	0.917	17725	1
GMNN	-4.57	8	-1.38	0.0831	1641	0.98	0.917	17724	1
HNRNPU	-4.57	8	-1.38	0.0831	1642	0.98	0.917	17723	1
MRGPRE	-4.56	8	-1.38	0.0833	1643	0.982	0.917	17722	1
KRTAP1-1	-4.56	8	-1.38	0.0834	1644	0.982	0.917	17721	1
MMGT1	-4.56	8	-1.38	0.0835	1645	0.982	0.917	17720	1
KCNV1	-4.56	8	-1.38	0.0836	1646	0.982	0.916	17719	1
ELOVL2	-4.56	8	-1.38	0.0836	1647	0.982	0.916	17718	1
PLEKHF1	-4.56	8	-1.38	0.0837	1648	0.982	0.916	17717	1
CTU2	-4.56	8	-1.38	0.0837	1649	0.982	0.916	17716	1
KIAA1551	-4.56	8	-1.38	0.0838	1650	0.982	0.916	17715	1
ZNF619	-4.56	8	-1.38	0.0838	1651	0.982	0.916	17714	1
CEP44	-4.55	8	-1.38	0.0838	1652	0.982	0.916	17713	1
BRD9	-4.55	8	-1.38	0.0839	1653	0.982	0.916	17712	1
BEND6	-4.55	8	-1.38	0.0839	1654	0.982	0.916	17711	1
MAK16	-4.55	8	-1.38	0.084	1655	0.983	0.916	17710	1
PHF23	-4.55	8	-1.38	0.084	1656	0.983	0.916	17709	1
C19orf26	-4.55	8	-1.38	0.0843	1657	0.983	0.916	17708	1
SH3RF1	-4.55	8	-1.38	0.0843	1658	0.983	0.916	17707	1
ZNF205	-4.54	8	-1.38	0.0845	1659	0.983	0.916	17706	1
PTGES3	-4.54	8	-1.38	0.0845	1660	0.983	0.916	17705	1
E2F1	-4.54	8	-1.38	0.0845	1661	0.983	0.916	17704	1
UGDH	-4.54	8	-1.38	0.0845	1662	0.983	0.915	17703	1
LARP4	-4.54	8	-1.38	0.0846	1663	0.983	0.915	17702	1
MED19	-4.54	8	-1.37	0.0846	1664	0.983	0.915	17701	1
C8orf89	-4.54	8	-1.37	0.0846	1665	0.983	0.915	17700	1
BICD1	-4.54	8	-1.37	0.0847	1666	0.983	0.915	17699	1
TOP1	-4.54	8	-1.37	0.0848	1667	0.983	0.915	17698	1
ERCC6-PGBD3	-4.54	8	-1.37	0.0848	1668	0.983	0.915	17697	1
SAFB2	-4.54	8	-1.37	0.0848	1669	0.983	0.915	17696	1
CT45A2	-3.21	4	-1.37	0.0849	1670	0.983	0.915	17695	1
SHROOM3	-4.53	8	-1.37	0.0849	1671	0.983	0.915	17694	1
RNF224	-4.53	8	-1.37	0.0849	1672	0.983	0.915	17693	1
KCNJ9	-4.53	8	-1.37	0.0849	1673	0.983	0.915	17692	1
PPP2R4	-4.53	8	-1.37	0.0849	1674	0.983	0.915	17691	1
CD22	-4.53	8	-1.37	0.0851	1675	0.983	0.915	17690	1
IKBKAP	-4.53	8	-1.37	0.0851	1676	0.983	0.915	17689	1
B3GAT2	-4.53	8	-1.37	0.0851	1677	0.983	0.915	17688	1
NCK2	-4.53	8	-1.37	0.0852	1678	0.983	0.915	17687	1
BMP8B	-4.53	8	-1.37	0.0853	1679	0.983	0.915	17686	1
CBR4	-4.53	8	-1.37	0.0853	1680	0.983	0.915	17685	1
SPRR2D	-4.53	8	-1.37	0.0853	1681	0.983	0.915	17684	1
TEX36	-4.53	8	-1.37	0.0854	1682	0.983	0.915	17683	1
GPR139	-4.52	8	-1.37	0.0854	1683	0.983	0.915	17682	1
PEX5	-4.52	8	-1.37	0.0855	1684	0.983	0.915	17681	1
RAPGEF4	-4.52	8	-1.37	0.0856	1685	0.984	0.914	17680	1
EID2B	-4.52	8	-1.37	0.0856	1686	0.984	0.914	17679	1
PAM16	-4.52	8	-1.37	0.0857	1687	0.984	0.914	17678	1
CAMP	-4.52	8	-1.37	0.0858	1688	0.984	0.914	17677	1
TRAPPC5	-4.52	8	-1.37	0.0858	1689	0.984	0.914	17676	1
TMEM132D	-4.52	8	-1.37	0.0859	1690	0.984	0.914	17675	1
C19orf33	-4.51	8	-1.37	0.086	1691	0.984	0.914	17674	1
PSIP1	-4.51	8	-1.37	0.086	1692	0.984	0.914	17673	1
SOX15	-4.51	8	-1.36	0.0861	1693	0.984	0.914	17672	1
C9orf114	-4.51	8	-1.36	0.0863	1694	0.984	0.914	17671	1
SRRM2	-4.51	8	-1.36	0.0863	1695	0.984	0.914	17670	1
ZNF608	-4.51	8	-1.36	0.0863	1696	0.984	0.914	17669	1
DAPK2	-4.5	8	-1.36	0.0865	1697	0.984	0.914	17668	1
CCNB2	-4.5	8	-1.36	0.0865	1698	0.984	0.914	17667	1
SDHAF1	-4.5	8	-1.36	0.0865	1699	0.984	0.913	17666	1
PRPH	-4.5	8	-1.36	0.0865	1700	0.984	0.913	17665	1
CDYL2	-4.5	8	-1.36	0.0865	1701	0.984	0.913	17664	1
C10orf107	-4.5	8	-1.36	0.0867	1702	0.984	0.913	17663	1
OR8H1	-4.5	8	-1.36	0.0867	1703	0.984	0.913	17662	1
CATSPERG	-4.5	8	-1.36	0.0868	1704	0.984	0.913	17661	1
GLG1	-4.5	8	-1.36	0.0868	1705	0.984	0.913	17660	1
CCDC91	-4.5	8	-1.36	0.0868	1706	0.984	0.913	17659	1
SUDS3	-4.5	8	-1.36	0.0868	1707	0.984	0.913	17658	1
NLRX1	-4.5	8	-1.36	0.0868	1708	0.984	0.913	17657	1
ZDHHC20	-4.5	8	-1.36	0.0869	1709	0.984	0.913	17656	1
IL17RC	-4.49	8	-1.36	0.087	1710	0.984	0.913	17655	1
GNG8	-4.49	8	-1.36	0.0871	1711	0.984	0.913	17654	1
C2orf70	-4.49	8	-1.36	0.0871	1712	0.984	0.913	17653	1
RECQL	-4.49	8	-1.36	0.0872	1713	0.984	0.913	17652	1
FUT1	-4.49	8	-1.36	0.0872	1714	0.984	0.913	17651	1
MRTO4	-4.49	8	-1.36	0.0872	1715	0.984	0.913	17650	1
NR4A3	-4.49	8	-1.36	0.0875	1716	0.986	0.913	17649	1
RSRP1	-4.48	8	-1.36	0.0876	1717	0.986	0.912	17648	1
PAX2	-4.48	8	-1.36	0.0876	1718	0.986	0.912	17647	1
IQSEC2	-4.48	8	-1.36	0.0876	1719	0.986	0.912	17646	1
LIG4	-4.48	8	-1.36	0.0876	1720	0.986	0.912	17645	1
PDLIM2	-4.48	8	-1.36	0.0876	1721	0.986	0.912	17644	1
AOC1	-4.48	8	-1.35	0.0878	1722	0.987	0.912	17643	1
RUNX1T1	-4.48	8	-1.35	0.0879	1723	0.987	0.912	17642	1
SPAM1	-4.48	8	-1.35	0.0879	1724	0.987	0.912	17641	1
WDR7	-4.48	8	-1.35	0.0879	1725	0.987	0.912	17640	1
ctrl_220	-4.47	8	-1.35	0.0881	1726	0.988	0.912	17639	1
HINT2	-4.47	8	-1.35	0.0882	1727	0.988	0.912	17638	1
GH2	-4.47	8	-1.35	0.0882	1728	0.988	0.912	17637	1
ZNF197	-4.47	8	-1.35	0.0883	1729	0.988	0.912	17636	1
HS3ST1	-4.47	8	-1.35	0.0884	1730	0.988	0.912	17635	1
MITF	-4.47	8	-1.35	0.0884	1731	0.988	0.912	17634	1
FEZF2	-4.47	8	-1.35	0.0885	1732	0.988	0.912	17633	1
CMTM4	-4.47	8	-1.35	0.0885	1733	0.988	0.912	17632	1
TRIM49D1	-4.47	8	-1.35	0.0885	1734	0.988	0.912	17631	1
FBXO45	-4.47	8	-1.35	0.0886	1735	0.988	0.911	17630	1
ZNF891	-4.46	8	-1.35	0.0886	1736	0.988	0.911	17629	1
PHF2	-4.46	8	-1.35	0.0886	1737	0.988	0.911	17628	1
ENTPD1	-4.46	8	-1.35	0.0887	1738	0.988	0.911	17627	1
BTBD1	-4.46	8	-1.35	0.0887	1739	0.988	0.911	17626	1
RNASEH2A	-4.46	8	-1.35	0.0888	1740	0.988	0.911	17625	1
ZKSCAN8	-4.46	8	-1.35	0.0888	1741	0.988	0.911	17624	1
NECAB2	-4.46	8	-1.35	0.0889	1742	0.988	0.911	17623	1
UCHL3	-4.46	8	-1.35	0.0889	1743	0.988	0.911	17622	1
CD3EAP	-4.46	8	-1.35	0.0889	1744	0.988	0.911	17621	1
NFATC2	-4.46	8	-1.35	0.089	1745	0.988	0.911	17620	1
KIZ	-4.46	8	-1.35	0.0891	1746	0.988	0.911	17619	1
GOLGA8B	-4.45	8	-1.35	0.0892	1747	0.988	0.911	17618	1
UBE2H	-4.45	8	-1.35	0.0893	1748	0.988	0.911	17617	1
KCMF1	-4.45	8	-1.34	0.0894	1749	0.988	0.911	17616	1
MAPK8	-4.45	8	-1.34	0.0895	1750	0.988	0.911	17615	1
CHMP3	-4.45	8	-1.34	0.0896	1751	0.988	0.91	17614	1
TBL1XR1	-4.45	8	-1.34	0.0896	1752	0.988	0.91	17613	1
CYP2R1	-4.44	8	-1.34	0.0899	1753	0.988	0.91	17612	1
CDC20	-4.44	8	-1.34	0.0899	1754	0.988	0.91	17611	1
C17orf104	-4.44	8	-1.34	0.09	1755	0.988	0.91	17610	1
BAIAP3	-4.44	8	-1.34	0.0901	1756	0.988	0.91	17609	1
GKN2	-4.44	8	-1.34	0.0901	1757	0.988	0.91	17608	1
USP53	-4.44	8	-1.34	0.0901	1758	0.988	0.91	17607	1
MBOAT2	-4.44	8	-1.34	0.0902	1759	0.988	0.91	17606	1
HCRTR1	-4.43	8	-1.34	0.0902	1760	0.988	0.91	17605	1
MARCH9	-4.43	8	-1.34	0.0903	1761	0.988	0.91	17604	1
LRRC16A	-4.43	8	-1.34	0.0904	1762	0.988	0.91	17603	1
GAL3ST2	-4.43	8	-1.34	0.0905	1763	0.988	0.91	17602	1
CXorf56	-4.43	8	-1.34	0.0905	1764	0.988	0.909	17601	1
SGMS2	-4.43	8	-1.34	0.0905	1765	0.988	0.909	17600	1
PLCXD2	-4.43	8	-1.34	0.0906	1766	0.988	0.909	17599	1
GPR179	-4.43	8	-1.34	0.0906	1767	0.988	0.909	17598	1
TMEM230	-4.43	8	-1.34	0.0906	1768	0.988	0.909	17597	1
RBFOX1	-4.43	8	-1.34	0.0906	1769	0.988	0.909	17596	1
MEF2D	-4.43	8	-1.34	0.0907	1770	0.988	0.909	17595	1
LTBP3	-4.43	8	-1.34	0.0908	1771	0.988	0.909	17594	1
ZNF121	-4.42	8	-1.34	0.0908	1772	0.988	0.909	17593	1
C11orf84	-4.42	8	-1.34	0.0909	1773	0.988	0.909	17592	1
FAM126A	-4.42	8	-1.34	0.0909	1774	0.988	0.909	17591	1
LEUTX	-4.42	8	-1.34	0.0909	1775	0.988	0.909	17590	1
COX4I1	-4.42	8	-1.33	0.091	1776	0.988	0.909	17589	1
DPCR1	-4.42	8	-1.33	0.091	1777	0.988	0.909	17588	1
C8orf86	-4.42	8	-1.33	0.0912	1778	0.988	0.909	17587	1
OR52K2	-4.42	8	-1.33	0.0912	1779	0.988	0.909	17586	1
HOXB2	-4.42	8	-1.33	0.0912	1780	0.988	0.909	17585	1
FAM120AOS	-4.42	8	-1.33	0.0912	1781	0.988	0.909	17584	1
CCDC171	-4.41	8	-1.33	0.0913	1782	0.988	0.909	17583	1
INSL5	-4.41	8	-1.33	0.0915	1783	0.988	0.909	17582	1
ERO1L	-4.41	8	-1.33	0.0916	1784	0.988	0.908	17581	1
TMEM259	-4.41	8	-1.33	0.0917	1785	0.988	0.908	17580	1
MDH2	-4.41	8	-1.33	0.0917	1786	0.988	0.908	17579	1
C6orf120	-4.41	8	-1.33	0.0917	1787	0.988	0.908	17578	1
MRPL18	-4.41	8	-1.33	0.0917	1788	0.988	0.908	17577	1
ALDH4A1	-4.41	8	-1.33	0.0917	1789	0.988	0.908	17576	1
TNFRSF12A	-4.41	8	-1.33	0.0918	1790	0.988	0.908	17575	1
LCAT	-4.4	8	-1.33	0.0919	1791	0.988	0.908	17574	1
GPR21	-4.4	8	-1.33	0.0919	1792	0.988	0.908	17573	1
ctrl_66	-4.4	8	-1.33	0.0919	1793	0.988	0.908	17572	1
RSAD1	-4.4	8	-1.33	0.092	1794	0.988	0.908	17571	1
METTL16	-4.4	8	-1.33	0.0922	1795	0.988	0.908	17570	1
SLC51A	-4.4	8	-1.33	0.0923	1796	0.988	0.908	17569	1
HSD17B11	-4.4	8	-1.33	0.0923	1797	0.988	0.908	17568	1
ctrl_92	-4.4	8	-1.33	0.0923	1798	0.988	0.908	17567	1
ANKRD23	-4.39	8	-1.33	0.0925	1799	0.988	0.908	17566	1
ZSWIM6	-4.39	8	-1.33	0.0926	1800	0.988	0.907	17565	1
VWA5B1	-4.39	8	-1.32	0.0926	1801	0.988	0.907	17564	1
FABP6	-4.39	8	-1.32	0.0926	1802	0.988	0.907	17563	1
SKAP1	-4.39	8	-1.32	0.0927	1803	0.988	0.907	17562	1
PDSS2	-4.39	8	-1.32	0.0927	1804	0.988	0.907	17561	1
SIGLEC15	-4.39	8	-1.32	0.0927	1805	0.988	0.907	17560	1
HEPACAM	-4.39	8	-1.32	0.0927	1806	0.988	0.907	17559	1
CDIPT	-4.39	8	-1.32	0.0927	1807	0.988	0.907	17558	1
ZNF37A	-4.39	8	-1.32	0.0927	1808	0.988	0.907	17557	1
ZNF865	-4.39	8	-1.32	0.0928	1809	0.988	0.907	17556	1
CXCL16	-4.39	8	-1.32	0.0928	1810	0.988	0.907	17555	1
ARID3B	-4.39	8	-1.32	0.0928	1811	0.988	0.907	17554	1
FAM49A	-4.39	8	-1.32	0.0928	1812	0.988	0.907	17553	1
EPT1	-4.39	8	-1.32	0.093	1813	0.988	0.907	17552	1
SLC35F5	-4.38	8	-1.32	0.0931	1814	0.988	0.907	17551	1
URB2	-4.38	8	-1.32	0.0931	1815	0.988	0.907	17550	1
PARD6G	-4.38	8	-1.32	0.0931	1816	0.988	0.907	17549	1
NLRP11	-4.38	8	-1.32	0.0932	1817	0.988	0.907	17548	1
RGPD6	-4.38	8	-1.32	0.0932	1818	0.988	0.907	17547	1
TMEM41B	-4.38	8	-1.32	0.0932	1819	0.988	0.907	17546	1
CLP1	-4.38	8	-1.32	0.0933	1820	0.988	0.907	17545	1
CADPS2	-4.38	8	-1.32	0.0933	1821	0.988	0.907	17544	1
GATA6	-4.38	8	-1.32	0.0933	1822	0.988	0.907	17543	1
ELN	-4.38	8	-1.32	0.0933	1823	0.988	0.907	17542	1
KRT33A	-4.38	8	-1.32	0.0935	1824	0.988	0.907	17541	1
FBXO31	-4.38	8	-1.32	0.0935	1825	0.988	0.907	17540	1
FAM126B	-4.37	8	-1.32	0.0936	1826	0.988	0.906	17539	1
ACAD10	-4.37	8	-1.32	0.0936	1827	0.988	0.906	17538	1
DUS1L	-4.37	8	-1.32	0.0936	1828	0.988	0.906	17537	1
RNF31	-4.37	8	-1.32	0.0936	1829	0.988	0.906	17536	1
PHKA2	-4.37	8	-1.32	0.0936	1830	0.988	0.906	17535	1
POLE4	-4.37	8	-1.32	0.0937	1831	0.988	0.906	17534	1
IK	-4.37	8	-1.32	0.0937	1832	0.988	0.906	17533	1
EFCAB11	-4.37	8	-1.32	0.0938	1833	0.988	0.906	17532	1
CSAD	-4.37	8	-1.32	0.0938	1834	0.988	0.906	17531	1
ctrl_242	-4.37	8	-1.32	0.0939	1835	0.988	0.906	17530	1
HES3	-4.37	8	-1.32	0.094	1836	0.988	0.906	17529	1
CYSLTR2	-4.37	8	-1.32	0.094	1837	0.988	0.906	17528	1
INSM1	-4.36	8	-1.32	0.0941	1838	0.988	0.906	17527	1
KIF15	-4.36	8	-1.32	0.0942	1839	0.988	0.906	17526	1
ZC3H13	-4.36	8	-1.32	0.0943	1840	0.988	0.906	17525	1
GJA5	-4.36	8	-1.31	0.0943	1841	0.988	0.906	17524	1
DNAH3	-4.36	8	-1.31	0.0943	1842	0.988	0.906	17523	1
FAM107A	-4.36	8	-1.31	0.0944	1843	0.988	0.906	17522	1
UHRF1	-4.36	8	-1.31	0.0945	1844	0.988	0.906	17521	1
COX6B1	-4.36	8	-1.31	0.0945	1845	0.988	0.905	17520	1
PLEKHD1	-4.36	8	-1.31	0.0946	1846	0.988	0.905	17519	1
CRX	-4.36	8	-1.31	0.0946	1847	0.988	0.905	17518	1
USB1	-4.36	8	-1.31	0.0946	1848	0.988	0.905	17517	1
CKAP5	-4.36	8	-1.31	0.0946	1849	0.988	0.905	17516	1
IFNG	-4.36	8	-1.31	0.0946	1850	0.988	0.905	17515	1
IFI6	-4.35	8	-1.31	0.0948	1851	0.988	0.905	17514	1
EDN1	-4.35	8	-1.31	0.0948	1852	0.988	0.905	17513	1
CLDND1	-4.35	8	-1.31	0.0949	1853	0.988	0.905	17512	1
MAPK1	-4.35	8	-1.31	0.0951	1854	0.988	0.905	17511	1
TRIM48	-4.35	8	-1.31	0.0951	1855	0.988	0.905	17510	1
KLC2	-4.35	8	-1.31	0.0951	1856	0.988	0.905	17509	1
KIAA0753	-4.35	8	-1.31	0.0952	1857	0.988	0.905	17508	1
ZNF225	-4.35	8	-1.31	0.0952	1858	0.988	0.905	17507	1
SART1	-4.35	8	-1.31	0.0952	1859	0.988	0.905	17506	1
MT3	-3.76	6	-1.31	0.0954	1860	0.988	0.905	17505	1
ACER1	-4.34	8	-1.31	0.0954	1861	0.988	0.905	17504	1
ALS2CR12	-4.34	8	-1.31	0.0954	1862	0.988	0.905	17503	1
SWAP70	-4.34	8	-1.31	0.0954	1863	0.988	0.905	17502	1
OR10Q1	-4.34	8	-1.31	0.0955	1864	0.988	0.905	17501	1
PKD1L2	-4.34	8	-1.31	0.0957	1865	0.988	0.904	17500	1
SCARF2	-4.34	8	-1.31	0.0958	1866	0.988	0.904	17499	1
COPE	-4.33	8	-1.31	0.0958	1867	0.988	0.904	17498	1
CNDP2	-4.33	8	-1.31	0.0958	1868	0.988	0.904	17497	1
KREMEN1	-4.33	8	-1.31	0.0958	1869	0.988	0.904	17496	1
NAT8B	-4.33	8	-1.31	0.0959	1870	0.988	0.904	17495	1
DACT3	-4.33	8	-1.31	0.0959	1871	0.988	0.904	17494	1
KIF20B	-4.33	8	-1.3	0.0959	1872	0.988	0.904	17493	1
CCNL2	-4.33	8	-1.3	0.096	1873	0.988	0.904	17492	1
CCSER2	-4.33	8	-1.3	0.096	1874	0.988	0.904	17491	1
PTGER4	-4.33	8	-1.3	0.096	1875	0.988	0.904	17490	1
IMPACT	-4.33	8	-1.3	0.0961	1876	0.988	0.904	17489	1
GALNT16	-4.33	8	-1.3	0.0963	1877	0.988	0.904	17488	1
ZC3H4	-4.32	8	-1.3	0.0964	1878	0.988	0.904	17487	1
TMEM44	-4.32	8	-1.3	0.0965	1879	0.988	0.904	17486	1
FBXL18	-4.32	8	-1.3	0.0966	1880	0.988	0.903	17485	1
CDKL1	-4.32	8	-1.3	0.0966	1881	0.988	0.903	17484	1
ANO6	-4.32	8	-1.3	0.0967	1882	0.988	0.903	17483	1
SIVA1	-4.32	8	-1.3	0.0967	1883	0.988	0.903	17482	1
SARS	-4.32	8	-1.3	0.0967	1884	0.988	0.903	17481	1
CD101	-4.32	8	-1.3	0.0967	1885	0.988	0.903	17480	1
HABP4	-4.32	8	-1.3	0.0968	1886	0.988	0.903	17479	1
PPP1R3D	-4.32	8	-1.3	0.0968	1887	0.988	0.903	17478	1
GLYATL1	-4.32	8	-1.3	0.0968	1888	0.988	0.903	17477	1
DHRS7	-4.32	8	-1.3	0.0969	1889	0.988	0.903	17476	1
MISP	-4.32	8	-1.3	0.0969	1890	0.988	0.903	17475	1
ICOS	-4.31	8	-1.3	0.097	1891	0.988	0.903	17474	1
SYNM	-4.31	8	-1.3	0.097	1892	0.988	0.903	17473	1
C7orf26	-4.31	8	-1.3	0.0971	1893	0.988	0.903	17472	1
SNRPN	-4.31	8	-1.3	0.0972	1894	0.988	0.903	17471	1
TRIM64	-4.31	8	-1.3	0.0972	1895	0.988	0.903	17470	1
DNAH11	-4.31	8	-1.3	0.0973	1896	0.988	0.903	17469	1
SCUBE2	-4.31	8	-1.3	0.0973	1897	0.988	0.903	17468	1
ctrl_3	-4.31	8	-1.3	0.0974	1898	0.988	0.903	17467	1
LYPD5	-4.31	8	-1.3	0.0974	1899	0.988	0.903	17466	1
CDC42EP4	-4.31	8	-1.3	0.0974	1900	0.988	0.903	17465	1
A1BG	-4.03	7	-1.3	0.0976	1901	0.988	0.902	17464	1
KIAA0513	-4.3	8	-1.29	0.0977	1902	0.988	0.902	17463	1
WT1	-4.3	8	-1.29	0.0977	1903	0.988	0.902	17462	1
SLCO4A1	-4.3	8	-1.29	0.0978	1904	0.988	0.902	17461	1
A2ML1	-4.3	8	-1.29	0.0979	1905	0.988	0.902	17460	1
GADD45A	-4.3	8	-1.29	0.0979	1906	0.988	0.902	17459	1
METTL2A	-4.3	8	-1.29	0.098	1907	0.988	0.902	17458	1
COPRS	-4.29	8	-1.29	0.0982	1908	0.988	0.902	17457	1
ADCYAP1	-4.29	8	-1.29	0.0984	1909	0.988	0.902	17456	1
TDRD3	-4.29	8	-1.29	0.0984	1910	0.988	0.902	17455	1
CEP112	-4.29	8	-1.29	0.0986	1911	0.988	0.901	17454	1
DIEXF	-4.29	8	-1.29	0.0986	1912	0.988	0.901	17453	1
NPIPB5	-4.29	8	-1.29	0.0986	1913	0.988	0.901	17452	1
FDXR	-4.28	8	-1.29	0.0988	1914	0.988	0.901	17451	1
TTC23L	-4.28	8	-1.29	0.099	1915	0.988	0.901	17450	1
LDAH	-4.28	8	-1.29	0.099	1916	0.988	0.901	17449	1
CASP1	-4.28	8	-1.29	0.0991	1917	0.988	0.901	17448	1
SBF2	-4.28	8	-1.29	0.0991	1918	0.988	0.901	17447	1
STAG3	-4.28	8	-1.29	0.0991	1919	0.988	0.901	17446	1
SOS2	-4.28	8	-1.29	0.0992	1920	0.988	0.901	17445	1
NUPR1	-4.28	8	-1.29	0.0993	1921	0.988	0.901	17444	1
RGS10	-4.27	8	-1.29	0.0993	1922	0.988	0.901	17443	1
PRR5	-4.27	8	-1.29	0.0994	1923	0.988	0.901	17442	1
C5orf67	-4.27	8	-1.28	0.0994	1924	0.988	0.901	17441	1
IL36G	-4.27	8	-1.28	0.0995	1925	0.988	0.901	17440	1
ADM	-4.27	8	-1.28	0.0996	1926	0.988	0.9	17439	1
UACA	-4.27	8	-1.28	0.0996	1927	0.988	0.9	17438	1
HUS1	-4.27	8	-1.28	0.0996	1928	0.988	0.9	17437	1
SAP25	-4.27	8	-1.28	0.0996	1929	0.988	0.9	17436	1
TPSAB1	-4.27	8	-1.28	0.0997	1930	0.988	0.9	17435	1
XAGE1E	-4.27	8	-1.28	0.0997	1931	0.988	0.9	17434	1
MIPEP	-4.27	8	-1.28	0.0998	1932	0.988	0.9	17433	1
HIST1H4J	-4.26	8	-1.28	0.0999	1933	0.988	0.9	17432	1
SCP2D1	-4.26	8	-1.28	0.1	1934	0.988	0.9	17431	1
ENSA	-4.26	8	-1.28	0.1	1935	0.988	0.9	17430	1
FGF6	-4.26	8	-1.28	0.1	1936	0.988	0.9	17429	1
USP54	-4.26	8	-1.28	0.1	1937	0.988	0.9	17428	1
UBAC2	-4.26	8	-1.28	0.1	1938	0.988	0.9	17427	1
FAM218A	-4.26	8	-1.28	0.1	1939	0.988	0.9	17426	1
FZD6	-4.26	8	-1.28	0.1	1940	0.988	0.9	17425	1
CCDC74A	-4.26	8	-1.28	0.1	1941	0.988	0.9	17424	1
PXDNL	-4.25	8	-1.28	0.1	1942	0.988	0.9	17423	1
TRABD	-4.25	8	-1.28	0.1	1943	0.988	0.9	17422	1
INPP5B	-4.25	8	-1.28	0.101	1944	0.988	0.899	17421	1
C1orf131	-4.25	8	-1.28	0.101	1945	0.988	0.899	17420	1
HRH1	-4.25	8	-1.28	0.101	1946	0.988	0.899	17419	1
EXOC4	-4.25	8	-1.28	0.101	1947	0.988	0.899	17418	1
MGP	-4.25	8	-1.28	0.101	1948	0.988	0.899	17417	1
S100A12	-4.25	8	-1.28	0.101	1949	0.988	0.899	17416	1
SSR1	-4.25	8	-1.28	0.101	1950	0.988	0.899	17415	1
TSPY3	-4.25	8	-1.28	0.101	1951	0.988	0.899	17414	1
RNASE3	-4.25	8	-1.28	0.101	1952	0.988	0.899	17413	1
ATF7IP2	-4.25	8	-1.28	0.101	1953	0.988	0.899	17412	1
GPRIN3	-4.25	8	-1.28	0.101	1954	0.988	0.899	17411	1
RIC1	-4.25	8	-1.28	0.101	1955	0.988	0.899	17410	1
NCAPH	-4.25	8	-1.28	0.101	1956	0.988	0.899	17409	1
FGF23	-4.24	8	-1.28	0.101	1957	0.988	0.899	17408	1
IL17RA	-4.24	8	-1.28	0.101	1958	0.988	0.899	17407	1
BRINP3	-4.24	8	-1.27	0.101	1959	0.988	0.899	17406	1
CCT8L2	-4.24	8	-1.27	0.101	1960	0.988	0.899	17405	1
DKKL1	-4.24	8	-1.27	0.101	1961	0.988	0.899	17404	1
TNNI3K	-4.24	8	-1.27	0.101	1962	0.988	0.899	17403	1
PANX3	-4.24	8	-1.27	0.101	1963	0.988	0.899	17402	1
ZNF292	-4.24	8	-1.27	0.101	1964	0.988	0.899	17401	1
LRRC47	-4.24	8	-1.27	0.101	1965	0.988	0.899	17400	1
CBX4	-4.24	8	-1.27	0.101	1966	0.988	0.899	17399	1
HAUS8	-4.24	8	-1.27	0.102	1967	0.988	0.898	17398	1
TTLL6	-4.23	8	-1.27	0.102	1968	0.988	0.898	17397	1
BTNL9	-4.23	8	-1.27	0.102	1969	0.988	0.898	17396	1
LAMC2	-4.23	8	-1.27	0.102	1970	0.988	0.898	17395	1
NR2F6	-4.23	8	-1.27	0.102	1971	0.988	0.898	17394	1
MATN3	-4.23	8	-1.27	0.102	1972	0.988	0.898	17393	1
SNX31	-4.23	8	-1.27	0.102	1973	0.988	0.898	17392	1
SLC27A1	-4.23	8	-1.27	0.102	1974	0.988	0.898	17391	1
GSTO2	-4.23	8	-1.27	0.102	1975	0.988	0.898	17390	1
OSBPL6	-4.23	8	-1.27	0.102	1976	0.988	0.898	17389	1
ACKR2	-4.23	8	-1.27	0.102	1977	0.988	0.898	17388	1
METTL14	-4.23	8	-1.27	0.102	1978	0.988	0.898	17387	1
FOXC1	-4.23	8	-1.27	0.102	1979	0.988	0.898	17386	1
PMPCA	-4.22	8	-1.27	0.102	1980	0.988	0.898	17385	1
EPHA4	-4.22	8	-1.27	0.103	1981	0.988	0.897	17384	1
NSUN5	-4.22	8	-1.27	0.103	1982	0.988	0.897	17383	1
TRIM71	-4.22	8	-1.27	0.103	1983	0.988	0.897	17382	0.999
KDM8	-4.21	8	-1.27	0.103	1984	0.988	0.897	17381	0.999
FOXD4L1	-4.21	8	-1.27	0.103	1985	0.988	0.897	17380	0.999
KLRD1	-4.21	8	-1.26	0.103	1986	0.988	0.897	17379	0.999
CD96	-4.21	8	-1.26	0.103	1987	0.988	0.897	17378	0.999
C1QL2	-4.21	8	-1.26	0.103	1988	0.988	0.897	17377	0.999
KRT10	-4.21	8	-1.26	0.103	1989	0.988	0.897	17376	0.999
TMEM133	-4.21	8	-1.26	0.103	1990	0.988	0.897	17375	0.999
TRMT10B	-4.21	8	-1.26	0.103	1991	0.988	0.897	17374	0.999
E2F4	-4.21	8	-1.26	0.103	1992	0.988	0.897	17373	0.999
C17orf67	-4.21	8	-1.26	0.103	1993	0.988	0.897	17372	0.999
PTMS	-4.2	8	-1.26	0.104	1994	0.988	0.896	17371	0.999
RBP1	-4.2	8	-1.26	0.104	1995	0.988	0.896	17370	0.999
SH3KBP1	-4.2	8	-1.26	0.104	1996	0.988	0.896	17369	0.999
SCAI	-4.2	8	-1.26	0.104	1997	0.988	0.896	17368	0.999
HOXB6	-4.2	8	-1.26	0.104	1998	0.988	0.896	17367	0.999
CD8B	-4.2	8	-1.26	0.104	1999	0.988	0.896	17366	0.999
[truncated: 17,365 more rows]

## Sheet: 5-aza-dC DCTD KO HAP1
GENE	sumZ	numObs	normZ	pval_synth	rank_synth	fdr_synth	pval_supp	rank_supp	fdr_supp
USP7	-45.9	8	-14.28	1.44e-46	1	2.79e-42	1	19364	1
UBE2K	-31.12	8	-9.63	3.08e-22	2	2.98e-18	1	19363	1
SETDB1	-30.37	8	-9.39	2.95e-21	3	1.91e-17	1	19362	1
PTBP1	-27.15	8	-8.38	2.68e-17	4	1.3e-13	1	19361	1
HDAC3	-24.93	8	-7.68	8.13e-15	5	3.15e-11	1	19360	1
ATF7IP	-24.07	8	-7.41	6.38e-14	6	2.06e-10	1	19359	1
MORC2	-22.06	8	-6.77	6.23e-12	7	1.72e-08	1	19358	1
STRA13	-21.21	8	-6.51	3.82e-11	8	9.24e-08	1	19357	1
E2F3	-20.96	8	-6.43	6.39e-11	9	1.38e-07	1	19356	1
MTF2	-20.01	8	-6.13	4.44e-10	10	8.59e-07	1	19355	1
PIAS4	-19.26	8	-5.89	1.89e-09	11	3.32e-06	1	19354	1
TOPORS	-19.05	8	-5.83	2.84e-09	12	4.58e-06	1	19353	1
HNRNPD	-18.27	8	-5.58	1.19e-08	13	1.78e-05	1	19352	1
RAD18	-17.96	8	-5.48	2.08e-08	14	2.75e-05	1	19351	1
KDM1A	-17.95	8	-5.48	2.13e-08	15	2.75e-05	1	19350	1
EIF4ENIF1	-17.79	8	-5.43	2.83e-08	16	3.35e-05	1	19349	1
SENP1	-17.76	8	-5.42	2.94e-08	17	3.35e-05	1	19348	1
DRAP1	-17.62	8	-5.38	3.81e-08	18	4.1e-05	1	19347	1
E2F7	-17.1	8	-5.21	9.25e-08	19	9.42e-05	1	19346	1
UBXN7	-16.93	8	-5.16	1.23e-07	20	0.000119	1	19345	1
SWSAP1	-16.56	8	-5.04	2.28e-07	21	0.00021	1	19344	1
ZSWIM7	-16.43	8	-5	2.85e-07	22	0.000251	1	19343	1
ZNF217	-16.3	8	-4.96	3.52e-07	23	0.000296	1	19342	1
CAND1	-15.76	8	-4.79	8.3e-07	24	0.00067	1	19341	1
CSNK2A1	-15.73	8	-4.78	8.69e-07	25	0.000673	1	19340	1
TFAP4	-15.43	8	-4.69	1.39e-06	26	0.00103	1	19339	1
CUL3	-15.34	8	-4.66	1.58e-06	27	0.00113	1	19338	1
HNRNPA1	-15.31	8	-4.65	1.66e-06	28	0.00115	1	19337	1
HIST1H1E	-15.1	8	-4.58	2.3e-06	29	0.00153	1	19336	1
EED	-14.83	8	-4.5	3.4e-06	30	0.00219	1	19335	1
KLF5	-14.54	8	-4.41	5.19e-06	31	0.00317	1	19334	1
C7orf26	-14.51	8	-4.4	5.46e-06	32	0.00317	1	19333	1
CRAMP1L	-14.5	8	-4.4	5.53e-06	33	0.00317	1	19332	1
POLD1	-14.5	8	-4.39	5.56e-06	34	0.00317	1	19331	1
SHANK1	-14.46	8	-4.38	5.87e-06	35	0.00325	1	19330	1
STK35	-14.34	8	-4.35	6.96e-06	36	0.00375	1	19329	1
TP73	-14.27	8	-4.32	7.73e-06	37	0.00404	1	19328	1
LARP1	-13.94	8	-4.22	1.24e-05	38	0.0063	1	19327	1
CTPS1	-13.87	8	-4.2	1.36e-05	39	0.00677	1	19326	1
RAD51B	-13.83	8	-4.18	1.43e-05	40	0.00691	1	19325	1
EDC4	-13.77	8	-4.16	1.56e-05	41	0.00738	1	19324	1
APITD1	-13.59	8	-4.11	2e-05	42	0.00923	1	19323	1
FANCA	-13.51	8	-4.08	2.23e-05	43	0.00985	1	19322	1
EZH2	-13.5	8	-4.08	2.24e-05	44	0.00985	1	19321	1
TRAIP	-13.47	8	-4.07	2.36e-05	45	0.0101	1	19320	1
UBA6	-13.32	8	-4.02	2.89e-05	46	0.0121	1	19319	1
RNF4	-13.25	8	-4	3.16e-05	47	0.013	1	19318	1
INPP4A	-13.21	8	-3.99	3.32e-05	48	0.0134	1	19317	1
LCMT1	-13.17	8	-3.98	3.48e-05	49	0.0138	1	19316	1
HNRNPK	-13.13	8	-3.96	3.69e-05	50	0.0143	1	19315	1
SPIDR	-12.98	8	-3.92	4.48e-05	51	0.0168	1	19314	1
HIRA	-12.97	8	-3.91	4.57e-05	52	0.0168	1	19313	1
RBM5	-12.96	8	-3.91	4.6e-05	53	0.0168	1	19312	1
USP34	-12.91	8	-3.89	4.93e-05	54	0.0176	1	19311	1
PPP2R4	-12.9	8	-3.89	5.01e-05	55	0.0176	1	19310	1
FUBP1	-12.87	8	-3.88	5.19e-05	56	0.0178	1	19309	1
BTAF1	-12.86	8	-3.88	5.25e-05	57	0.0178	1	19308	1
MPHOSPH8	-12.79	8	-3.86	5.75e-05	58	0.0192	1	19307	1
RAD51C	-12.72	8	-3.83	6.33e-05	59	0.0208	1	19306	1
KCTD5	-12.57	8	-3.79	7.64e-05	60	0.0246	1	19305	1
AAGAB	-12.53	8	-3.77	8.04e-05	61	0.0255	1	19304	1
DR1	-12.5	8	-3.76	8.36e-05	62	0.0261	1	19303	1
TFDP1	-12.45	8	-3.75	8.86e-05	63	0.0272	1	19302	1
EXO1	-12.37	8	-3.72	9.8e-05	64	0.0296	1	19301	1
PPP2R2A	-12.36	8	-3.72	9.93e-05	65	0.0296	1	19300	1
ICE2	-12.29	8	-3.7	0.000108	66	0.0317	1	19299	1
TLK2	-12.26	8	-3.69	0.000112	67	0.0323	1	19298	1
BAZ1B	-12.21	8	-3.67	0.00012	68	0.0341	1	19297	1
SUMO2	-12.16	8	-3.66	0.000126	69	0.0354	1	19296	1
POLR2M	-12.11	8	-3.64	0.000135	70	0.0372	1	19295	1
FZR1	-11.97	8	-3.6	0.00016	71	0.0436	1	19294	1
ASUN	-11.82	8	-3.55	0.000192	72	0.0504	1	19293	1
MAPK7	-11.82	8	-3.55	0.000192	73	0.0504	1	19292	1
TMEM41B	-11.8	8	-3.54	0.000197	74	0.0504	1	19291	1
SNRNP40	-11.8	8	-3.54	0.000197	75	0.0504	1	19290	1
PABPC1	-11.79	8	-3.54	0.000198	76	0.0504	1	19289	1
SFMBT1	-11.78	8	-3.54	0.0002	77	0.0504	1	19288	1
RREB1	-11.76	8	-3.53	0.000205	78	0.051	1	19287	1
HSPA5	-11.62	8	-3.49	0.000243	79	0.0597	1	19286	1
ALG12	-11.6	8	-3.48	0.000249	80	0.0602	1	19285	1
DCP2	-11.54	8	-3.46	0.000266	81	0.0636	1	19284	1
PPHLN1	-11.52	8	-3.46	0.000274	82	0.0647	1	19283	1
HNRNPF	-11.46	8	-3.44	0.000293	83	0.0683	1	19282	1
BCOR	-11.42	8	-3.43	0.000306	84	0.0706	1	19281	1
SFSWAP	-11.35	8	-3.4	0.000334	85	0.0754	1	19280	1
FAM208A	-11.35	8	-3.4	0.000335	86	0.0754	1	19279	1
APEX2	-11.3	8	-3.39	0.000353	87	0.0785	1	19278	1
MAD2L2	-11.28	8	-3.38	0.00036	88	0.0792	1	19277	1
GPM6A	-11.22	8	-3.36	0.000387	89	0.0833	1	19276	1
ZNF273	-11.22	8	-3.36	0.000388	90	0.0833	1	19275	1
EIF4E2	-11.21	8	-3.36	0.000391	91	0.0833	1	19274	1
DDX6	-11.18	8	-3.35	0.000404	92	0.0848	1	19273	1
HELQ	-11.17	8	-3.35	0.000407	93	0.0848	1	19272	1
MARCH5	-11.09	8	-3.32	0.000448	94	0.0911	1	19271	1
SETD1A	-11.08	8	-3.32	0.000451	95	0.0911	1	19270	1
KIAA1551	-11.08	8	-3.32	0.000452	96	0.0911	1	19269	1
PPP4R2	-11.07	8	-3.32	0.000456	97	0.0911	1	19268	1
MON2	-11	8	-3.29	0.000494	98	0.0976	1	19267	1
CYB5R4	-10.98	8	-3.29	0.000508	99	0.0994	0.999	19266	1
RNF138	-10.94	8	-3.27	0.000531	100	0.103	0.999	19265	1
LUC7L2	-10.9	8	-3.26	0.000556	101	0.106	0.999	19264	1
LSM2	-10.89	8	-3.26	0.000559	102	0.106	0.999	19263	1
HIST1H1C	-10.8	8	-3.23	0.00062	103	0.117	0.999	19262	1
UBE2G2	-10.78	8	-3.23	0.00063	104	0.117	0.999	19261	1
FBXW7	-10.76	8	-3.22	0.000644	105	0.119	0.999	19260	1
POLD3	-10.69	8	-3.2	0.000697	106	0.127	0.999	19259	1
HNRNPA2B1	-10.68	8	-3.19	0.000709	107	0.128	0.999	19258	1
HEXIM1	-10.62	8	-3.17	0.00075	108	0.135	0.999	19257	1
TUBGCP2	-10.6	8	-3.17	0.000772	109	0.136	0.999	19256	1
UBR4	-10.59	8	-3.17	0.000775	110	0.136	0.999	19255	1
ZSWIM6	-10.59	8	-3.16	0.000781	111	0.136	0.999	19254	1
DNAJB6	-10.57	8	-3.16	0.000794	112	0.137	0.999	19253	1
C15orf39	-10.55	8	-3.15	0.000809	113	0.139	0.999	19252	1
PCGF6	-10.52	8	-3.14	0.000838	114	0.142	0.999	19251	1
DBF4	-10.49	8	-3.13	0.000869	115	0.146	0.999	19250	1
RPA1	-10.47	8	-3.13	0.000883	116	0.147	0.999	19249	1
ZCCHC8	-10.46	8	-3.12	0.000893	117	0.148	0.999	19248	1
SAMHD1	-10.44	8	-3.12	0.000911	118	0.149	0.999	19247	1
FXR1	-10.43	8	-3.11	0.000928	119	0.151	0.999	19246	1
C19orf40	-10.38	8	-3.1	0.000978	120	0.158	0.999	19245	1
TMEM131	-10.37	8	-3.09	0.000988	121	0.158	0.999	19244	1
EML1	-10.3	8	-3.07	0.00107	122	0.169	0.999	19243	1
TMEM45A	-10.29	8	-3.07	0.00107	123	0.169	0.999	19242	1
MIPEP	-10.25	8	-3.06	0.00112	124	0.175	0.999	19241	1
XRCC1	-10.19	8	-3.04	0.00119	125	0.183	0.999	19240	1
FANCE	-10.19	8	-3.04	0.0012	126	0.183	0.999	19239	1
CNOT11	-10.18	8	-3.04	0.0012	127	0.183	0.999	19238	1
THSD1	-10.15	8	-3.03	0.00124	128	0.187	0.999	19237	1
OTUB1	-10.15	8	-3.02	0.00124	129	0.187	0.999	19236	1
PRPF31	-10.14	8	-3.02	0.00126	130	0.187	0.999	19235	1
CNOT4	-10.08	8	-3	0.00133	131	0.197	0.999	19234	1
EAF1	-10.08	8	-3	0.00134	132	0.197	0.999	19233	1
IMP4	-10.07	8	-3	0.00135	133	0.197	0.999	19232	1
RAB3GAP2	-10.05	8	-3	0.00137	134	0.198	0.999	19231	1
TAF3	-10.05	8	-2.99	0.00138	135	0.198	0.999	19230	1
MAU2	-10.01	8	-2.98	0.00143	136	0.204	0.999	19229	1
MARCKS	-9.98	8	-2.97	0.00148	137	0.209	0.999	19228	1
BARHL1	-9.97	8	-2.97	0.0015	138	0.21	0.998	19227	1
TNRC18	-9.96	8	-2.97	0.00151	139	0.21	0.998	19226	1
PARP1	-9.92	8	-2.95	0.00158	140	0.218	0.998	19225	1
ZBTB21	-9.9	8	-2.95	0.0016	141	0.22	0.998	19224	1
MBTD1	-9.87	8	-2.94	0.00166	142	0.226	0.998	19223	1
MED16	-9.85	8	-2.93	0.00169	143	0.229	0.998	19222	1
RAD54L	-9.84	8	-2.93	0.00171	144	0.23	0.998	19221	1
RTEL1	-9.82	8	-2.92	0.00174	145	0.233	0.998	19220	1
FIP1L1	-9.8	8	-2.91	0.00179	146	0.237	0.998	19219	1
CTDNEP1	-9.78	8	-2.91	0.00182	147	0.24	0.998	19218	1
RING1	-9.77	8	-2.91	0.00183	148	0.24	0.998	19217	1
MED26	-9.74	8	-2.9	0.00189	149	0.246	0.998	19216	1
KHDRBS1	-9.73	8	-2.89	0.00191	150	0.247	0.998	19215	1
MTBP	-9.07	7	-2.88	0.00198	151	0.254	0.998	19214	1
SETD2	-9.68	8	-2.88	0.00201	152	0.256	0.998	19213	1
CDK18	-9.63	8	-2.86	0.00211	153	0.267	0.998	19212	1
ATAD3A	-9.59	8	-2.85	0.0022	154	0.276	0.998	19211	1
PDS5A	-9.57	8	-2.84	0.00223	155	0.278	0.998	19210	1
SUMO1	-9.56	8	-2.84	0.00226	156	0.28	0.998	19209	1
CTDP1	-9.55	8	-2.84	0.00228	157	0.281	0.998	19208	1
XAB2	-9.55	8	-2.84	0.00229	158	0.281	0.998	19207	1
ATP13A5	-9.54	8	-2.83	0.0023	159	0.281	0.998	19206	1
CNOT3	-9.53	8	-2.83	0.00233	160	0.282	0.998	19205	1
EWSR1	-9.51	8	-2.82	0.00237	161	0.285	0.998	19204	1
CARM1	-9.49	8	-2.82	0.00243	162	0.29	0.998	19203	1
ZSCAN10	-9.41	8	-2.79	0.00263	163	0.312	0.997	19202	1
TMTC1	-9.37	8	-2.78	0.00273	164	0.321	0.997	19201	1
SRRD	-9.36	8	-2.78	0.00274	165	0.321	0.997	19200	1
CAPRIN1	-9.34	8	-2.77	0.00281	166	0.327	0.997	19199	1
TFPI2	-9.3	8	-2.76	0.00292	167	0.339	0.997	19198	1
RECQL4	-9.29	8	-2.75	0.00295	168	0.34	0.997	19197	1
SMARCA5	-9.24	8	-2.74	0.00307	169	0.352	0.997	19196	1
SNRNP70	-9.21	8	-2.73	0.00318	170	0.361	0.997	19195	1
ALG9	-9.2	8	-2.73	0.00319	171	0.361	0.997	19194	1
STK11	-9.14	8	-2.71	0.00338	172	0.379	0.997	19193	1
ATG9A	-9.14	8	-2.71	0.0034	173	0.379	0.997	19192	1
CWC22	-9.14	8	-2.71	0.0034	174	0.379	0.997	19191	1
KDM6A	-9.13	8	-2.7	0.00342	175	0.379	0.997	19190	1
DNTTIP1	-9.12	8	-2.7	0.00346	176	0.381	0.997	19189	1
LUC7L	-9.11	8	-2.7	0.0035	177	0.382	0.997	19188	1
ERCC6-PGBD3	-9.01	8	-2.67	0.00385	178	0.418	0.996	19187	1
ZFAT	-8.99	8	-2.66	0.0039	179	0.422	0.996	19186	1
ZFP36L1	-8.97	8	-2.66	0.00396	180	0.424	0.996	19185	1
PTGES3	-8.97	8	-2.65	0.00397	181	0.424	0.996	19184	1
SPTB	-8.95	8	-2.65	0.00404	182	0.43	0.996	19183	1
EIF2S1	-8.94	8	-2.65	0.00408	183	0.431	0.996	19182	1
TIPRL	-8.89	8	-2.63	0.0043	184	0.452	0.996	19181	1
FEM1C	-8.87	8	-2.62	0.00435	185	0.453	0.996	19180	1
SPEN	-8.87	8	-2.62	0.00435	186	0.453	0.996	19179	1
UBE2H	-8.87	8	-2.62	0.00438	187	0.453	0.996	19178	1
SP6	-8.86	8	-2.62	0.0044	188	0.453	0.996	19177	1
TBC1D3H	-8.84	8	-2.61	0.00447	189	0.456	0.996	19176	1
GPR89B	-8.84	8	-2.61	0.00448	190	0.456	0.996	19175	1
DPH1	-8.83	8	-2.61	0.00454	191	0.46	0.995	19174	1
LRRC37A	-8.82	8	-2.61	0.00459	192	0.463	0.995	19173	1
CAPN11	-8.78	8	-2.59	0.00474	193	0.471	0.995	19172	1
PPP2R5D	-8.78	8	-2.59	0.00476	194	0.471	0.995	19171	1
ZFP36L2	-8.77	8	-2.59	0.00476	195	0.471	0.995	19170	1
CHTF8	-8.77	8	-2.59	0.00477	196	0.471	0.995	19169	1
OR6A2	-8.75	8	-2.58	0.00489	197	0.481	0.995	19168	1
ADGRB2	-8.73	8	-2.58	0.00497	198	0.487	0.995	19167	1
CKM	-8.72	8	-2.57	0.00503	199	0.487	0.995	19166	1
POLE4	-8.71	8	-2.57	0.00503	200	0.487	0.995	19165	1
LST1	-8.7	8	-2.57	0.00509	201	0.49	0.995	19164	1
SDHAF1	-8.69	8	-2.56	0.00516	202	0.493	0.995	19163	1
PADI2	-8.68	8	-2.56	0.00518	203	0.493	0.995	19162	1
DEPDC5	-8.68	8	-2.56	0.00519	204	0.493	0.995	19161	1
PPP1R8	-8.65	8	-2.55	0.00532	205	0.499	0.995	19160	1
POP1	-8.65	8	-2.55	0.00532	206	0.499	0.995	19159	1
MRFAP1	-8.65	8	-2.55	0.00535	207	0.499	0.995	19158	1
SH3GL2	-8.64	8	-2.55	0.00537	208	0.499	0.995	19157	1
MECR	-8.64	8	-2.55	0.00538	209	0.499	0.995	19156	1
RMDN1	-8.63	8	-2.55	0.00543	210	0.499	0.995	19155	1
CCNA2	-8.63	8	-2.55	0.00543	211	0.499	0.995	19154	1
ARHGEF2	-8.61	8	-2.54	0.00554	212	0.506	0.994	19153	1
PSMC3IP	-8.6	8	-2.54	0.00556	213	0.506	0.994	19152	1
CHMP4B	-8.59	8	-2.54	0.00561	214	0.508	0.994	19151	1
SUGCT	-8.58	8	-2.53	0.00566	215	0.508	0.994	19150	1
RBM10	-8.58	8	-2.53	0.00567	216	0.508	0.994	19149	1
ZFC3H1	-8.56	8	-2.53	0.00578	217	0.516	0.994	19148	1
CSK	-8.55	8	-2.52	0.00584	218	0.518	0.994	19147	1
ATG7	-8.55	8	-2.52	0.00585	219	0.518	0.994	19146	1
REV1	-8.53	8	-2.52	0.00592	220	0.518	0.994	19145	1
LEO1	-8.53	8	-2.51	0.00596	221	0.518	0.994	19144	1
NEURL3	-8.52	8	-2.51	0.00599	222	0.518	0.994	19143	1
MUS81	-8.52	8	-2.51	0.00599	223	0.518	0.994	19142	1
NFATC2IP	-8.52	8	-2.51	0.00601	224	0.518	0.994	19141	1
NOP10	-8.51	8	-2.51	0.00605	225	0.518	0.994	19140	1
METAP1	-8.51	8	-2.51	0.00606	226	0.518	0.994	19139	1
DNAAF5	-8.5	8	-2.5	0.00613	227	0.518	0.994	19138	1
RBSN	-8.5	8	-2.5	0.00613	228	0.518	0.994	19137	1
KPNA6	-8.5	8	-2.5	0.00613	229	0.518	0.994	19136	1
SDCBP	-8.48	8	-2.5	0.0062	230	0.521	0.994	19135	1
CNOT2	-8.48	8	-2.5	0.00622	231	0.521	0.994	19134	1
A2ML1	-8.47	8	-2.5	0.00625	232	0.521	0.994	19133	1
THAP3	-8.47	8	-2.5	0.00628	233	0.522	0.994	19132	1
IL4I1	-8.45	8	-2.49	0.00638	234	0.528	0.994	19131	1
GLIS2	-8.44	8	-2.49	0.00645	235	0.531	0.994	19130	1
DAZAP2	-8.42	8	-2.48	0.00653	236	0.536	0.993	19129	1
GNGT1	-8.38	8	-2.47	0.00679	237	0.552	0.993	19128	1
GRSF1	-8.37	8	-2.47	0.00682	238	0.552	0.993	19127	1
MED6	-8.37	8	-2.47	0.00683	239	0.552	0.993	19126	1
UCK2	-8.37	8	-2.46	0.00685	240	0.552	0.993	19125	1
MS4A10	-8.37	8	-2.46	0.00687	241	0.552	0.993	19124	1
C1orf52	-8.36	8	-2.46	0.00689	242	0.552	0.993	19123	1
RSL1D1	-8.35	8	-2.46	0.00697	243	0.555	0.993	19122	1
GTF2F1	-8.33	8	-2.45	0.00709	244	0.563	0.993	19121	1
KCNK15	-8.32	8	-2.45	0.00716	245	0.566	0.993	19120	1
GALR2	-8.3	8	-2.44	0.00727	246	0.569	0.993	19119	1
TOMM40L	-8.3	8	-2.44	0.0073	247	0.569	0.993	19118	1
HNRNPM	-8.29	8	-2.44	0.00733	248	0.569	0.993	19117	1
KDM5C	-8.29	8	-2.44	0.00737	249	0.569	0.993	19116	1
DSC1	-8.29	8	-2.44	0.00737	250	0.569	0.993	19115	1
EIF5AL1	-8.29	8	-2.44	0.00738	251	0.569	0.993	19114	1
EIF5	-8.27	8	-2.43	0.00745	252	0.572	0.993	19113	1
MANF	-8.25	8	-2.43	0.00762	253	0.582	0.992	19112	1
KIAA1524	-8.24	8	-2.43	0.00764	254	0.582	0.992	19111	1
C21orf2	-8.22	8	-2.42	0.00783	255	0.593	0.992	19110	1
HERC1	-8.21	8	-2.42	0.00785	256	0.593	0.992	19109	1
CLDN8	-8.21	8	-2.41	0.0079	257	0.593	0.992	19108	1
ARCN1	-8.21	8	-2.41	0.0079	258	0.593	0.992	19107	1
MEF2A	-8.19	8	-2.41	0.00801	259	0.596	0.992	19106	1
UBE2Q2L	-8.19	8	-2.41	0.00804	260	0.596	0.992	19105	1
ACBD7	-8.19	8	-2.41	0.00804	261	0.596	0.992	19104	1
CHAC2	-8.17	8	-2.4	0.00812	262	0.598	0.992	19103	1
CDC45	-8.17	8	-2.4	0.00812	263	0.598	0.992	19102	1
TICRR	-8.16	8	-2.4	0.00823	264	0.603	0.992	19101	1
EBNA1BP2	-8.15	8	-2.4	0.00827	265	0.604	0.992	19100	1
JAKMIP3	-8.13	8	-2.39	0.00844	266	0.614	0.992	19099	1
SPIN4	-8.11	8	-2.38	0.00859	267	0.623	0.991	19098	1
ZNF354C	-8.08	8	-2.38	0.00877	268	0.629	0.991	19097	1
ACAA1	-8.08	8	-2.37	0.00878	269	0.629	0.991	19096	1
MKRN2	-8.08	8	-2.37	0.0088	270	0.629	0.991	19095	1
TP53TG3	-8.08	8	-2.37	0.00881	271	0.629	0.991	19094	1
SLC12A1	-8.07	8	-2.37	0.00884	272	0.63	0.991	19093	1
PGA3	-8.06	8	-2.37	0.00893	273	0.633	0.991	19092	1
ZNF12	-8.06	8	-2.37	0.00897	274	0.633	0.991	19091	1
KCNC1	-8.05	8	-2.37	0.009	275	0.633	0.991	19090	1
CCNB2	-8.05	8	-2.36	0.00902	276	0.633	0.991	19089	1
MALSU1	-8.03	8	-2.36	0.00917	277	0.64	0.991	19088	1
DDOST	-8.03	8	-2.36	0.0092	278	0.64	0.991	19087	1
TNFAIP2	-8.02	8	-2.36	0.00923	279	0.641	0.991	19086	1
MCM5	-8.01	8	-2.35	0.00935	280	0.644	0.991	19085	1
LBR	-8.01	8	-2.35	0.00937	281	0.644	0.991	19084	1
OR6M1	-8.01	8	-2.35	0.00937	282	0.644	0.991	19083	1
LSM5	-8	8	-2.35	0.00946	283	0.645	0.991	19082	1
FANCB	-7.99	8	-2.35	0.00946	284	0.645	0.991	19081	1
ORC6	-7.99	8	-2.34	0.00954	285	0.648	0.99	19080	1
TMED10	-7.98	8	-2.34	0.00961	286	0.651	0.99	19079	1
TSC2	-7.95	8	-2.33	0.00979	287	0.661	0.99	19078	1
SREK1	-7.94	8	-2.33	0.00993	288	0.667	0.99	19077	1
MTERF1	-7.94	8	-2.33	0.00995	289	0.667	0.99	19076	1
ZNF800	-7.92	8	-2.32	0.0101	290	0.668	0.99	19075	1
SIT1	-7.92	8	-2.32	0.0101	291	0.668	0.99	19074	1
RPL26	-7.91	8	-2.32	0.0102	292	0.668	0.99	19073	1
DTHD1	-7.91	8	-2.32	0.0102	293	0.668	0.99	19072	1
CREB1	-7.9	8	-2.32	0.0102	294	0.668	0.99	19071	1
SMC3	-7.9	8	-2.32	0.0102	295	0.668	0.99	19070	1
GIGYF2	-7.9	8	-2.32	0.0103	296	0.668	0.99	19069	1
GAMT	-7.9	8	-2.32	0.0103	297	0.668	0.99	19068	1
TIGD4	-7.89	8	-2.31	0.0103	298	0.668	0.99	19067	1
DRC1	-7.88	8	-2.31	0.0104	299	0.668	0.99	19066	1
C11orf52	-7.88	8	-2.31	0.0104	300	0.668	0.99	19065	1
NSMCE1	-7.88	8	-2.31	0.0104	301	0.668	0.99	19064	1
GTF2H5	-7.88	8	-2.31	0.0104	302	0.668	0.99	19063	1
DHX16	-7.87	8	-2.31	0.0105	303	0.673	0.989	19062	1
VASP	-7.85	8	-2.3	0.0107	304	0.679	0.989	19061	1
SAE1	-7.84	8	-2.3	0.0107	305	0.682	0.989	19060	1
FANCD2	-7.84	8	-2.3	0.0108	306	0.682	0.989	19059	1
RPRD2	-7.83	8	-2.3	0.0108	307	0.682	0.989	19058	1
RPL35A	-7.83	8	-2.3	0.0109	308	0.682	0.989	19057	1
DHX35	-7.83	8	-2.29	0.0109	309	0.683	0.989	19056	1
C6orf229	-7.82	8	-2.29	0.0109	310	0.683	0.989	19055	1
COQ7	-7.81	8	-2.29	0.011	311	0.683	0.989	19054	1
KRTAP2-1	-7.81	8	-2.29	0.011	312	0.683	0.989	19053	1
NUP205	-7.81	8	-2.29	0.011	313	0.683	0.989	19052	1
PHF20	-7.81	8	-2.29	0.0111	314	0.683	0.989	19051	1
MORF4L1	-7.79	8	-2.28	0.0112	315	0.69	0.989	19050	1
AOC2	-7.78	8	-2.28	0.0113	316	0.691	0.989	19049	1
CHTF18	-7.77	8	-2.28	0.0114	317	0.695	0.989	19048	1
DEFB131	-7.76	8	-2.27	0.0115	318	0.695	0.988	19047	1
KCNA7	-7.75	8	-2.27	0.0116	319	0.695	0.988	19046	1
POLR2K	-7.75	8	-2.27	0.0116	320	0.695	0.988	19045	1
SAMD12	-7.75	8	-2.27	0.0116	321	0.695	0.988	19044	1
NLRC4	-7.75	8	-2.27	0.0116	322	0.695	0.988	19043	1
PPIH	-7.75	8	-2.27	0.0116	323	0.695	0.988	19042	1
FAM104A	-7.75	8	-2.27	0.0116	324	0.695	0.988	19041	1
CIR1	-7.74	8	-2.27	0.0117	325	0.695	0.988	19040	1
CLUH	-7.74	8	-2.27	0.0117	326	0.695	0.988	19039	1
ADNP	-7.73	8	-2.26	0.0118	327	0.697	0.988	19038	1
FARSB	-7.73	8	-2.26	0.0118	328	0.697	0.988	19037	1
WSB2	-7.72	8	-2.26	0.0119	329	0.7	0.988	19036	1
ZNF778	-7.71	8	-2.26	0.012	330	0.704	0.988	19035	1
CCDC181	-7.7	8	-2.26	0.0121	331	0.704	0.988	19034	1
SUZ12	-7.7	8	-2.25	0.0121	332	0.704	0.988	19033	1
H2AFX	-7.7	8	-2.25	0.0121	333	0.704	0.988	19032	1
CIRBP	-7.7	8	-2.25	0.0121	334	0.704	0.988	19031	1
RAD52	-7.68	8	-2.25	0.0123	335	0.705	0.988	19030	1
IL17RB	-7.68	8	-2.25	0.0123	336	0.705	0.988	19029	1
NDUFAF5	-7.68	8	-2.25	0.0123	337	0.705	0.988	19028	1
OAZ1	-7.67	8	-2.25	0.0124	338	0.708	0.988	19027	1
WDR12	-7.67	8	-2.24	0.0124	339	0.708	0.988	19026	1
SMAD4	-7.66	8	-2.24	0.0125	340	0.708	0.988	19025	1
SMARCAL1	-7.66	8	-2.24	0.0125	341	0.708	0.988	19024	1
AKR1C1	-7.66	8	-2.24	0.0125	342	0.708	0.987	19023	1
HTRA2	-7.65	8	-2.24	0.0126	343	0.71	0.987	19022	1
MUM1	-7.65	8	-2.24	0.0126	344	0.71	0.987	19021	1
LRG1	-7.64	8	-2.24	0.0127	345	0.71	0.987	19020	1
MAP1B	-7.64	8	-2.23	0.0127	346	0.71	0.987	19019	1
SS18	-7.64	8	-2.23	0.0127	347	0.71	0.987	19018	1
MED18	-7.63	8	-2.23	0.0128	348	0.711	0.987	19017	1
G3BP1	-7.62	8	-2.23	0.0129	349	0.714	0.987	19016	1
PHIP	-7.62	8	-2.23	0.0129	350	0.715	0.987	19015	1
MRPS30	-7.61	8	-2.23	0.013	351	0.716	0.987	19014	1
DNAJC12	-7.6	8	-2.22	0.0131	352	0.719	0.987	19013	1
PKM	-7.6	8	-2.22	0.0131	353	0.719	0.987	19012	1
SRSF12	-7.6	8	-2.22	0.0132	354	0.72	0.987	19011	1
MRPL52	-7.59	8	-2.22	0.0132	355	0.721	0.987	19010	1
SDR42E1	-7.57	8	-2.21	0.0134	356	0.73	0.987	19009	1
CLDN19	-7.56	8	-2.21	0.0135	357	0.733	0.986	19008	1
ATP6V1C1	-7.55	8	-2.21	0.0136	358	0.737	0.986	19007	1
SEC61A1	-7.54	8	-2.2	0.0138	359	0.742	0.986	19006	1
EP300	-7.54	8	-2.2	0.0138	360	0.743	0.986	19005	1
CCL19	-7.52	8	-2.2	0.014	361	0.749	0.986	19004	1
NMT1	-7.51	8	-2.2	0.0141	362	0.753	0.986	19003	1
CD2BP2	-7.5	8	-2.19	0.0142	363	0.753	0.986	19002	1
GFER	-7.5	8	-2.19	0.0142	364	0.753	0.986	19001	1
ZNF514	-7.5	8	-2.19	0.0142	365	0.753	0.986	19000	1
ILF3	-7.49	8	-2.19	0.0144	366	0.758	0.986	18999	1
ALYREF	-7.49	8	-2.19	0.0144	367	0.758	0.986	18998	1
OXER1	-7.48	8	-2.19	0.0144	368	0.759	0.986	18997	1
SCG3	-7.48	8	-2.18	0.0145	369	0.761	0.986	18996	1
MRPL54	-7.47	8	-2.18	0.0146	370	0.762	0.985	18995	1
AMER3	-7.46	8	-2.18	0.0147	371	0.762	0.985	18994	1
LRRK2	-7.45	8	-2.18	0.0148	372	0.762	0.985	18993	1
SLX1B	-7.45	8	-2.18	0.0148	373	0.762	0.985	18992	1
NUPR1	-7.45	8	-2.18	0.0148	374	0.762	0.985	18991	1
CNNM4	-7.45	8	-2.18	0.0148	375	0.762	0.985	18990	1
INTS10	-7.45	8	-2.17	0.0148	376	0.762	0.985	18989	1
THOC2	-7.44	8	-2.17	0.0149	377	0.762	0.985	18988	1
ZSWIM1	-7.44	8	-2.17	0.0149	378	0.762	0.985	18987	1
MYLPF	-7.44	8	-2.17	0.015	379	0.763	0.985	18986	1
MEGF6	-7.43	8	-2.17	0.015	380	0.763	0.985	18985	1
GTF2H4	-7.43	8	-2.17	0.015	381	0.763	0.985	18984	1
POLR2F	-7.43	8	-2.17	0.015	382	0.763	0.985	18983	1
TTLL5	-7.42	8	-2.17	0.0152	383	0.767	0.985	18982	1
KDSR	-7.41	8	-2.16	0.0152	384	0.767	0.985	18981	1
RPS18	-7.41	8	-2.16	0.0152	385	0.767	0.985	18980	1
TFRC	-7.4	8	-2.16	0.0154	386	0.771	0.985	18979	1
ARHGAP12	-7.39	8	-2.16	0.0155	387	0.775	0.985	18978	1
ADORA1	-7.38	8	-2.15	0.0156	388	0.78	0.984	18977	1
APIP	-7.38	8	-2.15	0.0157	389	0.78	0.984	18976	1
ACTRT3	-7.37	8	-2.15	0.0158	390	0.784	0.984	18975	1
MGEA5	-7.36	8	-2.15	0.0159	391	0.784	0.984	18974	1
SPATA2	-7.36	8	-2.15	0.0159	392	0.784	0.984	18973	1
DOPEY2	-7.35	8	-2.14	0.016	393	0.785	0.984	18972	1
ARID3A	-7.34	8	-2.14	0.0161	394	0.785	0.984	18971	1
AKIRIN2	-7.34	8	-2.14	0.0161	395	0.785	0.984	18970	1
PTPN23	-7.34	8	-2.14	0.0161	396	0.785	0.984	18969	1
HN1L	-7.34	8	-2.14	0.0161	397	0.785	0.984	18968	1
APBB3	-7.34	8	-2.14	0.0161	398	0.785	0.984	18967	1
IFI6	-7.33	8	-2.14	0.0162	399	0.788	0.984	18966	1
APEX1	-7.33	8	-2.14	0.0163	400	0.789	0.984	18965	1
LRRCC1	-7.32	8	-2.14	0.0164	401	0.789	0.984	18964	1
L3MBTL3	-7.32	8	-2.13	0.0164	402	0.789	0.984	18963	1
NKAIN3	-7.31	8	-2.13	0.0165	403	0.792	0.984	18962	1
PPIL1	-7.31	8	-2.13	0.0165	404	0.793	0.983	18961	1
NFE2L1	-7.3	8	-2.13	0.0167	405	0.796	0.983	18960	1
DDX1	-7.29	8	-2.13	0.0168	406	0.796	0.983	18959	1
XPOT	-7.29	8	-2.12	0.0168	407	0.796	0.983	18958	1
JPH4	-7.29	8	-2.12	0.0168	408	0.796	0.983	18957	1
PRIM1	-7.28	8	-2.12	0.0169	409	0.796	0.983	18956	1
WSB1	-7.28	8	-2.12	0.0169	410	0.796	0.983	18955	1
OR56A5	-7.28	8	-2.12	0.0169	411	0.796	0.983	18954	1
CNN2	-7.28	8	-2.12	0.017	412	0.796	0.983	18953	1
SCAMP4	-7.27	8	-2.12	0.017	413	0.796	0.983	18952	1
ZNF445	-7.27	8	-2.12	0.017	414	0.796	0.983	18951	1
SCN1A	-7.27	8	-2.12	0.0171	415	0.796	0.983	18950	1
TIGD5	-7.27	8	-2.12	0.0171	416	0.796	0.983	18949	1
ANKRD32	-7.26	8	-2.12	0.0171	417	0.796	0.983	18948	1
GTF2E2	-7.26	8	-2.12	0.0172	418	0.796	0.983	18947	1
UTP6	-7.25	8	-2.11	0.0173	419	0.797	0.983	18946	1
AP2M1	-7.25	8	-2.11	0.0174	420	0.797	0.983	18945	1
ABCB7	-7.24	8	-2.11	0.0174	421	0.797	0.983	18944	1
FLNC	-7.24	8	-2.11	0.0174	422	0.797	0.983	18943	1
KISS1R	-7.24	8	-2.11	0.0174	423	0.797	0.983	18942	1
PRG3	-7.24	8	-2.11	0.0175	424	0.797	0.983	18941	1
KRR1	-7.23	8	-2.11	0.0175	425	0.798	0.982	18940	1
PICALM	-7.22	8	-2.1	0.0177	426	0.798	0.982	18939	1
DSCC1	-7.22	8	-2.1	0.0177	427	0.798	0.982	18938	1
NGLY1	-7.22	8	-2.1	0.0177	428	0.798	0.982	18937	1
OR6S1	-7.22	8	-2.1	0.0177	429	0.798	0.982	18936	1
RRNAD1	-7.21	8	-2.1	0.0178	430	0.799	0.982	18935	1
SRSF1	-7.21	8	-2.1	0.0178	431	0.799	0.982	18934	1
FANCF	-7.21	8	-2.1	0.0179	432	0.799	0.982	18933	1
EIF3A	-7.21	8	-2.1	0.0179	433	0.799	0.982	18932	1
IARS	-7.21	8	-2.1	0.0179	434	0.799	0.982	18931	1
NGRN	-7.2	8	-2.1	0.018	435	0.799	0.982	18930	1
FOXS1	-7.2	8	-2.1	0.018	436	0.799	0.982	18929	1
GTF3A	-7.2	8	-2.1	0.018	437	0.799	0.982	18928	1
TREML2	-7.19	8	-2.09	0.0182	438	0.8	0.982	18927	1
RGL3	-7.18	8	-2.09	0.0182	439	0.8	0.982	18926	1
NAA30	-7.18	8	-2.09	0.0183	440	0.8	0.982	18925	1
GINS3	-7.17	8	-2.09	0.0184	441	0.8	0.982	18924	1
TEX10	-7.16	8	-2.09	0.0185	442	0.8	0.981	18923	1
GPR20	-7.16	8	-2.08	0.0186	443	0.8	0.981	18922	1
FBXO6	-7.15	8	-2.08	0.0187	444	0.8	0.981	18921	1
PIAS2	-7.15	8	-2.08	0.0187	445	0.8	0.981	18920	1
MYB	-7.15	8	-2.08	0.0187	446	0.8	0.981	18919	1
B4GALT1	-7.15	8	-2.08	0.0187	447	0.8	0.981	18918	1
CTSH	-7.15	8	-2.08	0.0188	448	0.8	0.981	18917	1
ARID1B	-7.14	8	-2.08	0.0188	449	0.8	0.981	18916	1
RHEB	-7.14	8	-2.08	0.0188	450	0.8	0.981	18915	1
SP2	-7.14	8	-2.08	0.0188	451	0.8	0.981	18914	1
POP4	-7.14	8	-2.08	0.0189	452	0.8	0.981	18913	1
RALGAPB	-7.13	8	-2.08	0.0189	453	0.8	0.981	18912	1
NEK2	-7.13	8	-2.08	0.019	454	0.8	0.981	18911	1
PIP5KL1	-7.13	8	-2.07	0.019	455	0.8	0.981	18910	1
BVES	-7.13	8	-2.07	0.019	456	0.8	0.981	18909	1
KREMEN2	-7.12	8	-2.07	0.0191	457	0.8	0.981	18908	1
ERCC8	-7.12	8	-2.07	0.0191	458	0.8	0.981	18907	1
TIA1	-7.12	8	-2.07	0.0191	459	0.8	0.981	18906	1
EN2	-7.12	8	-2.07	0.0192	460	0.8	0.981	18905	1
PPIE	-7.12	8	-2.07	0.0192	461	0.8	0.981	18904	1
SBSN	-7.12	8	-2.07	0.0192	462	0.8	0.981	18903	1
LYL1	-7.11	8	-2.07	0.0192	463	0.8	0.981	18902	1
ERCC2	-7.11	8	-2.07	0.0193	464	0.8	0.981	18901	1
C6orf15	-7.11	8	-2.07	0.0193	465	0.8	0.981	18900	1
LRRN3	-7.11	8	-2.07	0.0193	466	0.8	0.981	18899	1
ADAMTS17	-7.11	8	-2.07	0.0193	467	0.8	0.981	18898	1
ANKRD20A3	-7.11	8	-2.07	0.0193	468	0.8	0.981	18897	1
ZMAT5	-7.1	8	-2.07	0.0195	469	0.803	0.981	18896	1
BOLA2B	-7.09	8	-2.06	0.0195	470	0.805	0.98	18895	1
MFN2	-7.09	8	-2.06	0.0196	471	0.805	0.98	18894	1
EPB41L5	-7.09	8	-2.06	0.0197	472	0.805	0.98	18893	1
ctrl_132	-7.08	8	-2.06	0.0197	473	0.805	0.98	18892	1
COG8	-7.08	8	-2.06	0.0197	474	0.805	0.98	18891	1
CYP1A1	-7.08	8	-2.06	0.0197	475	0.805	0.98	18890	1
LIAS	-7.07	8	-2.06	0.0198	476	0.805	0.98	18889	1
SRSF11	-7.07	8	-2.06	0.0199	477	0.805	0.98	18888	1
ADCY3	-6.12	6	-2.06	0.0199	478	0.805	0.98	18887	1
MRGPRG	-7.07	8	-2.05	0.0199	479	0.805	0.98	18886	1
CCT6B	-7.07	8	-2.05	0.02	480	0.805	0.98	18885	1
GPS2	-7.06	8	-2.05	0.02	481	0.806	0.98	18884	1
OR52N5	-7.05	8	-2.05	0.0202	482	0.811	0.98	18883	1
LDAH	-7.04	8	-2.05	0.0203	483	0.813	0.98	18882	1
NRL	-7.04	8	-2.05	0.0203	484	0.813	0.98	18881	1
DEFB106A	-7.03	8	-2.04	0.0205	485	0.816	0.98	18880	1
INTS6	-7.03	8	-2.04	0.0205	486	0.816	0.98	18879	1
C15orf56	-7.03	8	-2.04	0.0205	487	0.816	0.979	18878	1
HUS1B	-7.03	8	-2.04	0.0206	488	0.816	0.979	18877	1
C12orf73	-7.02	8	-2.04	0.0207	489	0.817	0.979	18876	1
PPIAL4E	-7.02	8	-2.04	0.0207	490	0.817	0.979	18875	1
MIB1	-7.02	8	-2.04	0.0207	491	0.817	0.979	18874	1
CIAO1	-7.01	8	-2.04	0.0208	492	0.817	0.979	18873	1
MCM3	-7	8	-2.03	0.021	493	0.823	0.979	18872	1
SDHAF2	-7	8	-2.03	0.021	494	0.823	0.979	18871	1
CCS	-6.99	8	-2.03	0.0211	495	0.824	0.979	18870	1
SAMD15	-6.99	8	-2.03	0.0212	496	0.826	0.979	18869	1
SERPINB9	-6.98	8	-2.03	0.0213	497	0.828	0.979	18868	1
CLCN6	-6.98	8	-2.03	0.0213	498	0.828	0.979	18867	1
ZNF638	-6.97	8	-2.03	0.0214	499	0.828	0.979	18866	1
KLC4	-6.97	8	-2.03	0.0214	500	0.828	0.979	18865	1
PDK4	-6.97	8	-2.03	0.0214	501	0.828	0.979	18864	1
CYP2C19	-6.97	8	-2.02	0.0215	502	0.829	0.979	18863	1
NDUFA10	-6.96	8	-2.02	0.0217	503	0.833	0.978	18862	1
PPM1B	-6.95	8	-2.02	0.0217	504	0.833	0.978	18861	1
GJD4	-6.95	8	-2.02	0.0218	505	0.833	0.978	18860	1
VPS45	-6.95	8	-2.02	0.0218	506	0.833	0.978	18859	1
TRIAP1	-6.95	8	-2.02	0.0219	507	0.835	0.978	18858	1
PRRG3	-6.94	8	-2.02	0.0219	508	0.836	0.978	18857	1
ESCO2	-6.94	8	-2.01	0.022	509	0.837	0.978	18856	1
CDH6	-6.92	8	-2.01	0.0222	510	0.843	0.978	18855	1
PRMT5	-6.92	8	-2.01	0.0223	511	0.843	0.978	18854	1
SOX12	-6.92	8	-2.01	0.0223	512	0.843	0.978	18853	1
DPH5	-6.92	8	-2.01	0.0224	513	0.844	0.978	18852	1
KDM4B	-6.91	8	-2.01	0.0224	514	0.844	0.978	18851	1
GPR151	-6.9	8	-2	0.0226	515	0.844	0.977	18850	1
PUM1	-6.9	8	-2	0.0226	516	0.844	0.977	18849	1
CHP1	-6.9	8	-2	0.0226	517	0.844	0.977	18848	1
MRPS2	-6.9	8	-2	0.0226	518	0.844	0.977	18847	1
SLC35D2	-6.9	8	-2	0.0226	519	0.844	0.977	18846	1
CPSF1	-6.89	8	-2	0.0227	520	0.844	0.977	18845	1
THEG	-6.89	8	-2	0.0227	521	0.844	0.977	18844	1
KPNA5	-6.89	8	-2	0.0228	522	0.844	0.977	18843	1
PPP1R10	-6.89	8	-2	0.0228	523	0.844	0.977	18842	1
OXSM	-6.88	8	-2	0.0229	524	0.845	0.977	18841	1
C16orf13	-6.88	8	-2	0.0229	525	0.845	0.977	18840	1
DAZL	-6.87	8	-1.99	0.0231	526	0.848	0.977	18839	1
RAD1	-6.87	8	-1.99	0.0231	527	0.848	0.977	18838	1
SAMD4B	-6.86	8	-1.99	0.0232	528	0.852	0.977	18837	1
CCDC101	-6.86	8	-1.99	0.0233	529	0.852	0.977	18836	1
MRVI1	-6.86	8	-1.99	0.0233	530	0.852	0.977	18835	1
PGAM4	-6.85	8	-1.99	0.0235	531	0.856	0.977	18834	1
CD34	-6.85	8	-1.99	0.0235	532	0.856	0.976	18833	1
BRIX1	-6.85	8	-1.99	0.0236	533	0.856	0.976	18832	1
LSM7	-6.83	8	-1.98	0.0237	534	0.861	0.976	18831	1
TSPY8	-6.83	8	-1.98	0.0238	535	0.861	0.976	18830	1
C8orf58	-6.83	8	-1.98	0.0238	536	0.861	0.976	18829	1
MCM2	-6.82	8	-1.98	0.0239	537	0.861	0.976	18828	1
TSC1	-6.82	8	-1.98	0.024	538	0.861	0.976	18827	1
RPL13	-6.82	8	-1.98	0.024	539	0.861	0.976	18826	1
MAP2K2	-6.81	8	-1.98	0.0241	540	0.861	0.976	18825	1
SNAPC4	-6.81	8	-1.97	0.0242	541	0.861	0.976	18824	1
SRPK1	-6.81	8	-1.97	0.0242	542	0.861	0.976	18823	1
TIMM10	-6.81	8	-1.97	0.0242	543	0.861	0.976	18822	1
CA5A	-6.81	8	-1.97	0.0242	544	0.861	0.976	18821	1
SUPV3L1	-6.81	8	-1.97	0.0242	545	0.861	0.976	18820	1
NKAIN4	-6.8	8	-1.97	0.0244	546	0.864	0.976	18819	1
ACTL6B	-6.8	8	-1.97	0.0244	547	0.864	0.976	18818	1
TEFM	-6.79	8	-1.97	0.0245	548	0.864	0.975	18817	1
PGC	-6.79	8	-1.97	0.0245	549	0.864	0.975	18816	1
NEDD8	-6.79	8	-1.97	0.0246	550	0.864	0.975	18815	1
CENPK	-6.79	8	-1.97	0.0246	551	0.864	0.975	18814	1
ARHGAP19	-6.78	8	-1.97	0.0247	552	0.864	0.975	18813	1
BARD1	-6.78	8	-1.96	0.0248	553	0.864	0.975	18812	1
MAF1	-6.78	8	-1.96	0.0248	554	0.864	0.975	18811	1
UQCR11	-6.78	8	-1.96	0.0248	555	0.864	0.975	18810	1
PLA2G3	-6.77	8	-1.96	0.0249	556	0.864	0.975	18809	1
CORO1C	-6.77	8	-1.96	0.0249	557	0.864	0.975	18808	1
SLC2A6	-6.77	8	-1.96	0.0249	558	0.864	0.975	18807	1
GOLT1B	-6.77	8	-1.96	0.025	559	0.864	0.975	18806	1
NFS1	-6.76	8	-1.96	0.025	560	0.865	0.975	18805	1
NRD1	-6.76	8	-1.96	0.0251	561	0.865	0.975	18804	1
UBA1	-6.75	8	-1.96	0.0252	562	0.867	0.975	18803	1
PRMT8	-6.75	8	-1.95	0.0253	563	0.867	0.975	18802	1
WDR73	-6.75	8	-1.95	0.0253	564	0.867	0.975	18801	1
CCAR1	-6.74	8	-1.95	0.0254	565	0.867	0.975	18800	1
SMPD2	-6.74	8	-1.95	0.0254	566	0.867	0.975	18799	1
MARK2	-6.74	8	-1.95	0.0255	567	0.867	0.975	18798	1
PON1	-6.74	8	-1.95	0.0255	568	0.867	0.974	18797	1
LIN28B	-6.73	8	-1.95	0.0256	569	0.867	0.974	18796	1
TRA2B	-6.73	8	-1.95	0.0256	570	0.867	0.974	18795	1
LEMD3	-6.73	8	-1.95	0.0256	571	0.867	0.974	18794	1
SYT1	-6.73	8	-1.95	0.0256	572	0.867	0.974	18793	1
KRT28	-6.72	8	-1.95	0.0258	573	0.872	0.974	18792	1
ctrl_131	-6.71	8	-1.94	0.026	574	0.877	0.974	18791	1
SELP	-6.71	8	-1.94	0.0261	575	0.877	0.974	18790	1
HSDL2	-6.7	8	-1.94	0.0261	576	0.877	0.974	18789	1
CSNK2A3	-6.7	8	-1.94	0.0261	577	0.877	0.974	18788	1
FIGNL1	-6.7	8	-1.94	0.0262	578	0.877	0.974	18787	1
NPM1	-6.7	8	-1.94	0.0262	579	0.877	0.974	18786	1
NSF	-6.7	8	-1.94	0.0263	580	0.877	0.974	18785	1
UBE2F	-6.69	8	-1.94	0.0264	581	0.877	0.974	18784	1
DALRD3	-6.69	8	-1.94	0.0264	582	0.877	0.974	18783	1
RAD9A	-6.69	8	-1.94	0.0264	583	0.877	0.974	18782	1
ART1	-6.68	8	-1.93	0.0265	584	0.877	0.973	18781	1
FAM83F	-6.68	8	-1.93	0.0266	585	0.877	0.973	18780	1
SSX5	-6.68	8	-1.93	0.0266	586	0.877	0.973	18779	1
MBD3L5	-6.68	8	-1.93	0.0266	587	0.877	0.973	18778	1
DEPDC1B	-6.68	8	-1.93	0.0266	588	0.877	0.973	18777	1
MSRB1	-6.68	8	-1.93	0.0267	589	0.877	0.973	18776	1
PSMA1	-6.67	8	-1.93	0.0268	590	0.88	0.973	18775	1
OLFML3	-6.67	8	-1.93	0.0269	591	0.881	0.973	18774	1
DHODH	-6.66	8	-1.93	0.0269	592	0.881	0.973	18773	1
HYI	-6.66	8	-1.93	0.0271	593	0.884	0.973	18772	1
ERCC6	-6.65	8	-1.92	0.0272	594	0.884	0.973	18771	1
SLC44A5	-6.65	8	-1.92	0.0272	595	0.884	0.973	18770	1
MSL1	-6.64	8	-1.92	0.0273	596	0.886	0.973	18769	1
SEMA4B	-6.64	8	-1.92	0.0273	597	0.886	0.973	18768	1
ANAPC13	-6.64	8	-1.92	0.0275	598	0.889	0.973	18767	1
ATXN7L3	-6.64	8	-1.92	0.0275	599	0.889	0.973	18766	1
DKC1	-6.63	8	-1.92	0.0277	600	0.893	0.972	18765	1
SLC31A1	-6.62	8	-1.92	0.0277	601	0.894	0.972	18764	1
ZNF699	-6.62	8	-1.91	0.0278	602	0.894	0.972	18763	1
SMEK2	-6.61	8	-1.91	0.028	603	0.899	0.972	18762	1
GTPBP4	-6.61	8	-1.91	0.028	604	0.899	0.972	18761	1
CAPZB	-6.6	8	-1.91	0.0281	605	0.901	0.972	18760	1
ADAMTS19	-6.6	8	-1.91	0.0283	606	0.903	0.972	18759	1
BCAP29	-6.6	8	-1.91	0.0283	607	0.903	0.972	18758	1
USP3	-6.58	8	-1.9	0.0285	608	0.908	0.971	18757	1
RPL19	-6.58	8	-1.9	0.0286	609	0.908	0.971	18756	1
ZNF221	-6.58	8	-1.9	0.0286	610	0.908	0.971	18755	1
ARPC3	-6.57	8	-1.9	0.0288	611	0.913	0.971	18754	1
ALG14	-6.56	8	-1.9	0.0289	612	0.913	0.971	18753	1
CASP8	-6.56	8	-1.9	0.0289	613	0.913	0.971	18752	1
SSU72	-6.56	8	-1.9	0.029	614	0.913	0.971	18751	1
OR52K1	-6.56	8	-1.9	0.029	615	0.913	0.971	18750	1
CLP1	-6.56	8	-1.9	0.029	616	0.913	0.971	18749	1
TUBA3D	-6.55	8	-1.89	0.0292	617	0.916	0.971	18748	1
GPR108	-6.55	8	-1.89	0.0292	618	0.916	0.971	18747	1
GPR75-ASB3	-6.55	8	-1.89	0.0293	619	0.916	0.971	18746	1
KCNN2	-6.54	8	-1.89	0.0294	620	0.916	0.971	18745	1
LCMT2	-6.54	8	-1.89	0.0294	621	0.916	0.971	18744	1
DYNLL1	-6.54	8	-1.89	0.0295	622	0.917	0.971	18743	1
BBS1	-6.53	8	-1.89	0.0296	623	0.917	0.97	18742	1
ZNF420	-6.53	8	-1.89	0.0296	624	0.917	0.97	18741	1
OR8H1	-6.53	8	-1.89	0.0296	625	0.917	0.97	18740	1
FAM178A	-6.53	8	-1.88	0.0297	626	0.917	0.97	18739	1
ADAMTS7	-6.52	8	-1.88	0.0299	627	0.917	0.97	18738	1
PLSCR4	-6.52	8	-1.88	0.0299	628	0.917	0.97	18737	1
PEAK1	-6.51	8	-1.88	0.03	629	0.917	0.97	18736	1
KRT80	-6.51	8	-1.88	0.03	630	0.917	0.97	18735	1
SHANK3	-6.51	8	-1.88	0.03	631	0.917	0.97	18734	1
BCKDK	-6.51	8	-1.88	0.0301	632	0.917	0.97	18733	1
KCMF1	-6.51	8	-1.88	0.0302	633	0.917	0.97	18732	1
HSP90AB1	-6.5	8	-1.88	0.0302	634	0.917	0.97	18731	1
ATF1	-6.5	8	-1.88	0.0302	635	0.917	0.97	18730	1
PSMG3	-6.5	8	-1.88	0.0304	636	0.917	0.97	18729	1
PHOX2B	-6.5	8	-1.88	0.0304	637	0.917	0.97	18728	1
ELL2	-6.49	8	-1.87	0.0304	638	0.917	0.97	18727	1
ZNF703	-6.49	8	-1.87	0.0306	639	0.917	0.969	18726	1
EXOC2	-6.49	8	-1.87	0.0306	640	0.917	0.969	18725	1
WIBG	-6.49	8	-1.87	0.0306	641	0.917	0.969	18724	1
CDK1	-6.48	8	-1.87	0.0306	642	0.917	0.969	18723	1
AKAP13	-6.48	8	-1.87	0.0307	643	0.917	0.969	18722	1
CYTH3	-6.48	8	-1.87	0.0307	644	0.917	0.969	18721	1
ABHD16A	-6.48	8	-1.87	0.0307	645	0.917	0.969	18720	1
OPRM1	-6.48	8	-1.87	0.0307	646	0.917	0.969	18719	1
PQBP1	-6.48	8	-1.87	0.0308	647	0.917	0.969	18718	1
PFAS	-6.48	8	-1.87	0.0308	648	0.917	0.969	18717	1
UBA52	-6.48	8	-1.87	0.0308	649	0.917	0.969	18716	1
KCNQ3	-6.47	8	-1.87	0.0309	650	0.917	0.969	18715	1
ATAD5	-6.47	8	-1.87	0.0309	651	0.917	0.969	18714	1
GIPC3	-6.47	8	-1.87	0.031	652	0.917	0.969	18713	1
NBN	-6.46	8	-1.86	0.0311	653	0.917	0.969	18712	1
SURF6	-6.46	8	-1.86	0.0311	654	0.917	0.969	18711	1
TFAP2E	-6.46	8	-1.86	0.0311	655	0.917	0.969	18710	1
ANAPC7	-6.46	8	-1.86	0.0312	656	0.917	0.969	18709	1
POLR1E	-6.46	8	-1.86	0.0312	657	0.917	0.969	18708	1
CYP2W1	-6.46	8	-1.86	0.0312	658	0.917	0.969	18707	1
COASY	-6.46	8	-1.86	0.0312	659	0.917	0.969	18706	1
TRMT5	-6.45	8	-1.86	0.0313	660	0.917	0.969	18705	1
AGAP3	-6.45	8	-1.86	0.0314	661	0.917	0.969	18704	1
UFM1	-6.45	8	-1.86	0.0314	662	0.917	0.969	18703	1
CD8A	-6.45	8	-1.86	0.0314	663	0.917	0.969	18702	1
ZMYM5	-6.45	8	-1.86	0.0314	664	0.917	0.969	18701	1
ZNF418	-6.44	8	-1.86	0.0315	665	0.917	0.968	18700	1
NSA2	-6.44	8	-1.86	0.0316	666	0.917	0.968	18699	1
CYP3A43	-6.44	8	-1.86	0.0316	667	0.917	0.968	18698	1
ZNF623	-6.44	8	-1.86	0.0317	668	0.917	0.968	18697	1
RXFP4	-6.44	8	-1.86	0.0317	669	0.917	0.968	18696	1
SPAG9	-6.44	8	-1.86	0.0317	670	0.917	0.968	18695	1
FAM83D	-6.43	8	-1.85	0.0319	671	0.921	0.968	18694	1
KCND2	-6.42	8	-1.85	0.032	672	0.921	0.968	18693	1
CTC1	-6.42	8	-1.85	0.0321	673	0.922	0.968	18692	1
FAP	-6.42	8	-1.85	0.0321	674	0.922	0.968	18691	1
TERF1	-6.41	8	-1.85	0.0323	675	0.925	0.968	18690	1
TRA2A	-6.41	8	-1.85	0.0323	676	0.925	0.968	18689	1
HFE	-6.41	8	-1.85	0.0323	677	0.925	0.968	18688	1
GLCCI1	-6.4	8	-1.85	0.0325	678	0.927	0.968	18687	1
CDC25A	-6.39	8	-1.84	0.0328	679	0.933	0.967	18686	1
HYAL4	-6.39	8	-1.84	0.0328	680	0.933	0.967	18685	1
EFTUD2	-6.39	8	-1.84	0.0328	681	0.934	0.967	18684	1
OR12D2	-6.38	8	-1.84	0.0329	682	0.935	0.967	18683	1
BOLA2	-6.37	8	-1.83	0.0333	683	0.943	0.967	18682	1
CDH18	-6.37	8	-1.83	0.0333	684	0.943	0.967	18681	1
CMPK1	-6.36	8	-1.83	0.0334	685	0.944	0.967	18680	1
OR5B2	-6.36	8	-1.83	0.0335	686	0.945	0.967	18679	1
POLR2J	-6.34	8	-1.83	0.0338	687	0.945	0.966	18678	1
ERF	-6.34	8	-1.83	0.0338	688	0.945	0.966	18677	1
DARS2	-6.34	8	-1.83	0.0338	689	0.945	0.966	18676	1
MAP1LC3C	-6.34	8	-1.83	0.0339	690	0.945	0.966	18675	1
OR4N4	-6.34	8	-1.83	0.0339	691	0.945	0.966	18674	1
TFAM	-6.34	8	-1.83	0.0339	692	0.945	0.966	18673	1
RNF166	-6.34	8	-1.83	0.0339	693	0.945	0.966	18672	1
HES5	-6.34	8	-1.83	0.0339	694	0.945	0.966	18671	1
MOV10	-6.34	8	-1.83	0.0339	695	0.945	0.966	18670	1
WNT10B	-6.34	8	-1.83	0.034	696	0.945	0.966	18669	1
THOC6	-6.33	8	-1.82	0.0342	697	0.95	0.966	18668	1
IRF2BP1	-6.33	8	-1.82	0.0343	698	0.95	0.966	18667	1
C5orf67	-6.32	8	-1.82	0.0343	699	0.95	0.966	18666	1
NAPA	-6.32	8	-1.82	0.0345	700	0.95	0.966	18665	1
WDR83	-6.32	8	-1.82	0.0345	701	0.95	0.966	18664	1
CDC20	-6.32	8	-1.82	0.0345	702	0.95	0.966	18663	1
CFAP61	-6.32	8	-1.82	0.0345	703	0.95	0.965	18662	1
DGKQ	-6.31	8	-1.82	0.0347	704	0.953	0.965	18661	1
C11orf45	-6.31	8	-1.82	0.0347	705	0.953	0.965	18660	1
PTGR1	-6.31	8	-1.82	0.0348	706	0.953	0.965	18659	1
OR4X2	-6.3	8	-1.81	0.0348	707	0.953	0.965	18658	1
CEL	-6.3	8	-1.81	0.035	708	0.957	0.965	18657	1
MRPS28	-6.29	8	-1.81	0.0351	709	0.957	0.965	18656	1
CST8	-6.29	8	-1.81	0.0352	710	0.957	0.965	18655	1
RIMKLA	-6.29	8	-1.81	0.0352	711	0.957	0.965	18654	1
PCDHA13	-6.29	8	-1.81	0.0352	712	0.957	0.965	18653	1
EFHB	-6.28	8	-1.81	0.0354	713	0.96	0.965	18652	1
MROH6	-6.27	8	-1.81	0.0355	714	0.962	0.965	18651	1
ABCF2	-6.27	8	-1.8	0.0355	715	0.962	0.964	18650	1
AGO3	-6.27	8	-1.8	0.0356	716	0.962	0.964	18649	1
PBX1	-6.27	8	-1.8	0.0357	717	0.964	0.964	18648	1
GABARAPL1	-6.26	8	-1.8	0.0358	718	0.964	0.964	18647	1
CYB5B	-6.26	8	-1.8	0.0358	719	0.964	0.964	18646	1
OSR1	-6.26	8	-1.8	0.036	720	0.967	0.964	18645	1
RAB9B	-6.24	8	-1.8	0.0363	721	0.975	0.964	18644	1
ZNF155	-6.24	8	-1.79	0.0364	722	0.977	0.964	18643	1
CDKL3	-6.23	8	-1.79	0.0365	723	0.978	0.963	18642	1
RPL4	-6.23	8	-1.79	0.0366	724	0.978	0.963	18641	1
GTF2E1	-6.23	8	-1.79	0.0367	725	0.978	0.963	18640	1
PMP22	-6.22	8	-1.79	0.0368	726	0.978	0.963	18639	1
NUP133	-6.22	8	-1.79	0.0368	727	0.978	0.963	18638	1
RIT2	-6.22	8	-1.79	0.0369	728	0.978	0.963	18637	1
DCLRE1A	-6.22	8	-1.79	0.0369	729	0.978	0.963	18636	1
CXCR6	-6.22	8	-1.79	0.0369	730	0.978	0.963	18635	1
IAPP	-6.22	8	-1.79	0.037	731	0.978	0.963	18634	1
ADAT3	-6.21	8	-1.79	0.037	732	0.978	0.963	18633	1
MPRIP	-6.21	8	-1.78	0.0371	733	0.978	0.963	18632	1
C4orf46	-6.21	8	-1.78	0.0372	734	0.978	0.963	18631	1
AK3	-6.21	8	-1.78	0.0372	735	0.978	0.963	18630	1
SLC10A4	-6.2	8	-1.78	0.0372	736	0.978	0.963	18629	1
RSPO2	-6.2	8	-1.78	0.0373	737	0.978	0.963	18628	1
NKIRAS2	-6.2	8	-1.78	0.0373	738	0.978	0.963	18627	1
FECH	-6.2	8	-1.78	0.0374	739	0.98	0.963	18626	1
USP35	-6.2	8	-1.78	0.0375	740	0.98	0.963	18625	1
SARAF	-6.19	8	-1.78	0.0376	741	0.98	0.962	18624	1
CNOT6	-6.19	8	-1.78	0.0376	742	0.98	0.962	18623	1
MYL10	-6.19	8	-1.78	0.0377	743	0.98	0.962	18622	1
CCT6A	-6.19	8	-1.78	0.0377	744	0.98	0.962	18621	1
PCBP2	-6.18	8	-1.78	0.0378	745	0.98	0.962	18620	1
ECD	-6.18	8	-1.78	0.0378	746	0.98	0.962	18619	1
COLCA1	-6.18	8	-1.78	0.0379	747	0.98	0.962	18618	1
TBC1D3	-6.18	8	-1.78	0.0379	748	0.98	0.962	18617	1
EIF2B4	-6.18	8	-1.77	0.038	749	0.98	0.962	18616	1
PARD3B	-6.17	8	-1.77	0.038	750	0.98	0.962	18615	1
BRD7	-6.17	8	-1.77	0.0381	751	0.98	0.962	18614	1
HPSE2	-6.17	8	-1.77	0.0382	752	0.98	0.962	18613	1
WDR76	-6.17	8	-1.77	0.0382	753	0.98	0.962	18612	1
NUP93	-6.16	8	-1.77	0.0383	754	0.98	0.962	18611	1
PRPF4B	-6.16	8	-1.77	0.0384	755	0.98	0.962	18610	1
POLR1B	-6.16	8	-1.77	0.0385	756	0.98	0.962	18609	1
ESPN	-6.16	8	-1.77	0.0385	757	0.98	0.962	18608	1
XRCC2	-6.16	8	-1.77	0.0385	758	0.98	0.962	18607	1
ADGRV1	-6.16	8	-1.77	0.0385	759	0.98	0.962	18606	1
HOXC5	-6.16	8	-1.77	0.0385	760	0.98	0.961	18605	1
SLC30A4	-6.15	8	-1.77	0.0386	761	0.98	0.961	18604	1
DTL	-6.15	8	-1.77	0.0387	762	0.98	0.961	18603	1
RAB8A	-6.15	8	-1.77	0.0387	763	0.98	0.961	18602	1
PTPRK	-6.15	8	-1.77	0.0387	764	0.98	0.961	18601	1
GSK3A	-6.15	8	-1.77	0.0388	765	0.98	0.961	18600	1
C2orf27B	-6.15	8	-1.76	0.0388	766	0.98	0.961	18599	1
TBX6	-6.14	8	-1.76	0.0388	767	0.98	0.961	18598	1
ATG4C	-6.14	8	-1.76	0.0389	768	0.98	0.961	18597	1
SEC61G	-6.14	8	-1.76	0.039	769	0.98	0.961	18596	1
ZMYM2	-6.13	8	-1.76	0.0391	770	0.98	0.961	18595	1
DMBX1	-6.13	8	-1.76	0.0392	771	0.98	0.961	18594	1
LMBR1	-6.12	8	-1.76	0.0393	772	0.98	0.961	18593	1
FAF2	-6.12	8	-1.76	0.0394	773	0.98	0.961	18592	1
ALKBH7	-6.12	8	-1.76	0.0394	774	0.98	0.961	18591	1
MASP2	-6.12	8	-1.76	0.0395	775	0.98	0.961	18590	1
MRPL50	-6.12	8	-1.76	0.0395	776	0.98	0.96	18589	1
NDUFA2	-6.12	8	-1.76	0.0395	777	0.98	0.96	18588	1
NPRL2	-6.12	8	-1.76	0.0396	778	0.98	0.96	18587	1
RCOR1	-6.11	8	-1.75	0.0397	779	0.98	0.96	18586	1
ZBTB18	-6.11	8	-1.75	0.0397	780	0.98	0.96	18585	1
ACER1	-6.11	8	-1.75	0.0398	781	0.98	0.96	18584	1
HECTD3	-6.11	8	-1.75	0.0398	782	0.98	0.96	18583	1
LITAF	-6.11	8	-1.75	0.0399	783	0.98	0.96	18582	1
RPS27A	-6.1	8	-1.75	0.0399	784	0.98	0.96	18581	1
EMC7	-6.1	8	-1.75	0.0399	785	0.98	0.96	18580	1
IFT43	-6.1	8	-1.75	0.04	786	0.98	0.96	18579	1
NUP214	-6.1	8	-1.75	0.04	787	0.98	0.96	18578	1
CST7	-6.1	8	-1.75	0.04	788	0.98	0.96	18577	1
NAP1L5	-6.1	8	-1.75	0.04	789	0.98	0.96	18576	1
TNFRSF10B	-6.1	8	-1.75	0.0401	790	0.98	0.96	18575	1
MBD1	-6.09	8	-1.75	0.0403	791	0.98	0.96	18574	1
MIS12	-6.09	8	-1.75	0.0404	792	0.98	0.96	18573	1
FNBP4	-6.08	8	-1.75	0.0404	793	0.98	0.96	18572	1
C4orf26	-6.08	8	-1.75	0.0405	794	0.98	0.96	18571	1
PLGRKT	-6.08	8	-1.74	0.0405	795	0.98	0.959	18570	1
OR8H2	-6.08	8	-1.74	0.0405	796	0.98	0.959	18569	1
SMG6	-6.08	8	-1.74	0.0406	797	0.98	0.959	18568	1
PRPF40A	-6.08	8	-1.74	0.0406	798	0.98	0.959	18567	1
NELFA	-6.07	8	-1.74	0.0408	799	0.98	0.959	18566	1
RRM1	-6.07	8	-1.74	0.0408	800	0.98	0.959	18565	1
ICT1	-6.07	8	-1.74	0.0408	801	0.98	0.959	18564	1
WDR18	-6.07	8	-1.74	0.0408	802	0.98	0.959	18563	1
PRKCSH	-6.07	8	-1.74	0.0409	803	0.98	0.959	18562	1
C16orf82	-6.07	8	-1.74	0.041	804	0.98	0.959	18561	1
SLC22A25	-6.06	8	-1.74	0.0411	805	0.98	0.959	18560	1
MARC2	-6.06	8	-1.74	0.0411	806	0.98	0.959	18559	1
COA6	-6.06	8	-1.74	0.0412	807	0.98	0.959	18558	1
PCDHGA9	-6.05	8	-1.73	0.0414	808	0.98	0.959	18557	1
SPRYD7	-6.04	8	-1.73	0.0416	809	0.98	0.958	18556	1
HDAC11	-6.04	8	-1.73	0.0416	810	0.98	0.958	18555	1
CORO6	-6.03	8	-1.73	0.0418	811	0.98	0.958	18554	1
SRGAP2B	-6.03	8	-1.73	0.0419	812	0.98	0.958	18553	1
LARP7	-6.03	8	-1.73	0.042	813	0.98	0.958	18552	1
CAMP	-6.03	8	-1.73	0.042	814	0.98	0.958	18551	1
SRSF5	-6.03	8	-1.73	0.042	815	0.98	0.958	18550	1
ESD	-6.03	8	-1.73	0.0421	816	0.98	0.958	18549	1
COQ2	-6.03	8	-1.73	0.0421	817	0.98	0.958	18548	1
CSF1	-6.02	8	-1.73	0.0423	818	0.98	0.958	18547	1
ANKH	-6.02	8	-1.72	0.0423	819	0.98	0.958	18546	1
COL2A1	-6.02	8	-1.72	0.0423	820	0.98	0.958	18545	1
AP3D1	-6.02	8	-1.72	0.0424	821	0.98	0.958	18544	1
ANKMY2	-6.01	8	-1.72	0.0424	822	0.98	0.958	18543	1
GOT1	-6.01	8	-1.72	0.0425	823	0.98	0.957	18542	1
SYNCRIP	-6.01	8	-1.72	0.0426	824	0.98	0.957	18541	1
SDHA	-6	8	-1.72	0.0428	825	0.98	0.957	18540	1
PHC2	-5.61	7	-1.72	0.0428	826	0.98	0.957	18539	1
TEX26	-6	8	-1.72	0.0429	827	0.98	0.957	18538	1
HINFP	-5.99	8	-1.72	0.043	828	0.98	0.957	18537	1
CUX2	-5.99	8	-1.72	0.043	829	0.98	0.957	18536	1
MAPK15	-5.98	8	-1.71	0.0434	830	0.98	0.957	18535	0.999
POMGNT1	-5.98	8	-1.71	0.0434	831	0.98	0.957	18534	0.999
PPA2	-5.98	8	-1.71	0.0434	832	0.98	0.957	18533	0.999
CRIM1	-5.98	8	-1.71	0.0435	833	0.98	0.957	18532	0.999
JCHAIN	-5.97	8	-1.71	0.0435	834	0.98	0.956	18531	0.999
TMEM145	-5.97	8	-1.71	0.0436	835	0.98	0.956	18530	0.999
CCR10	-5.97	8	-1.71	0.0437	836	0.98	0.956	18529	0.999
IGDCC3	-5.97	8	-1.71	0.0438	837	0.98	0.956	18528	0.999
PLD4	-5.96	8	-1.71	0.0439	838	0.98	0.956	18527	0.999
GNL3	-5.96	8	-1.71	0.0439	839	0.98	0.956	18526	0.999
ADO	-5.96	8	-1.71	0.044	840	0.98	0.956	18525	0.999
TTF1	-5.96	8	-1.7	0.0441	841	0.98	0.956	18524	0.999
ELL	-5.96	8	-1.7	0.0441	842	0.98	0.956	18523	0.999
ZRANB2	-5.95	8	-1.7	0.0442	843	0.98	0.956	18522	0.999
CDC16	-5.95	8	-1.7	0.0443	844	0.98	0.956	18521	0.999
ACP1	-5.95	8	-1.7	0.0443	845	0.98	0.956	18520	0.999
ALKBH2	-5.95	8	-1.7	0.0444	846	0.98	0.956	18519	0.999
C5orf34	-5.95	8	-1.7	0.0444	847	0.98	0.956	18518	0.999
KLF4	-5.94	8	-1.7	0.0444	848	0.98	0.956	18517	0.999
NCAPD3	-5.93	8	-1.7	0.0447	849	0.98	0.955	18516	0.999
HELZ	-5.93	8	-1.7	0.0448	850	0.98	0.955	18515	0.999
YPEL2	-5.93	8	-1.7	0.0448	851	0.98	0.955	18514	0.999
C7orf55-LUC7L2	-5.93	8	-1.7	0.0448	852	0.98	0.955	18513	0.999
RNMT	-5.93	8	-1.7	0.0448	853	0.98	0.955	18512	0.999
RBPMS2	-5.93	8	-1.7	0.0448	854	0.98	0.955	18511	0.999
GXYLT1	-5.93	8	-1.7	0.0449	855	0.98	0.955	18510	0.999
ALPL	-5.92	8	-1.7	0.045	856	0.98	0.955	18509	0.999
CASC3	-5.92	8	-1.7	0.045	857	0.98	0.955	18508	0.999
PAGR1	-5.92	8	-1.7	0.045	858	0.98	0.955	18507	0.999
TNFRSF10A	-5.92	8	-1.69	0.0451	859	0.98	0.955	18506	0.999
PCTP	-5.92	8	-1.69	0.0452	860	0.98	0.955	18505	0.999
MAP7D3	-5.92	8	-1.69	0.0452	861	0.98	0.955	18504	0.999
COMMD4	-5.92	8	-1.69	0.0452	862	0.98	0.955	18503	0.999
NRP2	-5.91	8	-1.69	0.0453	863	0.98	0.955	18502	0.999
DSG2	-5.91	8	-1.69	0.0454	864	0.98	0.955	18501	0.999
COX17	-5.91	8	-1.69	0.0454	865	0.98	0.955	18500	0.999
GDPD1	-5.91	8	-1.69	0.0455	866	0.98	0.955	18499	0.999
WDR82	-5.91	8	-1.69	0.0456	867	0.98	0.954	18498	0.999
SP5	-5.91	8	-1.69	0.0456	868	0.98	0.954	18497	0.999
OR2L8	-5.9	8	-1.69	0.0457	869	0.98	0.954	18496	0.999
MAK16	-5.9	8	-1.69	0.0458	870	0.98	0.954	18495	0.999
FCGR1A	-5.9	8	-1.69	0.0459	871	0.98	0.954	18494	0.999
CABIN1	-5.9	8	-1.69	0.0459	872	0.98	0.954	18493	0.999
BARHL2	-5.89	8	-1.69	0.0459	873	0.98	0.954	18492	0.999
KIF4A	-5.89	8	-1.69	0.0459	874	0.98	0.954	18491	0.999
NDUFS2	-5.89	8	-1.69	0.046	875	0.98	0.954	18490	0.999
FOXF1	-5.89	8	-1.68	0.0461	876	0.98	0.954	18489	0.999
TLL2	-5.89	8	-1.68	0.0461	877	0.98	0.954	18488	0.999
OPLAH	-5.89	8	-1.68	0.0462	878	0.98	0.954	18487	0.999
DLG1	-5.88	8	-1.68	0.0462	879	0.98	0.954	18486	0.999
EFR3A	-5.88	8	-1.68	0.0462	880	0.98	0.954	18485	0.999
MCM3AP	-5.88	8	-1.68	0.0463	881	0.98	0.954	18484	0.999
PSKH2	-5.88	8	-1.68	0.0463	882	0.98	0.954	18483	0.999
MED14	-5.88	8	-1.68	0.0463	883	0.98	0.954	18482	0.999
WBP11	-5.88	8	-1.68	0.0464	884	0.98	0.954	18481	0.999
LDB1	-5.88	8	-1.68	0.0464	885	0.98	0.954	18480	0.999
TP53TG3B	-5.88	8	-1.68	0.0464	886	0.98	0.954	18479	0.999
PPAN-P2RY11	-5.87	8	-1.68	0.0467	887	0.98	0.953	18478	0.999
SLC16A8	-5.87	8	-1.68	0.0468	888	0.98	0.953	18477	0.999
CPA1	-5.87	8	-1.68	0.0468	889	0.98	0.953	18476	0.999
RPUSD2	-5.87	8	-1.68	0.0468	890	0.98	0.953	18475	0.999
DIEXF	-5.86	8	-1.68	0.0469	891	0.98	0.953	18474	0.999
NAA50	-5.86	8	-1.68	0.0469	892	0.98	0.953	18473	0.999
RPS6KA1	-5.86	8	-1.68	0.0469	893	0.98	0.953	18472	0.999
UPP2	-5.86	8	-1.67	0.047	894	0.98	0.953	18471	0.999
CAT	-5.86	8	-1.67	0.047	895	0.98	0.953	18470	0.999
GUK1	-5.85	8	-1.67	0.0473	896	0.98	0.953	18469	0.999
CEMP1	-5.85	8	-1.67	0.0474	897	0.98	0.953	18468	0.999
AGAP5	-5.85	8	-1.67	0.0474	898	0.98	0.953	18467	0.999
LRPPRC	-5.84	8	-1.67	0.0476	899	0.98	0.952	18466	0.999
TAMM41	-5.84	8	-1.67	0.0476	900	0.98	0.952	18465	0.999
MTG2	-5.84	8	-1.67	0.0476	901	0.98	0.952	18464	0.999
SCHIP1	-5.84	8	-1.67	0.0476	902	0.98	0.952	18463	0.999
MS4A8	-5.84	8	-1.67	0.0477	903	0.98	0.952	18462	0.999
RNF125	-5.84	8	-1.67	0.0477	904	0.98	0.952	18461	0.999
CISD3	-5.84	8	-1.67	0.0477	905	0.98	0.952	18460	0.999
OR51L1	-5.84	8	-1.67	0.0477	906	0.98	0.952	18459	0.999
FAM124A	-5.83	8	-1.67	0.048	907	0.98	0.952	18458	0.999
C1QTNF4	-5.83	8	-1.66	0.048	908	0.98	0.952	18457	0.999
PELI3	-5.82	8	-1.66	0.0481	909	0.98	0.952	18456	0.999
PLA2G6	-5.82	8	-1.66	0.0482	910	0.98	0.952	18455	0.999
MAP4K4	-5.82	8	-1.66	0.0482	911	0.98	0.952	18454	0.999
FMR1NB	-5.82	8	-1.66	0.0483	912	0.98	0.952	18453	0.999
PAPL	-5.82	8	-1.66	0.0483	913	0.98	0.952	18452	0.999
COG3	-5.82	8	-1.66	0.0484	914	0.98	0.952	18451	0.999
C17orf70	-5.81	8	-1.66	0.0484	915	0.98	0.952	18450	0.999
ATP5D	-5.81	8	-1.66	0.0484	916	0.98	0.952	18449	0.999
ARL8B	-5.81	8	-1.66	0.0485	917	0.98	0.952	18448	0.999
PGM1	-5.81	8	-1.66	0.0485	918	0.98	0.951	18447	0.999
DCTN4	-5.81	8	-1.66	0.0485	919	0.98	0.951	18446	0.999
MTSS1	-5.81	8	-1.66	0.0487	920	0.98	0.951	18445	0.999
PCNP	-5.8	8	-1.66	0.0487	921	0.98	0.951	18444	0.999
PNN	-5.8	8	-1.66	0.0489	922	0.98	0.951	18443	0.999
PSMB2	-5.8	8	-1.65	0.049	923	0.98	0.951	18442	0.999
GATA6	-5.79	8	-1.65	0.049	924	0.98	0.951	18441	0.999
CTDSPL2	-5.79	8	-1.65	0.0492	925	0.98	0.951	18440	0.998
CENPP	-5.78	8	-1.65	0.0493	926	0.98	0.951	18439	0.998
C14orf2	-5.78	8	-1.65	0.0494	927	0.98	0.951	18438	0.998
BCKDHA	-5.78	8	-1.65	0.0495	928	0.98	0.95	18437	0.998
CENPV	-5.78	8	-1.65	0.0496	929	0.98	0.95	18436	0.998
TMED2	-5.78	8	-1.65	0.0496	930	0.98	0.95	18435	0.998
FNBP1L	-5.77	8	-1.65	0.0497	931	0.98	0.95	18434	0.998
MNS1	-5.77	8	-1.65	0.0498	932	0.98	0.95	18433	0.998
SULT1A1	-5.77	8	-1.65	0.0499	933	0.98	0.95	18432	0.998
PTCD2	-5.77	8	-1.65	0.0499	934	0.98	0.95	18431	0.998
FAM92A1	-5.77	8	-1.65	0.0499	935	0.98	0.95	18430	0.998
RASGRP1	-5.76	8	-1.64	0.0501	936	0.98	0.95	18429	0.998
KLHL23	-5.76	8	-1.64	0.0501	937	0.98	0.95	18428	0.998
BIRC6	-5.76	8	-1.64	0.0501	938	0.98	0.95	18427	0.998
PPME1	-5.76	8	-1.64	0.0502	939	0.98	0.95	18426	0.998
CA13	-5.75	8	-1.64	0.0503	940	0.98	0.95	18425	0.998
STMND1	-5.75	8	-1.64	0.0504	941	0.98	0.95	18424	0.998
DHFR	-5.75	8	-1.64	0.0504	942	0.98	0.95	18423	0.998
POLR2D	-5.75	8	-1.64	0.0504	943	0.98	0.95	18422	0.998
FOPNL	-5.75	8	-1.64	0.0505	944	0.98	0.949	18421	0.998
KIAA0408	-5.75	8	-1.64	0.0506	945	0.98	0.949	18420	0.998
NUDT5	-5.74	8	-1.64	0.0508	946	0.98	0.949	18419	0.998
PKLR	-5.74	8	-1.64	0.0508	947	0.98	0.949	18418	0.998
ARAF	-5.74	8	-1.64	0.0509	948	0.98	0.949	18417	0.998
GNB4	-5.74	8	-1.64	0.0509	949	0.98	0.949	18416	0.998
ITM2A	-5.74	8	-1.64	0.0509	950	0.98	0.949	18415	0.998
ANGPTL1	-5.73	8	-1.64	0.051	951	0.98	0.949	18414	0.998
PRCP	-5.73	8	-1.63	0.0512	952	0.98	0.949	18413	0.998
TANGO2	-5.72	8	-1.63	0.0513	953	0.98	0.949	18412	0.998
MEX3B	-5.72	8	-1.63	0.0514	954	0.98	0.949	18411	0.998
NNT	-5.72	8	-1.63	0.0515	955	0.98	0.948	18410	0.998
EPX	-5.71	8	-1.63	0.0519	956	0.98	0.948	18409	0.997
PPP1R16A	-5.71	8	-1.63	0.0519	957	0.98	0.948	18408	0.997
CDKN1A	-5.71	8	-1.63	0.0519	958	0.98	0.948	18407	0.997
HSF2BP	-5.71	8	-1.63	0.0519	959	0.98	0.948	18406	0.997
PKN1	-5.7	8	-1.63	0.052	960	0.98	0.948	18405	0.997
KIFAP3	-5.7	8	-1.63	0.052	961	0.98	0.948	18404	0.997
DQX1	-5.7	8	-1.62	0.0521	962	0.98	0.948	18403	0.997
CDK10	-5.7	8	-1.62	0.0522	963	0.98	0.948	18402	0.997
SRSF6	-5.7	8	-1.62	0.0523	964	0.98	0.948	18401	0.997
ALKBH6	-5.69	8	-1.62	0.0523	965	0.98	0.948	18400	0.997
AIMP2	-5.69	8	-1.62	0.0523	966	0.98	0.948	18399	0.997
WRN	-5.69	8	-1.62	0.0523	967	0.98	0.948	18398	0.997
DNAJC17	-5.69	8	-1.62	0.0524	968	0.98	0.948	18397	0.997
CTNNA1	-5.69	8	-1.62	0.0524	969	0.98	0.948	18396	0.997
XPO7	-5.69	8	-1.62	0.0525	970	0.98	0.948	18395	0.997
CRB3	-5.69	8	-1.62	0.0525	971	0.98	0.948	18394	0.997
DPM1	-5.69	8	-1.62	0.0526	972	0.98	0.947	18393	0.997
RNF38	-5.69	8	-1.62	0.0526	973	0.98	0.947	18392	0.997
SOD2	-5.68	8	-1.62	0.0528	974	0.98	0.947	18391	0.997
DOLK	-5.68	8	-1.62	0.0529	975	0.98	0.947	18390	0.997
LSR	-5.68	8	-1.62	0.0529	976	0.98	0.947	18389	0.997
FANCI	-5.67	8	-1.61	0.0532	977	0.98	0.947	18388	0.997
IDH1	-5.67	8	-1.61	0.0533	978	0.98	0.947	18387	0.997
CTSW	-5.66	8	-1.61	0.0534	979	0.98	0.947	18386	0.997
PGK1	-5.66	8	-1.61	0.0536	980	0.98	0.946	18385	0.997
TUBGCP6	-5.66	8	-1.61	0.0536	981	0.98	0.946	18384	0.997
DCAF8L1	-5.66	8	-1.61	0.0536	982	0.98	0.946	18383	0.997
ANO7	-5.66	8	-1.61	0.0536	983	0.98	0.946	18382	0.997
KPNA1	-5.66	8	-1.61	0.0536	984	0.98	0.946	18381	0.997
UBR7	-5.65	8	-1.61	0.0537	985	0.98	0.946	18380	0.997
PPP2CA	-5.65	8	-1.61	0.0537	986	0.98	0.946	18379	0.997
POLA2	-5.65	8	-1.61	0.0539	987	0.98	0.946	18378	0.997
MICU1	-5.65	8	-1.61	0.054	988	0.98	0.946	18377	0.997
TMEM258	-5.64	8	-1.61	0.054	989	0.98	0.946	18376	0.997
POTEB	-5.64	8	-1.61	0.0541	990	0.98	0.946	18375	0.997
MAGEB2	-5.64	8	-1.61	0.0541	991	0.98	0.946	18374	0.997
WDR86	-5.64	8	-1.61	0.0542	992	0.98	0.946	18373	0.997
PEF1	-5.64	8	-1.6	0.0543	993	0.98	0.946	18372	0.997
MYH11	-4.88	6	-1.6	0.0544	994	0.98	0.946	18371	0.997
SNRNP200	-5.63	8	-1.6	0.0545	995	0.98	0.946	18370	0.997
EIF2B2	-5.63	8	-1.6	0.0545	996	0.98	0.946	18369	0.997
SKI	-5.63	8	-1.6	0.0546	997	0.98	0.945	18368	0.997
ORC4	-5.63	8	-1.6	0.0546	998	0.98	0.945	18367	0.997
CDHR3	-5.63	8	-1.6	0.0546	999	0.98	0.945	18366	0.997
PRKACA	-5.63	8	-1.6	0.0547	1000	0.98	0.945	18365	0.997
GTF2H3	-5.62	8	-1.6	0.0547	1001	0.98	0.945	18364	0.997
FDXR	-5.62	8	-1.6	0.0548	1002	0.98	0.945	18363	0.997
KCNH6	-5.62	8	-1.6	0.0548	1003	0.98	0.945	18362	0.997
HIC2	-5.62	8	-1.6	0.0548	1004	0.98	0.945	18361	0.997
FAM26D	-5.62	8	-1.6	0.0549	1005	0.98	0.945	18360	0.997
POLE2	-5.62	8	-1.6	0.0549	1006	0.98	0.945	18359	0.997
WDR91	-5.62	8	-1.6	0.0549	1007	0.98	0.945	18358	0.997
FLRT1	-5.62	8	-1.6	0.0549	1008	0.98	0.945	18357	0.997
PLAU	-5.62	8	-1.6	0.055	1009	0.98	0.945	18356	0.997
FBXL3	-5.62	8	-1.6	0.055	1010	0.98	0.945	18355	0.997
IWS1	-5.61	8	-1.6	0.0551	1011	0.98	0.945	18354	0.997
SORCS2	-5.61	8	-1.6	0.0552	1012	0.98	0.945	18353	0.997
TMEM218	-5.61	8	-1.6	0.0552	1013	0.98	0.945	18352	0.997
SUPT16H	-5.61	8	-1.6	0.0553	1014	0.98	0.945	18351	0.997
CST5	-5.61	8	-1.59	0.0554	1015	0.98	0.945	18350	0.997
POLQ	-5.6	8	-1.59	0.0555	1016	0.98	0.944	18349	0.997
RPUSD3	-5.6	8	-1.59	0.0556	1017	0.98	0.944	18348	0.997
TMOD4	-5.6	8	-1.59	0.0557	1018	0.98	0.944	18347	0.997
IVD	-5.6	8	-1.59	0.0557	1019	0.98	0.944	18346	0.997
SLX1A	-5.59	8	-1.59	0.0558	1020	0.98	0.944	18345	0.997
PPWD1	-5.59	8	-1.59	0.0558	1021	0.98	0.944	18344	0.997
HMBS	-5.59	8	-1.59	0.0559	1022	0.98	0.944	18343	0.997
DCHS1	-5.59	8	-1.59	0.0559	1023	0.98	0.944	18342	0.997
ZNF596	-5.59	8	-1.59	0.056	1024	0.98	0.944	18341	0.997
ALKBH3	-5.59	8	-1.59	0.056	1025	0.98	0.944	18340	0.997
UFC1	-5.58	8	-1.59	0.0561	1026	0.98	0.944	18339	0.997
BBS10	-5.58	8	-1.59	0.0562	1027	0.98	0.944	18338	0.997
SPDYE1	-5.58	8	-1.59	0.0562	1028	0.98	0.944	18337	0.997
SNRNP27	-5.58	8	-1.59	0.0563	1029	0.98	0.944	18336	0.997
JAM2	-5.58	8	-1.59	0.0563	1030	0.98	0.944	18335	0.997
MORC1	-5.58	8	-1.59	0.0563	1031	0.98	0.944	18334	0.997
DUSP22	-5.58	8	-1.59	0.0563	1032	0.98	0.944	18333	0.997
SLCO1B1	-5.58	8	-1.59	0.0564	1033	0.98	0.944	18332	0.997
MRPL23	-5.58	8	-1.59	0.0564	1034	0.98	0.944	18331	0.997
GID8	-5.57	8	-1.58	0.0565	1035	0.98	0.944	18330	0.997
ATG5	-5.57	8	-1.58	0.0567	1036	0.98	0.943	18329	0.997
EFNB2	-5.57	8	-1.58	0.0567	1037	0.98	0.943	18328	0.997
KDM5B	-5.56	8	-1.58	0.0568	1038	0.98	0.943	18327	0.997
ZSCAN4	-5.56	8	-1.58	0.0568	1039	0.98	0.943	18326	0.997
TIMM13	-5.56	8	-1.58	0.057	1040	0.98	0.943	18325	0.997
PARP10	-5.56	8	-1.58	0.057	1041	0.98	0.943	18324	0.997
FAM195A	-5.56	8	-1.58	0.057	1042	0.98	0.943	18323	0.997
C21orf59	-5.56	8	-1.58	0.0571	1043	0.98	0.943	18322	0.997
ETV7	-5.56	8	-1.58	0.0571	1044	0.98	0.943	18321	0.997
TMEM216	-5.55	8	-1.58	0.0572	1045	0.98	0.943	18320	0.997
CDKN2C	-5.55	8	-1.58	0.0573	1046	0.98	0.943	18319	0.996
NBPF6	-5.54	8	-1.57	0.0576	1047	0.98	0.942	18318	0.996
GSTO2	-5.54	8	-1.57	0.0577	1048	0.98	0.942	18317	0.996
RBBP4	-5.54	8	-1.57	0.0577	1049	0.98	0.942	18316	0.996
HMGCS1	-5.54	8	-1.57	0.0577	1050	0.98	0.942	18315	0.996
PPIC	-5.54	8	-1.57	0.0578	1051	0.98	0.942	18314	0.996
GPR52	-5.53	8	-1.57	0.0579	1052	0.98	0.942	18313	0.996
UNC119	-5.53	8	-1.57	0.0581	1053	0.98	0.942	18312	0.996
BIRC5	-5.53	8	-1.57	0.0582	1054	0.98	0.942	18311	0.996
NUP98	-5.53	8	-1.57	0.0582	1055	0.98	0.942	18310	0.996
BPHL	-5.52	8	-1.57	0.0583	1056	0.98	0.942	18309	0.996
ACSF2	-5.52	8	-1.57	0.0583	1057	0.98	0.942	18308	0.996
TPPP	-5.52	8	-1.57	0.0584	1058	0.98	0.942	18307	0.996
AOAH	-5.52	8	-1.57	0.0584	1059	0.98	0.942	18306	0.996
LIG4	-5.52	8	-1.57	0.0584	1060	0.98	0.942	18305	0.996
KDM2B	-5.52	8	-1.57	0.0585	1061	0.98	0.942	18304	0.996
ZNF711	-5.52	8	-1.57	0.0586	1062	0.98	0.941	18303	0.996
SPDYE3	-5.51	8	-1.57	0.0587	1063	0.98	0.941	18302	0.996
INTS1	-5.51	8	-1.57	0.0587	1064	0.98	0.941	18301	0.996
SDAD1	-5.51	8	-1.56	0.0589	1065	0.98	0.941	18300	0.996
DPY19L4	-5.51	8	-1.56	0.059	1066	0.98	0.941	18299	0.996
MBNL2	-5.51	8	-1.56	0.059	1067	0.98	0.941	18298	0.996
RTTN	-5.5	8	-1.56	0.059	1068	0.98	0.941	18297	0.996
CTBP1	-5.5	8	-1.56	0.059	1069	0.98	0.941	18296	0.996
ACTN3	-5.5	8	-1.56	0.0591	1070	0.98	0.941	18295	0.996
CR1	-5.5	8	-1.56	0.0592	1071	0.98	0.941	18294	0.996
GPR153	-5.5	8	-1.56	0.0592	1072	0.98	0.941	18293	0.996
MED9	-5.5	8	-1.56	0.0592	1073	0.98	0.941	18292	0.996
TRIM24	-5.5	8	-1.56	0.0592	1074	0.98	0.941	18291	0.996
CPNE7	-5.5	8	-1.56	0.0593	1075	0.98	0.941	18290	0.996
U2AF2	-5.5	8	-1.56	0.0593	1076	0.98	0.941	18289	0.996
PAPSS1	-5.49	8	-1.56	0.0594	1077	0.98	0.941	18288	0.996
LMO2	-5.49	8	-1.56	0.0594	1078	0.98	0.941	18287	0.996
PEX5	-5.49	8	-1.56	0.0597	1079	0.98	0.94	18286	0.996
JKAMP	-5.49	8	-1.56	0.0597	1080	0.98	0.94	18285	0.996
G6PD	-5.49	8	-1.56	0.0597	1081	0.98	0.94	18284	0.996
POLR2J3	-5.48	8	-1.56	0.0598	1082	0.98	0.94	18283	0.996
C5orf24	-5.48	8	-1.56	0.0598	1083	0.98	0.94	18282	0.996
FANCC	-5.48	8	-1.56	0.0599	1084	0.98	0.94	18281	0.996
UBE2D4	-5.48	8	-1.55	0.06	1085	0.98	0.94	18280	0.996
PARS2	-5.48	8	-1.55	0.06	1086	0.98	0.94	18279	0.996
SLC35A4	-5.48	8	-1.55	0.0601	1087	0.98	0.94	18278	0.996
RASSF4	-5.48	8	-1.55	0.0601	1088	0.98	0.94	18277	0.996
KANSL3	-5.47	8	-1.55	0.0603	1089	0.98	0.94	18276	0.996
SRSF3	-5.47	8	-1.55	0.0604	1090	0.98	0.94	18275	0.996
ARC	-5.47	8	-1.55	0.0604	1091	0.98	0.94	18274	0.996
SLC5A11	-5.47	8	-1.55	0.0605	1092	0.98	0.94	18273	0.996
LARP4	-5.46	8	-1.55	0.0605	1093	0.98	0.939	18272	0.996
NDUFAF7	-5.46	8	-1.55	0.0605	1094	0.98	0.939	18271	0.996
SLC25A45	-5.46	8	-1.55	0.0605	1095	0.98	0.939	18270	0.996
NANOS2	-5.46	8	-1.55	0.0605	1096	0.98	0.939	18269	0.996
RNASEH2B	-5.46	8	-1.55	0.0606	1097	0.98	0.939	18268	0.996
PPP1R13B	-5.46	8	-1.55	0.0606	1098	0.98	0.939	18267	0.996
TFIP11	-5.46	8	-1.55	0.0607	1099	0.98	0.939	18266	0.996
EXOC7	-5.46	8	-1.55	0.0607	1100	0.98	0.939	18265	0.996
FBXL12	-5.46	8	-1.55	0.0608	1101	0.98	0.939	18264	0.996
WFDC6	-5.46	8	-1.55	0.0608	1102	0.98	0.939	18263	0.996
MYBPHL	-5.46	8	-1.55	0.0608	1103	0.98	0.939	18262	0.996
AP1S1	-5.45	8	-1.55	0.0609	1104	0.98	0.939	18261	0.996
MEX3A	-5.45	8	-1.55	0.0611	1105	0.98	0.939	18260	0.996
ZCCHC11	-5.45	8	-1.55	0.0612	1106	0.98	0.939	18259	0.996
GDF6	-5.44	8	-1.54	0.0613	1107	0.98	0.939	18258	0.996
WNK4	-5.44	8	-1.54	0.0614	1108	0.98	0.939	18257	0.995
TRMT44	-5.44	8	-1.54	0.0616	1109	0.98	0.938	18256	0.995
ZNF185	-5.42	8	-1.54	0.062	1110	0.98	0.938	18255	0.995
MED4	-5.42	8	-1.54	0.0622	1111	0.98	0.938	18254	0.995
ANKRD53	-5.42	8	-1.54	0.0622	1112	0.98	0.938	18253	0.995
DNAJC24	-5.42	8	-1.54	0.0623	1113	0.98	0.938	18252	0.995
LPIN1	-5.41	8	-1.53	0.0625	1114	0.98	0.937	18251	0.995
H3F3A	-4.69	6	-1.53	0.0625	1115	0.98	0.937	18250	0.995
ZNF681	-5.41	8	-1.53	0.0626	1116	0.98	0.937	18249	0.995
ATG14	-5.41	8	-1.53	0.0627	1117	0.98	0.937	18248	0.995
MPDU1	-5.41	8	-1.53	0.0627	1118	0.98	0.937	18247	0.995
CXorf21	-5.41	8	-1.53	0.0627	1119	0.98	0.937	18246	0.995
ACKR3	-5.4	8	-1.53	0.0628	1120	0.98	0.937	18245	0.995
ARL6	-5.4	8	-1.53	0.0629	1121	0.98	0.937	18244	0.995
ACAN	-5.4	8	-1.53	0.063	1122	0.98	0.937	18243	0.995
CSF3	-5.4	8	-1.53	0.0631	1123	0.98	0.937	18242	0.995
ATP2C2	-5.4	8	-1.53	0.0631	1124	0.98	0.937	18241	0.995
NFE2L2	-5.4	8	-1.53	0.0631	1125	0.98	0.937	18240	0.995
DRG1	-5.4	8	-1.53	0.0631	1126	0.98	0.937	18239	0.995
TNFAIP3	-5.4	8	-1.53	0.0631	1127	0.98	0.937	18238	0.995
C10orf95	-5.39	8	-1.53	0.0632	1128	0.98	0.937	18237	0.995
KCNJ14	-5.39	8	-1.53	0.0632	1129	0.98	0.937	18236	0.995
C16orf58	-5.39	8	-1.53	0.0633	1130	0.98	0.937	18235	0.995
SLC35D3	-5.39	8	-1.53	0.0633	1131	0.98	0.937	18234	0.995
SNRNP25	-5.39	8	-1.53	0.0634	1132	0.98	0.937	18233	0.995
CBLN4	-5.39	8	-1.53	0.0634	1133	0.98	0.937	18232	0.995
PFKFB4	-5.39	8	-1.53	0.0635	1134	0.98	0.937	18231	0.995
HIST1H2BE	-5.39	8	-1.53	0.0635	1135	0.98	0.936	18230	0.995
ZNF707	-5.39	8	-1.53	0.0635	1136	0.98	0.936	18229	0.995
SCFD1	-5.38	8	-1.52	0.0636	1137	0.98	0.936	18228	0.995
CLEC2D	-5.38	8	-1.52	0.0636	1138	0.98	0.936	18227	0.995
CNOT1	-5.38	8	-1.52	0.0638	1139	0.98	0.936	18226	0.995
VGLL4	-5.38	8	-1.52	0.0639	1140	0.98	0.936	18225	0.995
LRTM1	-5.38	8	-1.52	0.0639	1141	0.98	0.936	18224	0.995
LTBP3	-5.37	8	-1.52	0.064	1142	0.98	0.936	18223	0.995
NECAB1	-5.37	8	-1.52	0.064	1143	0.98	0.936	18222	0.995
RPL8	-5.37	8	-1.52	0.0641	1144	0.98	0.936	18221	0.995
BTBD2	-5.37	8	-1.52	0.0641	1145	0.98	0.936	18220	0.995
SMIM14	-5.37	8	-1.52	0.0641	1146	0.98	0.936	18219	0.995
SPRR1A	-5.37	8	-1.52	0.0642	1147	0.98	0.936	18218	0.995
DARS	-5.37	8	-1.52	0.0642	1148	0.98	0.936	18217	0.995
COPG2	-5.37	8	-1.52	0.0643	1149	0.98	0.936	18216	0.995
EEF1G	-5.36	8	-1.52	0.0644	1150	0.98	0.936	18215	0.995
CST3	-5.36	8	-1.52	0.0645	1151	0.98	0.936	18214	0.995
MROH2B	-5.36	8	-1.52	0.0645	1152	0.98	0.935	18213	0.995
KTN1	-5.36	8	-1.52	0.0645	1153	0.98	0.935	18212	0.995
PPRC1	-5.01	7	-1.52	0.0645	1154	0.98	0.935	18211	0.995
FAM72D	-5.36	8	-1.52	0.0647	1155	0.98	0.935	18210	0.995
MOK	-5.36	8	-1.52	0.0647	1156	0.98	0.935	18209	0.995
R3HDM2	-5.35	8	-1.52	0.0648	1157	0.98	0.935	18208	0.995
CDKN2AIP	-5.35	8	-1.52	0.0649	1158	0.98	0.935	18207	0.995
MR1	-5.35	8	-1.51	0.0649	1159	0.98	0.935	18206	0.995
SPC25	-5.35	8	-1.51	0.0649	1160	0.98	0.935	18205	0.995
CXorf40A	-5.35	8	-1.51	0.065	1161	0.98	0.935	18204	0.995
GRHL3	-5.35	8	-1.51	0.065	1162	0.98	0.935	18203	0.995
DHX29	-5.34	8	-1.51	0.0652	1163	0.98	0.935	18202	0.995
SYTL1	-5.34	8	-1.51	0.0653	1164	0.98	0.935	18201	0.994
TUT1	-5.34	8	-1.51	0.0653	1165	0.98	0.935	18200	0.994
C12orf66	-5.34	8	-1.51	0.0653	1166	0.98	0.935	18199	0.994
TTC39B	-5.34	8	-1.51	0.0654	1167	0.98	0.935	18198	0.994
HTR1F	-5.34	8	-1.51	0.0654	1168	0.98	0.935	18197	0.994
DEFB116	-5.34	8	-1.51	0.0654	1169	0.98	0.935	18196	0.994
SNURF	-5.34	8	-1.51	0.0655	1170	0.98	0.935	18195	0.994
MGAT4A	-5.34	8	-1.51	0.0655	1171	0.98	0.935	18194	0.994
PCSK2	-5.34	8	-1.51	0.0655	1172	0.98	0.934	18193	0.994
FANK1	-5.33	8	-1.51	0.0657	1173	0.98	0.934	18192	0.994
TMEM8A	-5.33	8	-1.51	0.0658	1174	0.98	0.934	18191	0.994
CYP3A7-CYP3A51P	-5.32	8	-1.51	0.066	1175	0.98	0.934	18190	0.994
GTF3C4	-5.32	8	-1.5	0.0662	1176	0.98	0.934	18189	0.994
CDC40	-5.32	8	-1.5	0.0662	1177	0.98	0.934	18188	0.994
ctrl_92	-5.32	8	-1.5	0.0663	1178	0.98	0.934	18187	0.994
MED29	-5.32	8	-1.5	0.0663	1179	0.98	0.934	18186	0.994
SOX2	-5.32	8	-1.5	0.0663	1180	0.98	0.934	18185	0.994
MAEA	-5.31	8	-1.5	0.0664	1181	0.98	0.934	18184	0.994
MCM4	-5.31	8	-1.5	0.0664	1182	0.98	0.934	18183	0.994
TES	-5.31	8	-1.5	0.0664	1183	0.98	0.934	18182	0.994
TNFRSF8	-5.31	8	-1.5	0.0665	1184	0.98	0.933	18181	0.994
SYVN1	-5.31	8	-1.5	0.0666	1185	0.98	0.933	18180	0.994
ATXN3L	-5.31	8	-1.5	0.0666	1186	0.98	0.933	18179	0.994
SH3BP5	-5.31	8	-1.5	0.0667	1187	0.98	0.933	18178	0.994
OTUB2	-5.3	8	-1.5	0.0668	1188	0.98	0.933	18177	0.994
RAI2	-5.3	8	-1.5	0.0668	1189	0.98	0.933	18176	0.994
TMEM204	-5.3	8	-1.5	0.067	1190	0.98	0.933	18175	0.994
MCMBP	-5.3	8	-1.5	0.067	1191	0.98	0.933	18174	0.994
ADAD2	-5.3	8	-1.5	0.067	1192	0.98	0.933	18173	0.994
RPL17-C18orf32	-5.3	8	-1.5	0.0671	1193	0.98	0.933	18172	0.994
RCAN1	-5.29	8	-1.5	0.0672	1194	0.98	0.933	18171	0.994
RAB5C	-5.29	8	-1.5	0.0673	1195	0.98	0.933	18170	0.994
COPS5	-5.29	8	-1.5	0.0673	1196	0.98	0.933	18169	0.994
RAB5A	-5.29	8	-1.5	0.0674	1197	0.98	0.933	18168	0.994
OR7G2	-5.29	8	-1.5	0.0674	1198	0.98	0.933	18167	0.994
PTGFRN	-5.29	8	-1.49	0.0675	1199	0.98	0.933	18166	0.994
TUBGCP4	-5.28	8	-1.49	0.0678	1200	0.98	0.932	18165	0.994
TAF8	-5.28	8	-1.49	0.0679	1201	0.98	0.932	18164	0.994
RANBP1	-5.28	8	-1.49	0.0679	1202	0.98	0.932	18163	0.994
SLC6A13	-5.28	8	-1.49	0.0679	1203	0.98	0.932	18162	0.994
SEMA4D	-5.27	8	-1.49	0.0681	1204	0.98	0.932	18161	0.994
PSPC1	-5.27	8	-1.49	0.0683	1205	0.98	0.932	18160	0.994
PLGLB1	-5.27	8	-1.49	0.0684	1206	0.98	0.932	18159	0.993
CLPP	-5.26	8	-1.49	0.0685	1207	0.98	0.932	18158	0.993
ZC3H6	-5.26	8	-1.49	0.0685	1208	0.98	0.932	18157	0.993
CCDC25	-5.26	8	-1.49	0.0685	1209	0.98	0.932	18156	0.993
LARS	-5.26	8	-1.49	0.0685	1210	0.98	0.931	18155	0.993
SLC7A6OS	-5.26	8	-1.49	0.0687	1211	0.98	0.931	18154	0.993
MFSD12	-5.26	8	-1.49	0.0687	1212	0.98	0.931	18153	0.993
STAC3	-5.26	8	-1.49	0.0687	1213	0.98	0.931	18152	0.993
DTD1	-5.26	8	-1.49	0.0687	1214	0.98	0.931	18151	0.993
TXNDC2	-5.26	8	-1.48	0.0688	1215	0.98	0.931	18150	0.993
PRUNE2	-5.26	8	-1.48	0.0688	1216	0.98	0.931	18149	0.993
C14orf39	-5.26	8	-1.48	0.0688	1217	0.98	0.931	18148	0.993
LYRM4	-5.25	8	-1.48	0.0689	1218	0.98	0.931	18147	0.993
CDRT15	-5.25	8	-1.48	0.0689	1219	0.98	0.931	18146	0.993
ZNF521	-5.25	8	-1.48	0.0691	1220	0.98	0.931	18145	0.993
TRIM16	-5.25	8	-1.48	0.0692	1221	0.98	0.931	18144	0.993
MAPRE3	-5.25	8	-1.48	0.0692	1222	0.98	0.931	18143	0.993
LSG1	-5.25	8	-1.48	0.0692	1223	0.98	0.931	18142	0.993
ST6GAL1	-5.25	8	-1.48	0.0692	1224	0.98	0.931	18141	0.993
MRPS35	-5.25	8	-1.48	0.0692	1225	0.98	0.931	18140	0.993
EEF1A1	-5.24	8	-1.48	0.0693	1226	0.98	0.931	18139	0.993
VWA7	-5.24	8	-1.48	0.0693	1227	0.98	0.931	18138	0.993
APOD	-5.24	8	-1.48	0.0694	1228	0.98	0.931	18137	0.993
EPPIN	-5.24	8	-1.48	0.0694	1229	0.98	0.931	18136	0.993
YTHDF2	-5.24	8	-1.48	0.0695	1230	0.98	0.93	18135	0.993
DIRAS1	-5.24	8	-1.48	0.0695	1231	0.98	0.93	18134	0.993
FA2H	-5.24	8	-1.48	0.0696	1232	0.98	0.93	18133	0.993
NXT1	-5.24	8	-1.48	0.0696	1233	0.98	0.93	18132	0.993
KIF7	-5.24	8	-1.48	0.0696	1234	0.98	0.93	18131	0.993
POLA1	-5.24	8	-1.48	0.0696	1235	0.98	0.93	18130	0.993
AKR7A2	-5.24	8	-1.48	0.0697	1236	0.98	0.93	18129	0.993
MATN1	-5.24	8	-1.48	0.0697	1237	0.98	0.93	18128	0.993
TET3	-5.23	8	-1.48	0.0697	1238	0.98	0.93	18127	0.993
ZNF331	-5.23	8	-1.48	0.0698	1239	0.98	0.93	18126	0.993
HIST1H4G	-5.23	8	-1.48	0.0698	1240	0.98	0.93	18125	0.993
SRP14	-5.23	8	-1.48	0.0699	1241	0.98	0.93	18124	0.993
ASAP3	-5.23	8	-1.48	0.0699	1242	0.98	0.93	18123	0.993
OVGP1	-5.23	8	-1.48	0.0701	1243	0.98	0.93	18122	0.993
STAT5A	-5.22	8	-1.47	0.0704	1244	0.98	0.93	18121	0.993
PCNT	-5.2	8	-1.47	0.0711	1245	0.98	0.929	18120	0.993
PPP1R36	-5.2	8	-1.47	0.0713	1246	0.98	0.929	18119	0.993
SECISBP2L	-5.2	8	-1.47	0.0713	1247	0.98	0.929	18118	0.993
YTHDF1	-5.2	8	-1.47	0.0713	1248	0.98	0.929	18117	0.993
CYP4X1	-5.19	8	-1.47	0.0714	1249	0.98	0.929	18116	0.993
PCDHA5	-5.19	8	-1.46	0.0715	1250	0.98	0.928	18115	0.993
MAGEA11	-5.19	8	-1.46	0.0716	1251	0.98	0.928	18114	0.992
PI15	-5.19	8	-1.46	0.0716	1252	0.98	0.928	18113	0.992
KCNC4	-5.19	8	-1.46	0.0717	1253	0.98	0.928	18112	0.992
DMRTC2	-5.19	8	-1.46	0.0717	1254	0.98	0.928	18111	0.992
SMC6	-5.19	8	-1.46	0.0717	1255	0.98	0.928	18110	0.992
ORC5	-5.19	8	-1.46	0.0718	1256	0.98	0.928	18109	0.992
UBE2I	-5.18	8	-1.46	0.072	1257	0.98	0.928	18108	0.992
TMEM174	-5.18	8	-1.46	0.072	1258	0.98	0.928	18107	0.992
USP17L21	-5.18	8	-1.46	0.0722	1259	0.98	0.928	18106	0.992
NPW	-5.17	8	-1.46	0.0723	1260	0.98	0.928	18105	0.992
NAGS	-5.17	8	-1.46	0.0723	1261	0.98	0.928	18104	0.992
CDC42EP4	-5.17	8	-1.46	0.0724	1262	0.98	0.928	18103	0.992
GLRX3	-5.17	8	-1.46	0.0725	1263	0.98	0.928	18102	0.992
FAM111A	-5.17	8	-1.46	0.0726	1264	0.98	0.927	18101	0.992
XPNPEP3	-5.16	8	-1.46	0.0728	1265	0.98	0.927	18100	0.992
SERPINB6	-5.16	8	-1.46	0.0728	1266	0.98	0.927	18099	0.992
FKBP1A	-5.16	8	-1.45	0.0729	1267	0.98	0.927	18098	0.992
SLAMF9	-5.16	8	-1.45	0.0729	1268	0.98	0.927	18097	0.992
OR2L2	-5.16	8	-1.45	0.0729	1269	0.98	0.927	18096	0.992
TAF1C	-5.16	8	-1.45	0.073	1270	0.98	0.927	18095	0.992
CLEC1B	-5.16	8	-1.45	0.0731	1271	0.98	0.927	18094	0.992
TDRD10	-5.15	8	-1.45	0.0732	1272	0.98	0.927	18093	0.992
RAB3GAP1	-5.15	8	-1.45	0.0733	1273	0.98	0.927	18092	0.992
CNIH1	-5.15	8	-1.45	0.0733	1274	0.98	0.927	18091	0.992
MBD3L1	-5.15	8	-1.45	0.0733	1275	0.98	0.927	18090	0.992
NYAP1	-5.15	8	-1.45	0.0733	1276	0.98	0.927	18089	0.992
PHYHIP	-5.15	8	-1.45	0.0734	1277	0.98	0.927	18088	0.992
INTS5	-5.15	8	-1.45	0.0734	1278	0.98	0.927	18087	0.992
FGFRL1	-5.15	8	-1.45	0.0735	1279	0.98	0.927	18086	0.992
SKIV2L	-5.15	8	-1.45	0.0735	1280	0.98	0.927	18085	0.992
SLC22A31	-5.15	8	-1.45	0.0735	1281	0.98	0.926	18084	0.992
PCDHB7	-5.14	8	-1.45	0.0736	1282	0.98	0.926	18083	0.992
PYGB	-4.45	6	-1.45	0.0737	1283	0.98	0.926	18082	0.992
SAMM50	-5.14	8	-1.45	0.0737	1284	0.98	0.926	18081	0.992
GNL3L	-5.14	8	-1.45	0.0738	1285	0.98	0.926	18080	0.992
MYLK2	-5.14	8	-1.45	0.0739	1286	0.98	0.926	18079	0.992
CDK9	-4.45	6	-1.45	0.074	1287	0.98	0.926	18078	0.992
EIF3C	-5.13	8	-1.45	0.0741	1288	0.98	0.926	18077	0.992
HMBOX1	-5.13	8	-1.45	0.0741	1289	0.98	0.926	18076	0.992
POMC	-5.13	8	-1.45	0.0741	1290	0.98	0.926	18075	0.992
TGFBI	-5.13	8	-1.45	0.0741	1291	0.98	0.926	18074	0.992
MANSC1	-5.13	8	-1.44	0.0742	1292	0.98	0.926	18073	0.992
SMCHD1	-5.13	8	-1.44	0.0743	1293	0.98	0.926	18072	0.992
PDCD11	-5.13	8	-1.44	0.0743	1294	0.98	0.926	18071	0.992
LIPT2	-5.13	8	-1.44	0.0743	1295	0.98	0.926	18070	0.992
OR51M1	-5.13	8	-1.44	0.0743	1296	0.98	0.926	18069	0.992
RPL14	-4.8	7	-1.44	0.0744	1297	0.98	0.926	18068	0.992
CHAF1A	-5.13	8	-1.44	0.0744	1298	0.98	0.926	18067	0.992
GLT1D1	-5.12	8	-1.44	0.0745	1299	0.98	0.926	18066	0.992
BOP1	-5.12	8	-1.44	0.0746	1300	0.98	0.925	18065	0.992
HSFX1	-5.12	8	-1.44	0.0747	1301	0.98	0.925	18064	0.992
GEN1	-4.43	6	-1.44	0.0748	1302	0.98	0.925	18063	0.992
HORMAD2	-5.12	8	-1.44	0.0748	1303	0.98	0.925	18062	0.992
ZNF473	-5.11	8	-1.44	0.0749	1304	0.98	0.925	18061	0.992
MRPL15	-5.11	8	-1.44	0.0749	1305	0.98	0.925	18060	0.992
RABGEF1	-5.11	8	-1.44	0.0751	1306	0.98	0.925	18059	0.992
GS1-259H13.2	-5.11	8	-1.44	0.0753	1307	0.98	0.925	18058	0.992
NPFFR2	-5.1	8	-1.44	0.0754	1308	0.98	0.925	18057	0.991
CSRP3	-5.1	8	-1.44	0.0755	1309	0.98	0.925	18056	0.991
CEACAM6	-5.1	8	-1.44	0.0756	1310	0.98	0.924	18055	0.991
RHOT2	-5.1	8	-1.44	0.0756	1311	0.98	0.924	18054	0.991
ERCC3	-5.1	8	-1.44	0.0756	1312	0.98	0.924	18053	0.991
FZD6	-5.1	8	-1.43	0.0756	1313	0.98	0.924	18052	0.991
TTK	-5.1	8	-1.43	0.0757	1314	0.98	0.924	18051	0.991
FOXD4L4	-5.1	8	-1.43	0.0757	1315	0.98	0.924	18050	0.991
CLIP2	-5.09	8	-1.43	0.0758	1316	0.98	0.924	18049	0.991
MAGEE2	-5.09	8	-1.43	0.0759	1317	0.98	0.924	18048	0.991
VCAM1	-5.09	8	-1.43	0.0761	1318	0.98	0.924	18047	0.991
ZNF436	-5.09	8	-1.43	0.0761	1319	0.98	0.924	18046	0.991
AGAP1	-5.09	8	-1.43	0.0762	1320	0.98	0.924	18045	0.991
HSD17B12	-5.09	8	-1.43	0.0762	1321	0.98	0.924	18044	0.991
HAUS1	-5.08	8	-1.43	0.0763	1322	0.98	0.924	18043	0.991
SPATA20	-5.08	8	-1.43	0.0764	1323	0.98	0.924	18042	0.991
ADAM18	-5.08	8	-1.43	0.0765	1324	0.98	0.923	18041	0.991
NUS1	-5.08	8	-1.43	0.0765	1325	0.98	0.923	18040	0.991
DSC2	-5.08	8	-1.43	0.0766	1326	0.98	0.923	18039	0.991
USP17L26	-5.07	8	-1.43	0.0767	1327	0.98	0.923	18038	0.991
EEF1D	-5.07	8	-1.43	0.0768	1328	0.98	0.923	18037	0.991
ZNF551	-5.07	8	-1.43	0.0769	1329	0.98	0.923	18036	0.991
ERGIC1	-5.07	8	-1.43	0.0769	1330	0.98	0.923	18035	0.991
ARRDC4	-5.07	8	-1.43	0.0769	1331	0.98	0.923	18034	0.991
SPX	-5.07	8	-1.43	0.077	1332	0.98	0.923	18033	0.991
NKX6-1	-5.07	8	-1.43	0.077	1333	0.98	0.923	18032	0.991
ZW10	-5.07	8	-1.43	0.077	1334	0.98	0.923	18031	0.991
STYXL1	-5.07	8	-1.43	0.077	1335	0.98	0.923	18030	0.991
MYL12B	-5.07	8	-1.43	0.0771	1336	0.98	0.923	18029	0.991
SSX4	-5.06	8	-1.42	0.0772	1337	0.98	0.923	18028	0.991
ARMC5	-5.06	8	-1.42	0.0773	1338	0.98	0.923	18027	0.991
CDC7	-5.06	8	-1.42	0.0773	1339	0.98	0.923	18026	0.991
DPCR1	-5.06	8	-1.42	0.0773	1340	0.98	0.923	18025	0.991
TMEM198	-5.06	8	-1.42	0.0774	1341	0.98	0.923	18024	0.991
IFNL3	-5.06	8	-1.42	0.0774	1342	0.98	0.923	18023	0.991
HCK	-5.06	8	-1.42	0.0775	1343	0.98	0.922	18022	0.991
GMPS	-5.05	8	-1.42	0.0776	1344	0.98	0.922	18021	0.991
LAGE3	-5.05	8	-1.42	0.0776	1345	0.98	0.922	18020	0.991
EIF1AD	-5.05	8	-1.42	0.0777	1346	0.98	0.922	18019	0.991
CANT1	-5.05	8	-1.42	0.0778	1347	0.98	0.922	18018	0.991
NOC4L	-5.05	8	-1.42	0.0778	1348	0.98	0.922	18017	0.991
KRTAP12-1	-5.05	8	-1.42	0.0779	1349	0.98	0.922	18016	0.991
UBE2W	-5.05	8	-1.42	0.0779	1350	0.98	0.922	18015	0.991
PDLIM4	-5.05	8	-1.42	0.078	1351	0.98	0.922	18014	0.991
NXPE3	-5.04	8	-1.42	0.0782	1352	0.98	0.922	18013	0.991
C2orf48	-5.04	8	-1.42	0.0782	1353	0.98	0.922	18012	0.991
RNF168	-5.04	8	-1.42	0.0783	1354	0.98	0.922	18011	0.991
PCNXL4	-4.71	7	-1.42	0.0784	1355	0.98	0.922	18010	0.991
NR2F1	-5.04	8	-1.42	0.0784	1356	0.98	0.922	18009	0.991
C10orf55	-5.04	8	-1.42	0.0784	1357	0.98	0.922	18008	0.991
LSM8	-5.04	8	-1.42	0.0785	1358	0.98	0.922	18007	0.991
KRTAP26-1	-5.04	8	-1.42	0.0785	1359	0.98	0.922	18006	0.991
AOX1	-5.03	8	-1.41	0.0786	1360	0.98	0.921	18005	0.991
INTS9	-5.03	8	-1.41	0.0788	1361	0.98	0.921	18004	0.991
DAZAP1	-5.03	8	-1.41	0.0789	1362	0.98	0.921	18003	0.991
SCO2	-5.03	8	-1.41	0.0789	1363	0.98	0.921	18002	0.991
PKHD1L1	-5.02	8	-1.41	0.0791	1364	0.98	0.921	18001	0.991
TOMM70A	-5.02	8	-1.41	0.0792	1365	0.98	0.921	18000	0.991
GTF2H1	-5.02	8	-1.41	0.0792	1366	0.98	0.921	17999	0.991
IL4R	-5.02	8	-1.41	0.0793	1367	0.98	0.921	17998	0.991
CCNF	-5.02	8	-1.41	0.0793	1368	0.98	0.921	17997	0.991
MRGBP	-5.01	8	-1.41	0.0796	1369	0.98	0.92	17996	0.99
SULT1C2	-5.01	8	-1.41	0.0796	1370	0.98	0.92	17995	0.99
FBXW11	-5.01	8	-1.41	0.0797	1371	0.98	0.92	17994	0.99
CEP72	-5.01	8	-1.41	0.0797	1372	0.98	0.92	17993	0.99
STOX1	-5.01	8	-1.41	0.0798	1373	0.98	0.92	17992	0.99
EPG5	-5.01	8	-1.41	0.0798	1374	0.98	0.92	17991	0.99
KRT18	-5.01	8	-1.41	0.0799	1375	0.98	0.92	17990	0.99
TCEA1	-5	8	-1.41	0.08	1376	0.98	0.92	17989	0.99
ZNF511	-5	8	-1.4	0.08	1377	0.98	0.92	17988	0.99
RHOJ	-5	8	-1.4	0.0801	1378	0.98	0.92	17987	0.99
TMEM262	-5	8	-1.4	0.0801	1379	0.98	0.92	17986	0.99
PCDHB1	-5	8	-1.4	0.0802	1380	0.98	0.92	17985	0.99
SWI5	-4.99	8	-1.4	0.0804	1381	0.98	0.92	17984	0.99
SRSF7	-4.99	8	-1.4	0.0805	1382	0.98	0.92	17983	0.99
CNPPD1	-4.99	8	-1.4	0.0806	1383	0.98	0.919	17982	0.99
RALY	-4.99	8	-1.4	0.0808	1384	0.98	0.919	17981	0.99
DLGAP2	-4.99	8	-1.4	0.0808	1385	0.98	0.919	17980	0.99
RCN2	-4.98	8	-1.4	0.0811	1386	0.98	0.919	17979	0.99
SULF1	-4.98	8	-1.4	0.0812	1387	0.98	0.919	17978	0.99
SUSD5	-4.98	8	-1.4	0.0813	1388	0.98	0.919	17977	0.99
SKAP2	-4.98	8	-1.4	0.0813	1389	0.98	0.919	17976	0.99
RPL35	-4.97	8	-1.4	0.0814	1390	0.98	0.919	17975	0.99
SSRP1	-4.97	8	-1.4	0.0814	1391	0.98	0.919	17974	0.99
COL9A2	-4.97	8	-1.4	0.0815	1392	0.98	0.919	17973	0.99
ROR2	-4.97	8	-1.39	0.0815	1393	0.98	0.918	17972	0.99
ATXN7L2	-4.97	8	-1.39	0.0815	1394	0.98	0.918	17971	0.99
FOXE1	-4.97	8	-1.39	0.0816	1395	0.98	0.918	17970	0.99
ZNF426	-4.97	8	-1.39	0.0816	1396	0.98	0.918	17969	0.99
TBC1D14	-4.97	8	-1.39	0.0816	1397	0.98	0.918	17968	0.99
CLEC1A	-4.97	8	-1.39	0.0816	1398	0.98	0.918	17967	0.99
RFXAP	-4.97	8	-1.39	0.0817	1399	0.98	0.918	17966	0.99
C18orf63	-4.97	8	-1.39	0.0817	1400	0.98	0.918	17965	0.99
CYP3A7	-4.97	8	-1.39	0.0818	1401	0.98	0.918	17964	0.99
PRKCDBP	-4.96	8	-1.39	0.0818	1402	0.98	0.918	17963	0.99
ST3GAL5	-4.96	8	-1.39	0.0818	1403	0.98	0.918	17962	0.99
COA7	-4.96	8	-1.39	0.0819	1404	0.98	0.918	17961	0.99
XRCC6	-4.96	8	-1.39	0.082	1405	0.98	0.918	17960	0.99
ENTHD2	-4.96	8	-1.39	0.082	1406	0.98	0.918	17959	0.99
BRD9	-4.96	8	-1.39	0.082	1407	0.98	0.918	17958	0.99
AASDHPPT	-4.96	8	-1.39	0.082	1408	0.98	0.918	17957	0.99
TBC1D15	-4.96	8	-1.39	0.082	1409	0.98	0.918	17956	0.99
RPL11	-4.64	7	-1.39	0.0821	1410	0.98	0.918	17955	0.99
MRPL57	-4.96	8	-1.39	0.0821	1411	0.98	0.918	17954	0.99
LCE3D	-4.96	8	-1.39	0.0821	1412	0.98	0.918	17953	0.99
TCEB3C	-4.96	8	-1.39	0.0822	1413	0.98	0.918	17952	0.99
RMDN2	-4.96	8	-1.39	0.0822	1414	0.98	0.918	17951	0.99
RASSF2	-4.96	8	-1.39	0.0822	1415	0.98	0.918	17950	0.99
KIF15	-4.96	8	-1.39	0.0822	1416	0.98	0.918	17949	0.99
PUF60	-4.95	8	-1.39	0.0823	1417	0.98	0.918	17948	0.99
DNALI1	-4.95	8	-1.39	0.0823	1418	0.98	0.918	17947	0.99
HAL	-4.95	8	-1.39	0.0823	1419	0.98	0.918	17946	0.99
UBE2U	-4.95	8	-1.39	0.0824	1420	0.98	0.918	17945	0.99
ZBTB10	-4.95	8	-1.39	0.0824	1421	0.98	0.918	17944	0.99
DDX23	-4.95	8	-1.39	0.0824	1422	0.98	0.918	17943	0.99
ZIC4	-4.95	8	-1.39	0.0825	1423	0.98	0.917	17942	0.99
ZRSR2	-4.95	8	-1.39	0.0826	1424	0.98	0.917	17941	0.99
GYS2	-4.95	8	-1.39	0.0826	1425	0.98	0.917	17940	0.99
URB2	-4.95	8	-1.39	0.0827	1426	0.98	0.917	17939	0.99
JSRP1	-4.95	8	-1.39	0.0827	1427	0.98	0.917	17938	0.99
RPL28	-4.94	8	-1.39	0.0828	1428	0.98	0.917	17937	0.99
CFB	-4.94	8	-1.39	0.0828	1429	0.98	0.917	17936	0.99
FGF2	-4.94	8	-1.39	0.0829	1430	0.98	0.917	17935	0.99
EIF3K	-4.94	8	-1.39	0.0829	1431	0.98	0.917	17934	0.99
FBXO9	-4.94	8	-1.39	0.0829	1432	0.98	0.917	17933	0.99
BCL9	-4.94	8	-1.39	0.0829	1433	0.98	0.917	17932	0.99
LACE1	-4.94	8	-1.39	0.083	1434	0.98	0.917	17931	0.99
HTATSF1	-4.93	8	-1.38	0.0833	1435	0.98	0.917	17930	0.99
WI2-2373I1.2	-4.93	8	-1.38	0.0833	1436	0.98	0.917	17929	0.99
GRIK1	-4.93	8	-1.38	0.0834	1437	0.98	0.917	17928	0.99
E2F2	-4.93	8	-1.38	0.0835	1438	0.98	0.917	17927	0.99
STX5	-4.93	8	-1.38	0.0836	1439	0.98	0.916	17926	0.99
FLRT3	-4.92	8	-1.38	0.0838	1440	0.98	0.916	17925	0.99
ANKRD23	-4.92	8	-1.38	0.0838	1441	0.98	0.916	17924	0.99
NR2C2AP	-4.92	8	-1.38	0.0838	1442	0.98	0.916	17923	0.99
ARHGEF3	-4.92	8	-1.38	0.0839	1443	0.98	0.916	17922	0.99
BROX	-4.92	8	-1.38	0.0839	1444	0.98	0.916	17921	0.99
C17orf97	-4.92	8	-1.38	0.0839	1445	0.98	0.916	17920	0.99
RIMBP3C	-4.92	8	-1.38	0.0839	1446	0.98	0.916	17919	0.99
EPRS	-4.92	8	-1.38	0.0841	1447	0.98	0.916	17918	0.99
PDC	-4.92	8	-1.38	0.0841	1448	0.98	0.916	17917	0.99
CCDC84	-4.92	8	-1.38	0.0841	1449	0.98	0.916	17916	0.99
PRDX3	-4.92	8	-1.38	0.0841	1450	0.98	0.916	17915	0.99
PHB	-4.92	8	-1.38	0.0842	1451	0.98	0.916	17914	0.99
RNF139	-4.91	8	-1.38	0.0842	1452	0.98	0.916	17913	0.99
C9orf89	-4.91	8	-1.38	0.0843	1453	0.98	0.916	17912	0.99
EMILIN3	-4.91	8	-1.38	0.0843	1454	0.98	0.916	17911	0.99
PTPN20	-4.91	8	-1.38	0.0844	1455	0.98	0.916	17910	0.99
EBPL	-4.91	8	-1.38	0.0845	1456	0.98	0.916	17909	0.99
ANP32E	-4.91	8	-1.38	0.0845	1457	0.98	0.916	17908	0.99
CC2D2A	-4.91	8	-1.38	0.0845	1458	0.98	0.915	17907	0.99
PPM1D	-4.91	8	-1.38	0.0845	1459	0.98	0.915	17906	0.99
TCEB3CL2	-4.91	8	-1.38	0.0845	1460	0.98	0.915	17905	0.99
PCBD1	-4.91	8	-1.38	0.0845	1461	0.98	0.915	17904	0.99
DONSON	-4.91	8	-1.38	0.0845	1462	0.98	0.915	17903	0.99
TUBD1	-4.91	8	-1.37	0.0846	1463	0.98	0.915	17902	0.99
TMEM171	-4.91	8	-1.37	0.0846	1464	0.98	0.915	17901	0.99
AK2	-4.9	8	-1.37	0.0847	1465	0.98	0.915	17900	0.99
MED27	-4.9	8	-1.37	0.0847	1466	0.98	0.915	17899	0.99
MC3R	-4.9	8	-1.37	0.0847	1467	0.98	0.915	17898	0.99
RBMS2	-4.9	8	-1.37	0.0852	1468	0.98	0.915	17897	0.99
HMGCS2	-4.89	8	-1.37	0.0852	1469	0.98	0.915	17896	0.99
C3orf70	-4.89	8	-1.37	0.0854	1470	0.98	0.915	17895	0.99
MFSD3	-4.89	8	-1.37	0.0856	1471	0.98	0.914	17894	0.989
AGTPBP1	-4.88	8	-1.37	0.0857	1472	0.98	0.914	17893	0.989
MAVS	-4.88	8	-1.37	0.0857	1473	0.98	0.914	17892	0.989
PDE9A	-4.88	8	-1.37	0.0858	1474	0.98	0.914	17891	0.989
OR8D4	-4.88	8	-1.37	0.0858	1475	0.98	0.914	17890	0.989
GLS2	-4.88	8	-1.37	0.0858	1476	0.98	0.914	17889	0.989
RPL10A	-4.88	8	-1.37	0.0859	1477	0.98	0.914	17888	0.989
TAX1BP3	-4.88	8	-1.37	0.086	1478	0.98	0.914	17887	0.989
IQCA1	-4.88	8	-1.37	0.0861	1479	0.98	0.914	17886	0.989
IRX2	-4.87	8	-1.36	0.0862	1480	0.98	0.914	17885	0.989
ADRA2C	-4.87	8	-1.36	0.0863	1481	0.98	0.914	17884	0.989
CST11	-4.87	8	-1.36	0.0863	1482	0.98	0.914	17883	0.989
MEPCE	-4.87	8	-1.36	0.0865	1483	0.98	0.914	17882	0.989
HSPD1	-4.87	8	-1.36	0.0865	1484	0.98	0.913	17881	0.989
ST6GALNAC6	-4.87	8	-1.36	0.0866	1485	0.98	0.913	17880	0.989
RFWD3	-4.86	8	-1.36	0.0868	1486	0.98	0.913	17879	0.989
ALMS1	-4.86	8	-1.36	0.0868	1487	0.98	0.913	17878	0.989
SPATA13	-4.86	8	-1.36	0.087	1488	0.98	0.913	17877	0.989
BUD13	-4.86	8	-1.36	0.087	1489	0.98	0.913	17876	0.989
REXO2	-4.86	8	-1.36	0.087	1490	0.98	0.913	17875	0.989
IKBIP	-4.86	8	-1.36	0.087	1491	0.98	0.913	17874	0.989
ABHD17A	-4.86	8	-1.36	0.0871	1492	0.98	0.913	17873	0.989
CD3G	-4.85	8	-1.36	0.0871	1493	0.98	0.913	17872	0.989
ELK3	-4.85	8	-1.36	0.0872	1494	0.98	0.913	17871	0.989
PLTP	-4.85	8	-1.36	0.0872	1495	0.98	0.913	17870	0.989
ARL4C	-4.85	8	-1.36	0.0873	1496	0.98	0.913	17869	0.989
UBE2T	-4.85	8	-1.36	0.0874	1497	0.98	0.913	17868	0.989
ZNF883	-4.85	8	-1.36	0.0874	1498	0.98	0.913	17867	0.989
TNC	-4.85	8	-1.36	0.0874	1499	0.98	0.913	17866	0.989
SMS	-4.85	8	-1.36	0.0875	1500	0.98	0.912	17865	0.989
RGS12	-4.85	8	-1.36	0.0876	1501	0.98	0.912	17864	0.989
ctrl_47	-4.85	8	-1.36	0.0876	1502	0.98	0.912	17863	0.989
CYP3A5	-4.84	8	-1.36	0.0877	1503	0.98	0.912	17862	0.989
TMEM259	-4.84	8	-1.36	0.0877	1504	0.98	0.912	17861	0.989
CYTL1	-4.84	8	-1.35	0.0879	1505	0.98	0.912	17860	0.989
HOXA6	-4.84	8	-1.35	0.0879	1506	0.98	0.912	17859	0.989
ctrl_9	-4.84	8	-1.35	0.088	1507	0.98	0.912	17858	0.989
ACTL7A	-4.84	8	-1.35	0.0881	1508	0.98	0.912	17857	0.989
SAXO1	-4.83	8	-1.35	0.0882	1509	0.98	0.912	17856	0.989
DCAF13	-4.83	8	-1.35	0.0882	1510	0.98	0.912	17855	0.989
GSDMC	-4.83	8	-1.35	0.0883	1511	0.98	0.912	17854	0.989
PPIF	-4.83	8	-1.35	0.0884	1512	0.98	0.912	17853	0.989
FKBP9	-4.83	8	-1.35	0.0884	1513	0.98	0.912	17852	0.989
ADGRE3	-4.83	8	-1.35	0.0884	1514	0.98	0.912	17851	0.989
DSG4	-4.83	8	-1.35	0.0884	1515	0.98	0.912	17850	0.989
AFF1	-4.83	8	-1.35	0.0886	1516	0.98	0.911	17849	0.989
DYM	-4.83	8	-1.35	0.0886	1517	0.98	0.911	17848	0.989
C17orf58	-4.82	8	-1.35	0.0889	1518	0.98	0.911	17847	0.989
AMY2A	-4.82	8	-1.35	0.089	1519	0.98	0.911	17846	0.989
NOTCH3	-4.81	8	-1.35	0.0892	1520	0.98	0.911	17845	0.988
GPR137	-4.81	8	-1.35	0.0893	1521	0.98	0.911	17844	0.988
SEMA5A	-4.81	8	-1.35	0.0893	1522	0.98	0.911	17843	0.988
CACFD1	-4.81	8	-1.34	0.0893	1523	0.98	0.911	17842	0.988
TDRKH	-4.81	8	-1.34	0.0893	1524	0.98	0.911	17841	0.988
DDRGK1	-4.81	8	-1.34	0.0893	1525	0.98	0.911	17840	0.988
PLAC8	-4.81	8	-1.34	0.0894	1526	0.98	0.911	17839	0.988
ZNF806	-4.81	8	-1.34	0.0894	1527	0.98	0.911	17838	0.988
CKS2	-4.81	8	-1.34	0.0894	1528	0.98	0.911	17837	0.988
RPRM	-4.81	8	-1.34	0.0894	1529	0.98	0.911	17836	0.988
FAM49B	-4.5	7	-1.34	0.0895	1530	0.98	0.911	17835	0.988
LSM14A	-4.81	8	-1.34	0.0895	1531	0.98	0.91	17834	0.988
PLAC4	-4.81	8	-1.34	0.0895	1532	0.98	0.91	17833	0.988
C18orf21	-4.81	8	-1.34	0.0896	1533	0.98	0.91	17832	0.988
FMN1	-4.81	8	-1.34	0.0897	1534	0.98	0.91	17831	0.988
CCT5	-4.8	8	-1.34	0.0897	1535	0.98	0.91	17830	0.988
S100A11	-4.8	8	-1.34	0.0898	1536	0.98	0.91	17829	0.988
NUB1	-4.8	8	-1.34	0.0899	1537	0.98	0.91	17828	0.988
MYADML2	-4.8	8	-1.34	0.0899	1538	0.98	0.91	17827	0.988
UBE2J1	-4.8	8	-1.34	0.09	1539	0.98	0.91	17826	0.988
SYNE4	-4.8	8	-1.34	0.09	1540	0.98	0.91	17825	0.988
HIST1H2BO	-4.8	8	-1.34	0.0901	1541	0.98	0.91	17824	0.988
MOSPD3	-4.8	8	-1.34	0.0901	1542	0.98	0.91	17823	0.988
ATP6V0D1	-4.79	8	-1.34	0.0902	1543	0.98	0.91	17822	0.988
PCYOX1L	-4.79	8	-1.34	0.0902	1544	0.98	0.91	17821	0.988
AUTS2	-4.79	8	-1.34	0.0902	1545	0.98	0.91	17820	0.988
SPCS2	-4.79	8	-1.34	0.0903	1546	0.98	0.91	17819	0.988
RASA2	-4.79	8	-1.34	0.0903	1547	0.98	0.91	17818	0.988
PPP2R2B	-4.79	8	-1.34	0.0904	1548	0.98	0.91	17817	0.988
MGST1	-4.79	8	-1.34	0.0906	1549	0.98	0.909	17816	0.988
CCDC102A	-4.79	8	-1.34	0.0906	1550	0.98	0.909	17815	0.988
SCG2	-4.79	8	-1.34	0.0906	1551	0.98	0.909	17814	0.988
ZNF432	-4.79	8	-1.34	0.0907	1552	0.98	0.909	17813	0.988
CTR9	-4.78	8	-1.34	0.0907	1553	0.98	0.909	17812	0.988
CHMP2B	-4.78	8	-1.34	0.0909	1554	0.98	0.909	17811	0.988
SLC4A2	-4.78	8	-1.34	0.0909	1555	0.98	0.909	17810	0.988
NARS	-4.78	8	-1.33	0.091	1556	0.98	0.909	17809	0.988
CD164L2	-4.78	8	-1.33	0.091	1557	0.98	0.909	17808	0.988
ORAI2	-4.78	8	-1.33	0.0911	1558	0.98	0.909	17807	0.988
TPCN1	-4.77	8	-1.33	0.0912	1559	0.98	0.909	17806	0.988
SLC14A1	-4.77	8	-1.33	0.0912	1560	0.98	0.909	17805	0.988
PRKG1	-4.77	8	-1.33	0.0913	1561	0.98	0.909	17804	0.988
ctrl_46	-4.77	8	-1.33	0.0914	1562	0.98	0.909	17803	0.988
POLR3A	-4.77	8	-1.33	0.0914	1563	0.98	0.909	17802	0.988
OR5K2	-4.77	8	-1.33	0.0915	1564	0.98	0.909	17801	0.988
NEBL	-4.77	8	-1.33	0.0916	1565	0.98	0.908	17800	0.988
PRR18	-4.77	8	-1.33	0.0916	1566	0.98	0.908	17799	0.988
IL23R	-4.77	8	-1.33	0.0917	1567	0.98	0.908	17798	0.988
SEC61B	-4.76	8	-1.33	0.0918	1568	0.98	0.908	17797	0.988
ZNF383	-4.76	8	-1.33	0.092	1569	0.98	0.908	17796	0.988
RBM15	-4.76	8	-1.33	0.0921	1570	0.98	0.908	17795	0.988
NUP155	-4.76	8	-1.33	0.0921	1571	0.98	0.908	17794	0.988
CABLES1	-4.75	8	-1.33	0.0923	1572	0.98	0.908	17793	0.988
EXOSC2	-4.75	8	-1.33	0.0923	1573	0.98	0.908	17792	0.988
RBM18	-4.75	8	-1.33	0.0924	1574	0.98	0.908	17791	0.988
COPS2	-4.75	8	-1.32	0.0926	1575	0.98	0.907	17790	0.988
CDKL2	-4.75	8	-1.32	0.0927	1576	0.98	0.907	17789	0.988
ZNF226	-4.75	8	-1.32	0.0927	1577	0.98	0.907	17788	0.988
DUSP12	-4.74	8	-1.32	0.0928	1578	0.98	0.907	17787	0.988
CASP10	-4.74	8	-1.32	0.0929	1579	0.98	0.907	17786	0.988
NCOR1	-4.74	8	-1.32	0.0929	1580	0.98	0.907	17785	0.988
PYHIN1	-4.74	8	-1.32	0.093	1581	0.98	0.907	17784	0.988
SLC7A7	-4.74	8	-1.32	0.093	1582	0.98	0.907	17783	0.988
RPL18A	-4.74	8	-1.32	0.093	1583	0.98	0.907	17782	0.988
GJD3	-4.74	8	-1.32	0.0931	1584	0.98	0.907	17781	0.988
PEX6	-4.74	8	-1.32	0.0931	1585	0.98	0.907	17780	0.988
C6orf1	-4.74	8	-1.32	0.0932	1586	0.98	0.907	17779	0.988
EFNA3	-4.73	8	-1.32	0.0933	1587	0.98	0.907	17778	0.988
TCF7	-4.73	8	-1.32	0.0934	1588	0.98	0.907	17777	0.988
C6orf10	-4.73	8	-1.32	0.0934	1589	0.98	0.907	17776	0.988
XKRY	-4.1	6	-1.32	0.0935	1590	0.98	0.907	17775	0.988
RAVER2	-4.73	8	-1.32	0.0935	1591	0.98	0.907	17774	0.988
HMGCLL1	-4.73	8	-1.32	0.0936	1592	0.98	0.906	17773	0.988
POLG2	-4.73	8	-1.32	0.0937	1593	0.98	0.906	17772	0.988
BATF3	-4.73	8	-1.32	0.0937	1594	0.98	0.906	17771	0.988
SLC35G3	-4.72	8	-1.32	0.0939	1595	0.98	0.906	17770	0.987
NDNL2	-4.72	8	-1.32	0.0939	1596	0.98	0.906	17769	0.987
ARL15	-4.72	8	-1.32	0.094	1597	0.98	0.906	17768	0.987
NRIP3	-4.72	8	-1.32	0.0941	1598	0.98	0.906	17767	0.987
EMX2	-4.72	8	-1.32	0.0942	1599	0.98	0.906	17766	0.987
TCOF1	-4.72	8	-1.32	0.0942	1600	0.98	0.906	17765	0.987
ARHGAP31	-4.72	8	-1.31	0.0943	1601	0.98	0.906	17764	0.987
C1orf168	-4.72	8	-1.31	0.0943	1602	0.98	0.906	17763	0.987
FAM156B	-4.71	8	-1.31	0.0944	1603	0.98	0.906	17762	0.987
SDHB	-4.71	8	-1.31	0.0944	1604	0.98	0.906	17761	0.987
FIBCD1	-4.71	8	-1.31	0.0946	1605	0.98	0.905	17760	0.987
KDELR2	-4.71	8	-1.31	0.0947	1606	0.98	0.905	17759	0.987
SLC4A11	-4.71	8	-1.31	0.0948	1607	0.98	0.905	17758	0.987
LAMA3	-4.7	8	-1.31	0.0949	1608	0.98	0.905	17757	0.987
VWA9	-4.7	8	-1.31	0.0952	1609	0.98	0.905	17756	0.987
KCNK1	-4.7	8	-1.31	0.0952	1610	0.98	0.905	17755	0.987
NPRL3	-4.7	8	-1.31	0.0952	1611	0.98	0.905	17754	0.987
FGF4	-4.7	8	-1.31	0.0953	1612	0.98	0.905	17753	0.987
SERPINB3	-4.7	8	-1.31	0.0953	1613	0.98	0.905	17752	0.987
SERPINB5	-4.7	8	-1.31	0.0953	1614	0.98	0.905	17751	0.987
TRAPPC5	-4.7	8	-1.31	0.0954	1615	0.98	0.905	17750	0.987
SZRD1	-4.7	8	-1.31	0.0954	1616	0.98	0.905	17749	0.987
SLC30A9	-4.69	8	-1.31	0.0954	1617	0.98	0.905	17748	0.987
MYO1D	-4.69	8	-1.31	0.0954	1618	0.98	0.905	17747	0.987
ITPA	-4.69	8	-1.31	0.0955	1619	0.98	0.904	17746	0.987
RAD21	-4.69	8	-1.31	0.0956	1620	0.98	0.904	17745	0.987
TCHP	-4.69	8	-1.31	0.0957	1621	0.98	0.904	17744	0.987
MSLN	-4.69	8	-1.31	0.0958	1622	0.98	0.904	17743	0.987
RETN	-4.69	8	-1.31	0.0958	1623	0.98	0.904	17742	0.987
ZSWIM3	-4.69	8	-1.31	0.0958	1624	0.98	0.904	17741	0.987
MBD4	-4.69	8	-1.31	0.0959	1625	0.98	0.904	17740	0.987
GDI1	-4.69	8	-1.31	0.0959	1626	0.98	0.904	17739	0.987
EXOG	-4.69	8	-1.31	0.0959	1627	0.98	0.904	17738	0.987
GALNT18	-4.68	8	-1.3	0.096	1628	0.98	0.904	17737	0.987
DDB1	-4.68	8	-1.3	0.096	1629	0.98	0.904	17736	0.987
CDCA5	-4.68	8	-1.3	0.0962	1630	0.98	0.904	17735	0.987
MPI	-4.68	8	-1.3	0.0962	1631	0.98	0.904	17734	0.987
SIM1	-4.68	8	-1.3	0.0963	1632	0.98	0.904	17733	0.987
CLDN20	-4.68	8	-1.3	0.0964	1633	0.98	0.904	17732	0.987
NEUROD4	-4.68	8	-1.3	0.0964	1634	0.98	0.904	17731	0.987
ABCC1	-4.68	8	-1.3	0.0964	1635	0.98	0.904	17730	0.987
CNNM3	-4.67	8	-1.3	0.0965	1636	0.98	0.903	17729	0.987
RRH	-4.67	8	-1.3	0.0965	1637	0.98	0.903	17728	0.987
ST8SIA2	-4.67	8	-1.3	0.0966	1638	0.98	0.903	17727	0.987
ZC3H18	-4.67	8	-1.3	0.0966	1639	0.98	0.903	17726	0.987
RAB32	-4.67	8	-1.3	0.0966	1640	0.98	0.903	17725	0.987
ZNF775	-4.67	8	-1.3	0.0967	1641	0.98	0.903	17724	0.987
ELAC1	-4.67	8	-1.3	0.0967	1642	0.98	0.903	17723	0.987
LYPD5	-4.67	8	-1.3	0.0967	1643	0.98	0.903	17722	0.987
TAOK1	-4.67	8	-1.3	0.0969	1644	0.98	0.903	17721	0.987
TMPPE	-4.67	8	-1.3	0.0969	1645	0.98	0.903	17720	0.987
ZNF516	-4.67	8	-1.3	0.097	1646	0.98	0.903	17719	0.987
PLSCR3	-4.67	8	-1.3	0.097	1647	0.98	0.903	17718	0.987
GSTM2	-4.67	8	-1.3	0.097	1648	0.98	0.903	17717	0.987
NEDD1	-4.66	8	-1.3	0.097	1649	0.98	0.903	17716	0.987
FASTK	-4.66	8	-1.3	0.097	1650	0.98	0.903	17715	0.987
RNPC3	-4.66	8	-1.3	0.0971	1651	0.98	0.903	17714	0.987
KRT35	-4.66	8	-1.3	0.0972	1652	0.98	0.903	17713	0.987
MRPL2	-4.66	8	-1.3	0.0973	1653	0.98	0.903	17712	0.987
HIST1H2BC	-4.66	8	-1.3	0.0973	1654	0.98	0.903	17711	0.987
POU2F1	-4.66	8	-1.3	0.0973	1655	0.98	0.903	17710	0.987
PTAFR	-4.66	8	-1.3	0.0974	1656	0.98	0.903	17709	0.987
TTLL6	-4.66	8	-1.3	0.0974	1657	0.98	0.903	17708	0.987
DUSP7	-4.66	8	-1.3	0.0975	1658	0.98	0.903	17707	0.987
ATP5G2	-4.66	8	-1.3	0.0975	1659	0.98	0.903	17706	0.987
TMEM181	-4.66	8	-1.3	0.0976	1660	0.98	0.902	17705	0.987
XYLB	-4.65	8	-1.3	0.0976	1661	0.98	0.902	17704	0.987
HBM	-4.65	8	-1.29	0.0978	1662	0.98	0.902	17703	0.987
GRIK4	-4.65	8	-1.29	0.0979	1663	0.98	0.902	17702	0.987
ARHGDIA	-4.65	8	-1.29	0.0981	1664	0.98	0.902	17701	0.987
NDRG3	-4.65	8	-1.29	0.0981	1665	0.98	0.902	17700	0.987
NKX2-2	-4.64	8	-1.29	0.0982	1666	0.98	0.902	17699	0.987
RPL22	-4.64	8	-1.29	0.0982	1667	0.98	0.902	17698	0.987
MBD3L4	-4.64	8	-1.29	0.0982	1668	0.98	0.902	17697	0.987
NOL11	-4.64	8	-1.29	0.0982	1669	0.98	0.902	17696	0.987
ASCL5	-4.64	8	-1.29	0.0982	1670	0.98	0.902	17695	0.987
PRM1	-4.64	8	-1.29	0.0984	1671	0.98	0.902	17694	0.987
NPB	-4.64	8	-1.29	0.0986	1672	0.98	0.901	17693	0.987
LENG9	-4.63	8	-1.29	0.0988	1673	0.98	0.901	17692	0.986
MGAM	-4.63	8	-1.29	0.0988	1674	0.98	0.901	17691	0.986
SERPINA11	-4.63	8	-1.29	0.0988	1675	0.98	0.901	17690	0.986
RSC1A1	-4.63	8	-1.29	0.0988	1676	0.98	0.901	17689	0.986
ARIH2OS	-4.63	8	-1.29	0.0989	1677	0.98	0.901	17688	0.986
TRNP1	-4.63	8	-1.29	0.0989	1678	0.98	0.901	17687	0.986
NPIPB5	-4.63	8	-1.29	0.099	1679	0.98	0.901	17686	0.986
RPL21	-4.63	8	-1.29	0.0991	1680	0.98	0.901	17685	0.986
CPSF2	-4.63	8	-1.29	0.0992	1681	0.98	0.901	17684	0.986
KCNK7	-4.62	8	-1.29	0.0994	1682	0.98	0.901	17683	0.986
ARHGEF26	-4.62	8	-1.28	0.0994	1683	0.98	0.901	17682	0.986
RBM15B	-4.62	8	-1.28	0.0994	1684	0.98	0.901	17681	0.986
PPAP2C	-4.62	8	-1.28	0.0995	1685	0.98	0.901	17680	0.986
BCAR3	-4.62	8	-1.28	0.0996	1686	0.98	0.9	17679	0.986
P2RX6	-4.62	8	-1.28	0.0996	1687	0.98	0.9	17678	0.986
CCDC62	-4.62	8	-1.28	0.0997	1688	0.98	0.9	17677	0.986
TBCD	-4.62	8	-1.28	0.0997	1689	0.98	0.9	17676	0.986
KATNAL2	-4.61	8	-1.28	0.0998	1690	0.98	0.9	17675	0.986
ZMIZ1	-4.61	8	-1.28	0.0999	1691	0.98	0.9	17674	0.986
HDGFRP2	-4.61	8	-1.28	0.0999	1692	0.98	0.9	17673	0.986
KRT7	-4.61	8	-1.28	0.1	1693	0.98	0.9	17672	0.986
CCDC28B	-4.61	8	-1.28	0.1	1694	0.98	0.9	17671	0.986
FAM193A	-4.61	8	-1.28	0.1	1695	0.98	0.9	17670	0.986
TERF2	-4.6	8	-1.28	0.1	1696	0.98	0.9	17669	0.986
CHRM1	-4.6	8	-1.28	0.1	1697	0.98	0.9	17668	0.986
SYCN	-4.6	8	-1.28	0.1	1698	0.98	0.9	17667	0.986
EEF1A2	-4.6	8	-1.28	0.101	1699	0.98	0.899	17666	0.986
SLC39A6	-4.6	8	-1.28	0.101	1700	0.98	0.899	17665	0.986
FAM92B	-4.6	8	-1.28	0.101	1701	0.98	0.899	17664	0.986
SLC39A5	-4.6	8	-1.28	0.101	1702	0.98	0.899	17663	0.986
PIEZO2	-4.6	8	-1.28	0.101	1703	0.98	0.899	17662	0.986
ISG15	-4.6	8	-1.28	0.101	1704	0.98	0.899	17661	0.986
ADPGK	-4.6	8	-1.28	0.101	1705	0.98	0.899	17660	0.986
ESPL1	-4.59	8	-1.28	0.101	1706	0.98	0.899	17659	0.986
FBRS	-4.59	8	-1.28	0.101	1707	0.98	0.899	17658	0.986
NOL12	-4.59	8	-1.28	0.101	1708	0.98	0.899	17657	0.986
GOLGA6B	-4.59	8	-1.28	0.101	1709	0.98	0.899	17656	0.986
CHCHD3	-4.59	8	-1.28	0.101	1710	0.98	0.899	17655	0.986
C5AR1	-4.59	8	-1.28	0.101	1711	0.98	0.899	17654	0.986
ADCY7	-4.59	8	-1.28	0.101	1712	0.98	0.899	17653	0.986
UBAC1	-4.59	8	-1.28	0.101	1713	0.98	0.899	17652	0.986
GPR160	-4.59	8	-1.27	0.101	1714	0.98	0.899	17651	0.986
KIF3C	-4.59	8	-1.27	0.101	1715	0.98	0.899	17650	0.986
SAMD7	-4.59	8	-1.27	0.101	1716	0.98	0.899	17649	0.986
WDR92	-4.59	8	-1.27	0.101	1717	0.98	0.899	17648	0.986
BIRC7	-4.59	8	-1.27	0.101	1718	0.98	0.899	17647	0.986
FAM212B	-4.59	8	-1.27	0.101	1719	0.98	0.899	17646	0.986
DGAT1	-4.58	8	-1.27	0.101	1720	0.98	0.899	17645	0.986
NOS3	-4.58	8	-1.27	0.101	1721	0.98	0.899	17644	0.986
EVI5L	-4.58	8	-1.27	0.102	1722	0.98	0.898	17643	0.986
CDKAL1	-4.58	8	-1.27	0.102	1723	0.98	0.898	17642	0.986
SPSB2	-4.58	8	-1.27	0.102	1724	0.98	0.898	17641	0.986
ATP2B1	-4.58	8	-1.27	0.102	1725	0.98	0.898	17640	0.986
C10orf105	-4.58	8	-1.27	0.102	1726	0.98	0.898	17639	0.986
VANGL1	-4.58	8	-1.27	0.102	1727	0.98	0.898	17638	0.986
SMAD5	-4.58	8	-1.27	0.102	1728	0.98	0.898	17637	0.986
LGALS12	-4.58	8	-1.27	0.102	1729	0.98	0.898	17636	0.986
C17orf96	-4.57	8	-1.27	0.102	1730	0.98	0.898	17635	0.986
ADAM33	-4.57	8	-1.27	0.102	1731	0.98	0.898	17634	0.986
A4GALT	-4.57	8	-1.27	0.102	1732	0.98	0.898	17633	0.986
ADH5	-4.57	8	-1.27	0.102	1733	0.98	0.898	17632	0.986
SRGAP2C	-4.57	8	-1.27	0.102	1734	0.98	0.898	17631	0.986
RCN3	-4.57	8	-1.27	0.102	1735	0.98	0.898	17630	0.986
MN1	-4.57	8	-1.27	0.102	1736	0.98	0.898	17629	0.986
PDHB	-4.57	8	-1.27	0.102	1737	0.98	0.898	17628	0.986
PPT2	-4.56	8	-1.27	0.103	1738	0.98	0.897	17627	0.986
BNIP2	-4.56	8	-1.27	0.103	1739	0.98	0.897	17626	0.986
CCDC106	-4.56	8	-1.27	0.103	1740	0.98	0.897	17625	0.986
PBDC1	-4.56	8	-1.26	0.103	1741	0.98	0.897	17624	0.986
VPS18	-4.56	8	-1.26	0.103	1742	0.98	0.897	17623	0.986
RPS15	-4.56	8	-1.26	0.103	1743	0.98	0.897	17622	0.986
RTFDC1	-4.56	8	-1.26	0.103	1744	0.98	0.897	17621	0.986
HDHD3	-4.56	8	-1.26	0.103	1745	0.98	0.897	17620	0.986
PLXNB3	-4.56	8	-1.26	0.103	1746	0.98	0.897	17619	0.986
LTV1	-4.55	8	-1.26	0.103	1747	0.98	0.897	17618	0.986
ATP5F1	-4.55	8	-1.26	0.103	1748	0.98	0.897	17617	0.986
PIFO	-4.55	8	-1.26	0.103	1749	0.98	0.897	17616	0.986
PISD	-4.55	8	-1.26	0.103	1750	0.98	0.897	17615	0.986
CALML4	-4.54	8	-1.26	0.104	1751	0.98	0.896	17614	0.985
P2RY13	-4.54	8	-1.26	0.104	1752	0.98	0.896	17613	0.985
ZNF785	-4.54	8	-1.26	0.104	1753	0.98	0.896	17612	0.985
CELA1	-4.54	8	-1.26	0.104	1754	0.98	0.896	17611	0.985
CHD1	-4.54	8	-1.26	0.104	1755	0.98	0.896	17610	0.985
ZNF443	-4.54	8	-1.26	0.104	1756	0.98	0.896	17609	0.985
CRHR2	-4.54	8	-1.26	0.104	1757	0.98	0.896	17608	0.985
BIN3	-4.54	8	-1.26	0.104	1758	0.98	0.896	17607	0.985
CTAGE1	-4.54	8	-1.26	0.104	1759	0.98	0.896	17606	0.985
GSC2	-4.54	8	-1.26	0.104	1760	0.98	0.896	17605	0.985
ZNF112	-4.54	8	-1.26	0.104	1761	0.98	0.896	17604	0.985
SNX16	-4.54	8	-1.26	0.104	1762	0.98	0.896	17603	0.985
LTBP4	-4.53	8	-1.26	0.104	1763	0.98	0.896	17602	0.985
SEPT8	-4.53	8	-1.26	0.104	1764	0.98	0.896	17601	0.985
SLC25A1	-4.53	8	-1.26	0.104	1765	0.98	0.896	17600	0.985
ctrl_209	-4.53	8	-1.26	0.104	1766	0.98	0.896	17599	0.985
INPPL1	-4.53	8	-1.26	0.105	1767	0.98	0.895	17598	0.985
SPTBN4	-4.53	8	-1.26	0.105	1768	0.98	0.895	17597	0.985
CCKBR	-4.53	8	-1.26	0.105	1769	0.98	0.895	17596	0.985
CALHM2	-4.53	8	-1.26	0.105	1770	0.98	0.895	17595	0.985
SCAF4	-4.53	8	-1.26	0.105	1771	0.98	0.895	17594	0.985
ELP5	-4.53	8	-1.25	0.105	1772	0.98	0.895	17593	0.985
KIAA1161	-4.52	8	-1.25	0.105	1773	0.98	0.895	17592	0.985
HMG20B	-4.52	8	-1.25	0.105	1774	0.98	0.895	17591	0.985
UBXN1	-4.52	8	-1.25	0.105	1775	0.98	0.895	17590	0.985
GPR31	-4.52	8	-1.25	0.105	1776	0.98	0.895	17589	0.985
KRTAP1-5	-4.52	8	-1.25	0.105	1777	0.98	0.895	17588	0.985
TEX19	-4.52	8	-1.25	0.105	1778	0.98	0.895	17587	0.985
PDCD2	-4.52	8	-1.25	0.105	1779	0.98	0.895	17586	0.985
FOSL1	-4.52	8	-1.25	0.105	1780	0.98	0.895	17585	0.985
MS4A15	-4.52	8	-1.25	0.105	1781	0.98	0.895	17584	0.985
PSD4	-4.52	8	-1.25	0.105	1782	0.98	0.895	17583	0.985
SEPT12	-4.52	8	-1.25	0.105	1783	0.98	0.895	17582	0.985
VWC2L	-4.52	8	-1.25	0.105	1784	0.98	0.895	17581	0.985
GIMAP1	-4.52	8	-1.25	0.105	1785	0.98	0.895	17580	0.985
CYP11A1	-4.52	8	-1.25	0.105	1786	0.98	0.895	17579	0.985
TMEM52B	-4.51	8	-1.25	0.105	1787	0.98	0.895	17578	0.985
SNRPA1	-4.22	7	-1.25	0.105	1788	0.98	0.895	17577	0.985
TMEM132B	-4.51	8	-1.25	0.105	1789	0.98	0.895	17576	0.985
HARS2	-4.51	8	-1.25	0.105	1790	0.98	0.895	17575	0.985
BRD2	-4.51	8	-1.25	0.106	1791	0.98	0.894	17574	0.985
MTMR11	-4.51	8	-1.25	0.106	1792	0.98	0.894	17573	0.985
PLCG1	-4.51	8	-1.25	0.106	1793	0.98	0.894	17572	0.985
MIER1	-4.51	8	-1.25	0.106	1794	0.98	0.894	17571	0.985
ZNF283	-4.51	8	-1.25	0.106	1795	0.98	0.894	17570	0.985
SLC35G6	-4.51	8	-1.25	0.106	1796	0.98	0.894	17569	0.985
CREBZF	-4.51	8	-1.25	0.106	1797	0.98	0.894	17568	0.985
UBE3C	-4.5	8	-1.25	0.106	1798	0.98	0.894	17567	0.985
YARS2	-4.5	8	-1.25	0.106	1799	0.98	0.894	17566	0.985
OTX1	-4.5	8	-1.25	0.106	1800	0.98	0.894	17565	0.985
SNRPD1	-4.5	8	-1.25	0.106	1801	0.98	0.894	17564	0.985
NCOA5	-4.5	8	-1.25	0.106	1802	0.98	0.894	17563	0.985
C6	-4.5	8	-1.25	0.106	1803	0.98	0.894	17562	0.985
ATAD2B	-4.5	8	-1.25	0.106	1804	0.98	0.894	17561	0.985
TMEM56	-4.5	8	-1.25	0.106	1805	0.98	0.894	17560	0.985
KCNQ2	-4.5	8	-1.25	0.106	1806	0.98	0.894	17559	0.985
STARD5	-4.5	8	-1.25	0.106	1807	0.98	0.894	17558	0.985
SCAMP5	-4.5	8	-1.25	0.106	1808	0.98	0.894	17557	0.985
LIN54	-4.5	8	-1.25	0.106	1809	0.98	0.894	17556	0.985
KLHL22	-4.5	8	-1.25	0.106	1810	0.98	0.894	17555	0.985
SNRPF	-4.5	8	-1.25	0.106	1811	0.98	0.894	17554	0.985
GPAA1	-4.49	8	-1.24	0.107	1812	0.98	0.893	17553	0.985
OR1L6	-4.49	8	-1.24	0.107	1813	0.98	0.893	17552	0.985
RNF8	-4.49	8	-1.24	0.107	1814	0.98	0.893	17551	0.985
SLC30A2	-4.49	8	-1.24	0.107	1815	0.98	0.893	17550	0.985
TBC1D3C	-4.49	8	-1.24	0.107	1816	0.98	0.893	17549	0.985
TRIM67	-4.49	8	-1.24	0.107	1817	0.98	0.893	17548	0.985
PDPN	-4.49	8	-1.24	0.107	1818	0.98	0.893	17547	0.985
CCRL2	-4.49	8	-1.24	0.107	1819	0.98	0.893	17546	0.985
HAMP	-4.48	8	-1.24	0.107	1820	0.98	0.893	17545	0.985
LCA5L	-4.48	8	-1.24	0.107	1821	0.98	0.893	17544	0.985
TMEM129	-4.48	8	-1.24	0.107	1822	0.98	0.893	17543	0.985
SCRN2	-4.48	8	-1.24	0.107	1823	0.98	0.893	17542	0.985
C4BPB	-4.48	8	-1.24	0.107	1824	0.98	0.893	17541	0.985
MMADHC	-4.48	8	-1.24	0.107	1825	0.98	0.893	17540	0.985
ZNF48	-4.48	8	-1.24	0.107	1826	0.98	0.893	17539	0.985
CSNK2B	-4.48	8	-1.24	0.108	1827	0.98	0.892	17538	0.985
SLC22A15	-4.48	8	-1.24	0.108	1828	0.98	0.892	17537	0.985
DENND4B	-4.48	8	-1.24	0.108	1829	0.98	0.892	17536	0.985
ERICH3	-4.48	8	-1.24	0.108	1830	0.98	0.892	17535	0.985
THSD7A	-4.48	8	-1.24	0.108	1831	0.98	0.892	17534	0.985
DYNC1H1	-4.47	8	-1.24	0.108	1832	0.98	0.892	17533	0.985
ISOC1	-4.47	8	-1.24	0.108	1833	0.98	0.892	17532	0.985
ARGLU1	-4.47	8	-1.24	0.108	1834	0.98	0.892	17531	0.985
ADAMTSL5	-4.47	8	-1.24	0.108	1835	0.98	0.892	17530	0.985
PRMT3	-4.47	8	-1.24	0.108	1836	0.98	0.892	17529	0.985
TDP2	-4.47	8	-1.24	0.108	1837	0.98	0.892	17528	0.985
STARD7	-4.46	8	-1.24	0.108	1838	0.98	0.892	17527	0.985
UNC5B	-4.46	8	-1.24	0.108	1839	0.98	0.892	17526	0.985
CD27	-4.46	8	-1.24	0.108	1840	0.98	0.892	17525	0.985
SMAD6	-4.46	8	-1.24	0.108	1841	0.98	0.892	17524	0.985
COA3	-4.46	8	-1.23	0.108	1842	0.98	0.892	17523	0.985
DEFB114	-4.46	8	-1.23	0.109	1843	0.98	0.891	17522	0.985
TUBB3	-4.46	8	-1.23	0.109	1844	0.98	0.891	17521	0.985
POM121	-4.46	8	-1.23	0.109	1845	0.98	0.891	17520	0.985
GINS4	-4.45	8	-1.23	0.109	1846	0.98	0.891	17519	0.985
SART1	-4.45	8	-1.23	0.109	1847	0.98	0.891	17518	0.985
ZNF431	-4.45	8	-1.23	0.109	1848	0.98	0.891	17517	0.985
SUMO4	-4.45	8	-1.23	0.109	1849	0.98	0.891	17516	0.985
CABS1	-4.45	8	-1.23	0.109	1850	0.98	0.891	17515	0.985
LSM6	-4.44	8	-1.23	0.109	1851	0.98	0.891	17514	0.985
MTERF4	-4.44	8	-1.23	0.11	1852	0.98	0.89	17513	0.985
RBM33	-4.44	8	-1.23	0.11	1853	0.98	0.89	17512	0.985
ATP6V1H	-4.44	8	-1.23	0.11	1854	0.98	0.89	17511	0.985
COX7A2	-4.44	8	-1.23	0.11	1855	0.98	0.89	17510	0.985
C17orf47	-4.44	8	-1.23	0.11	1856	0.98	0.89	17509	0.984
IBTK	-4.44	8	-1.23	0.11	1857	0.98	0.89	17508	0.984
ATPIF1	-4.44	8	-1.23	0.11	1858	0.98	0.89	17507	0.984
HADHA	-4.44	8	-1.23	0.11	1859	0.98	0.89	17506	0.984
BICC1	-4.44	8	-1.23	0.11	1860	0.98	0.89	17505	0.984
SEPT7	-4.44	8	-1.23	0.11	1861	0.98	0.89	17504	0.984
IPP	-4.44	8	-1.23	0.11	1862	0.98	0.89	17503	0.984
ANKRD63	-4.43	8	-1.23	0.11	1863	0.98	0.89	17502	0.984
LRRN2	-4.43	8	-1.23	0.11	1864	0.98	0.89	17501	0.984
FRK	-4.43	8	-1.23	0.11	1865	0.98	0.89	17500	0.984
DTWD1	-4.43	8	-1.23	0.11	1866	0.98	0.89	17499	0.984
SULT1A4	-4.43	8	-1.22	0.11	1867	0.98	0.89	17498	0.984
PIANP	-4.43	8	-1.22	0.11	1868	0.98	0.89	17497	0.984
HEATR3	-4.43	8	-1.22	0.11	1869	0.98	0.89	17496	0.984
PTPN12	-4.43	8	-1.22	0.11	1870	0.98	0.89	17495	0.984
OPN4	-4.42	8	-1.22	0.111	1871	0.98	0.889	17494	0.984
SNRPD2	-4.42	8	-1.22	0.111	1872	0.98	0.889	17493	0.984
RWDD3	-4.42	8	-1.22	0.111	1873	0.98	0.889	17492	0.984
ZBED9	-4.42	8	-1.22	0.111	1874	0.98	0.889	17491	0.984
CSTF2	-4.42	8	-1.22	0.111	1875	0.98	0.889	17490	0.984
PES1	-4.42	8	-1.22	0.111	1876	0.98	0.889	17489	0.984
SLCO1B3	-4.42	8	-1.22	0.111	1877	0.98	0.889	17488	0.984
TMEM41A	-4.42	8	-1.22	0.111	1878	0.98	0.889	17487	0.984
FAM8A1	-4.42	8	-1.22	0.111	1879	0.98	0.889	17486	0.984
CYTH1	-4.41	8	-1.22	0.111	1880	0.98	0.889	17485	0.984
ACVR1B	-4.41	8	-1.22	0.111	1881	0.98	0.889	17484	0.984
CA4	-4.41	8	-1.22	0.111	1882	0.98	0.889	17483	0.984
SPICE1	-4.41	8	-1.22	0.111	1883	0.98	0.889	17482	0.984
SH3TC2	-4.41	8	-1.22	0.112	1884	0.98	0.888	17481	0.984
NUP35	-4.41	8	-1.22	0.112	1885	0.98	0.888	17480	0.984
RPL32	-4.41	8	-1.22	0.112	1886	0.98	0.888	17479	0.984
BTBD1	-4.41	8	-1.22	0.112	1887	0.98	0.888	17478	0.984
KRTAP5-11	-4.41	8	-1.22	0.112	1888	0.98	0.888	17477	0.984
ANKRD46	-4.41	8	-1.22	0.112	1889	0.98	0.888	17476	0.984
GINS1	-4.41	8	-1.22	0.112	1890	0.98	0.888	17475	0.984
FAM227B	-4.41	8	-1.22	0.112	1891	0.98	0.888	17474	0.984
CNTN3	-4.4	8	-1.22	0.112	1892	0.98	0.888	17473	0.984
LCOR	-4.4	8	-1.21	0.112	1893	0.98	0.888	17472	0.984
SLC32A1	-4.4	8	-1.21	0.112	1894	0.98	0.888	17471	0.984
FOXJ2	-4.4	8	-1.21	0.112	1895	0.98	0.888	17470	0.984
AUP1	-4.39	8	-1.21	0.112	1896	0.98	0.888	17469	0.984
EFNA4	-4.39	8	-1.21	0.112	1897	0.98	0.888	17468	0.984
QRFP	-4.39	8	-1.21	0.112	1898	0.98	0.888	17467	0.984
ATG16L1	-4.39	8	-1.21	0.113	1899	0.98	0.887	17466	0.984
CDH10	-4.39	8	-1.21	0.113	1900	0.98	0.887	17465	0.984
STAG2	-4.39	8	-1.21	0.113	1901	0.98	0.887	17464	0.984
RIBC2	-4.39	8	-1.21	0.113	1902	0.98	0.887	17463	0.984
EFNA5	-4.39	8	-1.21	0.113	1903	0.98	0.887	17462	0.984
LAD1	-4.39	8	-1.21	0.113	1904	0.98	0.887	17461	0.984
ZNF367	-4.39	8	-1.21	0.113	1905	0.98	0.887	17460	0.984
ACAD10	-4.38	8	-1.21	0.113	1906	0.98	0.887	17459	0.984
TSPAN9	-4.38	8	-1.21	0.113	1907	0.98	0.887	17458	0.984
RFX1	-4.38	8	-1.21	0.113	1908	0.98	0.887	17457	0.984
RNF19B	-4.38	8	-1.21	0.113	1909	0.98	0.887	17456	0.984
ZNF500	-4.38	8	-1.21	0.113	1910	0.98	0.887	17455	0.984
AQP7	-4.38	8	-1.21	0.113	1911	0.98	0.887	17454	0.984
HIVEP1	-4.38	8	-1.21	0.113	1912	0.98	0.887	17453	0.984
ZSCAN2	-4.38	8	-1.21	0.113	1913	0.98	0.887	17452	0.984
MTIF2	-4.38	8	-1.21	0.114	1914	0.98	0.886	17451	0.984
C2orf82	-4.37	8	-1.21	0.114	1915	0.98	0.886	17450	0.984
OR9A4	-4.37	8	-1.21	0.114	1916	0.98	0.886	17449	0.984
COX14	-4.37	8	-1.21	0.114	1917	0.98	0.886	17448	0.984
PKDREJ	-4.37	8	-1.21	0.114	1918	0.98	0.886	17447	0.984
PLEKHH3	-4.37	8	-1.21	0.114	1919	0.98	0.886	17446	0.984
RAP1GAP	-4.37	8	-1.21	0.114	1920	0.98	0.886	17445	0.984
AQP1	-4.37	8	-1.21	0.114	1921	0.98	0.886	17444	0.984
BCL3	-4.37	8	-1.21	0.114	1922	0.98	0.886	17443	0.984
GPR180	-4.37	8	-1.21	0.114	1923	0.98	0.886	17442	0.984
TARP	-4.37	8	-1.21	0.114	1924	0.98	0.886	17441	0.984
PNRC2	-4.37	8	-1.2	0.114	1925	0.98	0.886	17440	0.984
LCTL	-4.36	8	-1.2	0.114	1926	0.98	0.886	17439	0.984
SPRED2	-4.36	8	-1.2	0.114	1927	0.98	0.886	17438	0.984
SEC24B	-4.36	8	-1.2	0.114	1928	0.98	0.886	17437	0.984
TTC26	-4.36	8	-1.2	0.114	1929	0.98	0.886	17436	0.984
STAT3	-4.36	8	-1.2	0.114	1930	0.98	0.886	17435	0.984
MYH6	-4.36	8	-1.2	0.114	1931	0.98	0.886	17434	0.984
UCN	-4.36	8	-1.2	0.114	1932	0.98	0.886	17433	0.984
TAF1	-4.36	8	-1.2	0.115	1933	0.98	0.885	17432	0.984
NLRC3	-4.36	8	-1.2	0.115	1934	0.98	0.885	17431	0.984
HSPA12B	-4.36	8	-1.2	0.115	1935	0.98	0.885	17430	0.984
GRHL1	-4.36	8	-1.2	0.115	1936	0.98	0.885	17429	0.983
AKAP11	-4.35	8	-1.2	0.115	1937	0.98	0.885	17428	0.983
TGFBR3L	-4.35	8	-1.2	0.115	1938	0.98	0.885	17427	0.983
ZNF609	-4.35	8	-1.2	0.115	1939	0.98	0.885	17426	0.983
SMARCB1	-4.35	8	-1.2	0.115	1940	0.98	0.885	17425	0.983
STAU1	-4.35	8	-1.2	0.115	1941	0.98	0.885	17424	0.983
FAM150B	-4.35	8	-1.2	0.115	1942	0.98	0.885	17423	0.983
RSL24D1	-4.35	8	-1.2	0.115	1943	0.98	0.885	17422	0.983
CDYL2	-4.35	8	-1.2	0.115	1944	0.98	0.885	17421	0.983
HGS	-4.35	8	-1.2	0.115	1945	0.98	0.885	17420	0.983
CTBP2	-4.35	8	-1.2	0.115	1946	0.98	0.885	17419	0.983
C15orf26	-4.35	8	-1.2	0.115	1947	0.98	0.885	17418	0.983
NSMCE2	-4.35	8	-1.2	0.115	1948	0.98	0.885	17417	0.983
KRTAP5-10	-4.35	8	-1.2	0.115	1949	0.98	0.885	17416	0.983
ATP6V0E2	-4.34	8	-1.2	0.116	1950	0.98	0.884	17415	0.983
HSDL1	-4.34	8	-1.2	0.116	1951	0.98	0.884	17414	0.983
ARL16	-4.34	8	-1.2	0.116	1952	0.98	0.884	17413	0.983
OLA1	-4.34	8	-1.2	0.116	1953	0.98	0.884	17412	0.983
GPALPP1	-4.34	8	-1.2	0.116	1954	0.98	0.884	17411	0.983
MAN2B2	-4.34	8	-1.2	0.116	1955	0.98	0.884	17410	0.983
FLVCR2	-4.34	8	-1.2	0.116	1956	0.98	0.884	17409	0.983
ADAM17	-4.34	8	-1.2	0.116	1957	0.98	0.884	17408	0.983
MIR205HG	-4.34	8	-1.2	0.116	1958	0.98	0.884	17407	0.983
MAP6	-4.34	8	-1.2	0.116	1959	0.98	0.884	17406	0.983
UPK3A	-4.34	8	-1.2	0.116	1960	0.98	0.884	17405	0.983
LONP1	-4.33	8	-1.19	0.116	1961	0.98	0.884	17404	0.983
ZPR1	-4.33	8	-1.19	0.116	1962	0.98	0.884	17403	0.983
PSG6	-4.33	8	-1.19	0.116	1963	0.98	0.884	17402	0.983
ACR	-4.33	8	-1.19	0.116	1964	0.98	0.884	17401	0.983
SETBP1	-4.33	8	-1.19	0.116	1965	0.98	0.884	17400	0.983
LDHAL6B	-4.33	8	-1.19	0.117	1966	0.98	0.883	17399	0.983
FOXP3	-4.33	8	-1.19	0.117	1967	0.98	0.883	17398	0.983
PPA1	-4.33	8	-1.19	0.117	1968	0.98	0.883	17397	0.983
KIF18B	-4.32	8	-1.19	0.117	1969	0.98	0.883	17396	0.983
FAR2	-4.32	8	-1.19	0.117	1970	0.98	0.883	17395	0.983
RTP5	-4.32	8	-1.19	0.117	1971	0.98	0.883	17394	0.983
CAPN1	-4.32	8	-1.19	0.117	1972	0.98	0.883	17393	0.983
JUN	-4.32	8	-1.19	0.117	1973	0.98	0.883	17392	0.983
PACRG	-4.32	8	-1.19	0.117	1974	0.98	0.883	17391	0.983
RBM4	-4.32	8	-1.19	0.117	1975	0.98	0.883	17390	0.983
GPR149	-4.32	8	-1.19	0.117	1976	0.98	0.883	17389	0.983
TAS2R10	-4.32	8	-1.19	0.117	1977	0.98	0.883	17388	0.983
HILPDA	-4.32	8	-1.19	0.117	1978	0.98	0.883	17387	0.983
MAST4	-4.31	8	-1.19	0.117	1979	0.98	0.883	17386	0.983
RBPJL	-4.31	8	-1.19	0.117	1980	0.98	0.883	17385	0.983
SMG7	-4.31	8	-1.19	0.117	1981	0.98	0.883	17384	0.983
MRPL14	-4.31	8	-1.19	0.118	1982	0.98	0.882	17383	0.983
ACP2	-4.31	8	-1.19	0.118	1983	0.98	0.882	17382	0.983
SLC2A13	-4.31	8	-1.19	0.118	1984	0.98	0.882	17381	0.983
HIPK1	-4.31	8	-1.19	0.118	1985	0.98	0.882	17380	0.983
ASNA1	-4.3	8	-1.19	0.118	1986	0.98	0.882	17379	0.983
TLR6	-4.3	8	-1.18	0.118	1987	0.98	0.882	17378	0.983
TCF4	-4.3	8	-1.18	0.118	1988	0.98	0.882	17377	0.983
RPL10	-4.3	8	-1.18	0.118	1989	0.98	0.882	17376	0.983
OR13C5	-4.3	8	-1.18	0.118	1990	0.98	0.882	17375	0.983
GPR107	-4.3	8	-1.18	0.118	1991	0.98	0.882	17374	0.983
OR4D11	-4.3	8	-1.18	0.118	1992	0.98	0.882	17373	0.983
UBASH3B	-4.3	8	-1.18	0.118	1993	0.98	0.882	17372	0.983
TMEM37	-4.3	8	-1.18	0.119	1994	0.98	0.881	17371	0.983
UBB	-4.29	8	-1.18	0.119	1995	0.98	0.881	17370	0.983
OR11G2	-4.29	8	-1.18	0.119	1996	0.98	0.881	17369	0.983
ACOT4	-4.29	8	-1.18	0.119	1997	0.98	0.881	17368	0.983
KLHDC8B	-4.29	8	-1.18	0.119	1998	0.98	0.881	17367	0.983
CHEK2	-4.29	8	-1.18	0.119	1999	0.98	0.881	17366	0.983
[truncated: 17,365 more rows]

## Sheet: 5-aza-dC TOPORS KO HAP1
GENE	sumZ	numObs	normZ	pval_synth	rank_synth	fdr_synth	pval_supp	rank_supp	fdr_supp
HIRA	-41.39	8	-13.93	1.97e-44	1	3.82e-40	1	19364	1
USP7	-29.35	8	-9.85	3.32e-23	2	3.21e-19	1	19363	1
PTBP1	-26.07	8	-8.74	1.15e-18	3	7.4e-15	1	19362	1
EED	-23.3	8	-7.81	2.98e-15	4	1.44e-11	1	19361	1
CX3CR1	-17.36	8	-5.79	3.5e-09	5	1.35e-05	1	19360	1
HIST1H1E	-17.06	8	-5.69	6.32e-09	6	1.77e-05	1	19359	1
CUL3	-17.06	8	-5.69	6.38e-09	7	1.77e-05	1	19358	1
MTF2	-16.91	8	-5.64	8.65e-09	8	2.09e-05	1	19357	1
PPP4R2	-16.08	8	-5.36	4.21e-08	9	9.07e-05	1	19356	1
TLK2	-15.92	8	-5.3	5.65e-08	10	0.000109	1	19355	1
E2F7	-15.54	8	-5.18	1.14e-07	11	0.0002	1	19354	1
CHTF8	-15.44	8	-5.14	1.37e-07	12	0.000222	1	19353	1
STRA13	-15.03	8	-5	2.84e-07	13	0.000423	1	19352	1
XRCC1	-14.97	8	-4.98	3.14e-07	14	0.000434	1	19351	1
KDM5C	-14.5	8	-4.82	7.06e-07	15	0.000911	1	19350	1
ACTL8	-14.45	8	-4.81	7.69e-07	16	0.00093	1	19349	1
DBF4	-14.24	8	-4.73	1.1e-06	17	0.00126	1	19348	1
EPHA2	-14.11	8	-4.69	1.37e-06	18	0.00147	1	19347	1
GPR20	-14.05	8	-4.67	1.52e-06	19	0.00155	1	19346	1
FAM104A	-13.88	8	-4.61	2e-06	20	0.00193	1	19345	1
MAU2	-13.82	8	-4.59	2.2e-06	21	0.00203	1	19344	1
ASF1A	-13.72	8	-4.56	2.59e-06	22	0.00221	1	19343	1
UBXN7	-13.71	8	-4.55	2.63e-06	23	0.00221	1	19342	1
RNF4	-13.63	8	-4.53	3e-06	24	0.00242	1	19341	1
EZH2	-13.53	8	-4.49	3.52e-06	25	0.00272	1	19340	1
FANCA	-13.43	8	-4.46	4.11e-06	26	0.00306	1	19339	1
MGA	-13.39	8	-4.45	4.38e-06	27	0.00314	1	19338	1
EXO1	-12.8	8	-4.25	1.09e-05	28	0.00751	1	19337	1
ELAVL1	-12.71	8	-4.21	1.25e-05	29	0.00814	1	19336	1
RBM10	-12.69	8	-4.21	1.28e-05	30	0.00814	1	19335	1
PSMC3IP	-12.68	8	-4.21	1.3e-05	31	0.00814	1	19334	1
SMARCAL1	-12.41	8	-4.11	1.94e-05	32	0.0118	1	19333	1
EDC4	-12.19	8	-4.04	2.7e-05	33	0.0154	1	19332	1
CARM1	-12.18	8	-4.04	2.72e-05	34	0.0154	1	19331	1
LEO1	-12.17	8	-4.03	2.78e-05	35	0.0154	1	19330	1
C16orf82	-10.41	6	-3.98	3.43e-05	36	0.0184	1	19329	1
CHD1	-11.94	8	-3.95	3.84e-05	37	0.0197	1	19328	1
SPOP	-11.94	8	-3.95	3.87e-05	38	0.0197	1	19327	1
KCTD5	-11.84	8	-3.92	4.41e-05	39	0.0219	1	19326	1
SPR	-11.82	8	-3.91	4.58e-05	40	0.0222	1	19325	1
AGK	-11.79	8	-3.9	4.74e-05	41	0.0224	1	19324	1
TMED10	-11.72	8	-3.88	5.2e-05	42	0.024	1	19323	1
SWSAP1	-11.67	8	-3.86	5.58e-05	43	0.0251	1	19322	1
CAND1	-11.6	8	-3.84	6.17e-05	44	0.0272	1	19321	1
MEFV	-11.45	8	-3.79	7.61e-05	45	0.0328	1	19320	1
VPS45	-11.43	8	-3.78	7.82e-05	46	0.0329	1	19319	1
SPEN	-11.29	8	-3.74	9.37e-05	47	0.0386	1	19318	1
TERF2	-11.18	8	-3.7	0.000109	48	0.044	1	19317	1
FANCE	-11.15	8	-3.69	0.000114	49	0.0449	1	19316	1
CRYM	-11.12	8	-3.67	0.000119	50	0.0461	1	19315	1
RNF138	-11.09	8	-3.67	0.000123	51	0.0466	1	19314	1
EP300	-11.06	8	-3.66	0.000128	52	0.0475	1	19313	1
ARC	-11.03	8	-3.65	0.000133	53	0.0479	1	19312	1
FBXW11	-11.03	8	-3.65	0.000134	54	0.0479	1	19311	1
FUBP1	-10.92	8	-3.61	0.000154	55	0.0541	1	19310	1
ZSWIM7	-10.9	8	-3.6	0.000159	56	0.0549	1	19309	1
PPME1	-10.88	8	-3.6	0.000162	57	0.055	1	19308	1
RFWD3	-10.36	8	-3.42	0.000313	58	0.103	1	19307	1
APEX2	-10.36	8	-3.42	0.000315	59	0.103	1	19306	1
CTPS1	-10.34	8	-3.41	0.000323	60	0.103	1	19305	1
STAG2	-10.34	8	-3.41	0.000323	61	0.103	1	19304	1
INPP4A	-10.26	8	-3.39	0.000355	62	0.111	1	19303	1
SNAPC5	-10.24	8	-3.38	0.000366	63	0.111	1	19302	1
SUMO4	-10.24	8	-3.38	0.000366	64	0.111	1	19301	1
UBE2K	-10.2	8	-3.37	0.000383	65	0.112	1	19300	1
CDAN1	-10.2	8	-3.36	0.000383	66	0.112	1	19299	1
TIPRL	-10.17	8	-3.35	0.000397	67	0.115	1	19298	1
CABIN1	-10.11	8	-3.33	0.000428	68	0.122	1	19297	1
SLN	-10.08	8	-3.32	0.000442	69	0.124	1	19296	1
PLEKHB1	-10.06	8	-3.32	0.000456	70	0.126	1	19295	1
POLE4	-10.02	8	-3.3	0.000476	71	0.128	1	19294	1
FANCB	-10.01	8	-3.3	0.000481	72	0.128	1	19293	1
RABGEF1	-9.99	8	-3.29	0.000492	73	0.128	1	19292	1
HNRNPD	-9.99	8	-3.29	0.000494	74	0.128	1	19291	1
PTX3	-9.98	8	-3.29	0.000499	75	0.128	1	19290	1
DLGAP3	-9.98	8	-3.29	0.000502	76	0.128	0.999	19289	1
RAD51B	-9.93	8	-3.27	0.000534	77	0.134	0.999	19288	1
TPD52L3	-9.92	8	-3.27	0.000538	78	0.134	0.999	19287	1
HNRNPM	-9.81	8	-3.23	0.000614	79	0.15	0.999	19286	1
FANCC	-9.75	8	-3.21	0.000657	80	0.159	0.999	19285	1
OXSM	-9.68	8	-3.19	0.000718	81	0.172	0.999	19284	1
RECQL4	-9.63	8	-3.17	0.000756	82	0.178	0.999	19283	1
NPIPB9	-9.61	8	-3.17	0.000773	83	0.18	0.999	19282	1
RAD18	-9.57	8	-3.15	0.000816	84	0.188	0.999	19281	1
RPS26	-9.55	8	-3.14	0.000833	85	0.19	0.999	19280	1
LRP12	-9.5	8	-3.13	0.000878	86	0.196	0.999	19279	1
SCAI	-9.5	8	-3.13	0.000879	87	0.196	0.999	19278	1
OR1Q1	-9.46	8	-3.12	0.000919	88	0.202	0.999	19277	1
ALG12	-9.43	8	-3.1	0.000958	89	0.208	0.999	19276	1
H2AFY	-9.41	8	-3.1	0.000975	90	0.21	0.999	19275	1
APITD1-CORT	-9.35	8	-3.08	0.00104	91	0.222	0.999	19274	1
MND1	-9.34	8	-3.07	0.00106	92	0.223	0.999	19273	1
MORC2	-9.33	8	-3.07	0.00107	93	0.223	0.999	19272	1
SLC25A28	-9.32	8	-3.07	0.00108	94	0.223	0.999	19271	1
CCDC144NL	-9.21	8	-3.03	0.00123	95	0.251	0.999	19270	1
UBE2T	-9.14	8	-3.01	0.00132	96	0.265	0.999	19269	1
CYB5R4	-9.14	8	-3.01	0.00133	97	0.265	0.999	19268	1
TCEA1	-9.13	8	-3	0.00134	98	0.266	0.999	19267	1
POLE3	-9.06	8	-2.98	0.00146	99	0.285	0.999	19266	1
SFMBT1	-8.99	8	-2.96	0.00156	100	0.303	0.998	19265	1
APEX1	-8.95	8	-2.94	0.00164	101	0.315	0.998	19264	1
PPP2R5C	-8.92	8	-2.93	0.00169	102	0.321	0.998	19263	1
DSCC1	-8.88	8	-2.92	0.00177	103	0.334	0.998	19262	1
SENP1	-8.84	8	-2.9	0.00185	104	0.341	0.998	19261	1
KMT2D	-8.84	8	-2.9	0.00185	105	0.341	0.998	19260	1
OR51F2	-8.82	8	-2.9	0.00189	106	0.345	0.998	19259	1
ZNF492	-8.79	8	-2.89	0.00195	107	0.35	0.998	19258	1
OGDH	-8.79	8	-2.89	0.00195	108	0.35	0.998	19257	1
SERPINB6	-8.74	8	-2.87	0.00205	109	0.364	0.998	19256	1
RNF168	-8.7	8	-2.86	0.00215	110	0.375	0.998	19255	1
SURF6	-8.7	8	-2.86	0.00215	111	0.375	0.998	19254	1
PAIP2	-8.69	8	-2.85	0.00217	112	0.376	0.998	19253	1
ABCD1	-8.68	8	-2.85	0.0022	113	0.377	0.998	19252	1
ATF7IP	-8.65	8	-2.84	0.00227	114	0.385	0.998	19251	1
POTEB2	-8.64	8	-2.84	0.00228	115	0.385	0.998	19250	1
HIST1H1C	-8.61	8	-2.82	0.00237	116	0.393	0.998	19249	1
IFNL2	-8.6	8	-2.82	0.00239	117	0.393	0.998	19248	1
ARMC5	-8.59	8	-2.82	0.00241	118	0.393	0.998	19247	1
RBM5	-8.59	8	-2.82	0.00241	119	0.393	0.998	19246	1
ZIC1	-8.58	8	-2.81	0.00245	120	0.395	0.998	19245	1
UPK3BL	-8.55	8	-2.81	0.00251	121	0.401	0.997	19244	1
TRDMT1	-8.5	8	-2.79	0.00265	122	0.419	0.997	19243	1
UNC93B1	-8.5	8	-2.79	0.00266	123	0.419	0.997	19242	1
EIF4E2	-8.48	8	-2.78	0.00269	124	0.42	0.997	19241	1
ABCG1	-8.44	8	-2.77	0.00282	125	0.433	0.997	19240	1
TLN1	-8.44	8	-2.77	0.00284	126	0.433	0.997	19239	1
RRM1	-8.42	8	-2.76	0.00287	127	0.433	0.997	19238	1
MED16	-8.42	8	-2.76	0.00288	128	0.433	0.997	19237	1
L3MBTL2	-8.42	8	-2.76	0.00289	129	0.433	0.997	19236	1
TRAIP	-8.38	8	-2.75	0.003	130	0.447	0.997	19235	1
FAM170B	-8.36	8	-2.74	0.00305	131	0.451	0.997	19234	1
RPA1	-8.35	8	-2.74	0.00311	132	0.456	0.997	19233	1
SOST	-8.32	8	-2.73	0.00318	133	0.463	0.997	19232	1
CCL18	-8.28	8	-2.71	0.00334	134	0.483	0.997	19231	1
CHST15	-8.24	8	-2.7	0.00345	135	0.496	0.997	19230	1
PCDHAC2	-8.16	8	-2.67	0.00375	136	0.534	0.996	19229	1
MATN3	-8.13	8	-2.66	0.00389	137	0.549	0.996	19228	1
DDX17	-8.11	8	-2.66	0.00395	138	0.554	0.996	19227	1
EAF1	-8.08	8	-2.65	0.00408	139	0.569	0.996	19226	1
SFR1	-8.07	8	-2.64	0.00412	140	0.569	0.996	19225	1
TREM2	-8.06	8	-2.64	0.00417	141	0.573	0.996	19224	1
MYH8	-8.04	8	-2.63	0.00425	142	0.574	0.996	19223	1
PIAS4	-8.03	8	-2.63	0.00426	143	0.574	0.996	19222	1
SIK1	-8.03	8	-2.63	0.00427	144	0.574	0.996	19221	1
TCF20	-8.01	8	-2.62	0.00439	145	0.579	0.996	19220	1
CRNN	-7.99	8	-2.62	0.00444	146	0.579	0.996	19219	1
DNAJB11	-7.99	8	-2.62	0.00445	147	0.579	0.996	19218	1
TMEM194A	-7.99	8	-2.62	0.00445	148	0.579	0.996	19217	1
CDKL2	-7.99	8	-2.62	0.00446	149	0.579	0.996	19216	1
DNAH3	-7.98	8	-2.61	0.00449	150	0.579	0.996	19215	1
SAMHD1	-7.96	8	-2.6	0.00459	151	0.586	0.995	19214	1
ENKUR	-7.95	8	-2.6	0.00463	152	0.586	0.995	19213	1
CAPRIN1	-7.95	8	-2.6	0.00464	153	0.586	0.995	19212	1
IDH3G	-7.94	8	-2.6	0.00466	154	0.586	0.995	19211	1
AKR1B15	-7.93	8	-2.6	0.00472	155	0.589	0.995	19210	1
NGLY1	-7.92	8	-2.59	0.00477	156	0.592	0.995	19209	1
VWA9	-7.9	8	-2.58	0.00487	157	0.601	0.995	19208	1
EPPK1	-7.89	8	-2.58	0.0049	158	0.601	0.995	19207	1
BOLA2B	-7.88	8	-2.58	0.00496	159	0.604	0.995	19206	1
MTF1	-7.87	8	-2.58	0.00501	160	0.607	0.995	19205	1
TRIM43B	-7.86	8	-2.57	0.00507	161	0.61	0.995	19204	1
ZNF410	-7.83	8	-2.56	0.00522	162	0.624	0.995	19203	1
PRIM1	-7.81	8	-2.55	0.00534	163	0.627	0.995	19202	1
METAP1	-7.8	8	-2.55	0.00535	164	0.627	0.995	19201	1
SUMO2	-7.8	8	-2.55	0.00539	165	0.627	0.995	19200	1
FAM110B	-7.79	8	-2.55	0.00542	166	0.627	0.995	19199	1
UBE2Z	-7.78	8	-2.54	0.00546	167	0.627	0.995	19198	1
TRABD2A	-7.78	8	-2.54	0.00547	168	0.627	0.995	19197	1
ZMYND15	-7.78	8	-2.54	0.00548	169	0.627	0.995	19196	1
BAHD1	-7.77	8	-2.54	0.0055	170	0.627	0.994	19195	1
C20orf203	-7.76	8	-2.54	0.00557	171	0.629	0.994	19194	1
SNRK	-7.76	8	-2.54	0.00559	172	0.629	0.994	19193	1
NCF1	-7.25	7	-2.53	0.00563	173	0.63	0.994	19192	1
TFRC	-7.74	8	-2.53	0.0057	174	0.633	0.994	19191	1
FAM89A	-7.74	8	-2.53	0.00572	175	0.633	0.994	19190	1
NUP93	-7.73	8	-2.53	0.00575	176	0.633	0.994	19189	1
TRIM16	-7.71	8	-2.52	0.00585	177	0.637	0.994	19188	1
ATXN7L3	-7.71	8	-2.52	0.00585	178	0.637	0.994	19187	1
FANCG	-7.69	8	-2.51	0.00598	179	0.646	0.994	19186	1
PPP1R8	-7.68	8	-2.51	0.00601	180	0.646	0.994	19185	1
INPPL1	-7.68	8	-2.51	0.00606	181	0.648	0.994	19184	1
BLOC1S2	-7.66	8	-2.5	0.00616	182	0.656	0.994	19183	1
GDI2	-7.64	8	-2.5	0.00625	183	0.661	0.994	19182	1
IQCD	-7.64	8	-2.5	0.00628	184	0.661	0.994	19181	1
TOE1	-7.63	8	-2.49	0.00633	185	0.663	0.994	19180	1
MROH1	-7.62	8	-2.49	0.00637	186	0.663	0.994	19179	1
MED24	-7.62	8	-2.49	0.00642	187	0.665	0.994	19178	1
HMGN2	-7.6	8	-2.48	0.00652	188	0.671	0.993	19177	1
MAPK13	-7.57	8	-2.47	0.00668	189	0.684	0.993	19176	1
KHDRBS1	-7.56	8	-2.47	0.00675	190	0.688	0.993	19175	1
TOMM40L	-7.55	8	-2.47	0.00684	191	0.694	0.993	19174	1
PRB3	-7.54	8	-2.46	0.00692	192	0.695	0.993	19173	1
DHX29	-7.52	8	-2.46	0.00701	193	0.695	0.993	19172	1
JMJD7-PLA2G4B	-7.51	8	-2.45	0.00711	194	0.695	0.993	19171	1
CYC1	-7.5	8	-2.45	0.00713	195	0.695	0.993	19170	1
XIAP	-7.5	8	-2.45	0.00718	196	0.695	0.993	19169	1
SPACA7	-7.5	8	-2.45	0.00718	197	0.695	0.993	19168	1
RCE1	-7.5	8	-2.45	0.00718	198	0.695	0.993	19167	1
GAGE12I	-7.49	8	-2.45	0.0072	199	0.695	0.993	19166	1
GIGYF2	-7.49	8	-2.45	0.00721	200	0.695	0.993	19165	1
SLC35A1	-7.49	8	-2.45	0.00722	201	0.695	0.993	19164	1
ICE2	-7.48	8	-2.44	0.00732	202	0.7	0.993	19163	1
H1FOO	-7.47	8	-2.44	0.00734	203	0.7	0.993	19162	1
NCDN	-7.44	8	-2.43	0.00754	204	0.712	0.992	19161	1
FAM122A	-7.44	8	-2.43	0.00754	205	0.712	0.992	19160	1
CD2	-7.42	8	-2.42	0.00771	206	0.722	0.992	19159	1
NPPB	-7.42	8	-2.42	0.00771	207	0.722	0.992	19158	1
C7orf73	-7.4	8	-2.42	0.00785	208	0.728	0.992	19157	1
LSS	-7.4	8	-2.41	0.00789	209	0.728	0.992	19156	1
RAB18	-7.39	8	-2.41	0.00792	210	0.728	0.992	19155	1
ZNF12	-7.38	8	-2.41	0.008	211	0.728	0.992	19154	1
IWS1	-7.37	8	-2.41	0.00806	212	0.728	0.992	19153	1
FANCL	-7.37	8	-2.4	0.0081	213	0.728	0.992	19152	1
RBMY1D	-7.37	8	-2.4	0.0081	214	0.728	0.992	19151	1
FAM83A	-7.36	8	-2.4	0.00815	215	0.728	0.992	19150	1
TGM4	-7.36	8	-2.4	0.00818	216	0.728	0.992	19149	1
HAND2	-7.36	8	-2.4	0.00818	217	0.728	0.992	19148	1
ANKRD60	-7.35	8	-2.4	0.00827	218	0.728	0.992	19147	1
DGKD	-7.34	8	-2.4	0.00829	219	0.728	0.992	19146	1
GSTM5	-7.33	8	-2.39	0.00842	220	0.728	0.992	19145	1
SAFB	-7.33	8	-2.39	0.00842	221	0.728	0.992	19144	1
STARD13	-7.33	8	-2.39	0.00842	222	0.728	0.992	19143	1
GALNT3	-7.33	8	-2.39	0.00842	223	0.728	0.992	19142	1
DOK5	-7.32	8	-2.39	0.00845	224	0.728	0.992	19141	1
RAD54L	-7.3	8	-2.38	0.00862	225	0.728	0.991	19140	1
RMI2	-7.3	8	-2.38	0.00862	226	0.728	0.991	19139	1
KDM1A	-7.3	8	-2.38	0.00865	227	0.728	0.991	19138	1
KCNB1	-7.29	8	-2.38	0.00871	228	0.728	0.991	19137	1
C10orf25	-7.29	8	-2.38	0.00874	229	0.728	0.991	19136	1
FZD1	-7.28	8	-2.38	0.00876	230	0.728	0.991	19135	1
POLH	-7.28	8	-2.37	0.00878	231	0.728	0.991	19134	1
SEC13	-7.28	8	-2.37	0.00878	232	0.728	0.991	19133	1
AGAP11	-7.28	8	-2.37	0.00881	233	0.728	0.991	19132	1
USF2	-7.27	8	-2.37	0.00885	234	0.728	0.991	19131	1
PRKACA	-7.27	8	-2.37	0.00885	235	0.728	0.991	19130	1
MPHOSPH8	-7.27	8	-2.37	0.00888	236	0.728	0.991	19129	1
ZNF296	-7.25	8	-2.36	0.00903	237	0.728	0.991	19128	1
NLRC5	-7.25	8	-2.36	0.00904	238	0.728	0.991	19127	1
GABPA	-7.24	8	-2.36	0.00908	239	0.728	0.991	19126	1
ZKSCAN2	-7.24	8	-2.36	0.00911	240	0.728	0.991	19125	1
UBE4B	-7.24	8	-2.36	0.00912	241	0.728	0.991	19124	1
NPBWR1	-7.23	8	-2.36	0.00916	242	0.728	0.991	19123	1
ATP6V1C2	-7.23	8	-2.36	0.00916	243	0.728	0.991	19122	1
PPEF1	-7.23	8	-2.36	0.00918	244	0.728	0.991	19121	1
SETDB1	-7.22	8	-2.36	0.00926	245	0.731	0.991	19120	1
SMCO4	-7.22	8	-2.35	0.00929	246	0.731	0.991	19119	1
TRIM48	-7.2	8	-2.35	0.00941	247	0.738	0.991	19118	1
C15orf61	-7.19	8	-2.34	0.00953	248	0.741	0.99	19117	1
TRAPPC3	-6.22	6	-2.34	0.00957	249	0.741	0.99	19116	1
CBR1	-7.18	8	-2.34	0.00963	250	0.741	0.99	19115	1
CHTF18	-7.17	8	-2.34	0.0097	251	0.741	0.99	19114	1
ADAP2	-7.17	8	-2.34	0.00974	252	0.741	0.99	19113	1
MAD2L2	-7.17	8	-2.34	0.00975	253	0.741	0.99	19112	1
SEPT1	-7.16	8	-2.34	0.00975	254	0.741	0.99	19111	1
CDKN2AIP	-7.16	8	-2.34	0.00976	255	0.741	0.99	19110	1
GRIK4	-7.16	8	-2.33	0.0098	256	0.741	0.99	19109	1
SUN3	-7.15	8	-2.33	0.0099	257	0.742	0.99	19108	1
FAM161A	-7.14	8	-2.33	0.00995	258	0.742	0.99	19107	1
MEP1A	-7.14	8	-2.33	0.00995	259	0.742	0.99	19106	1
BRE	-7.14	8	-2.33	0.00996	260	0.742	0.99	19105	1
DNER	-7.13	8	-2.32	0.0101	261	0.743	0.99	19104	1
ATG14	-7.13	8	-2.32	0.0101	262	0.743	0.99	19103	1
C19orf40	-7.13	8	-2.32	0.0101	263	0.743	0.99	19102	1
NDFIP1	-7.12	8	-2.32	0.0101	264	0.743	0.99	19101	1
EPS8	-7.12	8	-2.32	0.0102	265	0.745	0.99	19100	1
RFX7	-7.1	8	-2.31	0.0103	266	0.749	0.99	19099	1
DRAP1	-7.09	8	-2.31	0.0104	267	0.749	0.99	19098	1
GSK3B	-7.09	8	-2.31	0.0104	268	0.749	0.99	19097	1
E2F6	-7.09	8	-2.31	0.0105	269	0.749	0.99	19096	1
NOL4L	-7.09	8	-2.31	0.0105	270	0.749	0.99	19095	1
TMEM199	-7.08	8	-2.31	0.0105	271	0.749	0.989	19094	1
CDK2AP1	-7.08	8	-2.31	0.0105	272	0.749	0.989	19093	1
TMEM169	-7.07	8	-2.3	0.0106	273	0.749	0.989	19092	1
ATP5C1	-7.07	8	-2.3	0.0106	274	0.749	0.989	19091	1
PDS5A	-7.05	8	-2.3	0.0108	275	0.757	0.989	19090	1
TMEM17	-7.05	8	-2.3	0.0108	276	0.757	0.989	19089	1
SAE1	-7.04	8	-2.29	0.0109	277	0.763	0.989	19088	1
HOMER3	-7.03	8	-2.29	0.011	278	0.763	0.989	19087	1
HTR1F	-7.03	8	-2.29	0.011	279	0.763	0.989	19086	1
TMEM87B	-7.02	8	-2.29	0.0111	280	0.763	0.989	19085	1
MVP	-7.02	8	-2.29	0.0111	281	0.763	0.989	19084	1
SLC22A9	-7.02	8	-2.28	0.0112	282	0.763	0.989	19083	1
NFKBIB	-7.01	8	-2.28	0.0112	283	0.763	0.989	19082	1
SDC2	-7.01	8	-2.28	0.0112	284	0.763	0.989	19081	1
CSNK2A1	-7.01	8	-2.28	0.0112	285	0.763	0.989	19080	1
CCL26	-7	8	-2.28	0.0113	286	0.763	0.989	19079	1
SLC25A27	-7	8	-2.28	0.0113	287	0.764	0.989	19078	1
C11orf91	-7	8	-2.28	0.0114	288	0.764	0.989	19077	1
RPL35A	-6.99	8	-2.28	0.0114	289	0.765	0.989	19076	1
PML	-6.97	8	-2.27	0.0116	290	0.776	0.988	19075	1
MITD1	-6.96	8	-2.27	0.0117	291	0.777	0.988	19074	1
FAM127B	-6.94	8	-2.26	0.0119	292	0.777	0.988	19073	1
CALCRL	-6.94	8	-2.26	0.0119	293	0.777	0.988	19072	1
ZYX	-6.93	8	-2.26	0.012	294	0.777	0.988	19071	1
POLD4	-6.93	8	-2.26	0.012	295	0.777	0.988	19070	1
NPRL3	-6.93	8	-2.26	0.012	296	0.777	0.988	19069	1
DOT1L	-6.93	8	-2.25	0.0121	297	0.777	0.988	19068	1
SEMA5A	-6.93	8	-2.25	0.0121	298	0.777	0.988	19067	1
DNAJA3	-6.93	8	-2.25	0.0121	299	0.777	0.988	19066	1
RBM46	-6.92	8	-2.25	0.0121	300	0.777	0.988	19065	1
MEX3D	-6.92	8	-2.25	0.0121	301	0.777	0.988	19064	1
CHST10	-6.92	8	-2.25	0.0122	302	0.777	0.988	19063	1
INTS4	-6.92	8	-2.25	0.0122	303	0.777	0.988	19062	1
ROM1	-6.91	8	-2.25	0.0122	304	0.777	0.988	19061	1
LCE1A	-6.91	8	-2.25	0.0122	305	0.777	0.988	19060	1
ARRDC1	-6.91	8	-2.25	0.0123	306	0.777	0.988	19059	1
FBXO25	-6.89	8	-2.24	0.0124	307	0.783	0.988	19058	1
PPFIA2	-6.89	8	-2.24	0.0125	308	0.785	0.988	19057	1
ID2	-6.87	8	-2.24	0.0127	309	0.79	0.987	19056	1
MBD3L3	-6.87	8	-2.23	0.0127	310	0.79	0.987	19055	1
PARP1	-6.86	8	-2.23	0.0128	311	0.79	0.987	19054	1
TFAP2C	-6.86	8	-2.23	0.0128	312	0.79	0.987	19053	1
MIDN	-6.86	8	-2.23	0.0128	313	0.79	0.987	19052	1
C1orf112	-6.85	8	-2.23	0.0129	314	0.79	0.987	19051	1
TMEM154	-6.84	8	-2.23	0.013	315	0.79	0.987	19050	1
ASCL4	-6.84	8	-2.23	0.013	316	0.79	0.987	19049	1
LSR	-6.83	8	-2.22	0.0131	317	0.79	0.987	19048	1
TECTA	-6.83	8	-2.22	0.0131	318	0.79	0.987	19047	1
FAM114A2	-6.83	8	-2.22	0.0131	319	0.79	0.987	19046	1
SMIM11	-6.83	8	-2.22	0.0131	320	0.79	0.987	19045	1
ATP6V1A	-6.83	8	-2.22	0.0131	321	0.79	0.987	19044	1
ZC3H18	-6.83	8	-2.22	0.0132	322	0.79	0.987	19043	1
SORCS3	-6.83	8	-2.22	0.0132	323	0.79	0.987	19042	1
DZANK1	-6.82	8	-2.22	0.0132	324	0.79	0.987	19041	1
RBM26	-6.81	8	-2.22	0.0133	325	0.793	0.987	19040	1
MAP3K10	-6.81	8	-2.21	0.0134	326	0.794	0.987	19039	1
TAS2R38	-6.81	8	-2.21	0.0134	327	0.794	0.987	19038	1
BTBD16	-6.8	8	-2.21	0.0135	328	0.794	0.986	19037	1
GPR62	-6.8	8	-2.21	0.0135	329	0.794	0.986	19036	1
PAFAH1B1	-6.8	8	-2.21	0.0135	330	0.794	0.986	19035	1
SNX10	-6.79	8	-2.21	0.0136	331	0.795	0.986	19034	1
UPK2	-6.79	8	-2.21	0.0137	332	0.796	0.986	19033	1
SERPINA11	-6.77	8	-2.2	0.0138	333	0.8	0.986	19032	1
FAM118B	-6.77	8	-2.2	0.0138	334	0.8	0.986	19031	1
NCAPH2	-6.76	8	-2.2	0.0139	335	0.805	0.986	19030	1
C22orf39	-6.76	8	-2.2	0.014	336	0.805	0.986	19029	1
MED31	-6.75	8	-2.2	0.0141	337	0.808	0.986	19028	1
TXNIP	-6.75	8	-2.19	0.0141	338	0.808	0.986	19027	1
SEC14L2	-6.74	8	-2.19	0.0142	339	0.812	0.986	19026	1
C3orf58	-6.73	8	-2.19	0.0143	340	0.816	0.986	19025	1
PICALM	-6.72	8	-2.19	0.0144	341	0.818	0.986	19024	1
UGGT2	-6.71	8	-2.18	0.0146	342	0.823	0.985	19023	1
OR1L1	-6.71	8	-2.18	0.0146	343	0.823	0.985	19022	1
SDHAF2	-6.71	8	-2.18	0.0146	344	0.823	0.985	19021	1
RAD1	-6.7	8	-2.18	0.0147	345	0.823	0.985	19020	1
CCAR1	-6.69	8	-2.17	0.0148	346	0.824	0.985	19019	1
TMEM41A	-6.69	8	-2.17	0.0149	347	0.824	0.985	19018	1
BRAF	-6.68	8	-2.17	0.0149	348	0.824	0.985	19017	1
NMT1	-6.68	8	-2.17	0.0149	349	0.824	0.985	19016	1
RFTN1	-6.67	8	-2.17	0.0151	350	0.824	0.985	19015	1
GABARAPL1	-6.67	8	-2.17	0.0151	351	0.824	0.985	19014	1
PLA2G4E	-6.66	8	-2.17	0.0152	352	0.824	0.985	19013	1
ARRB1	-6.66	8	-2.16	0.0152	353	0.824	0.985	19012	1
PCDHGA1	-6.65	8	-2.16	0.0153	354	0.824	0.985	19011	1
SLX1A	-6.65	8	-2.16	0.0153	355	0.824	0.985	19010	1
LARP1B	-6.65	8	-2.16	0.0153	356	0.824	0.985	19009	1
PPP1R32	-6.64	8	-2.16	0.0154	357	0.824	0.985	19008	1
OR4K2	-6.64	8	-2.16	0.0154	358	0.824	0.985	19007	1
TMEM92	-6.64	8	-2.16	0.0154	359	0.824	0.985	19006	1
GPATCH1	-6.64	8	-2.16	0.0155	360	0.824	0.985	19005	1
FAM86C1	-6.64	8	-2.16	0.0155	361	0.824	0.984	19004	1
LBX1	-6.63	8	-2.15	0.0157	362	0.824	0.984	19003	1
CNNM3	-6.62	8	-2.15	0.0157	363	0.824	0.984	19002	1
KIAA1524	-6.62	8	-2.15	0.0157	364	0.824	0.984	19001	1
NUDCD1	-6.62	8	-2.15	0.0157	365	0.824	0.984	19000	1
PTGFR	-6.62	8	-2.15	0.0157	366	0.824	0.984	18999	1
CIRH1A	-6.62	8	-2.15	0.0158	367	0.824	0.984	18998	1
UBXN1	-6.62	8	-2.15	0.0158	368	0.824	0.984	18997	1
KLRK1	-6.62	8	-2.15	0.0158	369	0.824	0.984	18996	1
LSM5	-6.61	8	-2.15	0.0159	370	0.824	0.984	18995	1
LRRC23	-6.61	8	-2.15	0.0159	371	0.824	0.984	18994	1
RAPGEF2	-6.61	8	-2.15	0.0159	372	0.824	0.984	18993	1
TBC1D7	-6.61	8	-2.15	0.0159	373	0.824	0.984	18992	1
TTC8	-6.6	8	-2.15	0.016	374	0.824	0.984	18991	1
FMNL1	-6.6	8	-2.15	0.016	375	0.824	0.984	18990	1
C1orf229	-6.59	8	-2.14	0.0161	376	0.827	0.984	18989	1
THOC6	-6.59	8	-2.14	0.0161	377	0.827	0.984	18988	1
LAMA1	-6.59	8	-2.14	0.0161	378	0.827	0.984	18987	1
PTPRU	-6.58	8	-2.14	0.0162	379	0.829	0.984	18986	1
FBXL21	-6.58	8	-2.14	0.0163	380	0.831	0.984	18985	1
FOXE1	-6.56	8	-2.13	0.0165	381	0.831	0.984	18984	1
CPSF4L	-6.55	8	-2.13	0.0166	382	0.831	0.983	18983	1
FGFBP3	-6.55	8	-2.13	0.0167	383	0.831	0.983	18982	1
LCN15	-6.55	8	-2.13	0.0167	384	0.831	0.983	18981	1
SUZ12	-6.55	8	-2.13	0.0168	385	0.831	0.983	18980	1
FXYD3	-6.54	8	-2.12	0.0169	386	0.831	0.983	18979	1
VHL	-6.54	8	-2.12	0.0169	387	0.831	0.983	18978	1
FOXK1	-6.54	8	-2.12	0.0169	388	0.831	0.983	18977	1
SART1	-6.53	8	-2.12	0.0169	389	0.831	0.983	18976	1
DEPDC5	-6.53	8	-2.12	0.017	390	0.831	0.983	18975	1
ZNF317	-6.53	8	-2.12	0.017	391	0.831	0.983	18974	1
FBXW5	-6.53	8	-2.12	0.017	392	0.831	0.983	18973	1
TTC23	-6.53	8	-2.12	0.017	393	0.831	0.983	18972	1
ESR1	-6.53	8	-2.12	0.017	394	0.831	0.983	18971	1
NDUFB10	-6.53	8	-2.12	0.017	395	0.831	0.983	18970	1
C17orf50	-6.52	8	-2.12	0.0171	396	0.831	0.983	18969	1
CIZ1	-6.52	8	-2.12	0.0171	397	0.831	0.983	18968	1
E2F3	-6.51	8	-2.12	0.0172	398	0.831	0.983	18967	1
GPN1	-6.51	8	-2.11	0.0172	399	0.831	0.983	18966	1
TCEB2	-6.51	8	-2.11	0.0173	400	0.831	0.983	18965	1
ZG16B	-6.51	8	-2.11	0.0173	401	0.831	0.983	18964	1
NECAB2	-6.51	8	-2.11	0.0173	402	0.831	0.983	18963	1
DMWD	-6.49	8	-2.11	0.0175	403	0.831	0.983	18962	1
FAM208A	-6.48	8	-2.1	0.0177	404	0.831	0.982	18961	1
C9orf57	-6.48	8	-2.1	0.0177	405	0.831	0.982	18960	1
C15orf59	-6.48	8	-2.1	0.0177	406	0.831	0.982	18959	1
SEC22B	-6.48	8	-2.1	0.0177	407	0.831	0.982	18958	1
TPP1	-6.48	8	-2.1	0.0178	408	0.831	0.982	18957	1
MCM3	-6.47	8	-2.1	0.0178	409	0.831	0.982	18956	1
CDT1	-6.47	8	-2.1	0.0178	410	0.831	0.982	18955	1
SLC25A14	-6.47	8	-2.1	0.0178	411	0.831	0.982	18954	1
KDF1	-6.47	8	-2.1	0.0179	412	0.831	0.982	18953	1
UPB1	-6.47	8	-2.1	0.0179	413	0.831	0.982	18952	1
RYK	-6.46	8	-2.1	0.018	414	0.831	0.982	18951	1
NR2C2AP	-6.46	8	-2.1	0.018	415	0.831	0.982	18950	1
PCBP2	-6.46	8	-2.1	0.0181	416	0.831	0.982	18949	1
NKX3-2	-6.45	8	-2.09	0.0182	417	0.831	0.982	18948	1
KIAA1456	-6.45	8	-2.09	0.0182	418	0.831	0.982	18947	1
DEFB119	-6.44	8	-2.09	0.0182	419	0.831	0.982	18946	1
FAM126A	-6.44	8	-2.09	0.0183	420	0.831	0.982	18945	1
SS18	-6.44	8	-2.09	0.0183	421	0.831	0.982	18944	1
RBX1	-6.44	8	-2.09	0.0183	422	0.831	0.982	18943	1
UBA2	-6.44	8	-2.09	0.0183	423	0.831	0.982	18942	1
PPP2R2A	-6.44	8	-2.09	0.0183	424	0.831	0.982	18941	1
IL17REL	-6.44	8	-2.09	0.0184	425	0.831	0.982	18940	1
PPP2R4	-6.43	8	-2.09	0.0184	426	0.831	0.982	18939	1
LY96	-6.43	8	-2.09	0.0184	427	0.831	0.982	18938	1
PI4KB	-6.43	8	-2.09	0.0184	428	0.831	0.982	18937	1
CSNK2B	-6.43	8	-2.09	0.0184	429	0.831	0.982	18936	1
PLK5	-6.43	8	-2.09	0.0185	430	0.831	0.982	18935	1
KCNIP1	-6.43	8	-2.09	0.0185	431	0.831	0.981	18934	1
OR2W1	-6.42	8	-2.08	0.0185	432	0.831	0.981	18933	1
CBX1	-6.42	8	-2.08	0.0186	433	0.832	0.981	18932	1
FAM57A	-6.41	8	-2.08	0.0187	434	0.832	0.981	18931	1
RCC2	-6.41	8	-2.08	0.0187	435	0.832	0.981	18930	1
METTL24	-6.41	8	-2.08	0.0188	436	0.832	0.981	18929	1
ZNF644	-6.41	8	-2.08	0.0188	437	0.832	0.981	18928	1
GRIN2A	-6.41	8	-2.08	0.0188	438	0.832	0.981	18927	1
LECT2	-6.39	8	-2.07	0.0191	439	0.84	0.981	18926	1
FXN	-6.39	8	-2.07	0.0191	440	0.84	0.981	18925	1
CHMP5	-6.38	8	-2.07	0.0192	441	0.844	0.981	18924	1
POPDC3	-6.38	8	-2.07	0.0193	442	0.844	0.981	18923	1
DDX6	-6.37	8	-2.07	0.0194	443	0.844	0.981	18922	1
OR2T4	-6.37	8	-2.07	0.0194	444	0.844	0.981	18921	1
SOD2	-6.37	8	-2.07	0.0194	445	0.844	0.981	18920	1
MROH2B	-6.37	8	-2.07	0.0194	446	0.844	0.981	18919	1
OR52I2	-6.35	8	-2.06	0.0198	447	0.854	0.98	18918	1
TTC31	-6.34	8	-2.06	0.0199	448	0.854	0.98	18917	1
AP2M1	-6.34	8	-2.06	0.0199	449	0.854	0.98	18916	1
ALG9	-6.34	8	-2.06	0.0199	450	0.854	0.98	18915	1
RHOQ	-6.34	8	-2.06	0.0199	451	0.854	0.98	18914	1
ERI3	-6.33	8	-2.05	0.02	452	0.854	0.98	18913	1
PLEK	-6.33	8	-2.05	0.02	453	0.854	0.98	18912	1
HDGFRP3	-6.33	8	-2.05	0.02	454	0.854	0.98	18911	1
DAXX	-6.33	8	-2.05	0.0201	455	0.854	0.98	18910	1
HYAL1	-6.33	8	-2.05	0.0201	456	0.854	0.98	18909	1
EAPP	-6.32	8	-2.05	0.0202	457	0.855	0.98	18908	1
ARNT	-6.32	8	-2.05	0.0203	458	0.855	0.98	18907	1
MTA2	-6.32	8	-2.05	0.0203	459	0.855	0.98	18906	1
LDLRAD1	-6.31	8	-2.05	0.0203	460	0.855	0.98	18905	1
HAUS1	-6.31	8	-2.05	0.0204	461	0.855	0.98	18904	1
CEP131	-6.31	8	-2.05	0.0204	462	0.855	0.98	18903	1
ZNF148	-6.3	8	-2.04	0.0205	463	0.855	0.98	18902	1
ADGRG5	-6.3	8	-2.04	0.0205	464	0.855	0.979	18901	1
PRR4	-6.3	8	-2.04	0.0205	465	0.855	0.979	18900	1
R3HDML	-6.3	8	-2.04	0.0206	466	0.857	0.979	18899	1
SPIN4	-6.29	8	-2.04	0.0207	467	0.86	0.979	18898	1
SPG11	-6.28	8	-2.04	0.0208	468	0.861	0.979	18897	1
ACADL	-6.28	8	-2.04	0.0209	469	0.861	0.979	18896	1
IGIP	-6.28	8	-2.04	0.0209	470	0.861	0.979	18895	1
PDHB	-6.28	8	-2.03	0.0209	471	0.861	0.979	18894	1
ZNF705G	-6.27	8	-2.03	0.021	472	0.862	0.979	18893	1
UBE2G2	-6.27	8	-2.03	0.0211	473	0.863	0.979	18892	1
CPSF2	-6.26	8	-2.03	0.0211	474	0.864	0.979	18891	1
USP3	-6.26	8	-2.03	0.0213	475	0.867	0.979	18890	1
BTN3A2	-6.25	8	-2.02	0.0215	476	0.871	0.979	18889	1
TTC5	-6.24	8	-2.02	0.0215	477	0.871	0.979	18888	1
ARHGAP21	-6.24	8	-2.02	0.0215	478	0.871	0.979	18887	1
TRPA1	-6.24	8	-2.02	0.0216	479	0.871	0.978	18886	1
GGT7	-6.24	8	-2.02	0.0216	480	0.871	0.978	18885	1
ELAVL3	-6.24	8	-2.02	0.0216	481	0.871	0.978	18884	1
GFER	-6.23	8	-2.02	0.0217	482	0.872	0.978	18883	1
RPL8	-6.23	8	-2.02	0.0218	483	0.872	0.978	18882	1
GHRHR	-6.22	8	-2.02	0.0219	484	0.872	0.978	18881	1
MEIKIN	-6.22	8	-2.02	0.0219	485	0.872	0.978	18880	1
CCNE1	-6.22	8	-2.02	0.0219	486	0.872	0.978	18879	1
DRAM2	-6.22	8	-2.02	0.0219	487	0.872	0.978	18878	1
GPD1L	-6.21	8	-2.01	0.022	488	0.874	0.978	18877	1
MCPH1	-6.21	8	-2.01	0.0222	489	0.876	0.978	18876	1
TRAF7	-6.21	8	-2.01	0.0222	490	0.876	0.978	18875	1
RXRB	-6.2	8	-2.01	0.0223	491	0.876	0.978	18874	1
RRP9	-6.19	8	-2.01	0.0224	492	0.876	0.978	18873	1
SPP1	-6.19	8	-2.01	0.0224	493	0.876	0.978	18872	1
FGFR2	-6.19	8	-2.01	0.0224	494	0.876	0.978	18871	1
HIST1H4J	-6.19	8	-2.01	0.0225	495	0.876	0.978	18870	1
CTNND2	-6.19	8	-2.01	0.0225	496	0.876	0.978	18869	1
KIAA1024L	-6.19	8	-2	0.0225	497	0.876	0.978	18868	1
USO1	-6.18	8	-2	0.0226	498	0.878	0.977	18867	1
ZNF384	-6.18	8	-2	0.0227	499	0.879	0.977	18866	1
UQCR11	-6.17	8	-2	0.0228	500	0.884	0.977	18865	1
MITF	-6.16	8	-2	0.0229	501	0.884	0.977	18864	1
TBC1D3	-6.16	8	-2	0.0229	502	0.884	0.977	18863	1
CCL8	-6.16	8	-2	0.023	503	0.884	0.977	18862	1
TALDO1	-6.16	8	-1.99	0.0231	504	0.884	0.977	18861	1
ZNF217	-6.15	8	-1.99	0.0231	505	0.884	0.977	18860	1
GSE1	-6.15	8	-1.99	0.0231	506	0.884	0.977	18859	1
LRFN4	-6.15	8	-1.99	0.0232	507	0.884	0.977	18858	1
URGCP-MRPS24	-6.15	8	-1.99	0.0232	508	0.884	0.977	18857	1
TRAPPC8	-6.15	8	-1.99	0.0232	509	0.884	0.977	18856	1
UBXN6	-6.14	8	-1.99	0.0233	510	0.884	0.977	18855	1
BAZ1B	-6.14	8	-1.99	0.0234	511	0.884	0.977	18854	1
LNX1	-6.14	8	-1.99	0.0234	512	0.884	0.977	18853	1
HIPK4	-6.14	8	-1.99	0.0234	513	0.884	0.977	18852	1
FAM208B	-6.14	8	-1.99	0.0235	514	0.884	0.977	18851	1
C1QTNF9B-AS1	-6.13	8	-1.99	0.0235	515	0.884	0.976	18850	1
RBL2	-6.13	8	-1.99	0.0236	516	0.884	0.976	18849	1
OR52N1	-6.13	8	-1.98	0.0236	517	0.885	0.976	18848	1
MLKL	-6.12	8	-1.98	0.0238	518	0.886	0.976	18847	1
OASL	-6.12	8	-1.98	0.0238	519	0.886	0.976	18846	1
MRPS17	-6.12	8	-1.98	0.0238	520	0.886	0.976	18845	1
TPST2	-6.12	8	-1.98	0.0239	521	0.886	0.976	18844	1
MEIS1	-6.11	8	-1.98	0.0239	522	0.886	0.976	18843	1
GNG8	-6.11	8	-1.98	0.024	523	0.887	0.976	18842	1
MCHR1	-6.11	8	-1.98	0.024	524	0.887	0.976	18841	1
SEMA3A	-6.1	8	-1.97	0.0241	525	0.889	0.976	18840	1
KRT14	-6.1	8	-1.97	0.0242	526	0.889	0.976	18839	1
LIN37	-6.09	8	-1.97	0.0243	527	0.889	0.976	18838	1
TMEFF1	-6.09	8	-1.97	0.0243	528	0.889	0.976	18837	1
NDC1	-6.09	8	-1.97	0.0243	529	0.889	0.976	18836	1
NR1D1	-6.09	8	-1.97	0.0243	530	0.889	0.976	18835	1
GTF2F2	-5.27	6	-1.97	0.0244	531	0.89	0.976	18834	1
SLC25A42	-6.08	8	-1.97	0.0245	532	0.89	0.975	18833	1
MMADHC	-6.08	8	-1.97	0.0245	533	0.89	0.975	18832	1
CIPC	-6.07	8	-1.97	0.0247	534	0.89	0.975	18831	1
ALDOA	-6.07	8	-1.96	0.0247	535	0.89	0.975	18830	1
NUDT9	-6.07	8	-1.96	0.0248	536	0.89	0.975	18829	1
RAB5A	-6.07	8	-1.96	0.0248	537	0.89	0.975	18828	1
OXCT2	-6.06	8	-1.96	0.0249	538	0.89	0.975	18827	1
REV1	-6.06	8	-1.96	0.0249	539	0.89	0.975	18826	1
CCDC40	-6.06	8	-1.96	0.0249	540	0.89	0.975	18825	1
TST	-6.05	8	-1.96	0.0251	541	0.89	0.975	18824	1
ctrl_185	-6.05	8	-1.96	0.0251	542	0.89	0.975	18823	1
CATSPERB	-6.05	8	-1.96	0.0252	543	0.89	0.975	18822	1
MFSD7	-6.04	8	-1.96	0.0252	544	0.89	0.975	18821	1
RNF19A	-6.04	8	-1.96	0.0253	545	0.89	0.975	18820	1
SMAD1	-6.04	8	-1.95	0.0254	546	0.89	0.975	18819	1
CFAP58	-6.03	8	-1.95	0.0255	547	0.89	0.975	18818	1
ENDOD1	-6.03	8	-1.95	0.0255	548	0.89	0.975	18817	1
EPG5	-6.03	8	-1.95	0.0255	549	0.89	0.975	18816	1
LCMT1	-6.03	8	-1.95	0.0255	550	0.89	0.974	18815	1
PRSS48	-6.03	8	-1.95	0.0255	551	0.89	0.974	18814	1
OR10H4	-6.03	8	-1.95	0.0255	552	0.89	0.974	18813	1
FER1L5	-6.03	8	-1.95	0.0255	553	0.89	0.974	18812	1
DYX1C1	-6.02	8	-1.95	0.0257	554	0.89	0.974	18811	1
MINA	-6.02	8	-1.95	0.0257	555	0.89	0.974	18810	1
ctrl_235	-6.01	8	-1.95	0.0258	556	0.89	0.974	18809	1
GTF2H1	-6.01	8	-1.94	0.0259	557	0.89	0.974	18808	1
GOLT1B	-6.01	8	-1.94	0.0259	558	0.89	0.974	18807	1
C9orf40	-6.01	8	-1.94	0.0259	559	0.89	0.974	18806	1
CPT1B	-6.01	8	-1.94	0.026	560	0.89	0.974	18805	1
IL27	-6.01	8	-1.94	0.026	561	0.89	0.974	18804	1
ADAMTS9	-6.01	8	-1.94	0.026	562	0.89	0.974	18803	1
DMBX1	-6.01	8	-1.94	0.026	563	0.89	0.974	18802	1
SLC35E2B	-6.01	8	-1.94	0.026	564	0.89	0.974	18801	1
B4GALNT3	-6	8	-1.94	0.0261	565	0.89	0.974	18800	1
EIF3M	-6	8	-1.94	0.0261	566	0.89	0.974	18799	1
CNPY2	-6	8	-1.94	0.0262	567	0.89	0.974	18798	1
SOCS2	-6	8	-1.94	0.0262	568	0.89	0.974	18797	1
ACOX1	-5.99	8	-1.94	0.0262	569	0.89	0.974	18796	1
STRN	-5.99	8	-1.94	0.0263	570	0.89	0.974	18795	1
CLCA1	-5.99	8	-1.94	0.0263	571	0.89	0.974	18794	1
CSE1L	-5.99	8	-1.94	0.0263	572	0.89	0.974	18793	1
SGIP1	-5.99	8	-1.94	0.0263	573	0.89	0.974	18792	1
CD74	-5.99	8	-1.94	0.0264	574	0.891	0.974	18791	1
CD247	-5.98	8	-1.93	0.0265	575	0.893	0.973	18790	1
SPACA4	-5.98	8	-1.93	0.0266	576	0.894	0.973	18789	1
OR2B2	-5.97	8	-1.93	0.0267	577	0.896	0.973	18788	1
BCL3	-5.97	8	-1.93	0.0267	578	0.896	0.973	18787	1
C12orf49	-5.96	8	-1.93	0.0269	579	0.898	0.973	18786	1
TRIM62	-5.96	8	-1.93	0.027	580	0.898	0.973	18785	1
MARCH2	-5.95	8	-1.93	0.0271	581	0.898	0.973	18784	1
CHMP6	-5.95	8	-1.92	0.0271	582	0.898	0.973	18783	1
ENPP6	-5.95	8	-1.92	0.0271	583	0.898	0.973	18782	1
NT5E	-5.95	8	-1.92	0.0272	584	0.898	0.973	18781	1
HLA-DRA	-5.95	8	-1.92	0.0272	585	0.898	0.973	18780	1
GLRA3	-5.95	8	-1.92	0.0272	586	0.898	0.973	18779	1
ZNF280D	-5.95	8	-1.92	0.0272	587	0.898	0.973	18778	1
LSM7	-5.95	8	-1.92	0.0273	588	0.898	0.973	18777	1
S100A11	-5.93	8	-1.92	0.0276	589	0.905	0.972	18776	1
TMEM129	-5.93	8	-1.92	0.0276	590	0.905	0.972	18775	1
MCCC2	-5.93	8	-1.92	0.0277	591	0.905	0.972	18774	1
MYBPC1	-5.93	8	-1.92	0.0277	592	0.905	0.972	18773	1
NAA25	-5.92	8	-1.91	0.0279	593	0.905	0.972	18772	1
APITD1	-5.92	8	-1.91	0.0279	594	0.905	0.972	18771	1
UBA6	-5.91	8	-1.91	0.028	595	0.905	0.972	18770	1
MYO1C	-5.91	8	-1.91	0.028	596	0.905	0.972	18769	1
ANKS1B	-5.91	8	-1.91	0.028	597	0.905	0.972	18768	1
CDHR3	-5.91	8	-1.91	0.028	598	0.905	0.972	18767	1
ORAI3	-5.91	8	-1.91	0.0281	599	0.905	0.972	18766	1
NOL7	-5.91	8	-1.91	0.0281	600	0.905	0.972	18765	1
PLEKHS1	-5.9	8	-1.91	0.0282	601	0.905	0.972	18764	1
NRL	-5.9	8	-1.91	0.0282	602	0.905	0.972	18763	1
ZNF593	-5.9	8	-1.91	0.0282	603	0.905	0.972	18762	1
NF2	-5.9	8	-1.91	0.0282	604	0.905	0.972	18761	1
PAIP2B	-5.9	8	-1.91	0.0283	605	0.905	0.972	18760	1
SIGLEC15	-5.9	8	-1.91	0.0284	606	0.906	0.972	18759	1
RNF25	-5.89	8	-1.9	0.0284	607	0.906	0.972	18758	1
ENHO	-5.89	8	-1.9	0.0284	608	0.906	0.972	18757	1
PLCZ1	-5.89	8	-1.9	0.0285	609	0.906	0.971	18756	1
SULT1A4	-5.88	8	-1.9	0.0286	610	0.906	0.971	18755	1
SMIM17	-5.88	8	-1.9	0.0286	611	0.906	0.971	18754	1
FAM110A	-5.88	8	-1.9	0.0286	612	0.906	0.971	18753	1
TSPYL5	-5.88	8	-1.9	0.0288	613	0.908	0.971	18752	1
KHDC3L	-5.88	8	-1.9	0.0288	614	0.908	0.971	18751	1
RNF133	-5.87	8	-1.9	0.0289	615	0.908	0.971	18750	1
CSNK1G1	-5.87	8	-1.9	0.0289	616	0.908	0.971	18749	1
PLGRKT	-5.87	8	-1.9	0.0289	617	0.908	0.971	18748	1
DERL1	-5.87	8	-1.9	0.029	618	0.908	0.971	18747	1
LMNB2	-5.86	8	-1.89	0.0291	619	0.908	0.971	18746	1
C4BPB	-5.86	8	-1.89	0.0291	620	0.908	0.971	18745	1
ADTRP	-5.85	8	-1.89	0.0293	621	0.909	0.971	18744	1
DNAL4	-5.85	8	-1.89	0.0293	622	0.909	0.971	18743	1
CST5	-5.85	8	-1.89	0.0293	623	0.909	0.971	18742	1
GSPT2	-5.85	8	-1.89	0.0294	624	0.909	0.971	18741	1
DUSP5	-5.85	8	-1.89	0.0294	625	0.909	0.971	18740	1
PID1	-5.85	8	-1.89	0.0295	626	0.909	0.971	18739	1
UFM1	-5.85	8	-1.89	0.0295	627	0.909	0.971	18738	1
ZBTB47	-5.84	8	-1.89	0.0295	628	0.909	0.97	18737	1
CDC5L	-5.84	8	-1.89	0.0296	629	0.909	0.97	18736	1
RPP25	-5.84	8	-1.89	0.0296	630	0.909	0.97	18735	1
C6orf52	-5.84	8	-1.89	0.0297	631	0.909	0.97	18734	1
DBX2	-5.83	8	-1.88	0.0297	632	0.909	0.97	18733	1
GEMIN7	-5.83	8	-1.88	0.0298	633	0.909	0.97	18732	1
ALS2CR11	-5.83	8	-1.88	0.0298	634	0.909	0.97	18731	1
AIMP2	-5.83	8	-1.88	0.0298	635	0.909	0.97	18730	1
GEMIN4	-5.83	8	-1.88	0.0298	636	0.909	0.97	18729	1
PRODH2	-5.83	8	-1.88	0.0299	637	0.909	0.97	18728	1
WFDC5	-5.82	8	-1.88	0.03	638	0.909	0.97	18727	1
PPIL3	-5.82	8	-1.88	0.03	639	0.909	0.97	18726	1
TMEM217	-5.81	8	-1.88	0.0303	640	0.912	0.97	18725	1
EIF1AD	-5.81	8	-1.88	0.0304	641	0.912	0.97	18724	1
TFIP11	-5.8	8	-1.87	0.0304	642	0.912	0.97	18723	1
FRMD5	-5.8	8	-1.87	0.0305	643	0.912	0.97	18722	1
LRRC74B	-5.8	8	-1.87	0.0305	644	0.912	0.97	18721	1
TBC1D30	-5.8	8	-1.87	0.0305	645	0.912	0.969	18720	1
MON2	-5.8	8	-1.87	0.0305	646	0.912	0.969	18719	1
ATP6V1F	-5.8	8	-1.87	0.0306	647	0.912	0.969	18718	1
FBXW7	-5.8	8	-1.87	0.0306	648	0.912	0.969	18717	1
ABCB7	-5.79	8	-1.87	0.0306	649	0.912	0.969	18716	1
SLC28A1	-5.79	8	-1.87	0.0307	650	0.912	0.969	18715	1
COPE	-5.79	8	-1.87	0.0307	651	0.912	0.969	18714	1
E2F5	-5.79	8	-1.87	0.0307	652	0.912	0.969	18713	1
ACER1	-5.79	8	-1.87	0.0308	653	0.913	0.969	18712	1
ZNF391	-5.79	8	-1.87	0.0308	654	0.913	0.969	18711	1
RABL3	-5.78	8	-1.87	0.0309	655	0.914	0.969	18710	1
SIGLEC12	-5.78	8	-1.86	0.0311	656	0.916	0.969	18709	1
TULP3	-5.77	8	-1.86	0.0311	657	0.916	0.969	18708	1
SPIDR	-5.77	8	-1.86	0.0311	658	0.916	0.969	18707	1
ZNF511	-5.77	8	-1.86	0.0313	659	0.919	0.969	18706	1
OR4A47	-5.77	8	-1.86	0.0313	660	0.919	0.969	18705	1
PHC2	-4.99	6	-1.86	0.0315	661	0.922	0.969	18704	1
RBM17	-5.76	8	-1.86	0.0316	662	0.923	0.968	18703	1
TM9SF4	-5.75	8	-1.86	0.0317	663	0.923	0.968	18702	1
ctrl_152	-5.75	8	-1.86	0.0317	664	0.923	0.968	18701	1
DPM2	-5.75	8	-1.86	0.0317	665	0.923	0.968	18700	1
ENTPD1	-5.74	8	-1.85	0.032	666	0.926	0.968	18699	1
NKX2-6	-5.74	8	-1.85	0.032	667	0.926	0.968	18698	1
SLC25A1	-5.74	8	-1.85	0.032	668	0.926	0.968	18697	1
CLGN	-5.74	8	-1.85	0.0321	669	0.926	0.968	18696	1
PPM1B	-5.73	8	-1.85	0.0322	670	0.926	0.968	18695	1
MELK	-5.73	8	-1.85	0.0322	671	0.926	0.968	18694	1
NIPBL	-5.73	8	-1.85	0.0323	672	0.926	0.968	18693	1
APPL2	-5.73	8	-1.85	0.0323	673	0.926	0.968	18692	1
FAM231A	-5.73	8	-1.85	0.0323	674	0.926	0.968	18691	1
ST6GALNAC5	-5.72	8	-1.85	0.0323	675	0.926	0.968	18690	1
FRAT2	-5.72	8	-1.85	0.0323	676	0.926	0.968	18689	1
DDA1	-5.72	8	-1.85	0.0324	677	0.926	0.968	18688	1
IPMK	-5.72	8	-1.84	0.0325	678	0.927	0.967	18687	1
KRTAP5-1	-5.72	8	-1.84	0.0325	679	0.927	0.967	18686	1
TRAPPC13	-5.72	8	-1.84	0.0326	680	0.927	0.967	18685	1
CNGA1	-5.71	8	-1.84	0.0327	681	0.927	0.967	18684	1
SNRNP70	-5.71	8	-1.84	0.0327	682	0.927	0.967	18683	1
MYOZ3	-5.71	8	-1.84	0.0328	683	0.927	0.967	18682	1
RTF1	-5.7	8	-1.84	0.0329	684	0.927	0.967	18681	1
PRAMEF11	-5.7	8	-1.84	0.033	685	0.927	0.967	18680	1
PPP2R2B	-5.7	8	-1.84	0.033	686	0.927	0.967	18679	1
ERLIN2	-5.7	8	-1.84	0.033	687	0.927	0.967	18678	1
PDPN	-5.7	8	-1.84	0.0331	688	0.927	0.967	18677	1
PAF1	-5.69	8	-1.84	0.0331	689	0.927	0.967	18676	1
POLR2D	-5.69	8	-1.84	0.0332	690	0.927	0.967	18675	1
CRIP2	-5.69	8	-1.84	0.0332	691	0.927	0.967	18674	1
ctrl_130	-5.69	8	-1.83	0.0333	692	0.927	0.967	18673	1
STK11	-5.68	8	-1.83	0.0333	693	0.927	0.967	18672	1
SBNO2	-5.68	8	-1.83	0.0334	694	0.927	0.967	18671	1
HBG2	-5.68	8	-1.83	0.0335	695	0.927	0.967	18670	1
PHF3	-5.68	8	-1.83	0.0335	696	0.927	0.967	18669	1
CYLD	-5.67	8	-1.83	0.0336	697	0.927	0.966	18668	1
HORMAD2	-5.67	8	-1.83	0.0336	698	0.927	0.966	18667	1
SFT2D3	-5.67	8	-1.83	0.0336	699	0.927	0.966	18666	1
CASP3	-5.67	8	-1.83	0.0336	700	0.927	0.966	18665	1
FKBP4	-5.67	8	-1.83	0.0337	701	0.927	0.966	18664	1
ACSF2	-5.67	8	-1.83	0.0338	702	0.927	0.966	18663	1
C2orf50	-5.66	8	-1.83	0.0338	703	0.927	0.966	18662	1
PDZK1	-5.66	8	-1.83	0.0339	704	0.927	0.966	18661	1
NARFL	-5.66	8	-1.83	0.034	705	0.927	0.966	18660	1
APLP1	-5.66	8	-1.83	0.034	706	0.927	0.966	18659	1
CDC42EP5	-5.66	8	-1.83	0.034	707	0.927	0.966	18658	1
IFRD1	-5.66	8	-1.82	0.034	708	0.927	0.966	18657	1
CDC6	-5.66	8	-1.82	0.034	709	0.927	0.966	18656	1
SOX12	-5.65	8	-1.82	0.0341	710	0.927	0.966	18655	1
MIER2	-5.65	8	-1.82	0.0341	711	0.927	0.966	18654	1
TECTB	-5.65	8	-1.82	0.0342	712	0.927	0.966	18653	1
PIK3R1	-5.65	8	-1.82	0.0342	713	0.927	0.966	18652	1
KMT2E	-5.65	8	-1.82	0.0342	714	0.927	0.966	18651	1
SENP6	-5.65	8	-1.82	0.0342	715	0.927	0.966	18650	1
ZSWIM6	-5.64	8	-1.82	0.0345	716	0.93	0.966	18649	1
SH3RF3	-5.64	8	-1.82	0.0345	717	0.93	0.965	18648	1
RNF150	-5.64	8	-1.82	0.0345	718	0.93	0.965	18647	1
LRIG3	-5.64	8	-1.82	0.0345	719	0.93	0.965	18646	1
TNFAIP8L2-SCNM1	-5.64	8	-1.82	0.0346	720	0.93	0.965	18645	1
AKAP7	-5.63	8	-1.82	0.0346	721	0.93	0.965	18644	1
ESRRG	-5.63	8	-1.82	0.0347	722	0.931	0.965	18643	1
TULP4	-5.63	8	-1.81	0.0348	723	0.933	0.965	18642	1
LNX2	-5.62	8	-1.81	0.035	724	0.935	0.965	18641	1
VGLL4	-5.61	8	-1.81	0.0352	725	0.936	0.965	18640	1
VIP	-5.61	8	-1.81	0.0352	726	0.936	0.965	18639	1
TMEM222	-5.61	8	-1.81	0.0353	727	0.936	0.965	18638	1
IL2	-5.61	8	-1.81	0.0353	728	0.936	0.965	18637	1
PLXNB2	-5.61	8	-1.81	0.0353	729	0.936	0.965	18636	1
HIST1H2AJ	-5.61	8	-1.81	0.0353	730	0.936	0.965	18635	1
BIVM	-5.61	8	-1.81	0.0354	731	0.936	0.965	18634	1
ARSD	-5.6	8	-1.81	0.0354	732	0.936	0.965	18633	1
MSL1	-5.6	8	-1.81	0.0354	733	0.936	0.965	18632	1
PPFIA3	-5.6	8	-1.8	0.0355	734	0.938	0.964	18631	1
LPGAT1	-5.59	8	-1.8	0.0358	735	0.942	0.964	18630	1
C12orf66	-5.59	8	-1.8	0.0359	736	0.942	0.964	18629	1
RILPL2	-5.59	8	-1.8	0.0359	737	0.942	0.964	18628	1
IER5L	-5.58	8	-1.8	0.0361	738	0.943	0.964	18627	1
MAD2L1	-5.58	8	-1.8	0.0361	739	0.943	0.964	18626	1
TMED6	-5.58	8	-1.8	0.0361	740	0.943	0.964	18625	1
ASNA1	-5.57	8	-1.8	0.0362	741	0.943	0.964	18624	1
IRAK4	-5.57	8	-1.8	0.0362	742	0.943	0.964	18623	1
PELI2	-5.57	8	-1.8	0.0363	743	0.943	0.964	18622	1
KCTD19	-5.57	8	-1.79	0.0364	744	0.943	0.964	18621	1
C18orf8	-5.57	8	-1.79	0.0364	745	0.943	0.964	18620	1
PRR16	-5.57	8	-1.79	0.0364	746	0.943	0.964	18619	1
RBAK-RBAKDN	-5.56	8	-1.79	0.0365	747	0.943	0.964	18618	1
KLHDC8A	-5.56	8	-1.79	0.0365	748	0.943	0.964	18617	1
LSM3	-5.56	8	-1.79	0.0365	749	0.943	0.963	18616	1
ZCCHC8	-5.56	8	-1.79	0.0367	750	0.943	0.963	18615	1
ZNF226	-5.55	8	-1.79	0.0367	751	0.943	0.963	18614	1
SPATA24	-5.55	8	-1.79	0.0368	752	0.943	0.963	18613	1
SLC6A14	-5.55	8	-1.79	0.0368	753	0.943	0.963	18612	1
POTEJ	-5.55	8	-1.79	0.0368	754	0.943	0.963	18611	1
PRELID1	-5.55	8	-1.79	0.0369	755	0.943	0.963	18610	1
HOMER1	-5.55	8	-1.79	0.0369	756	0.943	0.963	18609	1
LGMN	-5.55	8	-1.79	0.037	757	0.943	0.963	18608	1
ZNF641	-5.55	8	-1.79	0.037	758	0.943	0.963	18607	1
CDH5	-5.54	8	-1.79	0.037	759	0.943	0.963	18606	1
PIP4K2A	-5.54	8	-1.79	0.037	760	0.943	0.963	18605	1
PSMB5	-5.54	8	-1.79	0.0371	761	0.944	0.963	18604	1
TFAP2D	-5.54	8	-1.78	0.0372	762	0.945	0.963	18603	1
ZC3H6	-5.53	8	-1.78	0.0374	763	0.948	0.963	18602	1
PTGFRN	-5.53	8	-1.78	0.0374	764	0.948	0.963	18601	1
AGXT	-5.53	8	-1.78	0.0374	765	0.948	0.963	18600	1
LGALS4	-5.52	8	-1.78	0.0377	766	0.952	0.962	18599	1
SNPH	-5.52	8	-1.78	0.0378	767	0.952	0.962	18598	1
HSD17B2	-5.51	8	-1.78	0.0379	768	0.952	0.962	18597	1
RXFP4	-5.51	8	-1.78	0.0379	769	0.952	0.962	18596	1
CAP2	-5.51	8	-1.78	0.0379	770	0.952	0.962	18595	1
MCF2L2	-5.51	8	-1.78	0.0379	771	0.952	0.962	18594	1
MPZ	-5.51	8	-1.77	0.038	772	0.952	0.962	18593	1
RPL7A	-5.51	8	-1.77	0.038	773	0.952	0.962	18592	1
ZNF800	-5.51	8	-1.77	0.0381	774	0.952	0.962	18591	1
PF4V1	-5.5	8	-1.77	0.0381	775	0.952	0.962	18590	1
TRIM14	-5.5	8	-1.77	0.0381	776	0.952	0.962	18589	1
TFAP4	-5.5	8	-1.77	0.0384	777	0.956	0.962	18588	1
PGA3	-5.49	8	-1.77	0.0385	778	0.956	0.962	18587	1
MYLK3	-5.49	8	-1.77	0.0385	779	0.956	0.961	18586	1
CSTF2	-5.49	8	-1.77	0.0385	780	0.956	0.961	18585	1
NFKBID	-5.49	8	-1.77	0.0386	781	0.956	0.961	18584	1
CCDC37	-5.48	8	-1.77	0.0387	782	0.958	0.961	18583	1
GPR31	-5.48	8	-1.77	0.0388	783	0.958	0.961	18582	1
CLCN2	-5.48	8	-1.77	0.0388	784	0.958	0.961	18581	1
VAT1	-5.48	8	-1.76	0.0389	785	0.958	0.961	18580	1
BIRC6	-5.48	8	-1.76	0.0389	786	0.958	0.961	18579	1
FLYWCH1	-5.48	8	-1.76	0.0389	787	0.958	0.961	18578	1
SUPT3H	-5.47	8	-1.76	0.0391	788	0.959	0.961	18577	1
U2SURP	-5.47	8	-1.76	0.0391	789	0.959	0.961	18576	1
ASB7	-5.47	8	-1.76	0.0391	790	0.959	0.961	18575	1
CACNG5	-5.46	8	-1.76	0.0394	791	0.962	0.961	18574	1
ROPN1L	-5.46	8	-1.76	0.0395	792	0.962	0.961	18573	1
ZNF552	-5.46	8	-1.76	0.0395	793	0.962	0.96	18572	1
TMPO	-5.46	8	-1.76	0.0395	794	0.962	0.96	18571	1
ARHGAP9	-5.45	8	-1.76	0.0395	795	0.962	0.96	18570	1
PACSIN2	-5.45	8	-1.75	0.0396	796	0.962	0.96	18569	1
UMPS	-5.45	8	-1.75	0.0396	797	0.962	0.96	18568	1
TXNRD3	-5.45	8	-1.75	0.0397	798	0.962	0.96	18567	1
SLC52A2	-5.44	8	-1.75	0.0399	799	0.963	0.96	18566	1
DCAF12	-5.44	8	-1.75	0.0399	800	0.963	0.96	18565	1
RGAG1	-5.44	8	-1.75	0.0399	801	0.963	0.96	18564	1
ZNF197	-5.44	8	-1.75	0.04	802	0.963	0.96	18563	1
PMCH	-5.44	8	-1.75	0.04	803	0.963	0.96	18562	1
GTPBP2	-5.44	8	-1.75	0.0401	804	0.963	0.96	18561	1
KMT2C	-5.43	8	-1.75	0.0401	805	0.963	0.96	18560	1
SRD5A1	-5.43	8	-1.75	0.0401	806	0.963	0.96	18559	1
NPIPA1	-5.43	8	-1.75	0.0402	807	0.963	0.96	18558	1
TBXA2R	-5.43	8	-1.75	0.0402	808	0.963	0.96	18557	1
TSC2	-5.43	8	-1.75	0.0403	809	0.963	0.96	18556	1
NME3	-5.43	8	-1.75	0.0403	810	0.963	0.96	18555	1
SPATA6	-5.42	8	-1.74	0.0407	811	0.967	0.959	18554	1
HMG20B	-5.41	8	-1.74	0.0407	812	0.967	0.959	18553	1
PADI4	-5.41	8	-1.74	0.0407	813	0.967	0.959	18552	1
CHDH	-5.41	8	-1.74	0.0409	814	0.967	0.959	18551	1
HSPA4L	-5.41	8	-1.74	0.0409	815	0.967	0.959	18550	1
TXNDC9	-5.4	8	-1.74	0.0411	816	0.967	0.959	18549	1
ZBED6	-5.4	8	-1.74	0.0412	817	0.967	0.959	18548	1
C14orf93	-5.4	8	-1.74	0.0412	818	0.967	0.959	18547	1
TCF25	-5.4	8	-1.74	0.0413	819	0.967	0.959	18546	1
MYH15	-5.4	8	-1.74	0.0413	820	0.967	0.959	18545	1
PDLIM2	-5.39	8	-1.74	0.0413	821	0.967	0.959	18544	1
IFNA2	-5.39	8	-1.74	0.0413	822	0.967	0.959	18543	1
SULT1C4	-5.39	8	-1.74	0.0414	823	0.967	0.959	18542	1
PPP2R2C	-5.39	8	-1.73	0.0414	824	0.967	0.959	18541	1
OR10G8	-5.39	8	-1.73	0.0414	825	0.967	0.959	18540	1
PNMAL1	-5.39	8	-1.73	0.0415	826	0.967	0.959	18539	1
TCF7L1	-5.39	8	-1.73	0.0415	827	0.967	0.958	18538	1
PTGER4	-5.38	8	-1.73	0.0417	828	0.967	0.958	18537	1
MZB1	-5.38	8	-1.73	0.0417	829	0.967	0.958	18536	1
OR51A2	-5.38	8	-1.73	0.0417	830	0.967	0.958	18535	1
ZSWIM3	-5.38	8	-1.73	0.0417	831	0.967	0.958	18534	1
C15orf65	-5.38	8	-1.73	0.0417	832	0.967	0.958	18533	1
DCP1A	-5.38	8	-1.73	0.0417	833	0.967	0.958	18532	1
RNASEH2B	-5.38	8	-1.73	0.0418	834	0.967	0.958	18531	1
RASAL2	-5.38	8	-1.73	0.0418	835	0.967	0.958	18530	1
RAC1	-5.38	8	-1.73	0.0418	836	0.967	0.958	18529	1
SNX21	-5.38	8	-1.73	0.0419	837	0.967	0.958	18528	1
GRHL3	-5.37	8	-1.73	0.0419	838	0.967	0.958	18527	1
FAM21A	-5.37	8	-1.73	0.0419	839	0.967	0.958	18526	1
TOR1AIP1	-5.37	8	-1.73	0.042	840	0.967	0.958	18525	1
PKM	-5.37	8	-1.73	0.042	841	0.967	0.958	18524	1
NUDT21	-5.37	8	-1.73	0.0421	842	0.967	0.958	18523	1
CNTN3	-5.37	8	-1.73	0.0421	843	0.967	0.958	18522	1
ctrl_126	-5.36	8	-1.73	0.0423	844	0.967	0.958	18521	1
KRT20	-5.36	8	-1.72	0.0423	845	0.967	0.958	18520	1
DVL3	-5.36	8	-1.72	0.0424	846	0.967	0.958	18519	1
LTB	-5.36	8	-1.72	0.0424	847	0.967	0.958	18518	1
NPAT	-5.36	8	-1.72	0.0425	848	0.967	0.958	18517	1
CORO1B	-5.35	8	-1.72	0.0425	849	0.967	0.957	18516	1
XCL1	-5.35	8	-1.72	0.0427	850	0.967	0.957	18515	1
SLC35G2	-5.35	8	-1.72	0.0428	851	0.967	0.957	18514	1
RTFDC1	-5.35	8	-1.72	0.0428	852	0.967	0.957	18513	1
NUDCD2	-5.34	8	-1.72	0.0428	853	0.967	0.957	18512	1
NHP2	-5.34	8	-1.72	0.0428	854	0.967	0.957	18511	1
SNAI1	-5.34	8	-1.72	0.0429	855	0.967	0.957	18510	1
ZNF468	-5.34	8	-1.72	0.0429	856	0.967	0.957	18509	1
MURC	-5.34	8	-1.72	0.0429	857	0.967	0.957	18508	1
DYRK1B	-5.34	8	-1.72	0.0431	858	0.967	0.957	18507	1
LNPEP	-5.33	8	-1.72	0.0432	859	0.967	0.957	18506	1
INPP5B	-5.33	8	-1.71	0.0432	860	0.967	0.957	18505	1
HS1BP3	-5.33	8	-1.71	0.0432	861	0.967	0.957	18504	1
IRAK1BP1	-5.32	8	-1.71	0.0435	862	0.967	0.957	18503	1
PLEKHJ1	-5.32	8	-1.71	0.0435	863	0.967	0.956	18502	1
SMPDL3A	-5.32	8	-1.71	0.0436	864	0.967	0.956	18501	1
PDXDC1	-5.32	8	-1.71	0.0436	865	0.967	0.956	18500	1
WDR73	-5.32	8	-1.71	0.0437	866	0.967	0.956	18499	1
ATOH8	-5.32	8	-1.71	0.0437	867	0.967	0.956	18498	1
CPSF6	-5.32	8	-1.71	0.0437	868	0.967	0.956	18497	1
XRCC2	-5.32	8	-1.71	0.0437	869	0.967	0.956	18496	1
TPBGL	-5.32	8	-1.71	0.0437	870	0.967	0.956	18495	1
PSMB1	-5.32	8	-1.71	0.0437	871	0.967	0.956	18494	1
RCN2	-5.32	8	-1.71	0.0437	872	0.967	0.956	18493	1
LRFN1	-5.31	8	-1.71	0.0438	873	0.967	0.956	18492	1
TMPRSS11E	-5.31	8	-1.71	0.0438	874	0.967	0.956	18491	1
SDHA	-5.31	8	-1.71	0.0439	875	0.967	0.956	18490	1
ETFB	-5.31	8	-1.71	0.0439	876	0.967	0.956	18489	1
ERCC4	-5.31	8	-1.71	0.044	877	0.967	0.956	18488	1
PLXNA1	-5.31	8	-1.71	0.044	878	0.967	0.956	18487	1
GNB5	-5.31	8	-1.71	0.044	879	0.967	0.956	18486	1
ENPP4	-5.31	8	-1.71	0.044	880	0.967	0.956	18485	1
C17orf59	-5.31	8	-1.71	0.044	881	0.967	0.956	18484	1
ANKIB1	-5.3	8	-1.7	0.0442	882	0.969	0.956	18483	1
INPP5K	-5.3	8	-1.7	0.0442	883	0.969	0.956	18482	1
TLR5	-5.3	8	-1.7	0.0443	884	0.969	0.956	18481	1
CHD1L	-5.3	8	-1.7	0.0443	885	0.969	0.956	18480	1
UCHL5	-5.3	8	-1.7	0.0443	886	0.969	0.956	18479	1
PDZD8	-5.29	8	-1.7	0.0444	887	0.969	0.956	18478	1
MALRD1	-5.28	8	-1.7	0.0449	888	0.978	0.955	18477	1
C17orf64	-5.27	8	-1.69	0.0451	889	0.98	0.955	18476	1
SMARCA4	-5.27	8	-1.69	0.0452	890	0.98	0.955	18475	1
ATP13A1	-5.27	8	-1.69	0.0452	891	0.98	0.955	18474	1
ATRX	-5.27	8	-1.69	0.0452	892	0.98	0.955	18473	1
SSX2	-5.27	8	-1.69	0.0452	893	0.98	0.955	18472	1
STK35	-5.27	8	-1.69	0.0453	894	0.98	0.955	18471	1
ATP6AP2	-5.27	8	-1.69	0.0453	895	0.98	0.955	18470	1
IRF2BP1	-5.26	8	-1.69	0.0454	896	0.98	0.955	18469	1
EXTL1	-5.26	8	-1.69	0.0454	897	0.98	0.955	18468	1
SAMD9	-5.26	8	-1.69	0.0456	898	0.98	0.954	18467	1
CHST13	-5.26	8	-1.69	0.0456	899	0.98	0.954	18466	1
ITPRIPL2	-5.26	8	-1.69	0.0456	900	0.98	0.954	18465	1
OR11H12	-5.26	8	-1.69	0.0457	901	0.98	0.954	18464	1
EIF5A2	-5.26	8	-1.69	0.0457	902	0.98	0.954	18463	1
LIPT2	-5.25	8	-1.69	0.0457	903	0.98	0.954	18462	1
IFIT1B	-5.25	8	-1.69	0.0458	904	0.98	0.954	18461	1
CA11	-5.25	8	-1.69	0.0458	905	0.98	0.954	18460	1
XRN1	-5.24	8	-1.68	0.046	906	0.981	0.954	18459	1
OOEP	-5.24	8	-1.68	0.0461	907	0.981	0.954	18458	1
SCRN1	-5.24	8	-1.68	0.0461	908	0.981	0.954	18457	1
ACPT	-5.24	8	-1.68	0.0462	909	0.981	0.954	18456	1
GOLGA8N	-5.24	8	-1.68	0.0462	910	0.981	0.954	18455	1
SIGLEC10	-5.24	8	-1.68	0.0463	911	0.981	0.954	18454	1
DDX47	-5.23	8	-1.68	0.0463	912	0.981	0.954	18453	1
SAAL1	-5.23	8	-1.68	0.0464	913	0.981	0.954	18452	1
DOCK8	-5.23	8	-1.68	0.0466	914	0.981	0.953	18451	1
OR1J1	-5.23	8	-1.68	0.0466	915	0.981	0.953	18450	1
PPP1R16A	-5.23	8	-1.68	0.0466	916	0.981	0.953	18449	1
PPP1R3E	-5.22	8	-1.68	0.0467	917	0.981	0.953	18448	1
MAP3K4	-5.22	8	-1.68	0.0467	918	0.981	0.953	18447	1
TRIM46	-5.22	8	-1.68	0.0468	919	0.981	0.953	18446	1
OR9K2	-5.22	8	-1.68	0.0468	920	0.981	0.953	18445	1
ZNF594	-5.22	8	-1.68	0.0468	921	0.981	0.953	18444	1
PPA1	-5.22	8	-1.68	0.0469	922	0.981	0.953	18443	1
SEC31B	-5.22	8	-1.68	0.0469	923	0.981	0.953	18442	1
PSMA5	-5.22	8	-1.68	0.047	924	0.981	0.953	18441	1
ZC2HC1C	-5.21	8	-1.67	0.047	925	0.981	0.953	18440	1
TMPRSS5	-5.21	8	-1.67	0.0471	926	0.981	0.953	18439	1
PIM3	-5.21	8	-1.67	0.0471	927	0.981	0.953	18438	1
SYCE1	-5.21	8	-1.67	0.0472	928	0.981	0.953	18437	1
ZNF600	-5.21	8	-1.67	0.0472	929	0.981	0.953	18436	1
RNFT2	-5.21	8	-1.67	0.0472	930	0.981	0.953	18435	1
OR5M9	-5.21	8	-1.67	0.0472	931	0.981	0.953	18434	1
TAF3	-5.21	8	-1.67	0.0473	932	0.981	0.953	18433	1
FRS2	-5.2	8	-1.67	0.0474	933	0.981	0.953	18432	1
RNPEP	-5.2	8	-1.67	0.0475	934	0.981	0.953	18431	1
IMPA1	-5.2	8	-1.67	0.0475	935	0.981	0.953	18430	1
ADSSL1	-5.2	8	-1.67	0.0475	936	0.981	0.952	18429	1
CD68	-5.2	8	-1.67	0.0476	937	0.981	0.952	18428	1
SLC25A52	-5.19	8	-1.67	0.0477	938	0.981	0.952	18427	1
DNAJC15	-5.19	8	-1.67	0.0478	939	0.981	0.952	18426	1
TNIP1	-5.19	8	-1.67	0.0479	940	0.981	0.952	18425	1
ZNF573	-5.19	8	-1.67	0.0479	941	0.981	0.952	18424	1
KCNA1	-5.19	8	-1.67	0.0479	942	0.981	0.952	18423	1
PHOSPHO1	-5.19	8	-1.66	0.048	943	0.981	0.952	18422	1
MCM8	-5.19	8	-1.66	0.048	944	0.981	0.952	18421	1
NIN	-5.19	8	-1.66	0.048	945	0.981	0.952	18420	1
GLT6D1	-5.19	8	-1.66	0.048	946	0.981	0.952	18419	1
LEFTY1	-5.18	8	-1.66	0.048	947	0.981	0.952	18418	1
ITGB7	-5.18	8	-1.66	0.0481	948	0.981	0.952	18417	1
BARD1	-5.18	8	-1.66	0.0481	949	0.981	0.952	18416	1
TSGA10IP	-5.18	8	-1.66	0.0482	950	0.981	0.952	18415	1
CDADC1	-5.18	8	-1.66	0.0482	951	0.981	0.952	18414	1
SULF2	-5.18	8	-1.66	0.0482	952	0.981	0.952	18413	1
SF3B3	-5.18	8	-1.66	0.0483	953	0.981	0.952	18412	1
RETNLB	-5.17	8	-1.66	0.0485	954	0.982	0.951	18411	1
LY6G6D	-5.17	8	-1.66	0.0485	955	0.982	0.951	18410	1
OR13C2	-5.17	8	-1.66	0.0486	956	0.982	0.951	18409	1
ATP6AP1L	-5.17	8	-1.66	0.0486	957	0.982	0.951	18408	1
C6orf62	-5.17	8	-1.66	0.0486	958	0.982	0.951	18407	1
KIAA1683	-5.17	8	-1.66	0.0487	959	0.982	0.951	18406	1
THG1L	-5.16	8	-1.66	0.0488	960	0.984	0.951	18405	1
DCAF15	-5.16	8	-1.66	0.0489	961	0.984	0.951	18404	1
TJP3	-5.15	8	-1.65	0.0491	962	0.986	0.951	18403	1
CEP78	-5.15	8	-1.65	0.0491	963	0.986	0.951	18402	1
SPRED2	-5.15	8	-1.65	0.0492	964	0.986	0.951	18401	1
ABCB9	-5.14	8	-1.65	0.0494	965	0.986	0.951	18400	1
RELN	-5.14	8	-1.65	0.0495	966	0.986	0.951	18399	1
FZD4	-5.14	8	-1.65	0.0495	967	0.986	0.95	18398	1
RPL21	-5.14	8	-1.65	0.0495	968	0.986	0.95	18397	1
RNF152	-5.14	8	-1.65	0.0496	969	0.986	0.95	18396	1
PECR	-5.14	8	-1.65	0.0497	970	0.986	0.95	18395	1
LRP5	-5.13	8	-1.65	0.0497	971	0.986	0.95	18394	1
HBA2	-5.13	8	-1.65	0.05	972	0.986	0.95	18393	1
TSPY4	-5.12	8	-1.64	0.0501	973	0.986	0.95	18392	1
MAN1B1	-5.12	8	-1.64	0.0501	974	0.986	0.95	18391	1
PPHLN1	-5.12	8	-1.64	0.0502	975	0.986	0.95	18390	1
UBE2R2	-5.12	8	-1.64	0.0502	976	0.986	0.95	18389	1
RAB14	-5.12	8	-1.64	0.0503	977	0.986	0.95	18388	1
CSN1S1	-5.11	8	-1.64	0.0504	978	0.986	0.95	18387	1
TAS1R3	-5.11	8	-1.64	0.0506	979	0.986	0.949	18386	1
PGLYRP1	-5.11	8	-1.64	0.0507	980	0.986	0.949	18385	1
MTPN	-5.1	8	-1.64	0.0508	981	0.986	0.949	18384	1
ZHX1	-5.1	8	-1.64	0.0508	982	0.986	0.949	18383	1
AP2A2	-5.1	8	-1.64	0.0509	983	0.986	0.949	18382	1
ANP32E	-5.1	8	-1.64	0.0509	984	0.986	0.949	18381	1
CTAGE9	-5.1	8	-1.64	0.0509	985	0.986	0.949	18380	1
NEURL1	-5.1	8	-1.64	0.051	986	0.986	0.949	18379	1
ZNF622	-5.09	8	-1.63	0.0513	987	0.986	0.949	18378	1
LHFPL5	-5.09	8	-1.63	0.0513	988	0.986	0.949	18377	1
NOLC1	-5.09	8	-1.63	0.0514	989	0.986	0.949	18376	1
SSX4B	-5.09	8	-1.63	0.0514	990	0.986	0.949	18375	1
MARCH8	-5.08	8	-1.63	0.0515	991	0.986	0.949	18374	1
NUP153	-5.08	8	-1.63	0.0515	992	0.986	0.948	18373	1
CIDEA	-5.08	8	-1.63	0.0516	993	0.986	0.948	18372	1
CHRNA10	-5.08	8	-1.63	0.0517	994	0.986	0.948	18371	1
KIR3DL1	-5.08	8	-1.63	0.0517	995	0.986	0.948	18370	1
NPTXR	-5.08	8	-1.63	0.0518	996	0.986	0.948	18369	1
C21orf33	-5.08	8	-1.63	0.0518	997	0.986	0.948	18368	1
DEAF1	-5.07	8	-1.63	0.0519	998	0.986	0.948	18367	1
TRAF6	-5.07	8	-1.63	0.052	999	0.986	0.948	18366	1
RAB3A	-5.07	8	-1.63	0.052	1000	0.986	0.948	18365	1
PKP2	-5.07	8	-1.63	0.052	1001	0.986	0.948	18364	1
MGEA5	-5.07	8	-1.63	0.0521	1002	0.986	0.948	18363	1
NR2C2	-5.07	8	-1.62	0.0521	1003	0.986	0.948	18362	1
CCL17	-5.06	8	-1.62	0.0523	1004	0.986	0.948	18361	1
SRSF11	-5.06	8	-1.62	0.0523	1005	0.986	0.948	18360	1
KIF18B	-5.06	8	-1.62	0.0523	1006	0.986	0.948	18359	1
PPP2R2D	-5.06	8	-1.62	0.0524	1007	0.986	0.948	18358	1
MARCKS	-5.06	8	-1.62	0.0524	1008	0.986	0.948	18357	1
SLC43A2	-5.06	8	-1.62	0.0525	1009	0.986	0.948	18356	1
ATP6V0C	-5.05	8	-1.62	0.0526	1010	0.986	0.947	18355	0.999
DUT	-5.05	8	-1.62	0.0526	1011	0.986	0.947	18354	0.999
XKR6	-5.05	8	-1.62	0.0526	1012	0.986	0.947	18353	0.999
DAZ3	-5.05	8	-1.62	0.0527	1013	0.986	0.947	18352	0.999
BARHL1	-5.05	8	-1.62	0.0528	1014	0.986	0.947	18351	0.999
RPL37A	-5.05	8	-1.62	0.0528	1015	0.986	0.947	18350	0.999
ACMSD	-5.05	8	-1.62	0.0529	1016	0.986	0.947	18349	0.999
EMC6	-5.05	8	-1.62	0.0529	1017	0.986	0.947	18348	0.999
CYYR1	-5.05	8	-1.62	0.0529	1018	0.986	0.947	18347	0.999
CHAC1	-5.04	8	-1.62	0.0529	1019	0.986	0.947	18346	0.999
STK17B	-5.04	8	-1.62	0.0531	1020	0.986	0.947	18345	0.999
ZNF182	-5.04	8	-1.61	0.0532	1021	0.986	0.947	18344	0.999
POLI	-5.03	8	-1.61	0.0533	1022	0.986	0.947	18343	0.999
PPP1R14A	-5.03	8	-1.61	0.0533	1023	0.986	0.947	18342	0.999
ARPC5L	-5.03	8	-1.61	0.0533	1024	0.986	0.947	18341	0.999
LRRC1	-5.03	8	-1.61	0.0533	1025	0.986	0.947	18340	0.999
KRTAP4-6	-5.03	8	-1.61	0.0534	1026	0.986	0.947	18339	0.999
TAF8	-5.03	8	-1.61	0.0535	1027	0.986	0.947	18338	0.999
RMND5B	-5.03	8	-1.61	0.0536	1028	0.986	0.946	18337	0.999
MPPE1	-5.03	8	-1.61	0.0536	1029	0.986	0.946	18336	0.999
GCHFR	-5.03	8	-1.61	0.0536	1030	0.986	0.946	18335	0.999
GAPDHS	-5.02	8	-1.61	0.0537	1031	0.986	0.946	18334	0.999
TMEM177	-5.02	8	-1.61	0.0538	1032	0.986	0.946	18333	0.999
IL1RAP	-5.02	8	-1.61	0.0538	1033	0.986	0.946	18332	0.999
TRIM72	-5.02	8	-1.61	0.0538	1034	0.986	0.946	18331	0.999
MGAT1	-5.02	8	-1.61	0.0538	1035	0.986	0.946	18330	0.999
CC2D1A	-5.02	8	-1.61	0.0539	1036	0.986	0.946	18329	0.999
ATP4A	-5.02	8	-1.61	0.0539	1037	0.986	0.946	18328	0.999
CRIM1	-5.01	8	-1.61	0.0542	1038	0.986	0.946	18327	0.999
C12orf65	-5.01	8	-1.6	0.0543	1039	0.986	0.946	18326	0.999
UTF1	-5.01	8	-1.6	0.0543	1040	0.986	0.946	18325	0.999
LARP7	-5	8	-1.6	0.0544	1041	0.986	0.946	18324	0.999
ZNF25	-5	8	-1.6	0.0545	1042	0.986	0.946	18323	0.999
CRYGS	-5	8	-1.6	0.0546	1043	0.986	0.945	18322	0.999
PSAP	-5	8	-1.6	0.0546	1044	0.986	0.945	18321	0.999
RNASEH2A	-5	8	-1.6	0.0547	1045	0.986	0.945	18320	0.999
DBN1	-5	8	-1.6	0.0547	1046	0.986	0.945	18319	0.999
PTPN11	-5	8	-1.6	0.0547	1047	0.986	0.945	18318	0.999
HPCAL4	-4.99	8	-1.6	0.0549	1048	0.986	0.945	18317	0.999
AMZ2	-4.99	8	-1.6	0.0549	1049	0.986	0.945	18316	0.999
KTN1	-4.99	8	-1.6	0.0551	1050	0.986	0.945	18315	0.999
KIAA0195	-4.99	8	-1.6	0.0551	1051	0.986	0.945	18314	0.999
KPNA2	-4.99	8	-1.6	0.0551	1052	0.986	0.945	18313	0.999
FANK1	-4.98	8	-1.6	0.0552	1053	0.986	0.945	18312	0.999
HHIP	-4.98	8	-1.6	0.0553	1054	0.986	0.945	18311	0.999
OR7A5	-4.98	8	-1.6	0.0553	1055	0.986	0.945	18310	0.999
WDR46	-4.98	8	-1.6	0.0553	1056	0.986	0.945	18309	0.999
DEFB127	-4.98	8	-1.59	0.0555	1057	0.986	0.944	18308	0.999
GPATCH11	-4.97	8	-1.59	0.0555	1058	0.986	0.944	18307	0.999
C1orf159	-4.97	8	-1.59	0.0556	1059	0.986	0.944	18306	0.999
PIN1	-4.97	8	-1.59	0.0558	1060	0.986	0.944	18305	0.999
NGF	-4.97	8	-1.59	0.0559	1061	0.986	0.944	18304	0.999
ISCA1	-4.96	8	-1.59	0.056	1062	0.986	0.944	18303	0.999
TMPRSS11D	-4.96	8	-1.59	0.056	1063	0.986	0.944	18302	0.999
POTEF	-4.96	8	-1.59	0.056	1064	0.986	0.944	18301	0.999
CIR1	-4.96	8	-1.59	0.0561	1065	0.986	0.944	18300	0.999
CGNL1	-4.96	8	-1.59	0.0563	1066	0.986	0.944	18299	0.999
CDK5RAP1	-4.95	8	-1.59	0.0564	1067	0.986	0.944	18298	0.999
DACT3	-4.95	8	-1.59	0.0565	1068	0.986	0.944	18297	0.999
ANKRD11	-4.95	8	-1.58	0.0566	1069	0.986	0.943	18296	0.998
POLR3GL	-4.94	8	-1.58	0.0567	1070	0.986	0.943	18295	0.998
WDR18	-4.94	8	-1.58	0.0567	1071	0.986	0.943	18294	0.998
MEOX1	-4.94	8	-1.58	0.0568	1072	0.986	0.943	18293	0.998
ADAMTSL5	-4.94	8	-1.58	0.057	1073	0.986	0.943	18292	0.998
GRB10	-4.94	8	-1.58	0.057	1074	0.986	0.943	18291	0.998
RBMX	-4.94	8	-1.58	0.057	1075	0.986	0.943	18290	0.998
CRABP1	-4.94	8	-1.58	0.0571	1076	0.986	0.943	18289	0.998
RRP1	-4.94	8	-1.58	0.0571	1077	0.986	0.943	18288	0.998
KRTAP23-1	-4.93	8	-1.58	0.0571	1078	0.986	0.943	18287	0.998
GPRC5C	-4.92	8	-1.58	0.0575	1079	0.986	0.942	18286	0.998
ATP6V0E1	-4.92	8	-1.58	0.0575	1080	0.986	0.942	18285	0.998
ZNF273	-4.92	8	-1.57	0.0576	1081	0.986	0.942	18284	0.998
MARC1	-4.92	8	-1.57	0.0577	1082	0.986	0.942	18283	0.998
HYAL3	-4.92	8	-1.57	0.0577	1083	0.986	0.942	18282	0.998
TMEM260	-4.92	8	-1.57	0.0577	1084	0.986	0.942	18281	0.998
CDC42BPA	-4.92	8	-1.57	0.0578	1085	0.986	0.942	18280	0.998
MEF2D	-4.92	8	-1.57	0.0578	1086	0.986	0.942	18279	0.998
HMBOX1	-4.92	8	-1.57	0.0578	1087	0.986	0.942	18278	0.998
ATAD3C	-4.92	8	-1.57	0.0578	1088	0.986	0.942	18277	0.998
NAA38	-4.91	8	-1.57	0.0579	1089	0.986	0.942	18276	0.998
BLCAP	-4.91	8	-1.57	0.0579	1090	0.986	0.942	18275	0.998
KHDC1	-4.91	8	-1.57	0.0579	1091	0.986	0.942	18274	0.998
FFAR3	-4.91	8	-1.57	0.0579	1092	0.986	0.942	18273	0.998
ZNF585A	-4.91	8	-1.57	0.058	1093	0.986	0.942	18272	0.998
MMRN2	-4.91	8	-1.57	0.058	1094	0.986	0.942	18271	0.998
ZMYM3	-4.91	8	-1.57	0.058	1095	0.986	0.942	18270	0.998
SECTM1	-4.91	8	-1.57	0.058	1096	0.986	0.942	18269	0.998
QRFP	-4.91	8	-1.57	0.0582	1097	0.986	0.942	18268	0.998
MYL2	-4.91	8	-1.57	0.0582	1098	0.986	0.942	18267	0.998
LUC7L2	-4.9	8	-1.57	0.0584	1099	0.986	0.942	18266	0.998
RAPGEFL1	-4.9	8	-1.57	0.0584	1100	0.986	0.942	18265	0.998
SREK1	-4.9	8	-1.57	0.0585	1101	0.986	0.942	18264	0.998
HAO1	-4.9	8	-1.57	0.0585	1102	0.986	0.941	18263	0.998
HLA-DMB	-4.89	8	-1.57	0.0587	1103	0.986	0.941	18262	0.998
FADS1	-4.89	8	-1.56	0.0588	1104	0.986	0.941	18261	0.998
CSK	-4.89	8	-1.56	0.0589	1105	0.986	0.941	18260	0.998
SPTBN1	-4.89	8	-1.56	0.059	1106	0.986	0.941	18259	0.998
PI4K2A	-4.88	8	-1.56	0.059	1107	0.986	0.941	18258	0.998
SELM	-4.88	8	-1.56	0.059	1108	0.986	0.941	18257	0.998
RNF181	-4.88	8	-1.56	0.059	1109	0.986	0.941	18256	0.998
WBP2	-4.87	8	-1.56	0.0596	1110	0.986	0.94	18255	0.998
GPR75-ASB3	-4.87	8	-1.56	0.0596	1111	0.986	0.94	18254	0.998
ATM	-4.87	8	-1.56	0.0596	1112	0.986	0.94	18253	0.998
HUS1	-4.87	8	-1.56	0.0597	1113	0.986	0.94	18252	0.998
APTX	-4.87	8	-1.56	0.0597	1114	0.986	0.94	18251	0.998
ARL14	-4.87	8	-1.56	0.0597	1115	0.986	0.94	18250	0.998
PCDHB5	-4.87	8	-1.56	0.0597	1116	0.986	0.94	18249	0.998
ZNF184	-4.87	8	-1.56	0.0597	1117	0.986	0.94	18248	0.998
RBM8A	-4.87	8	-1.56	0.0598	1118	0.986	0.94	18247	0.998
DOCK2	-4.87	8	-1.56	0.0598	1119	0.986	0.94	18246	0.998
CHRNA9	-4.87	8	-1.56	0.0598	1120	0.986	0.94	18245	0.998
TNNT3	-4.87	8	-1.56	0.0598	1121	0.986	0.94	18244	0.998
CFAP36	-4.87	8	-1.56	0.0598	1122	0.986	0.94	18243	0.998
PBX1	-4.86	8	-1.56	0.0599	1123	0.986	0.94	18242	0.998
ABHD17A	-4.86	8	-1.56	0.0599	1124	0.986	0.94	18241	0.998
ACP6	-4.86	8	-1.56	0.0599	1125	0.986	0.94	18240	0.998
C19orf57	-4.86	8	-1.55	0.06	1126	0.986	0.94	18239	0.998
CEMIP	-4.86	8	-1.55	0.06	1127	0.986	0.94	18238	0.998
SKAP2	-4.86	8	-1.55	0.0601	1128	0.986	0.94	18237	0.998
KCTD4	-4.86	8	-1.55	0.0601	1129	0.986	0.94	18236	0.998
CCNI2	-4.86	8	-1.55	0.0602	1130	0.986	0.94	18235	0.998
ARL2	-4.85	8	-1.55	0.0603	1131	0.986	0.94	18234	0.998
ZNF710	-4.85	8	-1.55	0.0604	1132	0.986	0.94	18233	0.998
AFP	-4.85	8	-1.55	0.0605	1133	0.986	0.939	18232	0.998
SMIM7	-4.85	8	-1.55	0.0605	1134	0.986	0.939	18231	0.998
MBTD1	-4.84	8	-1.55	0.0608	1135	0.986	0.939	18230	0.998
BEND3	-4.84	8	-1.55	0.0609	1136	0.986	0.939	18229	0.998
FAM177B	-4.84	8	-1.55	0.061	1137	0.986	0.939	18228	0.998
APOBEC3B	-4.84	8	-1.55	0.061	1138	0.986	0.939	18227	0.998
TRMT10A	-4.84	8	-1.55	0.061	1139	0.986	0.939	18226	0.998
ITGAX	-4.84	8	-1.55	0.061	1140	0.986	0.939	18225	0.998
SDHC	-4.83	8	-1.55	0.0611	1141	0.986	0.939	18224	0.998
CCDC80	-4.83	8	-1.55	0.0611	1142	0.986	0.939	18223	0.998
ELOVL6	-4.83	8	-1.54	0.0612	1143	0.986	0.939	18222	0.998
RDH14	-4.83	8	-1.54	0.0612	1144	0.986	0.939	18221	0.998
CRISPLD2	-4.83	8	-1.54	0.0612	1145	0.986	0.939	18220	0.998
TMEM139	-4.83	8	-1.54	0.0612	1146	0.986	0.939	18219	0.998
AQP7	-4.83	8	-1.54	0.0613	1147	0.986	0.939	18218	0.998
APC	-4.83	8	-1.54	0.0613	1148	0.986	0.939	18217	0.998
KRTAP19-8	-4.83	8	-1.54	0.0613	1149	0.986	0.939	18216	0.998
VPS9D1	-4.83	8	-1.54	0.0614	1150	0.986	0.939	18215	0.998
PLK3	-4.83	8	-1.54	0.0614	1151	0.986	0.939	18214	0.998
HNRNPA1L2	-4.82	8	-1.54	0.0615	1152	0.986	0.939	18213	0.998
PNMAL2	-4.82	8	-1.54	0.0615	1153	0.986	0.938	18212	0.998
EIF2A	-4.82	8	-1.54	0.0615	1154	0.986	0.938	18211	0.998
SLX1B	-4.82	8	-1.54	0.0616	1155	0.986	0.938	18210	0.998
MMEL1	-4.82	8	-1.54	0.0616	1156	0.986	0.938	18209	0.998
ARF1	-4.82	8	-1.54	0.0616	1157	0.986	0.938	18208	0.998
MAST2	-4.82	8	-1.54	0.0616	1158	0.986	0.938	18207	0.998
ctrl_237	-4.82	8	-1.54	0.0617	1159	0.986	0.938	18206	0.998
KPTN	-4.82	8	-1.54	0.0617	1160	0.986	0.938	18205	0.998
COG8	-4.82	8	-1.54	0.0618	1161	0.986	0.938	18204	0.998
CTDSP2	-4.81	8	-1.54	0.0619	1162	0.986	0.938	18203	0.998
TRIM37	-4.81	8	-1.54	0.0621	1163	0.986	0.938	18202	0.998
RTP5	-4.81	8	-1.54	0.0622	1164	0.986	0.938	18201	0.998
TTC29	-4.81	8	-1.54	0.0623	1165	0.986	0.938	18200	0.998
SLC31A1	-4.8	8	-1.54	0.0624	1166	0.986	0.938	18199	0.998
KANSL2	-4.8	8	-1.54	0.0624	1167	0.986	0.938	18198	0.998
ZFPM1	-4.8	8	-1.54	0.0624	1168	0.986	0.938	18197	0.998
RAP1GDS1	-4.8	8	-1.53	0.0624	1169	0.986	0.938	18196	0.998
TMEM189	-4.8	8	-1.53	0.0625	1170	0.986	0.938	18195	0.998
TCAP	-4.8	8	-1.53	0.0626	1171	0.986	0.937	18194	0.998
ZBTB18	-4.8	8	-1.53	0.0626	1172	0.986	0.937	18193	0.998
RASGRP3	-4.8	8	-1.53	0.0626	1173	0.986	0.937	18192	0.998
DEFB106A	-4.79	8	-1.53	0.0629	1174	0.986	0.937	18191	0.998
MEX3B	-4.79	8	-1.53	0.0629	1175	0.986	0.937	18190	0.998
EGF	-4.79	8	-1.53	0.0631	1176	0.986	0.937	18189	0.997
TMPRSS4	-4.79	8	-1.53	0.0631	1177	0.986	0.937	18188	0.997
PDK4	-4.78	8	-1.53	0.0631	1178	0.986	0.937	18187	0.997
GPN2	-4.78	8	-1.53	0.0632	1179	0.986	0.937	18186	0.997
FAM3C	-4.78	8	-1.53	0.0633	1180	0.986	0.937	18185	0.997
IFT80	-4.78	8	-1.53	0.0634	1181	0.986	0.937	18184	0.997
SRD5A2	-4.78	8	-1.53	0.0634	1182	0.986	0.937	18183	0.997
OR2B3	-4.78	8	-1.53	0.0634	1183	0.986	0.937	18182	0.997
ERG	-4.78	8	-1.53	0.0635	1184	0.986	0.937	18181	0.997
GALR2	-4.77	8	-1.53	0.0636	1185	0.986	0.936	18180	0.997
ATRAID	-4.77	8	-1.52	0.0637	1186	0.986	0.936	18179	0.997
SLX4	-4.77	8	-1.52	0.0638	1187	0.986	0.936	18178	0.997
DENR	-4.76	8	-1.52	0.064	1188	0.986	0.936	18177	0.997
NEUROD2	-4.76	8	-1.52	0.064	1189	0.986	0.936	18176	0.997
DBNDD2	-4.76	8	-1.52	0.064	1190	0.986	0.936	18175	0.997
TGFA	-4.76	8	-1.52	0.0641	1191	0.986	0.936	18174	0.997
TMCO6	-4.76	8	-1.52	0.0641	1192	0.986	0.936	18173	0.997
SET	-4.76	8	-1.52	0.0643	1193	0.986	0.936	18172	0.997
RPL32	-4.76	8	-1.52	0.0643	1194	0.986	0.936	18171	0.997
SPATA31E1	-4.75	8	-1.52	0.0645	1195	0.986	0.936	18170	0.997
NT5C	-4.75	8	-1.52	0.0646	1196	0.986	0.935	18169	0.997
OGFOD2	-4.75	8	-1.52	0.0647	1197	0.986	0.935	18168	0.997
TCERG1L	-4.74	8	-1.52	0.0648	1198	0.986	0.935	18167	0.997
FTSJ1	-4.74	8	-1.51	0.0649	1199	0.986	0.935	18166	0.997
FTSJ3	-4.74	8	-1.51	0.065	1200	0.986	0.935	18165	0.997
SLC2A12	-4.74	8	-1.51	0.0651	1201	0.986	0.935	18164	0.997
GBP5	-4.74	8	-1.51	0.0651	1202	0.986	0.935	18163	0.997
TSPAN19	-4.74	8	-1.51	0.0651	1203	0.986	0.935	18162	0.997
EIF3G	-4.74	8	-1.51	0.0651	1204	0.986	0.935	18161	0.997
PLEKHO2	-4.74	8	-1.51	0.0652	1205	0.986	0.935	18160	0.997
SPATA12	-4.74	8	-1.51	0.0652	1206	0.986	0.935	18159	0.997
OR7E24	-4.74	8	-1.51	0.0652	1207	0.986	0.935	18158	0.997
SLC9C1	-4.73	8	-1.51	0.0654	1208	0.986	0.935	18157	0.997
KCNB2	-4.73	8	-1.51	0.0655	1209	0.986	0.934	18156	0.997
RPL18	-4.42	7	-1.51	0.0658	1210	0.986	0.934	18155	0.996
KRT17	-4.72	8	-1.51	0.0659	1211	0.986	0.934	18154	0.996
SULF1	-4.72	8	-1.51	0.066	1212	0.986	0.934	18153	0.996
INSL4	-4.71	8	-1.5	0.0662	1213	0.986	0.934	18152	0.996
DSE	-4.71	8	-1.5	0.0663	1214	0.986	0.934	18151	0.996
KRTAP3-2	-4.71	8	-1.5	0.0663	1215	0.986	0.934	18150	0.996
TOB1	-4.71	8	-1.5	0.0663	1216	0.986	0.934	18149	0.996
PRR23A	-4.71	8	-1.5	0.0665	1217	0.986	0.934	18148	0.996
FAM114A1	-4.7	8	-1.5	0.0666	1218	0.986	0.933	18147	0.996
NHEJ1	-4.7	8	-1.5	0.0666	1219	0.986	0.933	18146	0.996
CYB561A3	-4.7	8	-1.5	0.0667	1220	0.986	0.933	18145	0.996
UBOX5	-4.7	8	-1.5	0.0667	1221	0.986	0.933	18144	0.996
CAPN11	-4.7	8	-1.5	0.0669	1222	0.986	0.933	18143	0.996
SERAC1	-4.7	8	-1.5	0.0669	1223	0.986	0.933	18142	0.996
MED7	-4.7	8	-1.5	0.067	1224	0.986	0.933	18141	0.996
OR2F2	-4.7	8	-1.5	0.067	1225	0.986	0.933	18140	0.996
ACVRL1	-4.69	8	-1.5	0.067	1226	0.986	0.933	18139	0.996
KRBOX4	-4.69	8	-1.5	0.067	1227	0.986	0.933	18138	0.996
PSMD2	-4.69	8	-1.5	0.067	1228	0.986	0.933	18137	0.996
GOLGA1	-4.69	8	-1.5	0.0671	1229	0.986	0.933	18136	0.996
MLNR	-4.69	8	-1.5	0.0671	1230	0.986	0.933	18135	0.996
FKBP3	-4.69	8	-1.5	0.0672	1231	0.986	0.933	18134	0.996
CREB1	-4.69	8	-1.5	0.0672	1232	0.986	0.933	18133	0.996
SLC8A1	-4.69	8	-1.5	0.0672	1233	0.986	0.933	18132	0.996
TMEM127	-4.69	8	-1.5	0.0673	1234	0.986	0.933	18131	0.996
LOC643355	-4.69	8	-1.5	0.0673	1235	0.986	0.933	18130	0.996
ZIC5	-4.69	8	-1.5	0.0673	1236	0.986	0.933	18129	0.996
TMIE	-4.68	8	-1.49	0.0675	1237	0.986	0.933	18128	0.996
PHACTR2	-4.68	8	-1.49	0.0675	1238	0.986	0.932	18127	0.996
KRT23	-4.68	8	-1.49	0.0677	1239	0.986	0.932	18126	0.996
FKRP	-4.68	8	-1.49	0.0677	1240	0.986	0.932	18125	0.996
SLC36A2	-4.68	8	-1.49	0.0678	1241	0.986	0.932	18124	0.996
PDHX	-4.68	8	-1.49	0.0678	1242	0.986	0.932	18123	0.996
CCDC65	-4.68	8	-1.49	0.0679	1243	0.986	0.932	18122	0.996
INHBC	-4.67	8	-1.49	0.0679	1244	0.986	0.932	18121	0.996
RFWD2	-4.67	8	-1.49	0.0679	1245	0.986	0.932	18120	0.996
PROK1	-4.67	8	-1.49	0.0679	1246	0.986	0.932	18119	0.996
DDRGK1	-4.67	8	-1.49	0.0681	1247	0.986	0.932	18118	0.996
ZC3H4	-4.67	8	-1.49	0.0681	1248	0.986	0.932	18117	0.996
GNAZ	-4.66	8	-1.49	0.0683	1249	0.986	0.932	18116	0.996
KRTAP5-7	-4.66	8	-1.49	0.0684	1250	0.986	0.932	18115	0.996
NAA30	-4.66	8	-1.49	0.0684	1251	0.986	0.932	18114	0.996
CNPPD1	-4.66	8	-1.49	0.0684	1252	0.986	0.932	18113	0.996
OR10G7	-4.66	8	-1.49	0.0686	1253	0.986	0.931	18112	0.996
POM121	-4.66	8	-1.49	0.0687	1254	0.986	0.931	18111	0.996
SLC16A1	-4.65	8	-1.48	0.0688	1255	0.986	0.931	18110	0.996
F13B	-4.65	8	-1.48	0.0688	1256	0.986	0.931	18109	0.996
SPAG6	-4.65	8	-1.48	0.0689	1257	0.986	0.931	18108	0.996
ST7L	-4.65	8	-1.48	0.0689	1258	0.986	0.931	18107	0.996
TRIM10	-4.65	8	-1.48	0.0689	1259	0.986	0.931	18106	0.996
MROH9	-4.65	8	-1.48	0.0689	1260	0.986	0.931	18105	0.996
TMPPE	-4.65	8	-1.48	0.0689	1261	0.986	0.931	18104	0.996
ACAD9	-4.65	8	-1.48	0.0691	1262	0.986	0.931	18103	0.996
TMEM156	-4.65	8	-1.48	0.0692	1263	0.986	0.931	18102	0.996
SAMD9L	-4.65	8	-1.48	0.0692	1264	0.986	0.931	18101	0.996
OR51M1	-4.65	8	-1.48	0.0692	1265	0.986	0.931	18100	0.996
HARBI1	-4.64	8	-1.48	0.0693	1266	0.986	0.931	18099	0.996
PKN3	-4.64	8	-1.48	0.0693	1267	0.986	0.931	18098	0.996
AQP5	-4.64	8	-1.48	0.0693	1268	0.986	0.931	18097	0.996
HOXA13	-4.63	8	-1.48	0.0698	1269	0.986	0.93	18096	0.995
PRKAG1	-4.63	8	-1.48	0.0699	1270	0.986	0.93	18095	0.995
LRRFIP2	-4.63	8	-1.48	0.07	1271	0.986	0.93	18094	0.995
REV3L	-4.62	8	-1.47	0.0701	1272	0.986	0.93	18093	0.995
TNIP2	-4.62	8	-1.47	0.0701	1273	0.986	0.93	18092	0.995
SOCS5	-4.62	8	-1.47	0.0702	1274	0.986	0.93	18091	0.995
SPHKAP	-4.62	8	-1.47	0.0702	1275	0.986	0.93	18090	0.995
XPOT	-4.62	8	-1.47	0.0703	1276	0.986	0.93	18089	0.995
SH2B1	-4.62	8	-1.47	0.0704	1277	0.986	0.93	18088	0.995
PUF60	-4.62	8	-1.47	0.0704	1278	0.986	0.93	18087	0.995
DEFB135	-4.62	8	-1.47	0.0704	1279	0.986	0.93	18086	0.995
RNF216	-4.62	8	-1.47	0.0705	1280	0.986	0.93	18085	0.995
FAM83G	-4.62	8	-1.47	0.0705	1281	0.986	0.93	18084	0.995
FAM109B	-4.62	8	-1.47	0.0705	1282	0.986	0.929	18083	0.995
MTRR	-4.61	8	-1.47	0.0709	1283	0.986	0.929	18082	0.995
SIRT6	-4.61	8	-1.47	0.0709	1284	0.986	0.929	18081	0.995
OTX2	-4.61	8	-1.47	0.071	1285	0.986	0.929	18080	0.995
ADRB1	-4.6	8	-1.47	0.0711	1286	0.986	0.929	18079	0.995
C7orf26	-4.6	8	-1.47	0.0711	1287	0.986	0.929	18078	0.995
OR2T34	-4.6	8	-1.47	0.0711	1288	0.986	0.929	18077	0.995
PMP22	-4.6	8	-1.47	0.0711	1289	0.986	0.929	18076	0.995
MBOAT7	-4.6	8	-1.47	0.0711	1290	0.986	0.929	18075	0.995
MYF5	-4.6	8	-1.47	0.0711	1291	0.986	0.929	18074	0.995
ATG9A	-4.6	8	-1.47	0.0713	1292	0.986	0.929	18073	0.995
CST4	-4.6	8	-1.47	0.0714	1293	0.986	0.929	18072	0.995
TMEM128	-4.59	8	-1.46	0.0716	1294	0.986	0.928	18071	0.995
CLEC4A	-4.59	8	-1.46	0.0717	1295	0.986	0.928	18070	0.995
CLTC	-4.58	8	-1.46	0.072	1296	0.986	0.928	18069	0.994
SLC2A10	-4.58	8	-1.46	0.0721	1297	0.986	0.928	18068	0.994
LCE1D	-4.58	8	-1.46	0.0721	1298	0.986	0.928	18067	0.994
SESN3	-4.58	8	-1.46	0.0722	1299	0.986	0.928	18066	0.994
PRMT3	-4.58	8	-1.46	0.0722	1300	0.986	0.928	18065	0.994
TNFRSF21	-4.58	8	-1.46	0.0723	1301	0.986	0.928	18064	0.994
IGBP1	-4.58	8	-1.46	0.0724	1302	0.986	0.928	18063	0.994
GUCA1A	-4.57	8	-1.46	0.0725	1303	0.986	0.928	18062	0.994
HOXC10	-4.57	8	-1.46	0.0725	1304	0.986	0.927	18061	0.994
TGFBR1	-4.57	8	-1.46	0.0726	1305	0.986	0.927	18060	0.994
GNAT2	-4.57	8	-1.46	0.0726	1306	0.986	0.927	18059	0.994
SI	-4.57	8	-1.46	0.0728	1307	0.986	0.927	18058	0.994
ZNF707	-4.57	8	-1.45	0.0729	1308	0.986	0.927	18057	0.994
SH2D5	-4.57	8	-1.45	0.0729	1309	0.986	0.927	18056	0.994
CDPF1	-4.56	8	-1.45	0.0729	1310	0.986	0.927	18055	0.994
IFI44	-4.56	8	-1.45	0.0731	1311	0.986	0.927	18054	0.994
CYP2A6	-4.56	8	-1.45	0.0731	1312	0.986	0.927	18053	0.994
H1F0	-4.56	8	-1.45	0.0732	1313	0.986	0.927	18052	0.994
CHMP2A	-4.56	8	-1.45	0.0732	1314	0.986	0.927	18051	0.994
FXYD1	-4.56	8	-1.45	0.0732	1315	0.986	0.927	18050	0.994
KRT6A	-4.56	8	-1.45	0.0733	1316	0.986	0.927	18049	0.994
TAGAP	-4.56	8	-1.45	0.0733	1317	0.986	0.927	18048	0.994
C1QTNF2	-4.56	8	-1.45	0.0733	1318	0.986	0.927	18047	0.994
RNF166	-4.56	8	-1.45	0.0734	1319	0.986	0.927	18046	0.994
NLRP13	-4.55	8	-1.45	0.0735	1320	0.986	0.927	18045	0.994
EIF1AX	-4.55	8	-1.45	0.0735	1321	0.986	0.926	18044	0.994
OR10R2	-4.55	8	-1.45	0.0736	1322	0.986	0.926	18043	0.994
UBE2F	-4.55	8	-1.45	0.0737	1323	0.986	0.926	18042	0.994
EDN1	-4.55	8	-1.45	0.0737	1324	0.986	0.926	18041	0.994
IL4	-4.55	8	-1.45	0.0738	1325	0.986	0.926	18040	0.994
TIPIN	-4.55	8	-1.45	0.0738	1326	0.986	0.926	18039	0.994
PGM5	-4.55	8	-1.45	0.0738	1327	0.986	0.926	18038	0.994
BDKRB2	-4.54	8	-1.45	0.0739	1328	0.986	0.926	18037	0.994
MAFA	-4.54	8	-1.45	0.0739	1329	0.986	0.926	18036	0.994
SEPT7	-4.54	8	-1.45	0.0739	1330	0.986	0.926	18035	0.994
OSR1	-4.54	8	-1.45	0.074	1331	0.986	0.926	18034	0.994
HOXB1	-4.54	8	-1.45	0.0741	1332	0.986	0.926	18033	0.994
HEPACAM2	-4.54	8	-1.45	0.0741	1333	0.986	0.926	18032	0.994
GALR3	-4.54	8	-1.45	0.0742	1334	0.986	0.926	18031	0.994
KRT18	-4.54	8	-1.44	0.0742	1335	0.986	0.926	18030	0.994
LYSMD3	-4.54	8	-1.44	0.0743	1336	0.986	0.926	18029	0.994
KPNB1	-4.24	7	-1.44	0.0743	1337	0.986	0.926	18028	0.994
GLCE	-4.53	8	-1.44	0.0743	1338	0.986	0.926	18027	0.994
ASIP	-4.53	8	-1.44	0.0744	1339	0.986	0.926	18026	0.994
ARL5A	-4.53	8	-1.44	0.0744	1340	0.986	0.926	18025	0.994
KLF4	-4.53	8	-1.44	0.0745	1341	0.986	0.926	18024	0.994
NOP16	-4.53	8	-1.44	0.0745	1342	0.986	0.926	18023	0.994
NAV3	-4.53	8	-1.44	0.0746	1343	0.986	0.925	18022	0.994
TM4SF18	-4.53	8	-1.44	0.0746	1344	0.986	0.925	18021	0.994
SNX31	-4.53	8	-1.44	0.0746	1345	0.986	0.925	18020	0.994
OR11A1	-4.53	8	-1.44	0.0747	1346	0.986	0.925	18019	0.994
GPSM3	-4.53	8	-1.44	0.0748	1347	0.986	0.925	18018	0.994
ERVFRD-1	-4.53	8	-1.44	0.0748	1348	0.986	0.925	18017	0.994
MYO1B	-4.52	8	-1.44	0.075	1349	0.986	0.925	18016	0.994
WIPF3	-4.52	8	-1.44	0.075	1350	0.986	0.925	18015	0.994
CIRBP	-4.52	8	-1.44	0.0751	1351	0.986	0.925	18014	0.994
NADK2	-4.52	8	-1.44	0.0751	1352	0.986	0.925	18013	0.994
TGM6	-4.52	8	-1.44	0.0752	1353	0.986	0.925	18012	0.994
ANO10	-4.52	8	-1.44	0.0753	1354	0.986	0.925	18011	0.994
PDE1C	-4.51	8	-1.44	0.0753	1355	0.986	0.925	18010	0.994
KCNMB4	-4.51	8	-1.44	0.0753	1356	0.986	0.925	18009	0.994
HFM1	-4.51	8	-1.44	0.0753	1357	0.986	0.925	18008	0.994
ALDH1A3	-4.51	8	-1.44	0.0754	1358	0.986	0.925	18007	0.994
OR4D10	-4.51	8	-1.44	0.0755	1359	0.986	0.925	18006	0.994
C3orf38	-4.51	8	-1.44	0.0755	1360	0.986	0.924	18005	0.994
ZNF720	-4.51	8	-1.44	0.0756	1361	0.986	0.924	18004	0.994
GTF2H5	-4.51	8	-1.44	0.0756	1362	0.986	0.924	18003	0.994
GCNT3	-4.51	8	-1.44	0.0756	1363	0.986	0.924	18002	0.994
HIST1H3G	-4.5	8	-1.43	0.0758	1364	0.986	0.924	18001	0.994
MTX3	-4.5	8	-1.43	0.0759	1365	0.986	0.924	18000	0.994
ctrl_7	-4.5	8	-1.43	0.0759	1366	0.986	0.924	17999	0.994
SUCNR1	-4.5	8	-1.43	0.076	1367	0.986	0.924	17998	0.994
LMF2	-4.5	8	-1.43	0.0761	1368	0.986	0.924	17997	0.994
CLYBL	-4.5	8	-1.43	0.0761	1369	0.986	0.924	17996	0.994
RMDN1	-4.49	8	-1.43	0.0763	1370	0.986	0.924	17995	0.994
SMIM12	-4.49	8	-1.43	0.0763	1371	0.986	0.924	17994	0.994
ELAVL2	-4.49	8	-1.43	0.0763	1372	0.986	0.924	17993	0.994
RAB3GAP1	-4.49	8	-1.43	0.0764	1373	0.986	0.924	17992	0.994
KLK6	-4.49	8	-1.43	0.0765	1374	0.986	0.923	17991	0.994
ERCC6-PGBD3	-4.49	8	-1.43	0.0765	1375	0.986	0.923	17990	0.994
PPP3CA	-4.49	8	-1.43	0.0767	1376	0.986	0.923	17989	0.994
MROH5	-4.49	8	-1.43	0.0767	1377	0.986	0.923	17988	0.994
FCGR1B	-4.48	8	-1.43	0.0767	1378	0.986	0.923	17987	0.994
TP53TG3B	-4.48	8	-1.43	0.0768	1379	0.986	0.923	17986	0.994
RASSF6	-4.48	8	-1.43	0.077	1380	0.986	0.923	17985	0.994
CDC25B	-4.48	8	-1.42	0.0772	1381	0.986	0.923	17984	0.994
SERPINA6	-4.47	8	-1.42	0.0774	1382	0.986	0.923	17983	0.993
PDIA2	-4.47	8	-1.42	0.0774	1383	0.986	0.923	17982	0.993
RPS10	-4.47	8	-1.42	0.0775	1384	0.986	0.923	17981	0.993
EIF2B5	-4.47	8	-1.42	0.0776	1385	0.986	0.922	17980	0.993
XPO6	-4.47	8	-1.42	0.0776	1386	0.986	0.922	17979	0.993
C8A	-4.47	8	-1.42	0.0777	1387	0.986	0.922	17978	0.993
PFKM	-4.46	8	-1.42	0.0778	1388	0.986	0.922	17977	0.993
UGT1A9	-4.46	8	-1.42	0.0778	1389	0.986	0.922	17976	0.993
SPDL1	-4.46	8	-1.42	0.0779	1390	0.986	0.922	17975	0.993
KLK3	-4.46	8	-1.42	0.078	1391	0.986	0.922	17974	0.993
DAZL	-4.46	8	-1.42	0.0781	1392	0.986	0.922	17973	0.993
TBC1D3K	-4.46	8	-1.42	0.0781	1393	0.986	0.922	17972	0.993
DFFB	-4.46	8	-1.42	0.0781	1394	0.986	0.922	17971	0.993
REXO4	-4.46	8	-1.42	0.0781	1395	0.986	0.922	17970	0.993
TCP11L2	-4.46	8	-1.42	0.0782	1396	0.986	0.922	17969	0.993
ATP6V1G1	-4.46	8	-1.42	0.0782	1397	0.986	0.922	17968	0.993
NTF3	-4.45	8	-1.42	0.0782	1398	0.986	0.922	17967	0.993
MTL5	-4.45	8	-1.42	0.0782	1399	0.986	0.922	17966	0.993
KISS1R	-4.45	8	-1.42	0.0782	1400	0.986	0.922	17965	0.993
CHIA	-4.45	8	-1.42	0.0783	1401	0.986	0.922	17964	0.993
LRG1	-4.45	8	-1.42	0.0784	1402	0.986	0.922	17963	0.993
C12orf75	-4.45	8	-1.42	0.0784	1403	0.986	0.922	17962	0.993
PRPSAP2	-4.45	8	-1.42	0.0784	1404	0.986	0.922	17961	0.993
NPIPA8	-4.45	8	-1.41	0.0785	1405	0.986	0.921	17960	0.993
IER5	-4.45	8	-1.41	0.0786	1406	0.986	0.921	17959	0.993
SLC13A3	-4.45	8	-1.41	0.0786	1407	0.986	0.921	17958	0.993
GJA4	-4.45	8	-1.41	0.0787	1408	0.986	0.921	17957	0.993
PRRX2	-4.44	8	-1.41	0.0787	1409	0.986	0.921	17956	0.993
ZCCHC17	-4.44	8	-1.41	0.0788	1410	0.986	0.921	17955	0.993
BNC2	-4.44	8	-1.41	0.0788	1411	0.986	0.921	17954	0.993
PDE4D	-4.44	8	-1.41	0.0789	1412	0.986	0.921	17953	0.993
KLK8	-4.44	8	-1.41	0.0789	1413	0.986	0.921	17952	0.993
OR5L1	-4.44	8	-1.41	0.0789	1414	0.986	0.921	17951	0.993
DKKL1	-4.44	8	-1.41	0.0789	1415	0.986	0.921	17950	0.993
FAM65B	-4.44	8	-1.41	0.079	1416	0.986	0.921	17949	0.993
MYO19	-4.44	8	-1.41	0.079	1417	0.986	0.921	17948	0.993
MED22	-4.44	8	-1.41	0.079	1418	0.986	0.921	17947	0.993
CRY2	-4.44	8	-1.41	0.079	1419	0.986	0.921	17946	0.993
ESM1	-4.44	8	-1.41	0.079	1420	0.986	0.921	17945	0.993
SEMA6B	-4.44	8	-1.41	0.079	1421	0.986	0.921	17944	0.993
MBD1	-4.44	8	-1.41	0.0791	1422	0.986	0.921	17943	0.993
DERA	-4.43	8	-1.41	0.0792	1423	0.986	0.921	17942	0.993
HDGFRP2	-4.43	8	-1.41	0.0794	1424	0.986	0.921	17941	0.993
RASSF1	-4.43	8	-1.41	0.0796	1425	0.986	0.92	17940	0.993
LPIN2	-4.43	8	-1.41	0.0796	1426	0.986	0.92	17939	0.993
TRIM2	-4.43	8	-1.41	0.0796	1427	0.986	0.92	17938	0.993
PAGE5	-4.43	8	-1.41	0.0797	1428	0.986	0.92	17937	0.993
GNB1L	-4.42	8	-1.41	0.0797	1429	0.986	0.92	17936	0.993
C1orf105	-4.42	8	-1.41	0.0798	1430	0.986	0.92	17935	0.993
ANO2	-4.42	8	-1.41	0.0798	1431	0.986	0.92	17934	0.993
ZEB2	-4.42	8	-1.41	0.0798	1432	0.986	0.92	17933	0.993
RPL15	-4.42	8	-1.41	0.0798	1433	0.986	0.92	17932	0.993
RBM11	-4.42	8	-1.41	0.0799	1434	0.986	0.92	17931	0.993
UBC	-4.42	8	-1.41	0.0799	1435	0.986	0.92	17930	0.993
GLYR1	-4.42	8	-1.41	0.0799	1436	0.986	0.92	17929	0.993
PI16	-4.42	8	-1.4	0.0801	1437	0.986	0.92	17928	0.993
LOXL2	-4.42	8	-1.4	0.0802	1438	0.986	0.92	17927	0.993
OR4N5	-4.41	8	-1.4	0.0802	1439	0.986	0.92	17926	0.993
FOPNL	-4.41	8	-1.4	0.0802	1440	0.986	0.92	17925	0.993
LDOC1L	-4.41	8	-1.4	0.0803	1441	0.986	0.92	17924	0.993
STAMBPL1	-4.41	8	-1.4	0.0803	1442	0.986	0.92	17923	0.993
NXPH2	-4.41	8	-1.4	0.0803	1443	0.986	0.92	17922	0.993
CCDC71	-4.41	8	-1.4	0.0803	1444	0.986	0.92	17921	0.993
PCID2	-4.41	8	-1.4	0.0806	1445	0.986	0.919	17920	0.993
CBLN1	-4.4	8	-1.4	0.0807	1446	0.986	0.919	17919	0.993
ZNF407	-4.4	8	-1.4	0.0808	1447	0.986	0.919	17918	0.993
TRIM15	-4.4	8	-1.4	0.0808	1448	0.986	0.919	17917	0.993
CCDC89	-4.4	8	-1.4	0.0809	1449	0.986	0.919	17916	0.993
WDR89	-4.4	8	-1.4	0.0809	1450	0.986	0.919	17915	0.993
ADGRG3	-4.4	8	-1.4	0.0812	1451	0.986	0.919	17914	0.993
SETX	-4.4	8	-1.4	0.0812	1452	0.986	0.919	17913	0.993
PCDHB9	-4.4	8	-1.4	0.0812	1453	0.986	0.919	17912	0.993
SETD2	-4.39	8	-1.4	0.0814	1454	0.986	0.919	17911	0.993
TTR	-4.39	8	-1.4	0.0814	1455	0.986	0.919	17910	0.993
PREB	-4.39	8	-1.4	0.0815	1456	0.986	0.918	17909	0.993
TSSC4	-4.39	8	-1.39	0.0815	1457	0.986	0.918	17908	0.993
CYP2D6	-4.39	8	-1.39	0.0816	1458	0.986	0.918	17907	0.993
TRMT5	-4.39	8	-1.39	0.0817	1459	0.986	0.918	17906	0.993
SYT7	-4.39	8	-1.39	0.0817	1460	0.986	0.918	17905	0.993
MTAP	-4.38	8	-1.39	0.0818	1461	0.986	0.918	17904	0.993
IFNAR2	-4.38	8	-1.39	0.0818	1462	0.986	0.918	17903	0.993
PDCD6IP	-4.38	8	-1.39	0.0819	1463	0.986	0.918	17902	0.993
CAMTA1	-4.38	8	-1.39	0.082	1464	0.986	0.918	17901	0.993
DDX31	-4.38	8	-1.39	0.0821	1465	0.986	0.918	17900	0.993
NEFM	-4.38	8	-1.39	0.0822	1466	0.986	0.918	17899	0.993
TYW5	-4.38	8	-1.39	0.0822	1467	0.986	0.918	17898	0.993
GIT1	-4.37	8	-1.39	0.0824	1468	0.986	0.918	17897	0.993
ZNF385D	-4.37	8	-1.39	0.0826	1469	0.986	0.917	17896	0.993
C2orf61	-4.37	8	-1.39	0.0826	1470	0.986	0.917	17895	0.993
ALS2CR12	-4.37	8	-1.39	0.0827	1471	0.986	0.917	17894	0.993
MSL2	-4.36	8	-1.39	0.0829	1472	0.986	0.917	17893	0.993
ctrl_79	-4.36	8	-1.38	0.083	1473	0.986	0.917	17892	0.992
KIAA1045	-4.36	8	-1.38	0.0831	1474	0.986	0.917	17891	0.992
HSD17B6	-4.36	8	-1.38	0.0831	1475	0.986	0.917	17890	0.992
RHOV	-4.36	8	-1.38	0.0832	1476	0.986	0.917	17889	0.992
DNAAF5	-4.36	8	-1.38	0.0832	1477	0.986	0.917	17888	0.992
GUCA2A	-4.35	8	-1.38	0.0834	1478	0.986	0.917	17887	0.992
DCP2	-4.35	8	-1.38	0.0836	1479	0.986	0.916	17886	0.992
CDKN2B	-4.35	8	-1.38	0.0836	1480	0.986	0.916	17885	0.992
ZSCAN22	-4.35	8	-1.38	0.0837	1481	0.986	0.916	17884	0.992
SMURF1	-4.35	8	-1.38	0.0837	1482	0.986	0.916	17883	0.992
EIF5B	-4.35	8	-1.38	0.0837	1483	0.986	0.916	17882	0.992
BPI	-4.35	8	-1.38	0.0838	1484	0.986	0.916	17881	0.992
DOLPP1	-4.35	8	-1.38	0.0838	1485	0.986	0.916	17880	0.992
RNF186	-4.34	8	-1.38	0.0839	1486	0.986	0.916	17879	0.992
KCTD10	-4.34	8	-1.38	0.0839	1487	0.986	0.916	17878	0.992
CNNM2	-4.34	8	-1.38	0.0839	1488	0.986	0.916	17877	0.992
PCDHB10	-4.34	8	-1.38	0.0839	1489	0.986	0.916	17876	0.992
GLUL	-4.34	8	-1.38	0.084	1490	0.986	0.916	17875	0.992
ZNF616	-4.34	8	-1.38	0.0841	1491	0.986	0.916	17874	0.992
OR10S1	-4.34	8	-1.38	0.0841	1492	0.986	0.916	17873	0.992
PAX4	-4.34	8	-1.38	0.0841	1493	0.986	0.916	17872	0.992
GOLGA6B	-4.34	8	-1.38	0.0843	1494	0.986	0.916	17871	0.992
ITGA2B	-4.34	8	-1.38	0.0843	1495	0.986	0.916	17870	0.992
OXTR	-4.34	8	-1.38	0.0843	1496	0.986	0.916	17869	0.992
ARAP1	-4.33	8	-1.38	0.0844	1497	0.986	0.916	17868	0.992
RCHY1	-4.33	8	-1.38	0.0844	1498	0.986	0.916	17867	0.992
PABPC1	-4.33	8	-1.37	0.0846	1499	0.986	0.915	17866	0.992
TNKS2	-4.33	8	-1.37	0.0848	1500	0.986	0.915	17865	0.992
BRCA1	-4.33	8	-1.37	0.0848	1501	0.986	0.915	17864	0.992
LARP6	-4.32	8	-1.37	0.0849	1502	0.986	0.915	17863	0.992
TUBGCP3	-4.32	8	-1.37	0.085	1503	0.986	0.915	17862	0.992
WDR63	-4.32	8	-1.37	0.085	1504	0.986	0.915	17861	0.992
FAM129C	-4.32	8	-1.37	0.0852	1505	0.986	0.915	17860	0.992
GSK3A	-4.32	8	-1.37	0.0852	1506	0.986	0.915	17859	0.992
CMTM2	-4.32	8	-1.37	0.0852	1507	0.986	0.915	17858	0.992
ZNF512B	-4.32	8	-1.37	0.0853	1508	0.986	0.915	17857	0.992
MCTP2	-4.31	8	-1.37	0.0854	1509	0.986	0.915	17856	0.992
ZNF682	-4.31	8	-1.37	0.0855	1510	0.986	0.914	17855	0.992
DDHD2	-4.31	8	-1.37	0.0855	1511	0.986	0.914	17854	0.992
RXFP1	-4.31	8	-1.37	0.0856	1512	0.986	0.914	17853	0.992
TPTE2	-4.31	8	-1.37	0.0857	1513	0.986	0.914	17852	0.992
TBX10	-4.31	8	-1.37	0.0857	1514	0.986	0.914	17851	0.992
NAT8	-4.31	8	-1.37	0.0857	1515	0.986	0.914	17850	0.992
SLC25A4	-4.31	8	-1.37	0.0858	1516	0.986	0.914	17849	0.992
PSG4	-4.3	8	-1.37	0.086	1517	0.986	0.914	17848	0.992
FOXI2	-4.3	8	-1.37	0.086	1518	0.986	0.914	17847	0.992
ROPN1B	-4.3	8	-1.37	0.086	1519	0.986	0.914	17846	0.992
ZBED8	-4.3	8	-1.37	0.0861	1520	0.986	0.914	17845	0.992
ABCC3	-4.3	8	-1.36	0.0861	1521	0.986	0.914	17844	0.992
SMIM13	-4.3	8	-1.36	0.0862	1522	0.986	0.914	17843	0.992
SERGEF	-4.3	8	-1.36	0.0862	1523	0.986	0.914	17842	0.992
ctrl_33	-4.3	8	-1.36	0.0862	1524	0.986	0.914	17841	0.992
NACA	-4.3	8	-1.36	0.0862	1525	0.986	0.914	17840	0.992
SVIP	-4.29	8	-1.36	0.0864	1526	0.986	0.914	17839	0.992
UNC5A	-4.29	8	-1.36	0.0865	1527	0.986	0.913	17838	0.992
DUSP10	-4.29	8	-1.36	0.0866	1528	0.986	0.913	17837	0.992
GPKOW	-4.29	8	-1.36	0.0866	1529	0.986	0.913	17836	0.992
ZFYVE16	-4.29	8	-1.36	0.0867	1530	0.986	0.913	17835	0.992
PPIG	-4.29	8	-1.36	0.0867	1531	0.986	0.913	17834	0.992
SPIN2B	-4.29	8	-1.36	0.0868	1532	0.986	0.913	17833	0.992
TPRKB	-4.29	8	-1.36	0.0868	1533	0.986	0.913	17832	0.992
PDRG1	-4.29	8	-1.36	0.0868	1534	0.986	0.913	17831	0.992
MCU	-4.29	8	-1.36	0.0869	1535	0.986	0.913	17830	0.992
ARHGAP32	-4.29	8	-1.36	0.087	1536	0.986	0.913	17829	0.992
AMOTL2	-4.28	8	-1.36	0.087	1537	0.986	0.913	17828	0.992
FANCF	-4.28	8	-1.36	0.087	1538	0.986	0.913	17827	0.992
KRTAP12-2	-4.28	8	-1.36	0.0871	1539	0.986	0.913	17826	0.992
EYA1	-4.28	8	-1.36	0.0872	1540	0.986	0.913	17825	0.992
AIM1	-4.28	8	-1.36	0.0872	1541	0.986	0.913	17824	0.992
NUDT3	-4.28	8	-1.36	0.0872	1542	0.986	0.913	17823	0.992
OR8I2	-4.28	8	-1.36	0.0873	1543	0.986	0.913	17822	0.992
BECN1	-4.28	8	-1.36	0.0875	1544	0.986	0.913	17821	0.992
ARPP19	-4.27	8	-1.36	0.0875	1545	0.986	0.912	17820	0.992
C19orf80	-4.27	8	-1.36	0.0875	1546	0.986	0.912	17819	0.992
POLM	-4.27	8	-1.36	0.0876	1547	0.986	0.912	17818	0.992
NAMPT	-4.27	8	-1.36	0.0877	1548	0.986	0.912	17817	0.992
CNBD1	-4.27	8	-1.35	0.0878	1549	0.986	0.912	17816	0.992
ZNF808	-4.27	8	-1.35	0.0878	1550	0.986	0.912	17815	0.992
CPSF1	-4.27	8	-1.35	0.0878	1551	0.986	0.912	17814	0.992
GPHN	-4.27	8	-1.35	0.0879	1552	0.986	0.912	17813	0.992
LRRC4	-4.27	8	-1.35	0.0879	1553	0.986	0.912	17812	0.992
WNT11	-4.27	8	-1.35	0.088	1554	0.986	0.912	17811	0.992
THAP5	-4.27	8	-1.35	0.088	1555	0.986	0.912	17810	0.992
OR9G1	-4.27	8	-1.35	0.088	1556	0.986	0.912	17809	0.992
CBS	-4.26	8	-1.35	0.0882	1557	0.986	0.912	17808	0.991
CYB561	-4.26	8	-1.35	0.0882	1558	0.986	0.912	17807	0.991
COPS6	-4.26	8	-1.35	0.0883	1559	0.986	0.912	17806	0.991
ARHGAP44	-4.26	8	-1.35	0.0883	1560	0.986	0.912	17805	0.991
SNW1	-4.26	8	-1.35	0.0883	1561	0.986	0.912	17804	0.991
DRAM1	-4.26	8	-1.35	0.0884	1562	0.986	0.912	17803	0.991
COX7B2	-4.26	8	-1.35	0.0885	1563	0.986	0.912	17802	0.991
BLM	-4.26	8	-1.35	0.0885	1564	0.986	0.911	17801	0.991
GTPBP1	-4.26	8	-1.35	0.0886	1565	0.986	0.911	17800	0.991
TNFSF18	-4.25	8	-1.35	0.0886	1566	0.986	0.911	17799	0.991
RAB33B	-4.25	8	-1.35	0.0886	1567	0.986	0.911	17798	0.991
SYNE3	-4.25	8	-1.35	0.0887	1568	0.986	0.911	17797	0.991
BSND	-4.25	8	-1.35	0.0888	1569	0.986	0.911	17796	0.991
GTF2H2C	-4.25	8	-1.35	0.0889	1570	0.986	0.911	17795	0.991
HNRNPC	-4.25	8	-1.35	0.089	1571	0.986	0.911	17794	0.991
HIST1H2BG	-4.25	8	-1.35	0.089	1572	0.986	0.911	17793	0.991
HERC1	-4.25	8	-1.35	0.089	1573	0.986	0.911	17792	0.991
BPY2	-4.25	8	-1.35	0.0891	1574	0.986	0.911	17791	0.991
BDH2	-4.25	8	-1.35	0.0891	1575	0.986	0.911	17790	0.991
PCDHB2	-4.24	8	-1.35	0.0892	1576	0.986	0.911	17789	0.991
CHRNA1	-4.24	8	-1.35	0.0892	1577	0.986	0.911	17788	0.991
NHLH2	-4.24	8	-1.35	0.0892	1578	0.986	0.911	17787	0.991
SMPDL3B	-4.24	8	-1.34	0.0893	1579	0.986	0.911	17786	0.991
TYW3	-4.24	8	-1.34	0.0894	1580	0.986	0.911	17785	0.991
MED27	-4.24	8	-1.34	0.0895	1581	0.986	0.911	17784	0.991
CDX2	-4.24	8	-1.34	0.0895	1582	0.986	0.911	17783	0.991
NUP35	-4.24	8	-1.34	0.0896	1583	0.986	0.91	17782	0.991
TESC	-4.24	8	-1.34	0.0896	1584	0.986	0.91	17781	0.991
SSU72	-4.24	8	-1.34	0.0896	1585	0.986	0.91	17780	0.991
APOA2	-4.24	8	-1.34	0.0897	1586	0.986	0.91	17779	0.991
ATL2	-4.23	8	-1.34	0.0897	1587	0.986	0.91	17778	0.991
PFKL	-4.23	8	-1.34	0.0898	1588	0.986	0.91	17777	0.991
FIGNL1	-4.23	8	-1.34	0.0898	1589	0.986	0.91	17776	0.991
C1orf27	-4.23	8	-1.34	0.0898	1590	0.986	0.91	17775	0.991
OR2L3	-4.23	8	-1.34	0.0899	1591	0.986	0.91	17774	0.991
GTF3C1	-4.23	8	-1.34	0.0899	1592	0.986	0.91	17773	0.991
TOP2B	-4.23	8	-1.34	0.09	1593	0.986	0.91	17772	0.991
ENOX2	-4.23	8	-1.34	0.09	1594	0.986	0.91	17771	0.991
TOP1MT	-4.23	8	-1.34	0.0901	1595	0.986	0.91	17770	0.991
BIK	-4.23	8	-1.34	0.0901	1596	0.986	0.91	17769	0.991
CELSR2	-4.23	8	-1.34	0.0902	1597	0.986	0.91	17768	0.991
SNAI2	-4.23	8	-1.34	0.0902	1598	0.986	0.91	17767	0.991
BRI3BP	-4.23	8	-1.34	0.0902	1599	0.986	0.91	17766	0.991
JDP2	-4.22	8	-1.34	0.0903	1600	0.986	0.91	17765	0.991
FBXO33	-4.22	8	-1.34	0.0903	1601	0.986	0.91	17764	0.991
LOC158434	-4.22	8	-1.34	0.0903	1602	0.986	0.91	17763	0.991
GATA1	-4.22	8	-1.34	0.0903	1603	0.986	0.91	17762	0.991
ANKLE1	-4.22	8	-1.34	0.0904	1604	0.986	0.91	17761	0.991
TLE3	-4.22	8	-1.34	0.0904	1605	0.986	0.91	17760	0.991
ART1	-4.22	8	-1.34	0.0904	1606	0.986	0.91	17759	0.991
MTMR6	-4.22	8	-1.34	0.0904	1607	0.986	0.91	17758	0.991
DFFA	-4.22	8	-1.34	0.0904	1608	0.986	0.91	17757	0.991
KIAA1024	-4.22	8	-1.34	0.0905	1609	0.986	0.909	17756	0.991
PANK3	-4.22	8	-1.34	0.0905	1610	0.986	0.909	17755	0.991
ACHE	-4.22	8	-1.34	0.0906	1611	0.986	0.909	17754	0.991
CPNE8	-4.22	8	-1.34	0.0906	1612	0.986	0.909	17753	0.991
STMND1	-4.22	8	-1.34	0.0907	1613	0.986	0.909	17752	0.991
FSTL4	-4.22	8	-1.34	0.0908	1614	0.986	0.909	17751	0.991
CPB2	-4.21	8	-1.34	0.0908	1615	0.986	0.909	17750	0.991
HSD17B8	-4.21	8	-1.34	0.0909	1616	0.986	0.909	17749	0.991
OR5AU1	-4.21	8	-1.33	0.091	1617	0.986	0.909	17748	0.991
MTM1	-4.21	8	-1.33	0.091	1618	0.986	0.909	17747	0.991
ZNF668	-4.21	8	-1.33	0.0911	1619	0.986	0.909	17746	0.991
PPAP2C	-4.21	8	-1.33	0.0911	1620	0.986	0.909	17745	0.991
TOMM40	-4.21	8	-1.33	0.0913	1621	0.986	0.909	17744	0.991
OR10V1	-4.21	8	-1.33	0.0913	1622	0.986	0.909	17743	0.991
TMEM246	-4.2	8	-1.33	0.0914	1623	0.986	0.909	17742	0.991
ESCO2	-4.2	8	-1.33	0.0915	1624	0.986	0.909	17741	0.991
DNAJC1	-4.2	8	-1.33	0.0915	1625	0.986	0.909	17740	0.991
COL22A1	-4.2	8	-1.33	0.0917	1626	0.986	0.908	17739	0.991
INO80E	-4.2	8	-1.33	0.0918	1627	0.986	0.908	17738	0.991
RAD51AP2	-4.2	8	-1.33	0.0918	1628	0.986	0.908	17737	0.991
CASP1	-4.19	8	-1.33	0.0919	1629	0.986	0.908	17736	0.991
HCFC1	-4.19	8	-1.33	0.092	1630	0.986	0.908	17735	0.991
RNF151	-4.19	8	-1.33	0.092	1631	0.986	0.908	17734	0.991
CNTNAP2	-4.19	8	-1.33	0.0921	1632	0.986	0.908	17733	0.991
PPIB	-4.19	8	-1.33	0.0921	1633	0.986	0.908	17732	0.991
RBMX2	-4.19	8	-1.33	0.0922	1634	0.986	0.908	17731	0.991
IGFALS	-4.19	8	-1.33	0.0924	1635	0.986	0.908	17730	0.991
ALMS1	-4.19	8	-1.33	0.0924	1636	0.986	0.908	17729	0.991
MC3R	-4.19	8	-1.33	0.0924	1637	0.986	0.908	17728	0.991
SMG9	-4.18	8	-1.33	0.0925	1638	0.986	0.907	17727	0.991
POU2F3	-4.18	8	-1.33	0.0925	1639	0.986	0.907	17726	0.991
SHPRH	-4.18	8	-1.33	0.0925	1640	0.986	0.907	17725	0.991
ADGRV1	-4.18	8	-1.32	0.0926	1641	0.986	0.907	17724	0.991
SUPT20HL2	-4.18	8	-1.32	0.0927	1642	0.986	0.907	17723	0.991
FRMPD1	-4.18	8	-1.32	0.0927	1643	0.986	0.907	17722	0.991
EIF2B2	-4.18	8	-1.32	0.0928	1644	0.986	0.907	17721	0.991
C2orf48	-4.18	8	-1.32	0.0928	1645	0.986	0.907	17720	0.991
CLCN5	-4.18	8	-1.32	0.0929	1646	0.986	0.907	17719	0.991
WHSC1	-4.18	8	-1.32	0.093	1647	0.986	0.907	17718	0.991
CAPNS1	-4.18	8	-1.32	0.093	1648	0.986	0.907	17717	0.991
PDGFRB	-4.17	8	-1.32	0.0931	1649	0.986	0.907	17716	0.991
C6orf25	-4.17	8	-1.32	0.0931	1650	0.986	0.907	17715	0.991
UBP1	-4.17	8	-1.32	0.0932	1651	0.986	0.907	17714	0.991
MFHAS1	-4.17	8	-1.32	0.0932	1652	0.986	0.907	17713	0.991
BAG4	-4.17	8	-1.32	0.0933	1653	0.986	0.907	17712	0.991
MPRIP	-4.17	8	-1.32	0.0934	1654	0.986	0.907	17711	0.991
HSPBAP1	-4.17	8	-1.32	0.0934	1655	0.986	0.907	17710	0.991
GLDC	-4.17	8	-1.32	0.0935	1656	0.986	0.907	17709	0.991
PEF1	-4.16	8	-1.32	0.0936	1657	0.986	0.906	17708	0.991
ABT1	-4.16	8	-1.32	0.0937	1658	0.986	0.906	17707	0.991
C9orf139	-4.16	8	-1.32	0.0937	1659	0.986	0.906	17706	0.991
KL	-4.16	8	-1.32	0.0938	1660	0.986	0.906	17705	0.991
NLRP10	-4.16	8	-1.32	0.0939	1661	0.986	0.906	17704	0.991
C17orf99	-4.16	8	-1.32	0.0939	1662	0.986	0.906	17703	0.991
PHF1	-4.16	8	-1.32	0.094	1663	0.986	0.906	17702	0.991
RAVER2	-4.16	8	-1.32	0.0941	1664	0.986	0.906	17701	0.991
ANKHD1-EIF4EBP3	-4.15	8	-1.32	0.0942	1665	0.986	0.906	17700	0.991
GOPC	-4.15	8	-1.32	0.0942	1666	0.986	0.906	17699	0.991
BZRAP1	-4.15	8	-1.31	0.0943	1667	0.986	0.906	17698	0.991
HEATR5B	-4.15	8	-1.31	0.0943	1668	0.986	0.906	17697	0.991
IDI1	-4.15	8	-1.31	0.0944	1669	0.986	0.906	17696	0.991
ACR	-4.15	8	-1.31	0.0946	1670	0.986	0.905	17695	0.991
ATP13A3	-4.15	8	-1.31	0.0946	1671	0.986	0.905	17694	0.991
ELP4	-4.15	8	-1.31	0.0947	1672	0.986	0.905	17693	0.991
TMEM159	-4.14	8	-1.31	0.095	1673	0.986	0.905	17692	0.991
FGD1	-4.14	8	-1.31	0.095	1674	0.986	0.905	17691	0.991
OR4N2	-4.14	8	-1.31	0.095	1675	0.986	0.905	17690	0.991
ODF1	-4.14	8	-1.31	0.095	1676	0.986	0.905	17689	0.991
GNAI1	-4.14	8	-1.31	0.095	1677	0.986	0.905	17688	0.991
ACRBP	-4.14	8	-1.31	0.0951	1678	0.986	0.905	17687	0.991
SLC25A35	-4.14	8	-1.31	0.0951	1679	0.986	0.905	17686	0.991
ILF3	-4.14	8	-1.31	0.0952	1680	0.986	0.905	17685	0.991
ZNF696	-4.14	8	-1.31	0.0952	1681	0.986	0.905	17684	0.991
OSGEP	-4.14	8	-1.31	0.0952	1682	0.986	0.905	17683	0.991
CPT2	-4.14	8	-1.31	0.0953	1683	0.986	0.905	17682	0.991
OSTN	-4.13	8	-1.31	0.0954	1684	0.986	0.905	17681	0.991
MYBPC2	-4.13	8	-1.31	0.0955	1685	0.986	0.905	17680	0.991
DAB2	-4.13	8	-1.31	0.0955	1686	0.986	0.905	17679	0.991
OR6C2	-4.13	8	-1.31	0.0955	1687	0.986	0.905	17678	0.991
PRKAR2A	-4.13	8	-1.31	0.0955	1688	0.986	0.904	17677	0.991
FAM120C	-4.13	8	-1.31	0.0956	1689	0.986	0.904	17676	0.991
IDH1	-4.13	8	-1.31	0.0957	1690	0.986	0.904	17675	0.991
RDX	-4.13	8	-1.31	0.0957	1691	0.986	0.904	17674	0.991
DYNLL1	-4.13	8	-1.31	0.0958	1692	0.986	0.904	17673	0.991
ITGB3	-4.13	8	-1.31	0.0958	1693	0.986	0.904	17672	0.991
PRMT8	-4.13	8	-1.31	0.0959	1694	0.986	0.904	17671	0.991
HOXA11	-4.12	8	-1.31	0.0959	1695	0.986	0.904	17670	0.991
MRTO4	-4.12	8	-1.31	0.0959	1696	0.986	0.904	17669	0.991
ARHGAP19	-4.12	8	-1.3	0.096	1697	0.986	0.904	17668	0.991
SERPING1	-4.12	8	-1.3	0.096	1698	0.986	0.904	17667	0.991
MYF6	-4.12	8	-1.3	0.0962	1699	0.986	0.904	17666	0.991
SHCBP1	-4.12	8	-1.3	0.0962	1700	0.986	0.904	17665	0.991
PSMC2	-4.12	8	-1.3	0.0962	1701	0.986	0.904	17664	0.991
OAF	-4.12	8	-1.3	0.0963	1702	0.986	0.904	17663	0.991
ZNF396	-4.12	8	-1.3	0.0963	1703	0.986	0.904	17662	0.991
PABPN1	-4.12	8	-1.3	0.0963	1704	0.986	0.904	17661	0.991
OR4E2	-4.12	8	-1.3	0.0963	1705	0.986	0.904	17660	0.991
NEBL	-4.12	8	-1.3	0.0964	1706	0.986	0.904	17659	0.991
OTX1	-4.12	8	-1.3	0.0964	1707	0.986	0.904	17658	0.991
CACNA1C	-4.12	8	-1.3	0.0964	1708	0.986	0.904	17657	0.991
ATG4B	-4.12	8	-1.3	0.0964	1709	0.986	0.904	17656	0.991
PRKRA	-4.11	8	-1.3	0.0965	1710	0.986	0.904	17655	0.991
MRPL23	-4.11	8	-1.3	0.0965	1711	0.986	0.904	17654	0.991
FAM71B	-4.11	8	-1.3	0.0966	1712	0.986	0.903	17653	0.991
GHDC	-4.11	8	-1.3	0.0967	1713	0.986	0.903	17652	0.991
LCN1	-4.11	8	-1.3	0.0968	1714	0.986	0.903	17651	0.991
ZNF729	-4.11	8	-1.3	0.0968	1715	0.986	0.903	17650	0.991
ANGPTL5	-4.11	8	-1.3	0.0969	1716	0.986	0.903	17649	0.991
IZUMO1R	-4.11	8	-1.3	0.0969	1717	0.986	0.903	17648	0.991
NAP1L4	-4.11	8	-1.3	0.097	1718	0.986	0.903	17647	0.991
LIMS3	-4.1	8	-1.3	0.097	1719	0.986	0.903	17646	0.991
SMIM9	-4.1	8	-1.3	0.0971	1720	0.986	0.903	17645	0.991
NEUROG1	-4.1	8	-1.3	0.0971	1721	0.986	0.903	17644	0.991
ctrl_31	-4.1	8	-1.3	0.0971	1722	0.986	0.903	17643	0.991
TIMP2	-4.1	8	-1.3	0.0971	1723	0.986	0.903	17642	0.991
WSB2	-4.1	8	-1.3	0.0972	1724	0.986	0.903	17641	0.991
C1orf21	-4.1	8	-1.3	0.0972	1725	0.986	0.903	17640	0.991
SLA2	-4.1	8	-1.3	0.0972	1726	0.986	0.903	17639	0.991
COL10A1	-4.1	8	-1.3	0.0973	1727	0.986	0.903	17638	0.991
SLC30A10	-4.1	8	-1.3	0.0973	1728	0.986	0.903	17637	0.991
EI24	-4.1	8	-1.3	0.0973	1729	0.986	0.903	17636	0.991
ZNF350	-4.1	8	-1.3	0.0973	1730	0.986	0.903	17635	0.991
TAS2R7	-4.1	8	-1.3	0.0973	1731	0.986	0.903	17634	0.991
SECISBP2	-4.1	8	-1.3	0.0973	1732	0.986	0.903	17633	0.991
C19orf45	-4.1	8	-1.3	0.0974	1733	0.986	0.903	17632	0.991
CMAS	-4.1	8	-1.3	0.0975	1734	0.986	0.902	17631	0.991
FAM57B	-4.09	8	-1.3	0.0976	1735	0.986	0.902	17630	0.991
EIF2S1	-4.09	8	-1.29	0.0977	1736	0.986	0.902	17629	0.991
CUL9	-4.09	8	-1.29	0.0978	1737	0.986	0.902	17628	0.991
HEY2	-4.09	8	-1.29	0.0979	1738	0.986	0.902	17627	0.991
LCA5	-4.09	8	-1.29	0.0979	1739	0.986	0.902	17626	0.991
TRPC4	-4.09	8	-1.29	0.098	1740	0.986	0.902	17625	0.991
ATG10	-4.09	8	-1.29	0.098	1741	0.986	0.902	17624	0.991
OR1S2	-4.09	8	-1.29	0.098	1742	0.986	0.902	17623	0.991
FUBP3	-4.09	8	-1.29	0.0981	1743	0.986	0.902	17622	0.991
MYL12A	-4.08	8	-1.29	0.0983	1744	0.986	0.902	17621	0.991
ADCYAP1	-4.08	8	-1.29	0.0983	1745	0.986	0.902	17620	0.991
HOXC5	-4.08	8	-1.29	0.0984	1746	0.986	0.902	17619	0.991
MAP4K5	-4.08	8	-1.29	0.0984	1747	0.986	0.902	17618	0.991
RECQL5	-4.08	8	-1.29	0.0984	1748	0.986	0.902	17617	0.991
ZKSCAN4	-4.08	8	-1.29	0.0985	1749	0.986	0.902	17616	0.991
GGCX	-4.08	8	-1.29	0.0985	1750	0.986	0.902	17615	0.991
BCL2L11	-4.08	8	-1.29	0.0986	1751	0.986	0.901	17614	0.991
BTBD9	-4.08	8	-1.29	0.0986	1752	0.986	0.901	17613	0.991
TM4SF1	-4.08	8	-1.29	0.0987	1753	0.986	0.901	17612	0.991
CMTM7	-4.08	8	-1.29	0.0987	1754	0.986	0.901	17611	0.991
AGFG1	-4.07	8	-1.29	0.0989	1755	0.986	0.901	17610	0.991
CFC1	-4.07	8	-1.29	0.099	1756	0.986	0.901	17609	0.991
NOL4	-4.07	8	-1.29	0.0991	1757	0.986	0.901	17608	0.991
HIST1H4I	-4.07	8	-1.29	0.0991	1758	0.986	0.901	17607	0.991
NOL3	-4.07	8	-1.29	0.0991	1759	0.986	0.901	17606	0.991
EPOR	-4.07	8	-1.29	0.0992	1760	0.986	0.901	17605	0.991
SLC25A51	-4.07	8	-1.29	0.0993	1761	0.986	0.901	17604	0.991
CCDC13	-4.07	8	-1.29	0.0994	1762	0.986	0.901	17603	0.991
TMEM265	-4.06	8	-1.28	0.0995	1763	0.986	0.9	17602	0.991
BLOC1S1	-4.06	8	-1.28	0.0997	1764	0.986	0.9	17601	0.99
MGAT5B	-4.06	8	-1.28	0.0997	1765	0.986	0.9	17600	0.99
PPCDC	-4.06	8	-1.28	0.0997	1766	0.986	0.9	17599	0.99
MMS19	-4.06	8	-1.28	0.0997	1767	0.986	0.9	17598	0.99
EDN2	-4.06	8	-1.28	0.0997	1768	0.986	0.9	17597	0.99
COMMD4	-4.06	8	-1.28	0.0997	1769	0.986	0.9	17596	0.99
SAT2	-4.06	8	-1.28	0.0998	1770	0.986	0.9	17595	0.99
USP1	-4.06	8	-1.28	0.0999	1771	0.986	0.9	17594	0.99
TMEM165	-4.05	8	-1.28	0.1	1772	0.986	0.9	17593	0.99
NCL	-4.05	8	-1.28	0.1	1773	0.986	0.9	17592	0.99
RDM1	-4.05	8	-1.28	0.1	1774	0.986	0.9	17591	0.99
WDR83	-4.05	8	-1.28	0.1	1775	0.986	0.9	17590	0.99
PKNOX1	-4.05	8	-1.28	0.1	1776	0.986	0.9	17589	0.99
FAM174B	-4.05	8	-1.28	0.1	1777	0.986	0.9	17588	0.99
HELT	-4.05	8	-1.28	0.1	1778	0.986	0.9	17587	0.99
VN1R5	-4.05	8	-1.28	0.1	1779	0.986	0.9	17586	0.99
HIST1H3C	-4.05	8	-1.28	0.1	1780	0.986	0.9	17585	0.99
REC114	-4.05	8	-1.28	0.1	1781	0.986	0.9	17584	0.99
SPAST	-4.05	8	-1.28	0.1	1782	0.986	0.9	17583	0.99
CXCL11	-4.05	8	-1.28	0.1	1783	0.986	0.9	17582	0.99
MTNR1B	-4.05	8	-1.28	0.1	1784	0.986	0.9	17581	0.99
COPS4	-4.05	8	-1.28	0.1	1785	0.986	0.9	17580	0.99
COL21A1	-4.04	8	-1.28	0.101	1786	0.986	0.899	17579	0.99
LOX	-4.04	8	-1.28	0.101	1787	0.986	0.899	17578	0.99
SUV39H1	-4.04	8	-1.28	0.101	1788	0.986	0.899	17577	0.99
PRR20C	-4.04	8	-1.28	0.101	1789	0.986	0.899	17576	0.99
POP4	-4.04	8	-1.28	0.101	1790	0.986	0.899	17575	0.99
FAM45A	-4.04	8	-1.28	0.101	1791	0.986	0.899	17574	0.99
CCRN4L	-4.04	8	-1.28	0.101	1792	0.986	0.899	17573	0.99
LACRT	-4.04	8	-1.28	0.101	1793	0.986	0.899	17572	0.99
MAP9	-4.03	8	-1.27	0.101	1794	0.986	0.899	17571	0.99
TMEM216	-4.03	8	-1.27	0.101	1795	0.986	0.899	17570	0.99
OR4M2	-4.03	8	-1.27	0.101	1796	0.986	0.899	17569	0.99
ZIK1	-4.03	8	-1.27	0.101	1797	0.986	0.899	17568	0.99
SCFD2	-4.03	8	-1.27	0.101	1798	0.986	0.899	17567	0.99
PCDH15	-4.03	8	-1.27	0.101	1799	0.986	0.899	17566	0.99
TMEM183A	-4.03	8	-1.27	0.102	1800	0.986	0.898	17565	0.99
GAB4	-4.03	8	-1.27	0.102	1801	0.986	0.898	17564	0.99
CALM1	-4.03	8	-1.27	0.102	1802	0.986	0.898	17563	0.99
WDHD1	-4.03	8	-1.27	0.102	1803	0.986	0.898	17562	0.99
ctrl_59	-4.03	8	-1.27	0.102	1804	0.986	0.898	17561	0.99
CISD3	-4.03	8	-1.27	0.102	1805	0.986	0.898	17560	0.99
TMEM143	-4.02	8	-1.27	0.102	1806	0.986	0.898	17559	0.99
VWF	-4.02	8	-1.27	0.102	1807	0.986	0.898	17558	0.99
SLC16A11	-4.02	8	-1.27	0.102	1808	0.986	0.898	17557	0.99
TEKT2	-4.02	8	-1.27	0.102	1809	0.986	0.898	17556	0.99
CD5	-4.02	8	-1.27	0.102	1810	0.986	0.898	17555	0.99
SF3B6	-4.02	8	-1.27	0.102	1811	0.986	0.898	17554	0.99
TXNDC11	-4.02	8	-1.27	0.102	1812	0.986	0.898	17553	0.99
NPHS2	-4.01	8	-1.27	0.102	1813	0.986	0.898	17552	0.99
OR2A2	-4.01	8	-1.27	0.103	1814	0.986	0.897	17551	0.99
FITM2	-4.01	8	-1.27	0.103	1815	0.986	0.897	17550	0.99
ENY2	-4.01	8	-1.27	0.103	1816	0.986	0.897	17549	0.99
FAM90A1	-4.01	8	-1.27	0.103	1817	0.986	0.897	17548	0.99
LIN7B	-4.01	8	-1.27	0.103	1818	0.986	0.897	17547	0.99
SIL1	-4.01	8	-1.27	0.103	1819	0.986	0.897	17546	0.99
RPAP3	-4.01	8	-1.27	0.103	1820	0.986	0.897	17545	0.99
TRAPPC3L	-4.01	8	-1.27	0.103	1821	0.986	0.897	17544	0.99
CDC23	-4	8	-1.26	0.103	1822	0.986	0.897	17543	0.99
SRSF9	-4	8	-1.26	0.103	1823	0.986	0.897	17542	0.99
CCDC23	-4	8	-1.26	0.103	1824	0.986	0.897	17541	0.99
SSRP1	-4	8	-1.26	0.103	1825	0.986	0.897	17540	0.99
PCDH1	-4	8	-1.26	0.103	1826	0.986	0.897	17539	0.99
FZD5	-4	8	-1.26	0.103	1827	0.986	0.897	17538	0.99
MED18	-4	8	-1.26	0.103	1828	0.986	0.897	17537	0.99
SMNDC1	-4	8	-1.26	0.103	1829	0.986	0.897	17536	0.99
REC8	-4	8	-1.26	0.104	1830	0.986	0.896	17535	0.99
VWA5B2	-3.99	8	-1.26	0.104	1831	0.986	0.896	17534	0.99
GTF2E2	-3.99	8	-1.26	0.104	1832	0.986	0.896	17533	0.99
ANKRD20A3	-3.99	8	-1.26	0.104	1833	0.986	0.896	17532	0.99
PLGLB2	-3.99	8	-1.26	0.104	1834	0.986	0.896	17531	0.99
DHRS9	-3.99	8	-1.26	0.104	1835	0.986	0.896	17530	0.99
TMEM259	-3.98	8	-1.26	0.104	1836	0.986	0.896	17529	0.989
PARM1	-3.98	8	-1.26	0.105	1837	0.986	0.895	17528	0.989
PKD1L2	-3.98	8	-1.26	0.105	1838	0.986	0.895	17527	0.989
PGLYRP2	-3.98	8	-1.25	0.105	1839	0.986	0.895	17526	0.989
IKBKAP	-3.98	8	-1.25	0.105	1840	0.986	0.895	17525	0.989
IZUMO4	-3.97	8	-1.25	0.105	1841	0.986	0.895	17524	0.989
CCDC183	-3.97	8	-1.25	0.105	1842	0.986	0.895	17523	0.989
DCTN4	-3.97	8	-1.25	0.105	1843	0.986	0.895	17522	0.989
TRABD	-3.97	8	-1.25	0.105	1844	0.986	0.895	17521	0.989
KRT79	-3.97	8	-1.25	0.105	1845	0.986	0.895	17520	0.989
ADCY4	-3.97	8	-1.25	0.105	1846	0.986	0.895	17519	0.989
OR2T12	-3.97	8	-1.25	0.105	1847	0.986	0.895	17518	0.989
ZNF454	-3.97	8	-1.25	0.105	1848	0.986	0.895	17517	0.989
FOXD4L6	-3.96	8	-1.25	0.105	1849	0.986	0.895	17516	0.989
CTSW	-3.96	8	-1.25	0.106	1850	0.986	0.894	17515	0.989
MAP3K19	-3.96	8	-1.25	0.106	1851	0.986	0.894	17514	0.989
ARHGEF16	-3.96	8	-1.25	0.106	1852	0.986	0.894	17513	0.989
FOXI1	-3.96	8	-1.25	0.106	1853	0.986	0.894	17512	0.989
CRTAC1	-3.96	8	-1.25	0.106	1854	0.986	0.894	17511	0.989
AADAT	-3.96	8	-1.25	0.106	1855	0.986	0.894	17510	0.989
IRGQ	-3.96	8	-1.25	0.106	1856	0.986	0.894	17509	0.989
OR52L1	-3.95	8	-1.25	0.106	1857	0.986	0.894	17508	0.989
AKIP1	-3.95	8	-1.25	0.106	1858	0.986	0.894	17507	0.989
ICE1	-3.95	8	-1.25	0.106	1859	0.986	0.894	17506	0.989
UBIAD1	-3.95	8	-1.25	0.106	1860	0.986	0.894	17505	0.989
RPL10	-3.95	8	-1.25	0.106	1861	0.986	0.894	17504	0.989
RPL30	-3.95	8	-1.25	0.106	1862	0.986	0.894	17503	0.989
C16orf45	-3.95	8	-1.25	0.107	1863	0.986	0.893	17502	0.989
OR52N5	-3.95	8	-1.24	0.107	1864	0.986	0.893	17501	0.989
LIPE	-3.95	8	-1.24	0.107	1865	0.986	0.893	17500	0.989
TTC9B	-3.95	8	-1.24	0.107	1866	0.986	0.893	17499	0.989
NECAB3	-3.95	8	-1.24	0.107	1867	0.986	0.893	17498	0.989
ATP2A1	-3.95	8	-1.24	0.107	1868	0.986	0.893	17497	0.989
ZNF592	-3.95	8	-1.24	0.107	1869	0.986	0.893	17496	0.989
B3GNT6	-3.94	8	-1.24	0.107	1870	0.986	0.893	17495	0.989
PPFIA4	-3.94	8	-1.24	0.107	1871	0.986	0.893	17494	0.989
SGCB	-3.94	8	-1.24	0.107	1872	0.986	0.893	17493	0.989
POLR2A	-3.94	8	-1.24	0.107	1873	0.986	0.893	17492	0.989
PDE4DIP	-3.94	8	-1.24	0.107	1874	0.986	0.893	17491	0.989
UBE2H	-3.94	8	-1.24	0.107	1875	0.986	0.893	17490	0.989
CXCL6	-3.94	8	-1.24	0.107	1876	0.986	0.893	17489	0.989
NLRC4	-3.94	8	-1.24	0.107	1877	0.986	0.893	17488	0.989
RASEF	-3.94	8	-1.24	0.107	1878	0.986	0.893	17487	0.989
SDHAF3	-3.94	8	-1.24	0.107	1879	0.986	0.893	17486	0.989
TUSC1	-3.94	8	-1.24	0.107	1880	0.986	0.893	17485	0.989
CDKN3	-3.94	8	-1.24	0.107	1881	0.986	0.893	17484	0.989
BTNL9	-3.94	8	-1.24	0.107	1882	0.986	0.893	17483	0.989
NOMO1	-3.93	8	-1.24	0.107	1883	0.986	0.893	17482	0.989
FBXO16	-3.93	8	-1.24	0.107	1884	0.986	0.893	17481	0.989
ZDHHC22	-3.93	8	-1.24	0.107	1885	0.986	0.893	17480	0.989
PRAP1	-3.93	8	-1.24	0.107	1886	0.986	0.893	17479	0.989
RAB2A	-3.93	8	-1.24	0.107	1887	0.986	0.893	17478	0.989
CWC22	-3.93	8	-1.24	0.107	1888	0.986	0.893	17477	0.989
GHRL	-3.93	8	-1.24	0.107	1889	0.986	0.893	17476	0.989
NCKAP1L	-3.93	8	-1.24	0.108	1890	0.986	0.892	17475	0.989
ADIPOR2	-3.93	8	-1.24	0.108	1891	0.986	0.892	17474	0.989
RFC3	-3.93	8	-1.24	0.108	1892	0.986	0.892	17473	0.989
CNIH4	-3.93	8	-1.24	0.108	1893	0.986	0.892	17472	0.989
SPINT3	-3.93	8	-1.24	0.108	1894	0.986	0.892	17471	0.989
FAM192A	-3.93	8	-1.24	0.108	1895	0.986	0.892	17470	0.989
CARD8	-3.93	8	-1.24	0.108	1896	0.986	0.892	17469	0.989
RALBP1	-3.92	8	-1.24	0.108	1897	0.986	0.892	17468	0.989
HAPLN4	-3.92	8	-1.24	0.108	1898	0.986	0.892	17467	0.989
EXOC5	-3.92	8	-1.24	0.108	1899	0.986	0.892	17466	0.989
CARD6	-3.92	8	-1.24	0.108	1900	0.986	0.892	17465	0.989
FCHSD1	-3.4	6	-1.24	0.108	1901	0.986	0.892	17464	0.989
RNF11	-3.92	8	-1.24	0.108	1902	0.986	0.892	17463	0.989
OR13C8	-3.92	8	-1.24	0.108	1903	0.986	0.892	17462	0.989
EPS15	-3.92	8	-1.24	0.108	1904	0.986	0.892	17461	0.989
WWP2	-3.92	8	-1.23	0.108	1905	0.986	0.892	17460	0.989
PHYKPL	-3.92	8	-1.23	0.108	1906	0.986	0.892	17459	0.989
GS1-259H13.2	-3.92	8	-1.23	0.109	1907	0.986	0.891	17458	0.989
MAOB	-3.92	8	-1.23	0.109	1908	0.986	0.891	17457	0.989
ZBTB22	-3.91	8	-1.23	0.109	1909	0.986	0.891	17456	0.989
FANCD2	-3.91	8	-1.23	0.109	1910	0.986	0.891	17455	0.989
FGF8	-3.91	8	-1.23	0.109	1911	0.986	0.891	17454	0.989
RAB11FIP2	-3.91	8	-1.23	0.109	1912	0.986	0.891	17453	0.989
AK8	-3.91	8	-1.23	0.109	1913	0.986	0.891	17452	0.989
PAQR5	-3.91	8	-1.23	0.109	1914	0.986	0.891	17451	0.989
CIDEB	-3.91	8	-1.23	0.109	1915	0.986	0.891	17450	0.989
PGRMC2	-3.91	8	-1.23	0.109	1916	0.986	0.891	17449	0.989
TCF19	-3.91	8	-1.23	0.109	1917	0.986	0.891	17448	0.989
KIF1C	-3.91	8	-1.23	0.109	1918	0.986	0.891	17447	0.989
DMTN	-3.91	8	-1.23	0.109	1919	0.986	0.891	17446	0.989
OR8H1	-3.91	8	-1.23	0.109	1920	0.986	0.891	17445	0.989
TMEM109	-3.91	8	-1.23	0.109	1921	0.986	0.891	17444	0.989
FDXR	-3.91	8	-1.23	0.109	1922	0.986	0.891	17443	0.989
PEBP4	-3.91	8	-1.23	0.109	1923	0.986	0.891	17442	0.989
TMEM132E	-3.9	8	-1.23	0.109	1924	0.986	0.891	17441	0.989
PLEKHA3	-3.9	8	-1.23	0.109	1925	0.986	0.891	17440	0.989
SFRP1	-3.9	8	-1.23	0.109	1926	0.986	0.891	17439	0.989
SAC3D1	-3.9	8	-1.23	0.109	1927	0.986	0.891	17438	0.989
STK25	-3.9	8	-1.23	0.109	1928	0.986	0.891	17437	0.989
C1orf210	-3.9	8	-1.23	0.11	1929	0.986	0.89	17436	0.989
ABCB8	-3.9	8	-1.23	0.11	1930	0.986	0.89	17435	0.989
IKBKB	-3.9	8	-1.23	0.11	1931	0.986	0.89	17434	0.989
OR10W1	-3.9	8	-1.23	0.11	1932	0.986	0.89	17433	0.989
IVNS1ABP	-3.9	8	-1.23	0.11	1933	0.986	0.89	17432	0.989
CASC1	-3.9	8	-1.23	0.11	1934	0.986	0.89	17431	0.989
C20orf173	-3.9	8	-1.23	0.11	1935	0.986	0.89	17430	0.989
TMEM115	-3.9	8	-1.23	0.11	1936	0.986	0.89	17429	0.989
MED15	-3.89	8	-1.23	0.11	1937	0.986	0.89	17428	0.989
MKRN2	-3.89	8	-1.23	0.11	1938	0.986	0.89	17427	0.989
ZNF680	-3.89	8	-1.23	0.11	1939	0.986	0.89	17426	0.989
SAMD12	-3.89	8	-1.23	0.11	1940	0.986	0.89	17425	0.989
OGN	-3.89	8	-1.23	0.11	1941	0.986	0.89	17424	0.989
IFNW1	-3.89	8	-1.23	0.11	1942	0.986	0.89	17423	0.989
KAT2B	-3.89	8	-1.23	0.11	1943	0.986	0.89	17422	0.989
RBM25	-3.89	8	-1.23	0.11	1944	0.986	0.89	17421	0.989
DIDO1	-3.89	8	-1.22	0.11	1945	0.986	0.89	17420	0.989
TUBGCP4	-3.89	8	-1.22	0.11	1946	0.986	0.89	17419	0.989
CWF19L1	-3.89	8	-1.22	0.11	1947	0.986	0.89	17418	0.989
DCAF7	-3.88	8	-1.22	0.111	1948	0.986	0.889	17417	0.989
CEP170	-3.88	8	-1.22	0.111	1949	0.986	0.889	17416	0.989
TWF2	-3.88	8	-1.22	0.111	1950	0.986	0.889	17415	0.989
LOC101927844	-3.88	8	-1.22	0.111	1951	0.986	0.889	17414	0.989
LONRF1	-3.88	8	-1.22	0.111	1952	0.986	0.889	17413	0.989
YWHAG	-3.88	8	-1.22	0.111	1953	0.986	0.889	17412	0.989
AARS	-3.88	8	-1.22	0.111	1954	0.986	0.889	17411	0.989
KRT27	-3.88	8	-1.22	0.111	1955	0.986	0.889	17410	0.989
FOLH1	-3.88	8	-1.22	0.111	1956	0.986	0.889	17409	0.989
HOMER2	-3.87	8	-1.22	0.111	1957	0.986	0.889	17408	0.989
ODF3B	-3.87	8	-1.22	0.111	1958	0.986	0.889	17407	0.989
PLRG1	-3.87	8	-1.22	0.111	1959	0.986	0.889	17406	0.989
ANTXR2	-3.87	8	-1.22	0.111	1960	0.986	0.889	17405	0.989
DEFB134	-3.87	8	-1.22	0.111	1961	0.986	0.889	17404	0.989
RIMBP3C	-3.87	8	-1.22	0.111	1962	0.986	0.889	17403	0.989
ADGRB1	-3.87	8	-1.22	0.112	1963	0.986	0.888	17402	0.989
CTNNA2	-3.87	8	-1.22	0.112	1964	0.986	0.888	17401	0.989
CEMP1	-3.87	8	-1.22	0.112	1965	0.986	0.888	17400	0.989
DDIT3	-3.87	8	-1.22	0.112	1966	0.986	0.888	17399	0.989
MMP20	-3.87	8	-1.22	0.112	1967	0.986	0.888	17398	0.989
CCNB1	-3.87	8	-1.22	0.112	1968	0.986	0.888	17397	0.989
NOG	-3.86	8	-1.22	0.112	1969	0.986	0.888	17396	0.989
UNC13A	-3.86	8	-1.22	0.112	1970	0.986	0.888	17395	0.989
FAM222B	-3.86	8	-1.22	0.112	1971	0.986	0.888	17394	0.989
HS3ST1	-3.86	8	-1.22	0.112	1972	0.986	0.888	17393	0.989
BATF3	-3.86	8	-1.22	0.112	1973	0.986	0.888	17392	0.989
TBX4	-3.86	8	-1.22	0.112	1974	0.986	0.888	17391	0.989
TPGS2	-3.86	8	-1.22	0.112	1975	0.986	0.888	17390	0.989
TSHB	-3.86	8	-1.22	0.112	1976	0.986	0.888	17389	0.989
SIX3	-3.86	8	-1.22	0.112	1977	0.986	0.888	17388	0.989
DCT	-3.86	8	-1.21	0.112	1978	0.986	0.888	17387	0.989
CLEC7A	-3.86	8	-1.21	0.112	1979	0.986	0.888	17386	0.989
GRM6	-3.86	8	-1.21	0.112	1980	0.986	0.888	17385	0.989
NOP56	-3.86	8	-1.21	0.112	1981	0.986	0.888	17384	0.989
PPP1R12C	-3.85	8	-1.21	0.112	1982	0.986	0.888	17383	0.989
LOC100129216	-3.85	8	-1.21	0.112	1983	0.986	0.888	17382	0.989
HKDC1	-3.85	8	-1.21	0.113	1984	0.986	0.887	17381	0.989
LILRA4	-3.85	8	-1.21	0.113	1985	0.986	0.887	17380	0.989
RFX4	-3.85	8	-1.21	0.113	1986	0.986	0.887	17379	0.989
HIST1H2BO	-3.85	8	-1.21	0.113	1987	0.986	0.887	17378	0.989
CCNB2	-3.85	8	-1.21	0.113	1988	0.986	0.887	17377	0.989
DYNC2H1	-3.85	8	-1.21	0.113	1989	0.986	0.887	17376	0.989
AK9	-3.85	8	-1.21	0.113	1990	0.986	0.887	17375	0.989
FUT8	-3.85	8	-1.21	0.113	1991	0.986	0.887	17374	0.989
LCE5A	-3.85	8	-1.21	0.113	1992	0.986	0.887	17373	0.989
IFT57	-3.85	8	-1.21	0.113	1993	0.986	0.887	17372	0.989
KLRC4-KLRK1	-3.85	8	-1.21	0.113	1994	0.986	0.887	17371	0.989
DNM2	-3.84	8	-1.21	0.113	1995	0.986	0.887	17370	0.989
MLLT3	-3.84	8	-1.21	0.113	1996	0.986	0.887	17369	0.989
PPIAL4F	-3.84	8	-1.21	0.113	1997	0.986	0.887	17368	0.989
IL36A	-3.84	8	-1.21	0.114	1998	0.986	0.886	17367	0.988
GIN1	-3.84	8	-1.21	0.114	1999	0.986	0.886	17366	0.988
[truncated: 17,365 more rows]
