# Supplementary material for: Decitabine cytotoxicity is promoted by dCMP deaminase DCTD and mitigated by SUMO-dependent E3 ligase TOPORS
Source: EMBO J. 2024 May 17;43(12):6. doi: 10.1038/s44318-024-00108-2 (PMC11183266; doi:10.1038/s44318-024-00108-2)
Supplement: Supplementary file 2 — Dataset EV2 [file 44318_2024_108_MOESM2_ESM.xlsx]

## Sheet: Dataset EV2 legend
Dataset EV2: Log2 intensities of proteins detected in iPOND samples extracted from HeLa TREx cells treated with EdU (untr) or EdU and 5-aza-dC (5azadC) or EdU, 5-aza-dC and SUMO E1 inhibitor (5azadC+Ub_E1i) or EdU, 5-aza-dC and ubiquitin E1 inhibitor (5azadC+Ub_E1i). Four biological replicates were measured for each condition.

## Sheet: Dataset EV2
Uniprot ID	Gene name	untr_1	untr_2	untr_3	untr_4	5azadC_1	5azadC_2	5azadC_3	5azadC_4	5azadC+Ub_E1i_1	5azadC+Ub_E1i_2	5azadC+Ub_E1i_3	5azadC+Ub_E1i_4	5azadC+SUMO_E1i_1	5azadC+SUMO_E1i_2	5azadC+SUMO_E1i_3	5azadC+SUMO_E1i_4
A0A024QZX5	SERPINB6	18.9262	19.1571	18.9342	18.8893	19.1191	19.424	19.0929	19.0113	19.1738	19.3619	19.0076	19.1054	19.2898	19.3609	19.2091	19.1521
Q00341	HDLBP	19.8096	19.4782	19.5661	19.8384	19.8615	19.6284	19.6785	19.8893	19.79	19.5849	19.7027	19.9993	19.8078	19.597	19.6833	19.8535
A0A024R571	EHD1	16.5662	16.6508	16.3634	16.7722	16.798	16.7859	16.5584	16.9096	16.7064	16.7144	16.5861	16.9974	16.8002	16.8021	16.7395	17.0574
K7EN05	ELOF1	17.7673	17.5916	17.7109	17.4029	17.9447	17.8495	18.0162	17.4842	17.9304	17.7892	17.9077	17.3146	18.0798	17.8288	18.0607	17.6516
A0A024RA52	PSMA2	19.4327	19.6329	19.4637	19.2325	19.8449	20.0375	19.7916	19.5881	19.7003	19.7741	19.5325	19.4816	19.8712	20.0322	19.8961	19.68
A0A024RAC6	TCEB3	17.0257	16.8162	17.0568	16.4594	17.1769	17.0783	17.3348	16.6703	17.1731	16.9587	17.3308	16.5913	17.431	17.1903	17.4742	17.0433
P46379-3	BAG6;BAT3	16.7756	17.0483	16.7908	16.3234	16.9729	17.2566	17.1873	16.3709	16.9013	17.4544	17.0003	16.3337	17.2118	17.4177	17.3046	16.9351
A0A075B730	EPPK1	19.2713	19.0472	19.088	19.5979	19.457	19.2239	19.1088	19.7297	19.3225	19.0961	19.1392	19.8845	19.3258	19.2198	19.1425	19.7838
Q16881	TXNRD1	20.2659	20.5452	20.3058	20.1275	20.5251	20.7485	20.5299	20.344	20.475	20.7772	20.4241	20.3273	20.6658	20.7858	20.6325	20.5683
A0A087X2I2	GPX4	18.9648	18.8628	18.9968	18.6427	19.0689	19.1247	19.1166	18.7464	19.0402	19.0683	19.0391	18.9061	19.1446	19.0011	19.1492	18.9181
A0A087WT20	DCAF13	14.994	15.0076	15.0558	15.1268	15.1267	15.1347	15.2204	15.2508	15.0756	15.2528	15.1651	15.3597	15.2653	15.2504	15.187	15.2732
Q8N5I9	C12orf45	14.0297	13.751	13.9132	13.5725	14.0796	13.9811	14.2704	13.5891	14.0842	13.968	14.2817	13.4445	14.3706	14.2953	14.399	13.6849
G3V4F2	ACOT1;ACOT2	17.822	18.2089	17.8705	18.6348	18.028	18.3061	18.0962	18.9442	18.0136	18.1822	18.0521	19.2179	17.9658	18.2041	18.0855	18.8608
A0A087WXF6	NDUFS7	15.4001	15.7966	15.5578	16.685	15.5326	15.6686	15.7442	17.1081	15.4892	15.4532	15.7292	17.0312	15.28	15.6835	15.5807	16.7835
A0A087WVR3	UHRF1	22.0965	21.9127	22.2288	21.7526	22.6161	22.6791	23.0388	22.1192	22.5656	22.6336	22.8816	21.8225	22.6555	22.4123	22.7862	22.3152
A0A087WTZ5	UBXN1	19.5791	19.6557	19.64	19.5127	19.9363	20.0662	19.9894	19.6964	19.8149	19.8414	19.7539	19.605	19.9603	20.0292	20.0067	19.7916
H7C3J6	SAMD11	17.243	16.8922	17.1485	16.7371	17.2455	17.1404	17.1295	16.8233	17.3362	17.1063	17.246	17.111	17.3728	17.2459	17.3472	17.2222
A0A087WUB9	CTNNBL1	19.6021	19.6041	19.6631	19.2622	19.9192	19.7916	19.9297	19.4168	19.7828	19.7384	19.8414	19.1858	19.9995	20.0344	19.9995	19.5579
E9PL01	SPCS2	16.7299	16.6216	16.6794	16.6891	16.9208	16.8458	16.7559	16.7773	16.8466	16.7277	16.8106	16.8339	16.8143	16.7925	16.8632	16.7711
A0A087WZG9	PEG10	13.9208	14.1163	13.7388	14.5314	14.1873	14.0089	14.3107	14.5359	13.8269	14.1713	14.1713	14.2223	14.0148	14.2896	14.0112	14.0188
A0A087WUN5	ANAPC16	15.3916	15.3582	15.397	15.2867	15.5604	15.7819	15.6329	15.2816	15.7078	15.6424	15.6354	15.4598	15.9827	15.8856	15.9715	15.6065
A0A494C1T8	MYC	16.9459	16.806	17.0205	16.5662	17.1291	17.0842	17.3184	16.7945	17.1077	17.0674	17.3089	16.5635	17.2064	16.9958	17.2741	16.8718
A0A087WUT6	EIF5B	18.7306	18.5175	18.5286	18.8652	18.8752	18.6093	18.5624	18.9773	18.653	18.5919	18.5992	18.9745	18.6482	18.6109	18.4995	18.8214
A0A087WUZ3	SPTBN1	18.6656	18.5709	18.5507	18.7218	18.8362	18.7119	18.6392	18.8362	18.7647	18.6666	18.6281	18.9939	18.8008	18.7237	18.695	18.9332
A0A087WY94	TAF9;AK6	17.1262	17.1657	17.0636	16.9744	17.2979	17.3647	17.3391	17.0954	17.2849	17.4264	17.3146	17.1299	17.4438	17.4808	17.4808	17.24
A0A087WVQ6	CLTC	21.2947	21.3147	21.207	21.8663	21.5765	21.3614	21.1769	22.0341	21.4141	21.2666	21.2592	22.0405	21.3707	21.4596	21.2377	21.9448
A0A087WW63	CACNA1A	17.1943	17.3923	17.1457	17.3282	17.6263	17.6182	17.2285	17.6784	17.4819	17.4886	17.1299	17.3223	17.7571	17.8445	17.4148	17.431
A0A590UJS8	ABCB7	12.4292	12.8019	12.8019	13.463	12.4489	12.9747	12.8876	13.9568	12.3138	12.8764	12.9801	14.0502	12.3437	12.99	12.8945	13.5718
F8W8R3	POLD2	19.7864	19.7015	19.8408	19.6423	19.8567	19.8235	19.8615	19.8235	19.8997	19.7771	19.8528	19.6562	20.0122	19.8902	19.9001	19.7018
A6NKE1	TRAPPC3	14.8786	15.0241	14.8096	14.7451	15.1555	15.2255	14.851	14.8795	15.1735	15.3533	14.7921	14.8162	15.4573	15.5259	15.1365	14.9947
A0A494C001	RBM15	16.4805	16.3634	16.4108	15.7951	16.6096	16.4217	16.7076	15.8776	16.5009	16.326	16.6857	15.5382	16.6574	16.6066	16.7835	16.0651
A0A087WWP5	TAF10	14.9041	15.2058	14.96	15.8051	15.2888	15.1473	15.2042	15.3324	14.9029	15.0998	14.9022	15.2482	15.0327	15.3934	15.1392	15.0508
A0A087WWS1	THOC1	18.6997	18.776	18.8369	18.4278	18.9351	18.8194	18.9367	18.5775	18.8524	18.7792	18.9246	18.3704	19.0892	19.1377	19.1573	18.6564
A0A087WWU8	TPM3	19.9361	20.0915	19.6475	20.3728	20.1532	20.0826	19.8141	20.4678	20.0492	20.1324	19.8893	20.6659	20.0409	20.1506	19.9034	20.5659
C9JHX9	ZNF800	15.3295	15.4366	15.3866	15.3945	15.4988	15.4937	15.4801	15.4744	15.5082	15.4052	15.4076	15.4686	15.5503	15.6192	15.5955	15.71
O95299	NDUFA10	19.3302	19.3904	19.4061	20.338	19.5308	19.4094	19.3941	20.6069	19.4095	19.3013	19.3993	20.614	19.2837	19.4593	19.3823	20.441
A0A087WXF7	ING1	13.9306	14.0498	13.9428	14.1678	14.1954	14.2094	14.1748	14.3967	14.2496	14.1022	14.1463	14.758	14.3247	14.4189	14.3348	14.7358
A0A087WXM6	RPL17;RPL17-C18orf32	22.2288	21.4429	21.7198	21.942	22.04	21.6552	21.8934	21.9671	22.0806	21.7579	21.8926	21.7478	21.9665	21.4082	21.6382	21.676
A0A1B0GX90	INTS12	15.5882	15.4212	15.7367	15.3552	15.7819	15.8538	15.886	15.5392	15.8027	15.7289	15.883	15.3533	16.1056	16.0737	16.218	15.6154
A0A087WY09	TTF1	13.4861	13.8237	13.8412	13.6128	13.9542	13.966	14.0595	13.796	13.8248	13.7725	13.9229	13.7624	14.3009	14.0041	14.1775	14.0477
A0A087WY55	VTA1	12.94	13.0277	12.5632	12.7101	12.9429	13.3341	12.9747	12.9429	13.0968	13.5085	12.9312	12.8855	13.3724	13.3911	13.4526	13.1955
D6RFM0	UBE2D2;UBE2D3	17.3811	17.4768	17.3313	17.2412	17.5453	17.7248	17.5122	17.486	17.4786	17.625	17.3966	17.4873	17.7665	17.8099	17.624	17.4712
C9IYS7	CPSF3L	16.4063	16.4248	16.5537	16.0279	16.8262	16.7058	16.5974	16.3337	16.7316	16.5687	16.6219	16.1585	16.9729	16.8924	16.8435	16.5193
Q8IZQ5	SELH;C11orf31	17.9869	17.9698	17.8374	17.5493	17.9035	18.1522	18.0877	17.7248	17.9363	18.2357	17.8972	17.6862	18.0905	18.1053	18.1069	17.7251
A0A087WZ51	TPD52L2	14.3629	14.824	15.19	14.715	14.9158	15.3623	15.4744	14.7639	15.2682	15.2029	15.4598	14.8864	15.5677	15.6266	15.8217	14.9319
A0A087WYT3	PTGES3	18.7752	18.8935	18.6026	18.4572	18.909	19.1592	19.0024	18.9077	18.877	19.1022	18.877	18.5715	19.1647	19.1773	19.0745	18.9686
A0A087WZ13	RAVER1	19.1804	18.9308	19.156	18.5258	19.2441	19.0561	19.3809	18.6375	19.1833	19.0661	19.3301	18.502	19.3358	19.265	19.4328	18.8697
A0A087WZ32	PLEKHA2	17.2487	17.1262	17.2606	17.069	17.4092	17.4123	17.4345	17.1976	17.4134	17.2584	17.363	17.1695	17.5553	17.4098	17.6605	17.3339
A0A087WZ88	RXRG;RXRA	14.3375	14.2444	14.1824	13.9428	14.6409	14.5708	14.5844	14.1015	14.4438	14.4024	14.5137	14.6808	14.7557	14.7115	14.771	14.3731
M0QZS0	ARHGEF18	16.7076	16.4594	16.529	16.5311	16.7435	16.5924	16.7814	16.7735	16.7835	16.5947	16.7567	16.701	16.9696	16.5616	16.7546	16.6709
A0A087WZK9	EIF3H	19.3588	18.858	18.9377	19.3048	19.4382	19.0293	18.9977	19.4584	19.3301	19.001	19.011	19.1975	19.3347	19.0158	19.0006	19.3609
A0A087WZN1	IDH3B	19.6935	20.2046	19.912	20.7217	19.8914	20.2532	20.0127	21.135	19.8528	20.1915	19.9634	21.3075	19.8136	20.2824	20.0258	20.9902
A0A087WZX0	BCL9L	13.8578	13.9599	13.5607	13.778	13.9729	13.9568	14.0937	13.9128	13.9168	14.047	13.835	13.903	14.1414	14.2149	14.2761	13.8099
A0A087WZX2	NDUFB6	15.3176	15.4611	15.4424	16.1488	15.4698	15.6983	15.3814	16.3818	15.5212	15.6502	15.5249	16.654	15.5259	15.7617	15.5337	16.6722
G3V2W9	EAPP	12.9259	13.1507	12.8415	12.2353	12.9747	13.2893	13.3854	12.5089	12.9961	13.3247	13.2161	12.065	13.0138	13.3724	13.4176	12.493
A0A0C4DFT8	JADE2	17.5653	17.65	17.5476	17.5022	17.6365	17.7301	17.8692	17.6382	17.5872	17.8096	17.7407	17.6774	17.7791	17.7514	17.8263	17.8048
A0A087X0M4	SLC4A1AP	19.5916	19.5916	19.6189	19.1984	19.8247	19.813	19.9394	19.3113	19.8074	19.865	19.8722	19.1566	20.0786	19.9779	20.1456	19.5886
A0A087X0N3	NOL4L;NOL4	16.536	16.5145	16.6086	16.6186	16.7142	16.7773	16.7585	16.8262	16.6907	16.6857	16.7481	16.8527	16.9862	16.9321	16.9618	16.8762
A0A087X0Q1	YTHDF3	17.9698	17.6172	17.5825	18.0528	17.9993	17.5619	17.6722	18.186	17.8586	17.632	17.7465	18.1814	17.7987	17.6605	17.686	18.0215
A0A087X0Q9	SELO	15.5624	15.7514	15.7143	15.7231	15.7509	15.7926	15.7219	16.0122	15.8088	15.8432	15.8206	16.0426	15.9363	15.9438	15.8429	15.9402
A0A087X0R6	SNX12	14.4482	14.3661	14.3884	14.4608	14.5552	14.558	14.5359	14.6204	14.5257	14.7598	14.663	14.6345	14.6749	14.861	14.7278	14.6296
A0A087X0R7	SENP3-EIF4A1;SENP3	16.4452	16.4853	16.6547	16.2303	16.8443	16.7875	16.7945	16.3744	16.8043	16.5557	16.701	16.134	16.9958	16.9853	16.905	16.5931
A0A0A0MRX2	GOLGA6L10	12.4854	13.6128	12.3842	12.8019	13.0172	13.4702	13.831	12.7318	11.9888	13.2855	13.092	12.0947	12.5124	13.6302	13.2181	12.9979
A0A087X0W9	OTUD6B	16.0035	15.4703	15.9759	15.7893	16.1162	16.0417	15.9699	15.9056	16.246	15.7782	15.9858	15.8879	16.2873	15.9601	16.0432	16.1505
F5H079	MMAB	16.1379	17.0333	16.273	17.9474	16.1992	16.5963	16.5142	18.3006	16.233	16.9497	16.3568	18.8149	15.7134	17.0062	16.2667	18.5504
Q5JPE7	NOMO2;NOMO3;NOMO1	16.9127	16.7665	16.6963	16.7963	16.941	16.9134	16.7735	16.9044	16.924	16.878	16.8159	17.0043	16.9019	16.8523	16.8021	17.1279
A0A6Q8PHS8	INF2	14.9864	14.9176	14.7478	15.393	15.3944	14.9457	14.5105	15.6764	15.0826	14.7637	14.6409	15.5342	15.1753	15.0309	14.6819	15.6504
E7EWM3	ZMIZ2;ZMIZ1	18.0453	17.9986	18.1611	17.9525	18.2677	18.1994	18.2741	18.0425	18.2335	18.2304	18.2549	18.0663	18.3914	18.4061	18.3487	18.2337
Q92599	SEPT8;SEPT11;SEPT6	16.2595	16.0797	16.0754	16.5222	16.445	16.1932	16.1084	16.7092	16.3319	16.1385	16.1735	16.8106	16.3463	16.2355	16.2164	16.5522
F5H8K3	PHF19	14.3661	14.2239	14.4872	14.0618	14.5037	14.476	14.4677	14.3393	14.5666	14.302	14.563	14.5903	14.6916	14.5209	14.6993	14.6923
A0A7I2V2W4	NDUFA5	17.9085	18.1805	18.3551	19.377	18.2714	18.3758	18.3336	19.6683	18.2702	18.1838	18.3889	19.8997	18.2934	18.4954	18.4531	19.6653
A0A087X1K9	LYPLA1	18.5237	18.7054	18.3453	18.5855	18.555	18.7683	18.4683	18.8627	18.576	18.8261	18.4176	18.8944	18.6421	18.8008	18.5429	18.8432
A0A087X1R1	SMTN	18.9094	19.031	18.9074	18.5197	19.181	19.269	19.2893	18.7071	19.0914	19.1248	19.2142	18.5848	19.3273	19.2601	19.4235	18.8812
A0A087X1R4	WTAP	15.4464	15.2867	15.575	15.2448	15.5999	15.4988	15.606	15.4462	15.5519	15.4444	15.6605	15.3783	15.799	15.782	15.8479	15.5369
Q9UL46	PSME2	17.3331	17.6779	17.5348	17.3463	17.6182	17.9755	17.7498	17.5827	17.6945	17.8918	17.6554	17.5452	17.9971	18.0417	17.9623	17.7403
O43251	RBFOX2;RBFOX1;RBFOX3	17.2473	17.0757	17.2412	16.9957	17.3426	17.2818	17.2455	17.2062	17.3642	17.1948	17.3497	17.1905	17.4735	17.4613	17.4691	17.3936
A0A087X2D5	MRPL45	18.9227	19.1407	18.9661	20.2839	19.0449	19.1059	19.0573	20.5806	19.0033	19.1212	19.0493	20.7064	18.9825	19.3347	19.08	20.4306
D6RIC3	NOP16	13.7388	13.6689	13.6615	14.0029	13.7739	13.7635	13.8182	14.0013	13.835	13.9628	13.7905	13.7187	13.8256	13.9456	13.8186	13.8348
H0YJP0	HECTD1	14.2678	14.2468	14.0907	14.2444	14.5508	14.2979	14.5911	14.3628	14.2056	14.2912	14.4251	14.4063	14.2015	14.3497	14.4742	14.4569
A0A087X2I1	PSMC6	20.0863	20.1382	20.1028	20.0058	20.5213	20.4454	20.3325	20.2532	20.3018	20.2757	20.2065	20.1715	20.4403	20.4959	20.3777	20.3111
A0A090HNM7	ERCC5-201;BIVM-ERCC5;ERCC5	18.1574	18.0228	18.2224	18.701	18.2945	18.2217	18.4134	18.8708	18.2246	18.3008	18.3237	18.9297	18.2452	18.3571	18.2882	18.5797
A0A7P0Z472	ADSL	19.2755	19.1141	19.2791	19.206	19.5815	19.4836	19.424	19.3854	19.5514	19.3439	19.3619	19.359	19.7018	19.5487	19.5649	19.4881
Q13098-7	GPS1	18.1976	18.3193	18.2119	17.9603	18.5537	18.5235	18.5139	18.1654	18.4667	18.509	18.4023	17.7612	18.7084	18.7043	18.6904	18.1712
A0A096LP22	PTRH1	16.4261	16.6694	16.4436	17.0096	16.571	16.5941	16.6282	17.2513	16.5283	16.5861	16.6757	17.4052	16.6722	16.7546	16.6722	17.191
A0A096LPI6	C21orf33	17.9377	18.1095	17.9802	18.5561	18.0444	18.186	18.1205	18.9161	17.9527	18.2225	18.0331	19.0476	17.9932	18.2796	18.1238	18.7491
A0A096LPK7	TXNRD2	16.2048	16.7351	16.3152	17.2702	16.3622	16.6764	16.536	17.5002	16.3003	16.6869	16.4615	17.8341	16.1009	16.603	16.5081	17.5393
A0A0A0MQR2	RTFDC1	19.5181	19.411	19.5083	19.0011	19.7338	19.6431	19.9533	19.1735	19.6533	19.6191	19.7771	18.7565	19.8743	19.8136	19.9759	19.2356
A0A0A0MQS1	PYCRL	15.6618	15.6399	15.7893	15.5103	15.9056	15.7949	15.8178	15.5208	15.8607	15.7673	15.8432	15.4096	16.023	15.8758	16.021	15.577
U3KQC1	WDR18	17.5865	17.7685	17.6729	17.7206	17.9579	17.847	17.8565	17.8965	17.8435	17.7846	17.8161	17.6719	17.8876	18.0281	17.8876	17.8667
A0A0A0MQV6	FGF2	17.8621	17.7981	17.9603	17.4548	17.9468	18.1248	18.186	17.5932	17.9176	18.0707	18.0454	17.5719	18.0946	18.0294	18.1308	17.627
A0A0A0MQX8	MBNL1	18.6348	18.5846	18.5602	18.4371	18.7614	18.5973	18.7036	18.6577	18.6183	18.502	18.653	18.3596	18.7749	18.6898	18.7143	18.4012
Q86WJ1	CHD1L	17.2827	17.2636	17.2487	17.0112	17.4225	17.3992	17.4539	17.1746	17.44	17.4604	17.3835	17.1915	17.6109	17.5532	17.6102	17.5056
A0A0A0MRI2	SNX6	17.0294	16.8544	16.9285	17.0166	17.196	17.0373	16.941	17.1295	17.2039	16.8859	17.0168	17.2916	17.2619	16.9988	17.0455	17.1304
A0A0A0MRJ2	ATF3	16.8207	16.6684	16.7371	16.3429	17.1422	16.9044	17.1063	16.6458	17.0535	16.8936	17.2104	16.7266	17.014	16.9351	17.0497	16.603
A0A0A0MRJ6	PCMT1	19.5218	19.7236	19.5345	19.5966	19.7549	20.0056	19.7549	19.8191	19.8209	19.9417	19.7068	19.9443	19.9236	20.0081	19.9517	19.905
A0A0A0MRM2	NRAP	17.5269	17.6043	17.1043	16.5412	16.9686	17.9095	17.5045	16.1807	17.3021	18.2153	17.213	16.0009	17.311	17.3452	17.3213	16.745
A0A0A0MRM9	NOLC1	13.0127	13.3092	12.6193	12.8838	13.0613	12.7816	12.6899	12.4216	13.0133	12.6922	13.0685	12.7815	13.1032	12.9353	13.3253	12.9655
A0A0A0MRP6	SMARCA1	20.9656	20.7422	20.9272	20.4401	21.0489	21.0547	21.1909	20.5339	21.0275	21.0289	21.0568	20.3809	21.1755	20.9094	21.1859	20.6539
A0A0A0MRR7	SNRPC	17.2457	16.8994	17.0673	16.663	17.1909	16.9563	17.1899	16.765	17.2185	16.8527	17.1834	16.6371	17.376	17.1468	17.349	16.919
F2Z390	NFKBIL1	16.4594	16.228	16.4602	15.9681	16.1611	16.571	16.5974	16.0755	16.2723	16.4065	16.4789	16.0959	16.2845	16.218	16.4721	16.1701
B6VEX4	ABI1	13.463	13.3155	13.1925	13.3802	13.5891	13.4778	13.5184	13.7165	13.5085	13.694	13.5936	13.9073	13.769	13.6746	13.5632	14.355
A0A0A0MRX2	DDRGK1	15.8532	15.6957	15.7847	16.0869	15.9736	15.7378	15.703	16.1696	15.8913	15.6694	15.6676	16.3463	15.8509	15.7522	15.6886	16.2667
C9JHF5	MFF	15.2097	15.3629	15.2715	16.5378	15.3654	15.102	15.2381	16.6981	15.2897	15.2263	15.4892	16.9919	14.8414	15.5547	15.2944	16.7004
A0A0A0MS59	SRCAP	19.4915	19.4017	19.439	18.9342	19.4411	19.5657	19.7128	18.9422	19.3544	19.5744	19.5652	18.7336	19.6653	19.5	19.7714	19.3793
B3KPJ4	PHC2	17.7064	17.4057	17.7673	17.5055	17.7078	17.6709	17.7575	17.6771	17.721	17.4698	17.7073	17.6688	17.7235	17.6817	17.8194	17.5958
A0A0A0MSL3	UBE2V1;TMEM189-UBE2V1;UBE2V2	18.1145	18.1998	17.9904	17.9039	18.2051	18.4129	18.206	18.1159	18.1717	18.4084	18.1392	18.0072	18.374	18.3632	18.2749	18.037
A0A0A0MSW0	UBR4	15.9524	15.7725	16.1552	16.1707	16.0584	15.9824	15.8494	16.1715	16.0391	15.764	15.8393	16.35	16.0432	15.8634	15.9273	16.3088
A0A0A0MSW3	NUP214	16.012	15.8195	15.8384	16.0351	16.1195	16.0543	15.9492	16.3515	16.0507	16.046	15.8319	16.3542	16.0507	15.9827	15.9461	16.2038
B3KYB6	PITPNB	16.6432	16.5902	16.6173	16.7103	16.8598	16.9556	16.8018	16.9226	16.8121	16.8486	16.8043	16.9854	16.9579	16.933	16.9351	17.0561
A0A0A0MTN9	FDXR	15.4815	15.6594	15.4212	15.6757	15.5732	15.704	15.6798	15.9798	15.4651	15.6948	15.7578	16.0103	15.7404	15.7683	15.7037	15.9509
A0A0A0MT33	SCAF8	15.7203	15.8496	15.8121	15.551	15.8626	16.0645	15.8386	15.788	15.7528	16.0527	15.9055	15.6175	15.8804	15.9813	15.9827	15.7209
A0A0A0MT83	IVD	16.8344	17.4469	16.9548	17.9128	16.9556	17.4017	17.0996	18.2443	17.0321	17.3821	17.0839	18.4727	17.0062	17.4604	17.1648	18.1775
A0A0A0MTB8	WDR36	15.9417	15.9536	16.1413	15.9037	16.3146	16.2461	16.2281	16.1084	16.3224	16.0327	16.21	15.8225	16.469	16.2974	16.3345	16.1888
A0A0A0MTH3	ILK	18.5581	18.37	18.5023	18.774	18.7749	18.4582	18.4602	18.9402	18.6389	18.3093	18.5513	19.019	18.6551	18.5534	18.5079	18.8023
A0A0A0MTH9	BTAF1	19.4265	19.4004	19.3787	19.2569	19.6029	19.6079	19.5494	19.4321	19.5571	19.5692	19.5284	19.3887	19.6871	19.6871	19.6073	19.4741
Q13309	SKP2	19.3812	19.3558	19.489	18.8586	19.7055	19.6683	19.6234	19.0793	19.6875	19.5116	19.5206	18.7895	19.9445	19.771	19.8199	19.3521
A0A0A0MTN0	CUL2	19.3558	19.3324	19.3864	19.1954	19.637	19.5674	19.5224	19.4027	19.6221	19.5183	19.5857	19.2237	19.7684	19.7045	19.6657	19.5175
A0A0A0MTN3	GSTM3	16.8983	17.2183	16.8994	16.8371	17.0544	17.4266	16.9515	16.9448	17.1063	17.2392	16.8377	17.1025	17.3415	17.332	17.1628	17.2925
A0A0A0MTR2	OGFOD1	19.0521	19.215	19.0548	18.668	19.2579	19.5087	19.3023	18.8926	19.2366	19.4412	19.1131	18.6389	19.419	19.4806	19.4116	18.9151
A0A0A6YYI3	PPAN-P2RY11;PPAN	17.0189	16.9761	17.1277	17.1617	17.2421	17.1197	17.196	17.168	17.2453	17.1164	17.3477	17.0342	17.2421	17.1403	17.3185	17.3164
I3L1U7	PAM16;CORO7-PAM16	16.9424	17.2171	17.1262	17.8063	17.052	17.2513	17.2671	17.9668	17.0207	17.301	17.2436	18.1206	17.0645	17.3408	17.24	17.8846
A0A0B4J1S3	BIRC5	18.3127	17.9149	18.2656	17.7765	18.3122	18.1681	18.4255	17.8098	18.4204	17.9979	18.406	17.729	18.4	18.0177	18.4637	17.9932
F5GY88	MED24	15.6659	15.7323	15.7966	15.5469	15.9853	15.9257	15.8812	15.7481	15.8741	15.8263	15.929	15.757	16.14	16.1573	16.0867	15.8703
A0A0B4J1W3	NAA15	19.0296	18.5581	18.7402	19.0118	19.067	18.7338	18.8027	19.0642	19.011	18.7465	18.773	18.9886	19.0525	18.6904	18.6984	18.8833
A0A0B4J1Z1	SRSF7	19.3869	19.299	19.3203	19.0383	19.4011	19.1687	19.3772	19.2264	19.2588	18.9939	19.3663	18.9334	19.3392	19.4546	19.3062	19.1897
A0A0B4J269	TUBB3	17.6556	17.7438	17.5309	18.2469	17.9718	17.8711	17.7327	18.3936	17.7364	17.7073	17.7247	18.4536	17.7911	17.9277	17.7863	18.6344
A0A0B4J291	CDYL2	16.635	16.4469	16.5984	16.3953	16.7889	16.7575	16.8686	16.6506	16.8571	16.6791	16.8041	16.6757	16.9647	16.7805	16.9696	16.6846
Q5W0H4	TPT1	18.7294	19.2461	18.4835	18.6777	18.9077	19.349	18.909	18.7541	18.7336	19.2459	18.6805	18.719	18.929	19.3478	18.8386	18.8052
A0A0B4J2E5	PWP2	17.0557	16.8653	17.2855	16.8556	17.3517	17.2677	17.168	16.9613	17.3835	16.9938	17.2569	16.8431	17.5487	17.231	17.369	17.1759
A0A3B3IS87	FOXP1	18.5405	18.3225	18.4739	17.8155	18.8086	18.7885	18.8945	17.9859	18.8464	18.8058	18.7488	17.6817	19.2639	18.8722	19.2052	18.3233
A0A0C4DH00	LRRC41	17.5302	17.4797	17.7118	17.2779	17.7431	17.7378	17.9741	17.4428	17.7689	17.6396	17.9443	17.1992	17.9301	17.9056	18.0833	17.5809
A0A0C4DFM2	ZNF574	14.2776	14.8165	14.2725	14.1508	14.6204	14.7242	14.9702	14.1993	14.3745	14.5257	14.9136	13.6178	14.7099	15.1225	15.0275	14.3095
H0YBE7	RIMS1	14.2034	14.1054	14.2981	14.1713	14.3615	14.4644	14.3268	14.2368	14.4342	14.3646	14.2649	14.259	14.4742	14.545	14.5287	14.4357
A0A0C4DFW4	TEX30	15.2553	15.2482	15.2448	15.1531	15.449	15.4412	15.2859	15.359	15.4579	15.4194	15.3057	15.3087	15.6065	15.5965	15.4612	15.4149
A0A0C4DFX9	NELFA	19.0022	18.9756	19.073	18.657	19.2221	19.2045	19.3044	18.8258	19.2142	19.2169	19.2525	18.705	19.4881	19.3358	19.4849	19.061
C9J9K3	RPSA	21.73	21.559	21.4278	21.5816	21.9216	21.7607	21.4388	21.718	21.8289	21.716	21.4468	21.7203	21.8551	21.6933	21.5064	21.8033
E7ENN3	SYNE1	17.2171	17.0589	17.2659	16.9274	17.463	17.2591	17.4123	17.1668	17.3847	17.1834	17.3337	16.9819	17.4959	17.451	17.4897	17.2137
A0A0C4DG44	HTRA2	15.4183	15.3945	15.3423	16.1247	15.4412	15.4837	15.4093	16.3414	15.4293	15.4788	15.4532	16.6795	15.3334	15.5216	15.4886	16.3014
A0A0C4DG62	ARL6IP4	18.2623	17.8719	18.1294	17.551	18.2923	18.1169	18.4659	17.6237	18.2971	18.1256	18.2859	17.1704	18.4688	18.0905	18.4986	17.7807
H0YDC5	PUM1;PUM2	15.2596	15.1361	14.862	15.397	15.4039	14.9563	15.0194	15.7773	15.2236	15.0671	15.0867	15.5519	15.2412	15.2471	15.0119	15.4408
A0A0C4DG89	DDX46	21.2799	21.3191	21.3864	20.8472	21.5225	21.4807	21.6482	20.9487	21.4184	21.4015	21.5718	20.7554	21.5463	21.6302	21.676	21.0759
A0A2R8Y547	NME6	14.3175	14.6834	14.2678	14.9494	14.4295	14.7297	14.356	15.287	14.3168	14.4739	14.4063	15.5681	14.3731	14.5287	14.4569	15.1611
A0A0C4DGA2	ECI2	18.9756	19.1591	19.179	19.9021	19.209	19.2594	19.2221	20.1946	19.1649	19.1221	19.2255	20.364	19.1397	19.3092	19.2507	20.093
A0A0C4DGA6	HLTF	19.1849	19.0945	19.2825	19.0807	19.4027	19.3363	19.4617	19.2717	19.3523	19.2942	19.3777	19.1392	19.5543	19.3977	19.5567	19.2957
A0A0C4DGB0	SCOC	15.2482	15.1268	15.6399	15.3176	15.4669	15.5309	15.4632	15.3397	15.6557	15.1547	15.4045	15.5576	15.6304	15.431	15.6447	15.5307
A0A0C4DGB9	PPA2	14.4322	14.6096	14.2334	14.4406	14.4931	14.7011	14.6259	14.5941	14.3071	14.9108	14.4342	14.6748	14.6819	14.7437	14.5313	15.6233
Q14839-2	CHD4	22.7441	22.722	22.9943	22.7441	23.2607	23.1416	23.2778	23.0388	23.1764	23.0867	23.2517	22.5522	23.4604	23.3625	23.5239	23.2208
A0A0C4DGM2	ZSCAN29	15.529	15.4857	15.2683	15.3768	15.8024	15.7565	16.1532	15.6522	15.7105	15.8206	16.488	15.1735	16.3834	16.0712	16.4218	15.9071
K7EM73	CAPNS1	15.3332	15.3332	15.2857	15.2363	15.5194	15.6724	15.3944	15.4212	15.693	15.602	15.4118	15.7992	15.8337	15.7256	15.6963	15.7497
A0A0C4DGS1	DDOST	19.3001	18.8601	19.2884	18.9262	19.3233	19.2289	19.2425	19.1166	19.308	18.9583	19.2999	19.1785	19.35	19.1087	19.3891	19.2523
A0A0C4DGV9	LIG4	18.0983	17.9869	17.9637	17.668	18.1889	18.162	18.1805	17.826	18.2153	18.0417	18.1622	17.7861	18.3537	18.2129	18.2648	17.7987
A0A0C4DGX4	CUL1	20.5135	20.5135	20.6706	20.2988	20.7588	20.8544	20.8322	20.4922	20.7467	20.753	20.6996	20.3018	20.9176	20.9347	20.9258	20.5976
A0A0C4DGZ1	ZC3H8	16.7427	16.5579	16.6684	16.4856	16.8018	16.7333	17.0498	16.5442	16.8553	16.7629	16.9889	16.2147	16.9414	16.8435	17.1223	16.5365
A0A0C4DH01	POLR3E	17.4409	17.5653	17.4846	17.3408	17.6453	17.6853	17.7484	17.387	17.5077	17.6634	17.6862	17.4189	17.6539	17.7998	17.7911	17.4808
P21127	CDK11B;CDK11A	20.9697	21.9327	20.9581	20.7422	21.21	21.1234	21.1619	20.8718	20.9414	20.9966	21.5217	20.6253	21.1975	21.2322	21.651	20.7831
H7C3Z6	MAP4K4	16.1175	16.1413	15.5585	16.3606	15.4567	15.5431	15.526	16.7083	15.4393	15.7528	15.5161	16.6699	15.4912	15.8172	15.8819	16.228
A0A2U3TZJ9	DDX3X;DDX3Y	20.8288	20.418	20.5275	20.9276	20.9119	20.5251	20.565	21.0345	20.7411	20.503	20.5833	20.9884	20.7332	20.5033	20.462	20.8625
A0A0D9SF54	SPTAN1	18.7402	18.6055	18.4721	19.0658	18.9913	18.748	18.5311	19.1442	18.8233	18.6771	18.5955	19.2443	18.8608	18.7836	18.6197	19.1413
A0A0D9SF63	TBL1XR1	18.858	18.9271	18.9271	18.9059	19.1352	19.0642	19.0816	19.115	19.054	19.0567	19.0476	19.0292	19.1733	19.2802	19.1845	19.2006
H0YG99	FOXM1	15.1328	15.0595	15.1608	14.7429	15.3623	15.3911	15.4256	14.9808	15.4052	15.3844	15.2949	15.0214	15.6858	15.4657	15.618	15.3047
A0A0D9SFJ1	COQ6	13.5525	13.6569	13.7219	13.8076	13.6877	13.8102	13.7552	14.1031	13.5909	13.8654	13.7187	13.9361	13.7031	13.7897	13.8931	13.8256
A0A0D9SFL3	EWSR1	19.0582	19.0011	18.9094	18.4721	18.9621	18.8633	19.1042	18.5899	18.9769	18.8912	19.1872	18.5551	19.0011	19.1397	19.1717	18.7911
A0A0D9SFM0	SHPRH	16.948	16.7241	17.0025	16.6173	17.1855	17.1149	17.2901	16.8978	17.213	17.0451	17.2934	16.7953	17.1925	17.0847	17.1835	16.9447
A0A0D9SFP2	HADH	18.715	19.5766	18.9351	19.7703	18.872	19.6167	19.0153	20.3209	18.8545	19.479	18.9702	20.3785	18.8833	19.6106	19.1202	20.1559
A0A0D9SG71	UBE2A	17.9498	17.9552	17.9485	17.5095	18.1581	18.1703	18.1994	17.6873	18.0824	18.1086	18.1066	17.5254	18.2955	18.2452	18.3065	17.9063
B0QZE2	ZMYND11	17.6318	17.6152	17.6432	17.5813	17.7327	17.7575	17.9718	17.7045	17.7215	17.8878	17.8416	17.6554	17.8048	17.7378	17.8318	17.6605
A0A0D9SGE8	PHF6	19.9454	19.7311	19.9978	19.4756	20.0961	20.0127	20.2811	19.6284	19.9606	19.9582	20.1859	19.3301	20.1614	20.0108	20.2454	19.7581
H9KV28	DIAPH1	16.2979	16.2325	16.2349	16.4634	16.4946	16.3997	16.3554	16.7034	16.4545	16.3528	16.3559	16.7156	16.5695	16.4582	16.439	16.6784
A0A0G2JIS2	EHMT2	20.4083	20.2488	20.4577	20.1485	20.5744	20.5078	20.6748	20.31	20.5681	20.5127	20.6115	20.2105	20.8788	20.7241	20.8809	20.4346
A0A0G2JIW1	HSPA1B;HSPA1A	22.1568	22.278	22.1631	22.3592	22.4282	22.4282	22.3659	22.3854	22.3637	22.4506	22.3091	22.4188	22.4631	22.5405	22.4703	22.3983
P25440-2	BRD2	18.9287	18.6404	18.8935	18.8369	19.023	18.9161	19.1386	18.8305	18.947	18.8351	19.0414	18.7983	19.0814	18.9355	19.1222	18.757
A0A0G2JMD5	PRAMEF10	15.2933	15.489	15.3805	16.0832	15.3869	15.617	15.3827	16.4967	15.1686	15.5957	15.2389	16.1642	15.2471	15.7793	15.2612	15.9167
I3L1U8	ABR;BCR	13.8023	13.4861	13.5918	13.6615	13.8229	13.7369	13.6701	13.9306	13.7669	13.6375	13.7513	13.7997	13.9878	13.9213	13.9501	13.8517
H7C1A2	TAMM41	14.0146	14.0809	14.3393	14.6376	13.9176	14.1065	14.4014	14.9158	13.8714	14.1375	14.2695	15.0928	13.9456	14.2513	14.4131	14.672
A0A0J9YWB6	CTDP1	15.361	15.5244	15.1403	15.0797	15.4875	15.6663	15.5677	15.18	15.4384	15.7236	15.4222	15.0501	15.7184	15.6947	15.6254	16.72
A0A0J9YXC7	LIMS1	14.2444	14.1418	14.2444	14.3765	14.5359	14.3615	14.3593	14.5105	14.5393	14.2171	14.3841	14.313	14.6296	14.539	14.5984	14.3638
A0A0J9YXF2	PON2	11.9902	11.5707	12.1673	12.4292	12.2651	12.2651	12.3457	12.6436	12.1659	12.3647	12.3732	12.651	12.1925	12.3624	12.3813	12.1925
Q9UHX1	PUF60	20.8947	21.0831	21.0008	20.6032	21.1061	21.2453	21.1506	20.7296	21.0289	21.1529	21.0978	20.5872	21.2426	21.4376	21.3266	20.8754
P43243	MATR3	21.8082	21.8854	21.9127	21.4635	21.9479	21.718	21.9479	21.459	21.7373	21.6467	21.9737	21.4069	21.7182	22.0381	21.8825	21.5126
A0A0U1RQW3	ATRIP	13.0657	12.7723	13.0277	12.5897	13.2384	12.5689	12.8092	12.9073	13.0445	12.9095	12.7173	12.8155	13.0455	13.125	13.1571	12.99
P0DPI3		13.9538	13.3389	13.9837	14.3962	13.5812	13.7739	13.9382	14.5911	13.4572	13.7957	13.3038	14.1817	13.4526	13.9878	13.7338	13.2859
A0A0U1RRH6	PHF14	19.6317	19.335	19.6238	19.2664	19.7889	19.7271	20.0659	19.4382	19.8037	19.7513	19.9204	19.2799	20.0081	19.8126	19.9966	19.5567
A0A0U1RRM8	FERMT2	18.7814	18.658	18.5494	18.8466	18.9477	18.7873	18.6107	19.025	18.8755	18.7091	18.6389	19.0914	18.8959	18.757	18.6551	18.9158
B7ZLI8	STK19	11.9013	12.1991	11.6451	11.6451	11.8065	11.6022	12.0171	11.8065	11.7927	11.6342	11.8473	11.7927	12.0593	12.1273	12.1273	12.0024
A0A140T936	VARS	18.5575	18.4115	18.4488	18.7724	18.7607	18.6278	18.4784	18.9522	18.6897	18.5425	18.5118	19.01	18.7491	18.6755	18.5691	18.9082
K7EMZ9	LSM14A	16.0245	15.6727	15.6544	16.0017	15.9905	15.7629	15.8263	16.0999	15.9394	15.749	15.8703	16.326	15.9076	15.9155	15.8262	16.1808
A0A140TA86	QIL1	15.5453	15.1328	15.498	15.926	15.5028	15.3715	15.5999	16.0721	15.3918	15.3161	15.6467	16.1764	15.5281	15.2612	15.4912	15.9566
A0A1B0GTM0	CPT2	16.8798	17.2598	17.3083	17.7109	17.0671	17.3381	17.3426	18.063	17.0496	17.3146	17.3694	18.1855	17.107	17.3552	17.4059	17.8712
A0A1B0GTG2	ALDH7A1	18.4663	19.2092	18.8021	19.3286	18.6918	19.2796	18.9198	19.7202	18.7241	19.1975	18.8912	19.9955	18.813	19.2453	19.0322	19.7403
A0A1B0GV30	PXN	15.0439	14.6204	14.6272	15.3274	15.2087	14.8576	14.5702	15.4988	15.0476	14.7189	14.6137	15.6362	14.9505	14.8585	14.7099	15.4232
A0A6Q8PHL8	KIAA1279;KIF1BP	16.5724	16.6563	16.5744	16.5001	16.772	16.8064	16.5667	16.656	16.7075	16.7904	16.5735	16.7144	16.8762	16.919	16.7904	16.7607
A0A1B0GVC6	TBP;TBPL2	13.0898	13.3492	13.4054	13.3492	13.2954	13.3464	13.4549	13.6064	13.3869	13.5226	13.3778	13.7088	13.6557	13.7575	13.7153	13.4176
A0A1B0GWJ6		9.9554	11.6942	10.9017	12.6938	10.6254	11.3732	11.1662	13.152	10.6955	11.9888	10.6955	13.4051	10.1736	11.519	10.9265	12.6428
A0A1C7CYW6	RAB34	13.9359	14.5356	13.6128	13.5422	14.0495	14.2338	13.9414	13.6281	13.6375	14.5554	14.0021	13.959	13.7897	14.6463	14.0477	15.2269
A0A1C7CYX1	ELMSAN1	17.2842	17.2715	17.2961	17.254	17.5466	17.5422	17.6237	17.5189	17.4886	17.5187	17.5517	17.5077	17.6987	17.5771	17.7235	17.5109
A0A1C7CYX9	DPYSL2;DPYSL3;CRMP1	16.7315	16.8715	16.5648	16.9004	16.939	17.0215	16.6527	17.0694	16.8599	17.0293	16.7407	17.1208	16.9469	17.0107	16.8225	17.0721
Q9BWM7	SFXN3	15.926	16.0144	16.1468	16.4469	15.9798	16.0178	16.3226	16.6022	16.0009	16.134	16.3071	16.7355	16.0804	16.0395	16.321	16.4797
A0A1W2PNV4	ARPC1A;ARPC1B	17.6927	17.633	17.4393	17.689	17.8521	17.6952	17.5874	17.8812	17.701	17.6471	17.5644	17.8216	17.816	17.7292	17.627	17.8194
G3V5I8	STAT6	13.385	13.3616	13.2845	13.5607	13.6386	13.8182	13.6877	13.9616	13.4376	13.9073	13.6097	13.8714	13.7338	13.9985	13.8432	13.4418
A0A1W2PNX8	UNC45A	13.7219	13.6665	13.6689	13.5795	13.8417	13.5577	13.7309	13.9542	13.8468	13.6178	13.6657	14.0842	13.8348	13.8186	14.0056	14.0426
A0A1W2PNZ9	JMJD1C	16.7682	16.6832	16.6525	16.7248	16.9174	16.8829	16.8585	17.0101	16.8377	16.8617	16.8298	16.8159	16.9431	17.0645	16.976	16.8313
P23368	ME2	17.2997	17.8494	17.5634	18.1347	17.5403	17.9063	17.6365	18.5795	17.4628	17.874	17.6137	18.7091	17.4808	17.9174	17.7594	18.474
A0A1W2PPI7	TRIM3	12.3842	11.9013	12.5022	11.7571	12.4973	12.3457	12.6436	11.5031	12.651	11.7418	12.4533	11.8726	12.7893	12.4064	12.7893	11.9489
A0A1W2PPZ5	TCEA1	20.7742	20.8021	20.869	20.2809	21.0429	21.0634	21.2718	20.399	20.996	21.0085	21.1119	20.1587	21.2666	21.1859	21.3889	20.6074
J3KTD2	RTTN	18.742	17.6715	17.8557	17.8083	18.4547	17.8008	17.8098	17.9075	18.3285	17.8869	17.8396	17.0892	18.4954	17.6249	17.6023	17.734
F2Z2I2	PFKFB3	16.6173	16.6498	16.5412	16.4491	16.8565	16.7844	16.8072	16.6166	16.8298	16.826	16.7669	16.5335	16.9524	16.868	16.8589	16.7051
A0A1X7SBS4	TEAD3;TEAD2;TEAD4;TEAD1	16.2151	16.1093	16.22	15.641	16.411	16.4028	16.546	15.9853	16.4832	16.5335	16.3304	15.5911	16.8413	16.5405	16.7774	16.0045
A0A1X7SBT5	GTF3A	12.3656	12.6193	12.3344	12.5632	12.6899	12.6436	12.5282	12.8448	12.6922	12.6876	12.5791	12.9961	12.8872	12.7709	12.6626	12.9083
A0A1X7SBZ2	DDX17	20.7919	20.7029	20.8969	20.4989	20.8544	20.7355	20.9676	20.5614	20.8125	20.6115	20.954	20.4947	20.8956	20.9084	20.981	20.6766
A0A286YEX4	NFIC	19.0993	19.0022	19.1534	18.5065	19.3753	19.2767	19.4645	18.7386	19.2906	19.2021	19.3544	18.3443	19.5762	19.4395	19.5318	19.0248
A0A286YF22	PHGDH	20.5849	20.7625	20.5065	20.7806	20.7876	20.8158	20.706	21.0073	20.7064	20.8698	20.6621	21.0777	20.833	20.845	20.8025	20.9389
A0A286YFD6	RRM2	18.5319	18.5715	18.3015	18.6334	18.6595	18.722	18.4487	18.8856	18.6585	18.7583	18.6477	18.9627	18.7897	18.8148	18.6815	19.0201
Q13555	CAMK2G;CAMK2B;CAMK2A	13.9902	14.0297	13.8817	14.5356	14.3924	14.1151	14.0043	14.6259	14.0167	13.8951	14.0576	14.6907	14.0477	14.1807	14.2149	14.5476
O60313-10	OPA1	18.8145	18.7502	18.7919	19.6929	18.9899	18.84	18.8144	19.8914	18.8901	18.7241	18.8664	20.0344	18.9342	18.9901	18.909	19.7422
A0A2R8Y430	GSS	14.7022	15.1196	14.6412	14.2468	14.8166	15.1652	14.9015	14.807	14.9391	15.2513	14.8211	14.776	15.17	15.3399	15.1035	14.6522
P51532	SMARCA4	21.2743	21.3864	21.5107	20.994	21.5139	21.6123	21.7552	21.1707	21.4643	21.6043	21.6743	21.0129	21.7054	21.7884	21.8183	21.3182
A0A2R8YF61	CDK13	15.0703	15.0111	15.2097	14.8372	15.2751	15.2381	15.3261	14.9898	15.3031	15.2482	15.3218	15.0078	15.5151	15.4119	15.5259	15.5677
Q99700	ATXN2	15.4672	15.3768	15.4495	15.6776	15.7237	15.6383	15.5805	15.8939	15.6354	15.5681	15.6948	15.9553	15.6669	15.6096	15.7361	15.8758
A0A2R8Y5P7	HARS2	18.0357	18.2231	17.9748	18.7883	18.0611	18.2163	18.0595	19.1386	18.0417	18.2071	18.0625	19.3397	18.0607	18.2481	18.0528	19.0581
A0A2R8Y5S7	RDX	16.7579	16.588	16.544	16.2979	16.9061	16.6823	16.6223	16.4477	16.9618	16.6364	16.7338	16.4392	17.0262	16.8186	16.8523	16.4563
Q14204	DYNC1H1	21.2699	21.2699	21.2097	21.8154	21.498	21.3695	21.1598	21.9725	21.3319	21.2432	21.2618	21.9904	21.3649	21.3568	21.9132	21.8596
A0A2R8Y653	UCK2	18.1596	18.2682	18.1095	17.9986	18.3525	18.577	18.3006	18.1844	18.4012	18.5669	18.2153	18.1026	18.5938	18.6828	18.4976	18.3606
A0A2R8Y6B6	GPX1	16.9628	17.3874	17.1156	17.4262	17.2653	17.563	17.227	17.698	17.2703	17.538	17.1579	17.9176	17.2752	17.5706	17.3602	17.632
A0A2R8Y6S3	PMS2	16.8752	16.8397	16.8798	16.9561	17.0954	17.003	17.0586	17.196	17.075	17.0342	17.0415	17.2229	17.1985	17.1973	17.1676	17.3472
P19447	ERCC3	16.4602	16.3732	16.606	16.0754	16.8389	16.7083	16.8443	16.3226	16.7751	16.566	16.7458	15.9584	16.9742	16.8225	16.9647	16.5616
A0A2R8Y6Y7	SUCLA2	19.2376	19.6354	19.3588	20.2456	19.4094	19.687	19.454	20.576	19.3619	19.6597	19.429	20.7109	19.3467	19.6455	19.4758	20.4263
P62263	RPS14	20.8383	20.343	20.5679	20.6244	20.8435	20.5432	20.6835	20.6625	20.8201	20.6387	20.7393	20.7366	20.8349	20.6254	20.6573	20.6223
E7ETK0	RPS24	21.1851	20.4083	20.8383	20.8153	21.1294	20.7296	20.8746	20.9119	21.1119	20.7411	20.9149	20.8069	21.0838	20.5454	20.6718	20.901
Q969G3	SMARCE1	20.0086	19.9555	20.1254	19.6014	20.246	20.1784	20.437	19.7538	20.1435	20.0707	20.3847	19.5116	20.3797	20.3524	20.5454	20.0015
A0A2R8Y880	RBBP6	16.5001	16.5051	16.552	16.2465	16.6954	16.5658	16.7448	16.3431	16.6382	16.4545	16.6791	16.3786	16.765	16.8161	16.7736	16.4953
A0A2R8Y891	PFKM	17.7346	17.791	17.5798	17.696	17.8868	17.9309	17.6821	17.9309	17.795	17.9443	17.729	17.8949	17.9422	17.98	17.8685	18.0071
A0A2R8YCS7	SAMHD1	18.2897	18.5092	18.3929	18.0766	18.646	18.697	18.6155	18.2469	18.5462	18.713	18.5821	18.4984	18.8467	18.8583	18.8083	18.3271
Q5TBB1	RNASEH2B	19.6162	19.6381	19.4756	18.882	19.5729	19.8381	19.7954	18.9649	19.7741	19.98	19.6909	18.8004	19.9283	19.6555	20.093	19.1934
E7ER27	HSD17B4	15.5103	14.8669	15.2553	15.3686	15.6836	15.0213	15.1267	15.5555	15.5043	14.9136	15.2482	15.8053	15.3729	15.0508	15.0614	15.3951
P68400	CSNK2A1;CSNK2A3	18.2089	18.3076	18.2054	18.1366	18.4713	18.5324	18.5113	18.3897	18.4464	18.587	18.4495	18.2859	18.5534	18.6312	18.6121	18.5762
A0A2R8YD63	TOPBP1	19.2461	19.2044	19.3528	19.061	19.5494	19.4768	19.5657	19.2441	19.4978	19.3472	19.5165	19.1649	19.6523	19.5402	19.6653	19.4154
A0A2R8YDQ0	VPS33B	12.6938	12.4168	12.7723	12.6193	13.0551	12.869	12.9429	12.7963	13.0407	12.6674	13.0407	12.6876	13.3629	12.9444	12.9444	13.125
D6RHI7	CCNH	15.397	15.2553	15.6493	15.5908	15.726	15.564	16.0472	15.6851	15.6793	15.4211	15.6045	15.6403	15.8429	15.6921	15.7522	15.5965
A0A2U3TZH3	EEF1A2	18.7724	18.4252	18.5709	18.6546	18.8436	18.8591	18.5991	18.8019	18.8185	18.7565	18.6265	19.0033	18.8497	18.7511	18.782	18.9958
P56556	NDUFA6	16.1468	16.5958	16.2953	17.1309	16.5084	16.6954	16.4946	17.449	16.4715	16.7181	16.4244	17.6891	16.5206	16.7383	16.6023	17.5129
A0A3B3IRI2	CTPS1	18.3394	18.4754	18.0895	18.6826	18.6143	18.5399	18.1724	18.9459	18.4957	18.5576	18.1676	19.0878	18.5044	18.5784	18.1705	18.95
Q8N5Y2	MSL3;MSL3P1	15.4065	15.2933	15.4056	14.9223	15.4507	15.5999	15.7565	15.0213	15.4426	15.6535	15.6793	14.9022	15.7288	15.5955	15.9245	15.0936
A0A3B3IRL5	IMPDH1	17.4846	17.7586	17.4548	17.6857	17.575	17.6757	17.5424	17.8824	17.4563	17.5527	17.5981	17.9416	17.5291	17.6804	17.64	17.691
F5H345	HMBS	16.7124	16.7908	16.7481	16.6332	16.9258	17.1719	16.9241	16.798	16.9063	17.1365	16.7935	16.8377	17.2206	17.2137	17.1083	16.8924
A0A3B3IRW6	QSER1	18.9513	19.0191	18.9648	18.7294	19.2045	19.2551	19.2796	18.9959	19.1051	19.3166	19.2366	18.8058	19.4899	19.502	19.5	19.238
A0A3B3IS71	RB1	14.525	14.3629	14.5537	14.4048	14.6758	14.6037	14.6618	14.32	14.7678	14.4891	14.5712	14.5419	14.853	14.6522	14.8156	14.7774
A0A3B3ISC6	COPA	19.6957	19.5791	19.5639	20.1652	19.9722	19.6493	19.4985	20.2966	19.7199	19.5571	19.6571	20.3293	19.7088	19.6696	19.5597	20.1815
Q5T8C6	CDC16	14.3393	14.4406	14.4742	14.1824	14.5911	14.5911	14.4829	14.2704	14.6137	14.5502	14.4634	14.2139	14.7231	14.8058	14.7037	14.539
A0A7I2V610	IDE	14.832	14.9835	14.6134	14.9523	14.8576	14.8919	14.7661	15.2408	14.6994	15.0712	14.812	15.3364	14.7476	14.9619	14.7966	15.1425
A0A3B3ISU0	DSC2	18.4987	17.9807	18.1959	17.4926	17.9543	18.4215	18.5324	17.3066	18.1649	18.6852	18.2071	17.2998	18.5379	18.2421	18.3233	17.6804
A0A3B3ISX4	RMI2	16.9595	17.2578	16.9561	16.9254	17.133	17.2305	17.3371	17.2334	17.0698	17.2185	17.208	17.237	17.2667	17.377	17.2172	17.1373
A0A3B3ITD8	NUP98	18.9271	18.9434	18.8964	19.0405	19.1088	18.8425	18.9477	19.1352	18.9583	18.8432	18.9702	19.1435	19.0027	18.9568	18.971	19.1542
A0A3B3ITE9	JAGN1	15.0722	14.9968	14.9403	14.9041	15.0213	15.0301	15.3874	15.1365	14.7545	15.199	15.3471	15.035	15.0119	15.0275	15.4263	15.347
A0A3B3ITJ4	HNRNPL	17.1402	17.0778	17.2052	17.2087	17.2239	17.0564	17.2432	17.3551	17.0554	17.1053	17.3871	17.4134	17.1685	17.376	17.1856	17.0062
A0A3B3ITR6	FARS2	16.967	17.5483	17.2087	18.0283	17.237	17.3967	17.275	18.4181	17.1208	17.6044	17.2115	18.5624	17.0313	17.5393	17.231	18.6787
A0A3B3ITT5	RPL29	20.4713	19.8888	20.0637	20.0863	20.3296	20.1046	20.3196	20.0735	20.2928	20.2241	20.2383	20.0101	20.2995	19.9064	20.1216	19.9852
A0A3B3ITZ9	THRAP3	19.1984	19.1824	19.2044	19.0797	19.2908	19.209	19.3961	19.2489	19.1392	19.1833	19.359	19.0725	19.2601	19.4139	19.4593	19.2654
H0YCF4	GEMIN2	12.8599	12.9259	13.2506	13.1925	13.5326	13.1406	13.1278	13.2263	13.5226	13.134	13.3419	13.6097	13.5909	13.463	13.5557	13.3696
A0A3B3IU45	MCM4	22.046	22.121	22.1951	21.6512	22.3321	22.3511	22.3418	21.805	22.3233	22.3233	22.3233	21.4982	22.45	22.4631	22.5141	22.0443
B1AHD1	NHP2L1	18.4518	18.3849	18.6144	18.2136	18.6278	18.5002	18.8488	18.2086	18.6125	18.6369	18.8219	18.0262	18.7563	18.6529	18.9001	18.4582
A0A3F2YNW7	ARID1B	16.744	16.8485	16.5001	16.4962	16.9189	17.0401	16.9718	16.6937	16.881	17.2453	16.8979	16.4789	17.0497	17.1101	17.0922	17.0497
E9PLD3	C11orf98	15.6456	15.551	15.7043	15.4815	15.7362	15.734	15.807	15.564	15.8981	15.8896	15.7763	15.6557	15.9194	15.7862	15.7961	15.833
A0A494BYR6	KIF18B	17.7981	17.6457	17.9058	17.5302	17.9159	17.9025	18.0179	17.6952	17.9213	17.7408	18.0072	17.7339	18.0016	17.8565	18.0323	17.8548
A0A494BZZ6	NTHL1	17.7408	17.499	17.7283	17.3943	17.698	17.8239	17.8411	17.5053	17.7228	17.9039	17.7846	17.5187	17.9174	17.7267	17.9422	17.6733
H0Y993	DEK	21.2307	21.1714	21.2841	20.6293	21.2767	21.5225	21.6778	20.7554	21.2737	21.5496	21.4586	20.3527	21.5388	21.3406	21.5974	20.8788
F2Z2W6	HMGN1	17.8812	17.5825	17.6927	16.843	17.449	17.9963	18.1661	16.8135	17.4219	18.0995	17.6831	16.1372	17.6186	17.4539	17.9211	16.8632
A0A494C064	MTR	14.5837	14.0844	14.3962	14.5774	14.7661	14.4713	14.5798	14.6277	14.7598	14.3525	14.5393	14.7744	14.88	14.4724	14.7946	14.7983
A0A494C071		12.3344	14.3765	12.8838	14.4713	12.6587	14.0495	13.1736	15.102	12.6973	14.1081	13.1172	15.2236	12.6626	14.1678	13.6021	15.1284
A0A494C0Q8	UROD	16.7158	16.9874	16.9595	16.6804	17.1234	17.463	17.1197	16.9729	17.28	17.2222	16.9478	16.955	17.4935	17.4859	17.3101	17.2459
A0A494C0G1	PGM3	15.6727	16.0546	15.5712	15.487	15.7565	16.1981	15.7607	15.7219	15.8432	16.1612	15.674	15.6335	16.021	16.2676	15.8399	16.023
A0A7P0T9J1	DIMT1	16.6332	16.5412	16.663	16.4944	16.765	16.7807	16.7889	16.4421	16.7592	16.8962	16.7858	16.2136	16.9567	16.8567	16.8395	16.8523
D6RDA9	NR3C1	16.1413	16.2713	16.1707	15.9309	16.4028	16.405	16.3949	16.0865	16.4054	16.4404	16.3416	16.1469	16.6232	16.4818	16.5287	16.4786
O95453	PARN	15.5853	16.1468	15.6836	15.4424	15.8422	15.8494	15.845	15.5747	15.8393	15.6045	15.8009	15.4194	16.1384	15.9402	16.0607	15.6266
A0A494C0R8	CLUH	19.299	18.8787	19.0977	19.2791	19.2873	19.067	19.0241	19.3626	19.2501	19.0414	19.0686	19.3806	19.2879	19.096	19.0927	19.2837
A0A494C194	PEPD	11.498	11.498	11.9818	11.7259	12.1337	12.4489	12.2262	12.197	12.3647	12.3138	11.7927	12.0513	12.7652	12.5958	12.5832	12.3813
A0A494C1E9	NFKB1	18.2291	18.1255	18.2563	18.2274	18.6565	18.6642	18.6796	18.4129	18.6477	18.486	18.5271	18.4527	18.8929	18.8397	18.9151	18.6001
A0A494C1M4	ALDH1L2	18.7919	19.0502	19.0251	19.7046	18.9367	19.0861	19.1059	20.0315	18.9406	19.0322	19.0462	20.2383	18.9322	19.1521	19.0814	19.9804
A0A499FI31	SART3	20.645	20.7641	20.8021	20.295	20.971	20.9864	21.0613	20.4653	20.8569	20.9149	20.9764	20.214	21.1013	21.1642	21.2188	20.6473
A0A499FI48	PDIA4	15.2159	15.2764	15.1961	15.1472	15.3911	15.3997	15.2827	15.4126	15.3204	15.4076	15.3178	15.4167	15.3631	15.3753	15.2412	15.3375
H0Y9R3	WDR26	16.3396	16.2751	16.3325	16.544	16.4987	16.4199	16.4398	16.7559	16.35	16.3085	16.4404	17.0784	16.4528	16.3914	16.4818	16.6459
A0A499FJL1	PREP	15.4495	15.7458	15.5103	15.3445	15.7051	16.0584	15.6983	15.5999	15.818	15.9311	15.6424	15.5873	16.0712	16.2164	15.912	15.9245
A0A4W8VX11	PCM1	16.2713	17.9537	15.6806	16.0797	16.3949	15.8212	15.7051	15.9419	15.4444	15.4883	16.7064	15.6591	15.5174	15.738	17.0418	15.7361
A0A590UJ01	ATR	14.9835	14.96	15.1845	14.8824	15.3426	15.2664	15.246	15.0135	15.3487	15.0501	15.2208	14.904	15.5026	15.2847	15.3631	15.17
U3KPX3	CSNK1A1	17.9552	17.7615	17.9394	17.6877	18.2363	17.9906	17.9705	17.8208	18.194	17.95	18.0015	17.7021	18.3151	18.1656	18.0946	18.0071
A0A590UJ73	TSEN34	17.9442	17.9706	18.0626	17.6812	18.2244	18.2086	18.3022	17.9008	18.2131	18.2748	18.2375	17.7966	18.4478	18.4094	18.47	18.1829
A0A590UJK4	SRSF6	19.6929	19.6449	19.6957	19.3302	19.7421	19.5053	19.7774	19.3791	19.5926	19.3765	19.7441	19.0961	19.6597	19.8154	19.6473	19.402
A0A590UJP9	ETS2	16.1305	16.0936	16.1067	15.856	16.292	16.2732	16.4122	16.023	16.4404	16.3568	16.3731	15.7875	16.5427	16.4138	16.6232	15.9813
A0A590UK95	ITCH	13.966	13.9132	13.3422	13.8412	13.9616	13.6877	13.9289	13.9382	13.678	13.9168	13.7725	13.8654	13.7433	13.7731	13.8008	13.7433
Q12857-4	NFIA	17.6632	17.6572	17.7319	17.3388	17.9216	17.9045	18.0657	17.5114	17.8791	17.9363	17.9985	17.48	18.0875	17.9891	18.1415	17.6619
A0A5F9ZHP6	ALDH3A2	13.4054	13.1051	13.3802	13.0546	13.3072	13.2263	13.3763	13.4549	13.4754	13.0968	13.4754	13.5152	13.4418	13.3696	13.5291	13.7108
A0A5F9ZH79	ASCC1	12.818	12.7298	13.0371	12.8903	13.3464	13.0172	12.8181	13.3072	13.3038	12.9801	12.8764	13.415	13.3911	13.2181	12.9288	13.4714
A0A5F9ZHB6	PRIM1	19.9978	19.8139	20.1132	19.4432	20.3398	20.0776	20.1532	19.6139	20.3489	19.9849	20.1789	19.4095	20.5162	20.214	20.3549	19.9648
A0A5F9ZHL1	ACAT1	20.5727	21.4278	20.8947	22.2727	20.7355	21.3485	21.0683	22.6329	20.7136	21.2028	20.9499	23.0796	20.5862	21.3113	21.0311	22.4631
E9PGZ4	SACM1L	15.9601	15.862	16.0665	15.9797	16.0543	15.9402	15.8939	16.1195	16.061	15.9055	16.078	16.0701	15.9402	15.9747	15.966	16.1918
V9GYM8	ARHGEF2	15.8384	15.4495	15.5931	16.0366	15.9226	15.714	15.3869	16.1668	15.9957	15.5652	15.6502	16.5974	15.9071	15.6824	15.652	16.3681
A0A5F9ZI63	EED	18.4721	18.1079	18.3784	18.1502	18.4326	18.3672	18.4582	18.3472	18.3987	18.2598	18.3918	18.2748	18.5155	18.2821	18.4351	18.3632
A0A5H1ZRP4	NELFB	19.4843	19.5731	19.6557	19.3142	19.9792	19.8663	19.9691	19.5447	19.9116	19.8149	19.887	19.3145	20.0358	19.9743	19.9648	19.5211
Q6I9Y2	THOC7	14.7511	14.9387	14.7625	14.4425	14.7885	14.9015	14.9666	14.5713	14.7921	15.1255	14.898	14.5257	15.0803	15.2653	15.1942	14.7224
M0QXA7	WIZ	21.4278	21.3331	21.4892	20.8749	21.5588	21.5927	21.7994	20.9634	21.6374	21.6637	21.6871	20.7963	21.9734	21.762	22.0334	21.3608
Q13620	CUL4B	18.2305	18.1574	18.2305	17.7408	18.4229	18.3415	18.4425	17.9598	18.3498	18.2408	18.3987	17.6095	18.5808	18.4453	18.6131	18.1797
O60716	CTNND1	16.2465	15.9425	16.2073	16.3981	16.4199	16.1828	16.3337	16.361	16.3568	15.929	16.3366	16.5321	16.5049	16.2409	16.3881	16.4318
Q09472	EP300	18.4936	18.4909	18.6802	18.2199	18.8678	18.7512	18.9008	18.4082	18.7675	18.6657	18.8569	18.2258	19.0705	18.9548	19.1031	18.5473
K7EQZ1	CXXC1	11.4426	11.4426	11.7571	11.498	11.3732	11.8576	11.8576	11.6022	11.3627	11.5346	11.6342	11.5346	11.8967	12.0593	11.9489	11.519
A0A669KB71	TOX4	17.5537	17.6513	17.5483	17.4042	17.7944	17.8053	17.7662	17.5619	17.7087	17.8749	17.7612	17.6592	17.9764	17.9971	18.0058	17.7314
A0A669KBI7	KMT2B	17.3923	17.38	17.4029	17.364	17.6246	17.6282	17.5908	17.5045	17.5799	17.6115	17.6008	17.6232	17.8846	17.8263	17.8607	17.7235
A0A6E1WCP9	ESRRA	16.7481	16.6804	16.6251	16.547	16.7919	16.9448	16.765	16.7113	16.7935	16.905	16.7181	16.8178	16.9998	16.9702	16.8632	16.7372
A0A6E1WJ75	LDB1	16.7245	16.9285	16.8138	16.3482	17.091	17.0745	17.1234	16.7132	17.0043	16.9607	17.0437	16.538	17.1528	17.1925	17.2453	16.8339
A0A6E1XE14	TFAP2A;TFAP2E;TFAP2B	16.8653	16.8881	16.9274	16.466	17.0688	17.0919	17.2088	16.6202	17.1053	17.1851	17.1337	16.5947	17.3976	17.2222	17.3671	16.905
A0A6I8PL42	LARS	19.7137	19.6021	19.6127	20.0159	20.0221	19.7812	19.5277	20.1432	19.9103	19.675	19.6437	20.2406	19.9097	19.8199	19.6573	20.196
A0A6I8PS19	GNL3L	17.9802	17.9461	18.0942	17.8374	18.258	18.1938	18.279	17.9025	18.2644	18.1392	18.2622	17.872	18.4579	18.3779	18.4012	18.1294
A0A6I8PRN4	GFPT1	18.0942	17.9342	18.0718	18.2807	18.3349	18.1823	18.0621	18.4425	18.29	18.0136	18.1332	18.4801	18.319	18.1993	18.1895	18.5309
A0A6I8PRS5	GPATCH11	16.7195	16.483	16.806	16.6086	16.8324	16.6792	16.7814	16.3648	16.7904	16.5913	16.905	16.2667	16.9778	16.8035	16.9004	16.6518
Q99615	DNAJC7	19.4801	19.3874	19.3874	19.5083	19.7522	19.5224	19.6964	19.6915	19.5905	19.4592	19.5744	19.5955	19.6814	19.6923	19.6419	19.6058
A0A6Q8PF18	MND1	17.6457	17.4188	17.6586	17.3127	17.7633	17.7662	17.9063	17.4787	17.7929	17.7393	17.8465	17.275	17.98	17.7911	17.9946	17.5474
P49588-2	AARS	18.3034	18.3899	18.1951	18.5179	18.5139	18.5775	18.2828	18.8247	18.502	18.4957	18.29	18.8866	18.5429	18.5655	18.3571	18.841
P12081	HARS	18.37	18.3127	18.0683	18.4252	18.4565	18.4602	18.2443	18.5263	18.3728	18.5203	18.2459	18.5409	18.4501	18.3955	18.2821	18.546
F5H2T0	IKBKAP	16.4227	16.3606	16.3688	16.7807	16.675	16.5497	16.4534	16.9515	16.5735	16.5321	16.3894	16.972	16.6745	16.6219	16.4443	16.8435
A0A6Q8PFA6	KIF2A	17.7896	17.6531	17.7992	17.5916	17.9063	17.8565	18.0637	17.7586	17.8918	17.8078	17.9609	17.6501	18.0281	17.864	18.0558	17.7571
A0A6Q8PFJ0	LMNA	23.361	23.2061	23.3258	22.9222	22.9985	22.6989	22.9985	22.5864	22.8816	22.4423	22.9931	22.3801	22.585	22.5505	22.81	22.5141
A0A6Q8PFK8	HSPB1	21.0712	20.9272	20.8121	21.9181	21.262	20.9282	20.8181	22.2648	21.0818	20.8271	20.8992	22.3091	20.9606	20.9953	20.9517	22.145
A0A6Q8PGT8	LRSAM1	16.0302	15.8206	16.0098	15.8496	16.1532	16.0865	16.1941	15.9774	16.2136	15.9759	16.134	15.8824	16.3105	16.0842	16.1888	16.0077
O95831	AIFM1	19.6835	19.982	19.7662	20.5727	19.8525	19.9192	19.8381	20.8013	19.6987	19.8247	19.9045	21.0527	19.6533	19.968	19.8872	20.7565
A0A6Q8PFU3	PAFAH1B1	17.3083	17.268	17.3874	16.9538	17.6156	17.4721	17.6544	17.2432	17.5144	17.3835	17.5144	17.0129	17.825	17.7538	17.8374	17.3533
A0A6Q8PFX2	YARS	18.8795	18.8567	18.6886	18.8508	18.9626	19.0153	18.8856	19.0064	18.98	18.9787	18.8464	19.0642	19.0342	19.0299	18.9588	19.0779
A0A6Q8PFY3	FANCD2	20.2809	20.0829	20.3147	19.8408	20.4727	20.5132	20.5078	20.0301	20.0435	20.0201	19.913	19.6644	20.6074	20.3274	20.4959	20.0992
C9J8S3	RAB7A	18.5286	18.362	18.6997	18.6802	18.5268	18.3457	18.688	18.8207	18.4581	18.3025	18.7416	18.9406	18.4351	18.374	18.6577	18.763
P41250	GARS	20.1275	20.3491	20.0872	20.4577	20.236	20.437	20.2306	20.7437	20.2484	20.4309	20.2105	20.8882	20.3069	20.4854	20.2842	20.7344
A0A6Q8PGB0	POLR2A	20.7166	20.7702	20.8354	20.5452	20.8855	20.8582	20.9186	20.643	20.8174	20.8298	20.8882	20.5416	21.0021	21.1372	21.0488	20.7879
A0A6Q8PGF4	FANCI	21.0678	20.8749	21.1943	20.6983	21.2835	21.2932	21.3917	20.9282	20.93	20.8738	20.9169	20.7393	21.4351	21.2269	21.4503	21.0311
A0A6Q8PGM6	HSPB8	16.7972	16.536	16.7427	16.9184	16.9868	16.7092	16.8064	17.1131	16.9414	16.6476	16.8571	17.073	16.905	16.7944	17.0313	17.014
A0A6Q8PGU6	SPATA5	14.8012	14.3851	14.566	15.0746	14.9998	14.6204	14.4295	15.2204	14.8035	14.5393	14.5581	15.2698	14.6836	14.6145	14.5209	14.9879
A0A6Q8PH91	MACROD1	16.9698	17.1589	16.9814	17.6626	17.0564	17.2106	17.0919	17.9543	17.0593	17.2703	16.995	18.194	17.0238	17.2824	17.0829	17.9277
A0A6Q8PHB5	NT5C2	16.9225	16.7604	16.8864	16.6448	17.2792	17.0337	16.8516	16.8464	17.1668	16.918	16.8899	16.7241	17.3121	17.0594	17.0107	16.8959
A0A6Q8PHC6	GATM	16.3663	16.5618	16.4331	17.0001	16.5808	16.675	16.4108	17.2484	16.4668	16.6663	16.5397	17.3859	16.5555	16.7934	16.6057	17.2118
A0A6Q8PHG9	ZMPSTE24	17.7225	17.5701	18.0378	17.785	17.611	17.5301	18.074	17.8186	17.5839	17.4116	18.0559	17.9085	17.627	17.5358	17.9696	17.7117
A0A6Q8PHK0	TRIP12	20.7076	20.5937	20.7217	20.2884	20.7485	20.8855	20.936	20.3896	20.7798	20.9364	20.8347	20.3236	20.9291	20.7611	20.9331	20.5386
D6REQ0	POLR3G	14.7839	14.6895	14.8474	14.753	14.9408	14.823	14.7752	15.0095	14.788	14.7678	14.7313	15.4414	14.7037	14.9505	14.9139	15.3485
P40763	STAT3	18.745	18.9094	18.7132	18.6747	19.0467	18.9522	18.9023	18.8194	18.9666	18.773	18.9025	18.8035	19.1521	18.9875	19.0723	18.9762
F8VZJ2	NACA	20.2058	19.6475	19.6535	19.6157	20.0278	19.918	19.8235	19.7571	20.0653	19.8722	19.7607	19.673	20.1272	19.7581	19.8975	19.8462
A0A7I2V2R3	HNRNPA3	21.7016	21.7639	21.8154	21.2947	21.8305	21.6778	21.908	21.3537	21.7277	21.6557	21.8704	21.1119	21.689	21.9685	21.8461	21.4914
A0A7I2V2T3	IMPDH2	21.2445	21.4329	21.178	21.6364	21.4807	21.5416	21.2922	21.9357	21.3844	21.4184	21.2704	21.9983	21.3765	21.589	21.3899	21.7884
K7EMD6	SGTA	15.6957	16.3953	15.2502	15.8269	15.8987	16.3862	15.8832	16.1228	15.8691	16.5412	15.757	16.0658	15.9813	16.5671	16.1094	16.1178
Q8WVM8	SCFD1	13.976	13.908	13.8076	14.0498	14.2198	14.1163	13.8229	14.2773	14.0929	13.9502	13.7338	14.3035	13.9347	14.1022	13.9213	14.1446
A0A7I2V2U6	MTHFD2	17.8311	18.4966	17.8907	19.033	17.8829	18.3371	18.0694	19.3451	17.8381	18.3343	18.0136	19.6065	17.8194	18.404	17.9764	19.272
A0A7I2V333	KPNA4	16.318	16.2953	15.9797	15.9536	16.5118	16.3337	16.5524	16.024	16.3849	16.4789	16.379	15.9874	16.4356	16.3509	16.5883	16.7749
A0A7I2V351	KPNA2	20.6515	20.7337	20.6383	20.2971	20.8079	20.9031	20.9073	20.4527	20.7963	20.8627	20.8386	20.4381	20.9751	20.9724	21.0551	20.5454
A0A7I2V365	CIT	14.5432	14.5314	14.569	14.406	14.8996	14.7326	14.9066	14.4107	14.7517	14.5981	14.8853	14.4928	15.0256	14.8857	15.0936	14.6214
A0A7I2V3A9	KIF11	18.2838	18.0683	18.084	18.5686	18.412	18.1889	18.1159	18.7295	18.2986	18.1056	18.1929	18.9098	18.2544	18.1916	18.1545	18.5155
H3BMQ2	RSL24D1	17.1571	16.9595	17.2442	16.9459	17.3066	17.1063	17.359	17.0215	17.2744	17.1802	17.4264	16.799	17.3804	17.1711	17.4119	17.1823
A0A7I2V3H0	GIGYF2	16.238	16.0418	16.1364	16.033	16.3484	16.1611	16.2956	16.2435	16.3786	16.1585	16.3036	16.2245	16.3681	16.2391	16.2946	16.2777
P60228	EIF3E	19.5422	19.1984	19.1571	19.4364	19.6467	19.3647	19.2963	19.6621	19.5183	19.3496	19.2838	19.5284	19.5718	19.3182	19.31	19.5298
A0A7I2V3K7	DNAJB1	20.5622	20.4554	20.6653	20.3644	20.777	20.7271	20.8923	20.5078	20.7434	20.6557	20.7721	20.3625	20.8754	20.7639	20.9415	20.5923
A0A7I2YQL2	BTF3	20.1652	19.59	19.6929	19.7201	19.9932	19.9297	19.918	19.8072	20.0618	19.9895	19.8166	19.6909	20.1549	19.79	19.8462	19.8797
A0A7I2V428	NCL	22.7966	23.0627	22.8679	22.8679	22.9243	23.204	23.1067	22.5373	22.9632	23.1337	23.0937	22.0647	23.1309	23.257	23.2094	22.9751
A0A7I2V430	DDX1	20.9581	20.7543	21.1016	20.4932	21.2332	21.1598	21.2974	20.5905	21.2168	21.001	21.2132	20.4119	21.3568	21.2618	21.4181	20.7611
O14980	XPO1	19.9731	20.0503	20.1275	19.8506	20.4604	20.2399	20.1801	20.0056	20.2874	20.0393	20.1324	19.7771	20.532	20.4809	20.3524	20.159
A0A7I2V490		24.1734	23.5454	23.9093	23.3953	25.125	25.125	25.125	23.7523	25.0751	25.0751	25.0751	23.5179	25.1187	25.1187	25.1187	23.9778
A0A7I2V4L7	PABPC4	19.9585	19.7103	19.6861	19.9454	20.1283	19.7994	19.7185	20.0805	19.9491	19.7441	19.7828	20.1107	20.0292	19.8462	19.8007	20.0055
C9J679	PPIG	12.4401	12.5502	12.7873	12.6091	12.7148	12.7318	12.8448	12.4973	12.6045	12.4365	12.6922	12.6045	12.9011	12.7893	13.0402	12.8945
A0A7I2V4X8	NDUFS2	18.8102	18.872	18.9534	19.3659	18.9847	19.0395	18.9948	19.6467	18.9297	18.9343	19.001	19.7156	19.0218	19.1344	19.0489	19.6106
P12814-3	ACTN1	18.3296	18.1774	18.0104	18.4936	18.4738	18.2244	18.13	18.7119	18.4383	18.2031	18.1056	18.9176	18.3318	18.23	18.1506	18.685
A8K8J9	DCTN2	17.715	17.6243	17.5235	17.8522	17.8347	17.598	17.4225	18.0571	17.6817	17.6554	17.6719	17.9925	17.6888	17.7235	17.5905	17.9674
A0A7I2V539	NMT1	18.7283	18.1855	18.5008	18.3308	18.7523	18.4754	18.5624	18.5513	18.7426	18.4383	18.4635	18.4651	18.7935	18.4367	18.5299	18.5329
A0A7I2V5B1	TWF2	15.7928	15.9026	15.7709	15.7537	15.9699	16.2338	15.8886	16.0031	16.0947	16.1711	15.8361	15.9183	16.1253	16.2242	16.229	16.0607
Q5JRX3-2	PITRM1	18.0271	18.3543	18.217	18.8787	18.206	18.4364	18.3758	19.2113	18.1676	18.3962	18.3871	19.4546	18.2113	18.4604	18.3318	19.1022
A0A7I2V5D0	DNMT1	18.701	17.9256	18.5715	17.5332	19.8974	19.6852	19.8213	18.2779	19.9065	19.6533	19.7199	16.9335	20.3111	19.5049	20.0471	18.4847
A0A7I2V5T4	ACO2	19.8966	20.5427	20.1485	20.9869	20.0805	20.5987	20.2067	21.3642	20.0909	20.5548	20.2193	21.7523	20.0322	20.5659	20.2809	21.3019
A0A7I2V5Y5	KIF23	20.6244	20.5543	20.7887	20.5135	20.8467	20.798	21.0112	20.6509	20.7885	20.6339	20.9116	20.5255	20.9517	20.8633	21.0614	20.6983
A0A7I2V5Y7	NONO	22.0305	22.0167	22.0841	21.6842	22.1665	21.9536	22.2411	21.6332	22.0085	21.915	22.1806	21.4407	22.0915	22.2014	22.1672	21.8461
Q04637-4	EIF4G1	20.1619	19.9112	19.8139	20.2914	20.2306	19.9894	19.9321	20.4454	20.094	19.9955	19.9443	20.4014	20.1684	20.0122	19.9074	20.308
A0A7I2YQC0	NPM1	22.9496	22.9496	22.9827	23.0276	23.1067	23.1067	23.234	22.9243	23.0796	23.1586	23.2452	22.5656	23.1893	23.2208	23.2362	23.2362
Q13347	EIF3I	20.7806	20.4304	20.5427	20.4989	20.9141	20.7819	20.61	20.6036	20.9022	20.6713	20.5722	20.7411	21.0228	20.7626	20.7288	20.7169
J3QR09	RPL19	20.418	19.8308	19.9953	20.2639	20.3416	20.0662	20.236	20.3504	20.204	20.1063	20.1237	20.1275	20.196	19.9648	20.0154	20.101
A0A7I2YQN2	SYNCRIP	16.1081	16.169	16.0442	16.3152	16.3124	16.1683	16.0137	16.3785	16.2374	16.2667	16.1372	16.4832	16.3356	16.3649	16.2595	16.4736
A0A7N4I394	PRPF40A	18.3373	18.2396	18.367	17.9377	18.5169	18.3316	18.4166	18.0791	18.4625	18.2131	18.4266	17.8869	18.5762	18.5691	18.4781	18.3081
G5E9W7	MRPS22	19.7613	20.1569	19.7906	21.2799	19.9219	20.093	19.8619	21.6304	19.834	19.9634	19.8077	21.9433	19.6674	20.2166	19.771	21.5789
A0A7P0TAE1	HSP90B1	19.3754	19.6499	19.5218	19.3797	19.4685	19.5976	19.5335	19.5402	19.4412	19.5206	19.6164	19.5926	19.4546	19.5674	19.6027	19.5938
Q99986	VRK1	20.0397	19.7821	20.1502	19.439	20.093	20.182	20.3187	19.4841	20.2554	20.1435	20.1435	19.1048	20.4809	20.039	20.3588	19.719
P27824-2	CANX	19.1141	19.2513	19.5633	18.9897	19.1687	19.2341	19.447	19.0861	19.1475	19.0792	19.5926	19.2459	19.1011	19.1461	19.4806	19.3585
A0A7P0T8M5	C1orf174	16.7345	16.4608	16.4526	15.877	16.5524	16.7535	16.9976	15.9345	16.6487	16.9013	16.6907	15.4837	16.8109	16.6459	16.8786	16.1216
A0A7P0T893	AKAP8	16.469	16.22	16.5618	16.1985	16.5787	16.3124	16.6734	16.1954	16.527	16.1942	16.6987	16.0947	16.6057	16.61	16.6219	16.2901
A0A7P0Z4N3	AMMECR1L	16.3234	16.3787	16.4634	16.4738	16.5584	16.4086	16.4566	16.6734	16.5412	16.2826	16.4065	16.4228	16.6784	16.5752	16.5537	16.5801
A0A7P0T8J7	AAR2	18.1405	18.1482	18.3503	18.0198	18.4884	18.5054	18.4364	18.2091	18.5111	18.3545	18.4294	18.2382	18.6995	18.6715	18.6344	18.5178
A0A7P0T8L6	ACSL3	16.9057	16.8106	16.8556	17.1475	17.0694	16.8941	17.0048	17.2455	17.0342	16.7915	17.0451	17.2877	16.9321	16.9359	16.9601	17.1437
A0A7P0T8N8	TCERG1	19.8616	19.8231	19.8266	19.5247	20.1046	19.9457	20.0221	19.6979	19.9895	19.8932	19.9842	19.5704	20.1559	20.1381	20.1684	19.872
Q06330-6	RBPJ	17.6176	17.6723	17.6857	17.7537	17.8736	17.8545	17.8296	17.942	17.8257	17.7966	17.8629	17.9141	18.0654	17.9878	18.0102	17.8983
P0DP91	ERCC6	15.8269	15.7416	15.8482	15.5549	16.0417	15.9774	16.2338	15.7378	15.9183	15.9676	16.0507	15.7169	16.1478	15.9194	16.1538	15.8537
A0A7P0T9G6	TUBG1;TUBG2	15.9128	15.6659	16.0258	15.7482	15.9677	15.9978	16.023	15.8886	16.1291	15.8913	16.0103	16.0246	16.1888	15.949	16.1505	16.0293
P43490	NAMPT	20.118	20.1569	20.152	19.8843	20.3909	20.5744	20.3364	20.1532	20.4632	20.3809	20.2209	20.0492	20.7146	20.6104	20.5592	20.0786
I3L2J0	CIC	15.4234	15.4958	15.6021	15.3423	15.6354	15.833	15.7715	15.5061	15.6362	15.818	15.7948	15.7226	15.9038	15.8497	15.9694	15.6413
A0A7P0T9T8	DDX20	16.1247	15.877	16.0988	16.4368	16.3862	16.1264	16.0089	16.4237	16.4244	15.921	16.1236	16.6434	16.4218	16.229	16.1766	16.3881
A0A7P0T9U7	SF1	20.5452	20.5319	20.7029	20.343	20.7208	20.6642	20.8718	20.4195	20.6621	20.5757	20.8125	20.3109	20.8442	20.9131	20.9984	20.5558
A0A7P0Z4K4	PPIL2	17.3871	17.2052	17.2842	17.2442	17.4796	17.2859	17.5949	17.2785	17.3896	17.2643	17.4873	17.2306	17.5746	17.431	17.5474	17.3077
P07237	P4HB	19.5308	19.8539	19.5505	19.3935	19.5674	19.7853	19.6711	19.5642	19.5712	19.7373	19.6827	19.6811	19.6131	19.6473	19.7403	19.6878
A0A7P0TAE3	AKAP8L	18.6364	18.5869	18.6195	18.2824	18.7119	18.6427	18.7639	18.3919	18.6666	18.5731	18.7847	18.277	18.7775	18.8241	18.8602	18.5412
A0A7P0TAG1	DLAT	20.4275	20.8472	20.6487	22.1085	20.6588	20.6124	20.5207	22.4769	20.5918	20.4903	20.589	22.7582	20.4651	20.8931	20.5121	22.2095
P08195-4	SLC3A2	18.2563	18.3113	18.7814	18.3193	18.4472	18.5263	18.7624	18.4547	18.3673	18.5047	18.8524	18.5236	18.5655	18.6963	18.8345	18.4893
H7C5J3	USP13	15.1711	15.0558	15.4036	15.2419	15.5555	15.5326	15.5028	15.4909	15.5873	15.2454	15.4393	15.5721	15.7937	15.5855	15.71	15.6254
P55072	VCP	22.0841	22.4426	22.181	22.1568	22.9804	23.0791	22.9804	22.6285	22.2772	22.5656	22.1631	22.0206	22.5405	22.7091	22.5666	22.5965
A0A7P0TBA9	EIF2AK2	16.8762	16.8092	16.6573	17.0294	16.9593	16.8168	16.7844	17.2769	16.8962	16.7316	16.7303	17.45	16.8984	16.8536	16.822	17.2531
A0A7P0Z4R7	ASPM	15.19	15.061	15.2567	15.2343	15.4783	15.449	15.3997	15.4412	15.5179	15.2579	15.3856	15.3856	15.738	15.5565	15.6679	15.6328
A0A7P0Z494	DBT	19.2842	19.5687	19.4357	21.0027	19.5134	19.4411	19.3397	21.3334	19.4518	19.3127	19.3765	21.5954	19.1808	19.6229	19.2453	20.9953
A0A7P0Z497	PPIB	19.5672	19.5053	19.5966	18.8444	19.6945	19.5642	19.6945	19.0467	19.4991	19.423	19.6974	19.1635	19.6923	19.4521	19.8338	19.1573
E7EX90	DCTN1;DKFZp686E0752	15.8095	15.8506	15.6163	15.5308	15.9409	15.9798	16.136	15.6836	15.9055	16.044	15.9528	15.5161	16.1728	16.1766	16.1747	16.0061
A0A7P0Z4F9	ADAR	19.8789	19.9219	19.9736	19.7613	20.035	19.9494	20.0826	19.8499	19.9443	19.8969	20.0746	19.7574	20.0832	20.1151	20.1151	19.915
Q9Y2Z2-6	MTO1	17.4754	17.6556	17.551	18.1069	17.6873	17.7146	17.6558	18.3958	17.615	17.6831	17.6519	18.5821	17.7594	17.8241	17.707	18.3833
J3KR33	MED19	14.569	14.2776	14.7181	13.8237	14.92	14.7969	14.9378	14.0968	14.8674	14.6946	14.9227	14.1648	15.1115	15.0986	15.1916	14.3893
A0PJW6	TMEM223	16.1891	16.3663	16.4002	16.8092	16.3997	16.4237	16.5321	17.0251	16.3514	16.3463	16.4894	17.1865	16.4047	16.4843	16.5809	17.0345
A2A2D0	STMN1	18.5348	18.7876	18.2838	18.5438	18.6954	18.9626	18.5649	18.7419	18.7211	19.0243	18.5336	18.8931	18.8824	18.9151	18.7043	18.8583
H7C5M1	RBM34	13.8412	13.6028	13.7153	13.7473	13.831	13.8496	13.7462	13.7059	14.0361	14.0167	13.9768	13.9242	14.1678	14.0303	14.0687	14.1621
A2AE48	TRIM26	14.6344	13.999	14.4027	14.6059	14.6037	14.2474	14.3054	14.7151	14.6306	14.2348	14.3646	14.788	14.6669	14.3771	14.4648	14.7872
A2RRD8	ZNF320;ZNF761;ZNF679;ZNF257;ZNF92;ZNF66;ZNF479;ZNF506;ZNF732;ZNF845;ZNF813;ZNF735;ZNF729;ZNF486;ZNF141;ZNF765;ZNF468;ZNF888;ZNF28	15.877	15.6238	15.9425	15.6314	16.2956	16.0891	16.2259	15.8082	16.2245	16.0731	16.1405	15.5957	16.3217	16.2332	16.3389	16.2595
Q68CT8	DKFZp686J14104;YY1AP1	12.9082	12.9982	12.7101	12.818	13.1109	13.2384	13.1109	12.858	13.092	12.9961	13.4225	13.1172	13.3253	13.1499	13.3538	13.2181
A3KMH1-2	VWA8	15.641	15.9601	15.9309	16.7842	15.8957	15.9226	15.8776	17.0764	15.8824	15.9698	15.9743	17.2115	15.7765	16.0417	15.8771	16.7925
A3KN83-3	SBNO1	19.4442	19.5477	19.5687	19.0845	19.6964	19.8298	19.812	19.2594	19.7176	19.7539	19.7477	19.1022	19.9901	19.9283	20.0197	19.5108
A4D1E9	GTPBP10	17.5798	17.857	17.6828	18.574	17.7586	17.8034	17.8868	18.9913	17.6923	17.8949	17.8168	19.0243	17.7061	17.9404	17.7827	18.8107
A5YKK6-2	CNOT1	15.5908	15.4922	15.5142	15.9011	15.7856	15.5471	15.5897	16.0967	15.6864	15.5576	15.6003	16.0916	15.7079	15.7579	15.604	15.9438
A6NDG6	PGP	17.1657	17.3417	17.1338	17.178	17.3134	17.4539	17.3566	17.3566	17.3089	17.4819	17.2756	17.4421	17.457	17.6088	17.4177	17.3629
A6NDU8	C5orf51	17.5852	17.4042	17.633	17.3313	17.7803	17.6878	17.6734	17.4699	17.8601	17.7165	17.721	17.44	17.9749	17.7421	17.8969	17.6568
A6NEM2	HCFC1	21.3331	21.6137	21.5966	21.0938	21.7352	21.8839	21.7863	21.2497	21.6743	21.7883	21.7555	21.1305	21.9961	22.1104	22.0443	21.5536
A6NF51	BPNT1	17.4797	17.5951	17.2874	17.171	17.6133	17.7179	17.5079	17.42	17.5811	17.7465	17.4467	17.2679	17.7998	17.8207	17.6474	17.5072
A6NFX8	NUDT5	18.5035	18.836	18.4228	18.4518	18.7254	19.0573	18.713	18.713	18.7983	19.0642	18.5831	18.6591	18.9621	19.0689	18.854	18.8467
H3BU16	HN1L	16.7212	16.9225	16.4452	16.5724	16.7333	17.0688	16.8209	16.7297	16.7915	17.253	16.704	16.7181	17.0221	17.0829	16.9943	16.7985
A6NHN7	ZMYM3	19.4455	19.061	19.4432	18.9377	19.6401	19.4299	19.6572	19.0627	19.6065	19.2999	19.6308	18.8248	20.1372	19.7392	19.9874	19.4937
A6NHQ2	FBLL1	16.529	16.238	16.488	16.193	16.6154	16.4656	16.571	16.2281	16.609	16.488	16.6139	16.065	16.8998	16.5653	16.6603	16.35
A6NHR9	SMCHD1	22.7883	22.635	22.8855	22.5132	23.234	23.1175	23.1416	22.7579	23.2452	22.8816	23.0867	22.5304	23.2208	22.9277	23.1674	22.9152
A6NHT5	HMX3	15.3436	15.1996	15.3659	15.2567	15.4462	15.535	15.4507	15.4698	15.4501	15.4598	15.3844	15.4998	15.5337	15.577	15.5565	15.5316
A6NIR2	HSPB11	16.483	16.4526	16.6616	16.1348	16.8359	16.9074	16.7083	16.2404	16.9587	16.6418	16.7144	16.1784	17.1445	16.9469	17.0107	16.7497
A6NJ78	METTL15;METTL15P1	15.7112	16.1247	15.6438	16.0727	15.8538	16.0047	16.0645	16.231	15.6535	15.9599	15.8466	16.4002	15.8262	16.1701	15.9772	16.4218
A6NKB8	RNPEP	15.4171	15.397	15.2982	15.0884	15.2124	15.0095	15.2508	15.1065	15.3285	15.1305	15.2824	15.0636	15.0463	15.1246	15.1611	14.9505
P09884	POLA1	22.0383	22.0965	22.1348	21.6751	22.3158	22.2279	22.1562	21.7924	22.3478	22.1036	22.1178	21.5262	22.4308	22.3031	22.369	22.0381
H3BQ52	ARPP19;ENSA	14.6134	14.9403	14.3307	15.349	14.7151	15.0794	14.7199	15.4837	14.7849	15.1842	14.4946	15.6844	14.8875	15.2029	14.8351	15.2653
C9JH92	CRYZ	15.4516	15.7348	15.4234	15.6885	15.6798	15.8368	15.6485	15.8832	15.5681	15.7354	15.6221	15.9131	15.6707	15.7404	15.6141	15.9363
A6PVN6	PPP2R4	17.0757	16.7866	17.0189	16.2048	17.2036	17.4787	17.1177	16.4028	17.3223	17.3137	17.1199	16.3134	17.5564	17.332	17.4492	16.8589
A6ZKI3	FAM127A	14.8427	14.712	14.6096	14.7758	14.7297	14.8635	14.7151	14.9863	14.7296	14.7405	14.6783	15.0756	14.7983	14.7956	14.6916	14.9294
Q96FC9-4	DDX11;DDX11L8;DDX12P	16.0409	15.8147	16.0697	15.6182	16.1828	16.081	16.1992	15.7715	16.21	15.9794	16.2013	15.7119	16.3409	16.0432	16.4469	15.9715
Q06787-7	FMR1	16.202	15.575	15.7928	15.9234	16.3818	15.788	16.0047	15.9932	16.1492	15.6864	15.8913	15.9599	16.0271	15.8284	15.9363	15.8771
A8MRA7	ATPAF1	14.1678	14.1119	14.4672	14.4535	14.4053	14.5765	14.5317	14.823	14.5783	14.4251	14.3525	14.7057	14.8009	14.7358	14.6836	14.6789
A8MT70-3	ZBBX	17.1556	17.7939	17.2301	17.4092	17.5029	17.6163	17.7658	17.4413	16.9989	17.333	17.3859	17.0642	17.1528	17.9946	17.4492	17.3602
A8MUA9	SUMO3	18.7094	19.1092	18.8837	18.1673	19.2211	19.1779	19.6683	18.6001	19.43	19.4729	19.7696	19.2838	17.8031	19.0231	18.1022	18.521
A8MU39	PPP5C	15.5565	15.316	15.2738	15.5056	15.6618	15.5061	15.4937	15.6983	15.6221	15.4941	15.3506	15.7447	15.7579	15.5743	15.5123	15.9236
P62308	SNRPG;SNRPGP15	16.5767	16.5222	16.7219	16.3031	16.7371	16.6424	16.8262	16.5941	16.5195	16.6249	16.7277	16.3366	16.6709	16.725	16.8339	16.6152
A8MXL6	SEC13	17.2265	17.0705	17.0788	17.2739	17.5045	17.0901	17.0901	17.4225	17.3603	17.0066	17.075	17.2849	17.3906	17.2667	17.1538	17.3121
A8MXV4	NUDT19	14.5314	14.6412	14.4713	14.862	14.476	14.6618	14.5765	15.0301	14.3714	14.7014	14.5034	15.1515	14.4955	14.7537	14.3857	14.853
J3QRI9	DRG2	13.9496	13.7531	14.0297	13.9713	14.1514	14.0845	13.8417	14.1748	14.2666	13.7043	14.1375	13.9809	14.3907	14.1566	14.2015	14.1119
A9Z1X7	SRRM1	18.4289	18.2409	18.4023	17.8457	18.5026	18.5164	18.6588	17.9216	18.4702	18.3491	18.5368	17.6519	18.6241	18.5259	18.6682	18.0774
B0QY89	EIF3L	19.9741	19.6631	19.7311	19.9033	20.1857	19.8525	19.7839	20.0776	20.0779	19.8007	19.8071	19.8932	20.2209	19.9014	19.8812	20.1448
Q99829	CPNE1	19.6892	19.6957	19.6267	19.6065	19.9267	19.9102	19.9219	19.7889	19.8784	19.8209	19.8474	19.6987	20.0349	19.9097	20.0567	19.8007
B1AH49	MPST	14.9648	15.4171	15.061	15.361	15.2303	15.675	15.2751	15.807	15.3457	15.6793	15.2897	15.8607	15.4098	15.7009	15.5026	15.8346
B1AH87	TSPO	14.6204	14.6797	15.0682	14.9444	14.8194	14.9965	14.8635	15.1606	14.9022	14.7517	15.0251	15.3563	15.0614	15.1318	15.2504	15.4036
B1AJY5	PSMD10	16.2905	16.502	16.0052	15.9623	16.5034	16.546	16.5924	16.2216	16.3268	16.6219	16.5745	16.1754	16.5385	16.8051	16.5991	16.3834
B1AK44	MAD2L2	17.0217	17.0294	16.9576	16.7049	17.2738	17.2689	17.3219	16.7904	17.2381	17.301	17.2356	16.8466	17.5442	17.5143	17.5023	17.0872
B1AK88	CAPZB	19.3787	19.2285	19.1706	19.2685	19.5302	19.4954	19.3753	19.5158	19.4816	19.4395	19.2829	19.4463	19.5833	19.5567	19.4468	19.4616
H0Y6Y8	MRPL43	17.7438	18.014	17.73	18.5836	17.8382	17.8812	17.8829	18.8966	17.7122	17.8435	17.7689	18.8912	17.7947	18.0016	17.7926	18.6529
H0Y5V5	PKN2	14.0618	13.8578	13.9001	13.5003	14.1993	14.1514	14.0992	13.8061	14.2139	14.0878	14.1546	14.1324	14.5608	14.2442	14.4845	14.1843
P60891	PRPS1;PRPS2;PRPS1L1	17.5095	17.5604	17.4321	17.6513	17.8659	17.8347	17.4672	17.9402	17.8457	17.8032	17.4953	18.0302	17.9189	17.9422	17.6733	18.1022
B1APM4	SOAT1	14.7451	14.1627	14.3375	14.8644	14.7011	14.126	14.0424	15.0483	14.6409	14.1817	14.2986	14.8514	14.4845	14.2306	14.2306	14.7099
B1AQP1	USF1	15.5056	15.487	15.5651	15.2933	15.6111	15.7802	15.7378	15.3477	15.674	15.7169	15.6175	15.3285	15.6921	15.7312	15.9236	15.5855
B4DG22	RPS6KA3	17.093	17.1556	16.9761	16.9887	17.2875	17.2792	17.1404	17.2889	17.1563	17.3223	17.1137	17.1617	17.3332	17.3565	17.2844	17.2905
B4DY08	HNRNPC	22.5376	22.4853	22.5946	22.0383	22.5864	22.2812	22.5778	21.9479	22.4188	22.1719	22.6492	21.691	22.4385	22.5965	22.613	22.1548
B3KRF7	ZKSCAN1	15.6699	15.6369	15.804	15.2764	16.0137	16.1206	16.2153	15.364	16.0571	16.2147	16.1003	15.4211	16.369	16.228	16.4528	15.8819
H0YMJ0	MORF4L1	19.9219	19.8266	20.0583	19.4017	20.1324	20.168	20.3621	19.5134	20.1859	20.2155	20.2854	19.2884	20.462	20.2371	20.4924	19.7116
B4DDF4	CNN2	20.0759	19.9611	19.9413	20.0648	20.3153	20.1185	20.2595	20.1986	20.1587	20.0643	20.1587	20.2678	20.4144	20.2941	20.382	20.4048
Q99081	TCF12;TCF4	17.635	17.5681	17.621	17.3808	17.8292	17.7603	17.9107	17.4963	17.7938	17.6923	17.8106	17.5467	18.0215	17.9063	17.9373	17.65
K7ESG9	NFIX	14.3438	14.1533	14.3264	13.7115	14.6087	14.3054	14.7242	13.966	14.5502	14.3884	14.4501	13.2777	14.7966	14.6214	14.853	13.9768
H3BRY6	VWA9	14.6018	14.7429	15.1373	14.2302	15.2935	15.1397	15.1435	14.6139	15.293	15.0251	15.1168	14.1159	15.6284	15.5026	15.5965	14.6463
O75390	CS	19.4596	20.169	19.7396	20.4629	19.7128	20.2025	19.7261	20.9025	19.6597	20.1107	19.7344	21.0589	19.6762	20.2566	19.8126	20.84
B4DJV5	PWP1	13.8743	14.0355	13.9599	14.1274	13.966	14.1748	14.1954	14.1628	13.9714	14.2986	14.2	14.0576	13.9136	14.2607	14.1213	14.0597
S4R2X1	TRIT1	14.5061	14.7891	14.6204	15.3853	14.5677	14.9158	14.7429	15.6724	14.4671	14.7696	14.6324	15.8206	14.7537	14.8178	14.7063	15.4119
B4DKY1	CARS	16.0546	16.0302	16.0936	15.9572	16.3554	16.2956	16.1454	16.0891	16.3972	16.2087	16.0933	16.1735	16.524	16.325	16.2974	16.2974
B4DLN1		18.7266	19.5127	18.8787	20.1144	18.9977	19.4533	18.9718	20.5053	19.0076	19.429	18.951	20.7798	18.9875	19.5762	19.0184	20.4498
B4DLR8	NQO1	19.1161	19.2755	19.044	19.0703	19.2506	19.5115	19.1651	19.3702	19.2856	19.5046	19.1054	19.3596	19.3934	19.5035	19.3392	19.4046
B4DMI0	FAM172A	15.612	15.6813	15.7725	15.0703	15.7669	15.8765	15.8957	15.3067	15.7893	15.9228	15.9152	15.0479	15.8953	15.7961	16.0417	15.5424
B4DP62	SLC25A1	12.402	12.818	13.0657	13.999	12.6082	12.858	12.6536	14.1661	12.5228	12.6973	12.7572	14.1606	12.2472	12.9288	12.7847	13.463
B4DR61	SEC61A1	17.5493	17.0001	17.2937	17.3844	17.5301	17.1131	17.2713	17.4887	17.3859	17.0593	17.2204	17.3488	17.2459	17.066	17.1101	17.3847
H0Y630	STK24	14.755	14.0772	14.55	13.9902	14.458	14.4872	14.497	14.0937	14.4891	14.2666	14.3479	14.2666	14.672	14.3526	14.5123	14.2953
B4DSN5	PTPN1	14.5098	14.4243	14.6709	14.3709	14.8033	14.6976	14.7596	14.458	14.7277	14.6603	14.7517	14.4342	14.8983	14.718	14.8768	14.5313
B4DUA7	IXL;MED29	15.8967	16.0727	15.9454	15.8195	16.2216	16.1228	16.292	16.0687	16.1691	16.2013	16.2087	15.929	16.3389	16.4528	16.3681	16.1295
B4DVF4	ACAA1	14.6376	14.528	14.7003	14.8165	14.8635	14.9808	14.7297	14.851	15.012	14.8937	14.7189	15.2417	15.187	15.1035	15.0256	15.1225
E9PNU1	NME7	15.777	15.7991	15.6957	15.6302	15.9387	15.9068	15.8765	15.7565	15.8928	15.9113	15.88	15.9243	16.0842	16.0529	15.9788	15.912
B4DXK0	DBF4	15.2276	15.0746	15.3026	15.0535	15.4744	15.1753	15.2671	15.2649	15.3831	15.1342	15.3031	15.3891	15.5216	15.2447	15.523	15.2847
E9PID2	NR1H3;NR1H2	14.4742	14.2725	14.4608	14.566	14.6788	14.4176	14.7181	14.8262	14.7405	14.4866	14.7545	14.7598	14.9237	14.6993	14.7774	14.8938
B4DXZ6	FXR1	19.354	18.9598	18.9598	19.1706	19.3523	19.051	19.1191	19.359	19.191	18.9937	19.0961	19.2559	19.1934	18.9762	19.0342	19.1594
B4DY09	ILF2	21.178	21.2097	21.2445	20.5679	21.1875	21.2332	21.2656	20.5034	21.1305	21.1985	21.2811	20.2975	21.3207	21.5281	21.3622	20.689
B4DZS0	DFFB	15.0046	15.1845	14.9387	14.9562	15.1116	15.2408	15.0742	15.0956	15.0563	15.2869	14.976	15.0671	15.2269	15.4098	15.1492	15.238
Q8NBY1	STK26	18.5994	18.6161	18.4377	18.4835	18.7787	18.7709	18.6001	18.6659	18.7939	18.7953	18.621	18.6961	18.9115	18.876	18.7866	18.7537
B4E1N1	ARMC6	16.7049	16.7495	16.8695	16.7076	17.0498	16.9633	16.9563	16.9976	17.0226	16.8466	16.8527	16.7844	17.1835	17.1128	17.014	16.9431
B4E3S0	CORO1C	17.8689	18.2054	17.669	18.1587	18.0611	18.0804	17.745	18.2279	18.0492	18.0361	17.872	18.337	18.1916	18.0737	18.0626	18.1033
B5MCF9	PES1	18.9923	18.9187	19.0118	18.776	19.2264	19.1166	19.1464	18.7787	19.2623	19.1678	19.2284	18.4012	19.4741	19.2569	19.3273	18.9532
H7C128	BRD8	15.5585	15.5632	15.6813	15.3035	15.8664	15.7509	15.872	15.4453	15.88	15.819	15.8782	15.4142	16.0677	15.9167	16.1444	15.6631
Q15019-2	2002-09-01	19.0472	18.7205	18.8182	19.2092	19.1464	18.8305	18.9234	19.4011	19.0878	18.8082	18.8953	19.4143	19.096	18.9216	18.9216	19.2774
B5MDF5	RAN	21.4093	21.5107	21.4256	20.9052	21.6855	21.7731	21.6332	21.0702	21.5563	21.6979	21.5217	20.6282	21.7838	21.8183	21.7158	21.1144
Q99613-2	EIF3C;EIF3CL	20.1285	19.8219	19.8126	20.1502	20.0987	19.9087	19.8328	20.2946	19.9705	19.9491	19.7791	20.3045	19.9956	19.9369	19.818	20.3423
B7WP74	CWC22	15.2399	15.1858	15.4401	14.9648	15.5512	15.3261	15.2947	14.9257	15.5763	15.004	15.2263	14.5666	15.7657	15.4835	15.5281	15.1318
Q15796	SMAD2;SMAD9;SMAD3	15.5731	15.6218	15.5977	15.2159	15.9133	15.908	15.9257	15.3896	15.9874	15.9822	15.9394	15.3404	16.2595	16.1505	16.2007	15.802
Q96GQ7	DDX27	17.4663	17.4029	17.6318	17.5798	17.5887	17.5344	17.806	17.5062	17.6095	17.5421	17.9233	17.3362	17.7386	17.6454	17.8712	17.5958
B7Z7F3	RANBP3	18.5438	18.7574	18.5742	18.3076	18.8247	19.0738	18.861	18.5169	18.8444	19.1259	18.7499	18.5146	19.1128	19.1647	19.1011	18.6995
B7ZBM3	FOXP4	17.5332	17.5738	17.5439	17.223	17.6757	17.7484	17.8358	17.4325	17.6774	17.7938	17.7861	17.2569	17.9818	17.9696	18.0281	17.6109
B7ZM99	MTHFD1L	20.2549	20.7399	20.435	21.6321	20.4678	20.6786	20.5462	22.0241	20.3804	20.6603	20.4632	22.2772	20.2809	20.7597	20.4582	21.7296
B8ZZ47	IMP4	14.7663	14.3962	14.9122	15.2888	14.682	14.92	15.1522	15.4039	14.7189	14.9593	14.9309	15.4927	14.7614	15.1284	14.9671	14.8257
H7C171	INO80B;INO80B-WBP1	14.7758	14.8427	14.6438	14.7003	14.8773	14.9116	14.9898	14.9116	14.898	15.0964	15.0214	14.663	15.0898	15.1463	15.2326	14.8414
B8ZZ98	SNRNP27	14.0751	14.1923	14.0397	13.9566	14.1628	14.2914	14.3761	14.0043	14.2274	14.2753	14.2082	14.0242	14.4245	14.5007	14.3771	14.2861
B8ZZN6	SUMO1	18.5836	18.7518	18.6209	18.4192	19.9131	20.0735	20.3061	19.1464	19.8474	20.3625	20.0541	18.9246	17.7781	18.2113	18.127	18.2934
B8ZZQ6	PTMA	17.4177	18.1384	17.228	16.9293	17.4661	18.4134	17.8457	17.1404	17.6173	18.7416	17.593	16.7915	17.8833	18.3831	17.9878	17.4959
B8ZZS2	NAB1	15.0874	15.1711	14.9648	14.8452	15.2204	15.2508	15.4567	15.0597	14.8864	15.4384	15.1906	14.9269	15.2895	15.4637	15.559	15.1115
B8ZZU8	TCEB2	16.4368	16.7345	16.3068	16.0174	16.6215	16.9729	16.6685	16.4286	16.6408	16.955	16.4832	16.2169	16.9351	16.9921	16.8186	16.6437
B9A018	USP39	19.2569	19.1529	19.2685	18.9018	19.4796	19.454	19.4118	19.0213	19.4378	19.3977	19.3136	18.8096	19.6277	19.5579	19.5108	19.0836
B9A067	IMMT	20.1579	20.2628	20.0141	21.6045	20.3774	20.125	20.093	21.8251	20.0822	19.9977	20.1233	21.8886	20.0138	20.2483	20.0644	21.3967
J3KMX2	SMARCD2	17.1475	17.1457	17.0807	17.0673	17.183	17.2415	17.2792	17.2305	17.1363	17.3298	17.2998	17.2733	17.2679	17.3906	17.2763	17.2304
B9TWZ6	MED16	15.8591	15.9106	16.0017	15.7709	16.1741	16.036	16.1195	15.9905	16.046	15.9874	16.1081	15.9427	16.3072	16.3749	16.2207	15.9194
B9ZVN9	POLR1A	17.5121	17.4248	17.6176	17.5987	17.7575	17.6873	17.8159	17.8605	17.729	17.6803	17.7393	17.8257	17.8969	17.816	17.8736	17.825
Q5VVQ1	TSNAX;DISC1	12.7534	12.6622	12.8599	13.0898	12.7547	12.9073	12.7722	13.4661	12.5406	13.0685	12.5899	12.9095	12.7847	13.168	12.742	13.3253
C9IYN3	HNRNPLL	18.4121	18.3373	18.4549	18.1684	18.6235	18.5268	18.5102	18.327	18.5589	18.4447	18.5919	18.2246	18.6904	18.6647	18.685	18.5079
C9JHB1	ZSCAN31	15.5162	15.6776	15.4792	15.3295	15.7607	15.8315	16.0515	15.329	15.6045	15.9394	15.8916	15.0964	16.0061	16.1808	16.3072	15.4178
C9J050	PCYT1A	18.5381	18.6195	18.5301	18.1998	18.6988	18.7944	18.8536	18.3457	18.6563	18.7847	18.7435	18.2644	18.8722	18.8812	18.9568	18.5843
C9J0I9	ZC3HC1	13.8851	13.8817	13.9359	13.6422	14.2409	13.9457	13.9457	13.7309	14.1159	13.8939	13.968	14.0063	14.2846	14.1001	14.1351	14.0388
C9J0K6	SRI	18.479	18.5575	18.4397	18.3654	18.7585	18.7071	18.6747	18.5697	18.7076	18.6616	18.6086	18.4352	18.8715	18.8743	18.8186	18.6109
C9JE98	NCOR2	19.2325	19.2884	19.3234	19.1437	19.4931	19.4746	19.5308	19.3568	19.4356	19.43	19.5116	19.2616	19.6971	19.6703	19.7566	19.4758
D6RBD7	EEF1E1;EEF1E1-BLOC1S5	15.6535	15.5142	15.4298	15.575	15.7313	15.6798	15.5228	15.6698	15.7829	15.7137	15.5957	15.8361	15.9245	15.7642	15.7134	15.8262
C9J2P9	CBLL1	13.8694	14.3329	13.8023	14.2605	14.0968	14.4295	14.1163	14.1805	14.0274	14.3375	14.0842	14.3071	14.0041	14.4569	14.1001	15.2072
C9J2Y9	POLR2B	19.8693	19.8616	19.9439	19.7396	20.0677	19.9267	20.0315	19.8842	19.9513	19.913	19.9955	19.8969	20.1381	20.1456	20.1314	20.0322
C9J384	CMSS1	18.364	18.3551	18.3823	18.396	18.5164	18.5365	18.5707	18.5973	18.4818	18.5296	18.5146	18.5831	18.6942	18.6161	18.6482	18.5241
C9J4K0	C2orf49	14.2981	13.9713	14.3629	13.6859	14.9525	14.4602	14.4743	13.8182	14.6345	14.4501	14.5419	13.8945	14.8156	14.8097	14.8757	14.2994
H7C5M9	PDCD10	15.252	15.4424	15.0035	15.316	15.2816	15.5228	15.2685	15.6197	15.2152	15.6655	15.2329	15.6045	15.4519	15.6347	15.347	15.5281
C9J5J4	LIN9	13.6382	13.6817	14.0618	13.4169	14.0454	14.1923	14.1873	13.8229	14.2082	14.0021	14.259	13.6624	14.5313	14.2704	14.539	14.1213
C9J5S8	ZNF3	17.2961	17.3223	17.3043	17.4057	17.8116	17.465	17.8008	17.5503	17.6488	17.3542	17.6471	17.3904	18.4976	17.9566	18.5473	17.8362
C9J808	NIFK	16.5902	16.6352	16.7351	16.9557	16.6924	16.7945	16.772	16.8645	16.7527	16.9124	17.0226	17.0003	16.7276	16.7985	16.9591	17.6122
C9J6N3	SHQ1	15.4857	15.4672	15.3853	15.1872	15.4453	15.2976	15.5303	15.2105	15.2949	15.2417	15.4916	14.8853	15.2878	15.5424	15.4657	15.0327
C9J6P4	ZC3HAV1	17.6723	17.5476	17.5147	17.9802	17.8219	17.6237	17.6008	18.107	17.6415	17.5706	17.6744	18.101	17.6945	17.7386	17.6065	17.8263
C9J712	PFN2	18.3259	18.479	18.2469	18.373	18.3484	18.6433	18.3709	18.5664	18.3634	18.6325	18.2644	18.6745	18.4805	18.7291	18.5784	18.6052
C9J7E5	TNPO3	17.4177	17.3535	17.4092	17.3519	17.6952	17.5466	17.5217	17.598	17.6183	17.5389	17.3883	17.3752	17.8949	17.691	17.6726	17.7781
C9J8Q5	ALDH5A1	18.5163	18.1673	18.4936	18.297	18.2337	18.412	18.6198	18.5311	18.3191	18.406	18.4309	18.6414	18.3975	18.1829	18.5741	18.5697
C9J9P7	RBM5	17.0788	17.0096	16.9517	16.7783	17.2088	17.1367	17.1043	17.0187	17.1834	17.0839	17.1053	16.9938	17.2582	17.2785	17.2531	17.1548
C9JA08	NMD3	18.708	18.5676	18.6986	18.6698	18.8838	18.7386	18.8086	18.855	18.8401	18.716	18.7694	18.7085	18.95	18.8334	18.8497	18.762
C9JA28	SSR3	17.9327	17.2284	17.8063	17.857	17.9179	17.4088	17.7301	17.9363	17.8465	17.1337	17.8524	17.8114	17.6516	17.1903	17.709	17.7863
C9JA69	BBX	18.0037	17.9317	17.9986	17.8897	18.1969	18.1581	18.2456	17.9095	18.2031	18.136	18.2598	17.7388	18.3512	18.283	18.3537	18.0649
C9JA93	TBC1D15	15.6099	15.6182	15.664	16.5051	15.8886	15.8113	15.7836	16.5634	15.8916	15.696	15.7536	16.7025	15.8819	15.8667	15.7404	16.4138
O75030-6	MITF;TFEC;TFE3	13.385	13.6615	13.4504	13.2764	13.6064	13.6064	13.9542	13.7369	13.5731	13.9133	13.8269	13.3038	13.6628	13.6509	13.6628	13.9062
E9PNC7	DRAP1	17.5055	17.5718	18.0544	17.0257	17.7835	18.3224	18.3224	17.1381	18.141	18.2878	17.9934	16.8646	18.5586	18.0833	18.4332	17.4897
C9JG97	AAMP	14.824	14.8452	14.712	15.1125	14.7378	14.9931	14.9651	15.1435	14.8021	15.018	14.776	15.0826	14.873	15.0957	14.9294	14.873
E7EV54	PELP1	16.4148	16.7315	16.4841	16.5719	16.9122	16.798	16.7749	16.7859	16.5913	16.608	16.6249	16.5861	16.7883	17.0986	16.6949	16.573
C9JI91	TRIM56	13.4169	13.0657	13.4732	13.1202	13.5429	13.2758	13.2591	13.0882	13.5962	13.2253	13.5152	13.1836	13.5718	13.4526	13.5424	13.1571
C9JJ19	MRPS34	18.9377	19.1687	18.9557	20.2213	19.0494	19.1011	19.0167	20.5213	18.9485	19.1475	18.9745	20.6115	18.9049	19.2922	18.9642	20.3274
U3KQU8	OXNAD1	14.7494	14.9451	14.7941	15.2596	15.044	15.034	14.807	15.5378	15.035	15.0612	14.788	15.4234	15.1724	15.238	14.9879	15.431
C9JT95	NABP2	16.1552	16.0258	16.7241	16.178	16.5148	16.5738	16.5852	16.1863	16.7543	16.1691	16.6367	16.3202	16.9447	16.6615	16.8778	16.5405
C9JNK6	MTX2	15.7514	15.4095	15.8704	16.7459	16.081	15.7237	15.7237	17.1149	15.9822	15.4245	15.8263	16.9747	16.0659	15.931	15.7497	16.9579
C9JNV9	NCOR2	15.4366	15.5361	15.4464	15.4631	15.3874	15.4212	15.4862	15.845	15.1651	15.3728	15.5488	15.693	15.5855	15.5807	15.3781	15.6679
C9JXB8	RPL24	20.9684	20.0759	20.4817	20.354	20.8531	20.3343	20.6036	20.4016	20.8298	20.3583	20.6603	20.134	20.8052	20.1815	20.4193	20.3346
C9JP16	CRTAP	15.5977	16.4919	15.8176	17.3562	15.7113	16.1633	15.628	17.925	15.6605	15.9912	15.7829	17.9468	15.3608	16.2435	15.6366	17.2968
C9JR56	SATB2;SATB1	14.6797	14.485	14.5558	14.3661	14.7986	14.8109	15.0372	14.6788	14.6994	14.898	14.969	14.3852	14.8044	14.8156	14.8585	14.5209
C9JRZ6	CHCHD3	17.701	17.668	17.4768	19.5053	17.8423	17.2738	17.4017	19.6493	17.625	17.2744	17.5578	19.8071	17.3077	17.6888	17.5165	19.2317
C9JWV4	NHEJ1	13.7686	13.5795	14.0809	13.6689	13.9271	13.8417	13.8496	13.9271	13.968	13.8556	13.7043	13.8468	14.1351	13.8432	14.1527	14.1022
C9JX88	PSMC2	20.0739	20.152	20.1213	20.0989	20.5905	20.5614	20.4922	20.3909	20.3164	20.3351	20.2129	20.2503	20.4979	20.5976	20.4498	20.4385
F2Z3P9	NDUFB4	16.8615	16.8453	16.7783	17.2901	16.9718	16.9951	17.082	17.4672	16.8771	17.0283	16.972	17.5811	16.868	17.0561	16.9988	17.299
C9JYI4	KPNA1	18.0507	18.118	17.9797	17.8843	18.2912	18.2635	18.2872	18.0304	18.2044	18.2012	18.2174	17.9063	18.2573	18.3452	18.3151	18.1535
C9JYM0	POP7	18.0104	18.0059	17.9869	17.75	18.1929	18.2091	18.2279	17.8592	18.1603	18.2721	18.194	17.8123	18.3491	18.2759	18.4	17.9422
C9JZI7	NAP1L4	17.7741	17.6024	17.2366	17.8171	17.766	17.6722	17.2928	17.9741	17.6688	17.6385	17.2515	18.0417	17.7012	17.5474	17.3077	17.8782
H0Y3P2	EIF4G2	18.6965	18.4771	18.3654	18.875	18.8345	18.502	18.5169	19.0449	18.6454	18.5174	18.4924	18.98	18.7171	18.6044	18.5155	18.8386
D3YTB1	RPL32	20.9382	20.2793	20.5543	20.6706	20.8415	20.576	20.7271	20.8158	20.7871	20.6372	20.6511	20.7871	20.8123	20.3797	20.4809	20.6446
D6R938	CAMK2D	17.9962	17.9797	17.9276	18.1116	18.3231	18.0877	17.9324	18.3336	18.1286	17.9571	18.0309	18.2304	18.2268	18.1941	18.0956	18.2759
D6RJH2	ZNF131	12.5632	12.5022	12.5502	12.0731	12.6436	12.3892	12.858	12.3684	12.7173	12.2244	12.9646	12.0739	12.9655	12.6428	12.9979	12.6626
D6R9P3	HNRNPAB	22.121	21.9846	22.2126	21.4553	22.1264	22.0678	22.3321	21.4195	22.1036	21.9048	22.2772	21.2297	22.1548	22.1548	22.2115	21.6129
D6R9Z7	COX7C	16.3111	16.3234	16.3011	16.9443	16.4894	16.3828	16.3931	17.1828	16.3921	16.3626	16.4392	17.1789	16.4818	16.4167	16.4085	16.9601
X6R5I7	RTEL1;RTEL1-TNFRSF6B	12.9852	12.6938	13.2764	12.7252	13.1278	13.1109	13.3464	12.9747	13.415	12.7949	13.2523	12.4365	13.4994	13.2859	13.4418	12.742
D6RAN8	MRPL27	16.7866	16.8695	16.8035	17.4943	16.8715	16.9672	16.9096	17.8565	16.701	16.9581	16.8936	17.9222	16.7736	17.0689	16.8632	17.8574
D6RAR6	FASTKD3	15.6076	15.5624	15.9681	16.798	15.8832	15.8263	15.6111	17.0564	15.9495	15.6265	15.7447	17.0907	15.9875	15.9962	15.6947	16.9958
H0Y8S5	SNF8	14.859	14.7494	14.9625	14.8096	15.2783	14.9998	15.1347	14.8919	15.1458	15.0476	15.0282	14.7849	15.2867	15.1611	15.2197	14.9691
D6RDK6	OCIAD1	17.5701	17.8105	17.6986	18.5515	17.7735	17.7944	17.8296	18.8115	17.5693	17.6354	17.8341	19.0058	17.5593	17.9097	17.7781	18.5741
D6RBW1	EIF4E	17.4926	17.2814	17.3127	17.6172	17.7276	17.4626	17.3796	17.83	17.6067	17.3883	17.4522	17.7465	17.7157	17.5407	17.4525	17.7292
D6RC52	NHP2	15.5712	15.4065	15.5676	15.5578	15.7286	15.5805	15.6686	15.7286	15.7236	15.5136	15.6076	15.6488	15.7793	15.7079	15.8128	15.799
D6RCP9	DCK	14.6895	14.6924	14.5297	14.3604	14.7546	14.8194	14.669	14.4931	14.6946	14.9657	14.6869	14.5554	14.7391	14.8467	14.7231	14.7115
D6RD47	RPS23	20.0518	19.6162	19.7703	19.9639	20.1423	19.8617	19.9917	19.9894	19.9955	19.8166	19.8764	19.9262	20.0729	19.7592	19.7864	20.0067
D6REB4	PAIP1	17.4283	17.3063	17.3805	17.6466	17.8841	17.6938	17.0401	17.8521	17.8069	17.4936	17.3042	17.7705	18.0034	17.7104	17.4287	17.7791
D6REL5	FAM175A	16.6999	16.7459	16.5098	16.7756	17.227	17.0765	17.0457	17.0688	16.8159	16.7922	16.8121	17.0437	16.72	16.8599	16.7632	16.8413
D6RFN0	COPS4	19.9033	20.0058	19.9316	19.5602	20.156	20.2292	20.1206	19.7774	20.1063	20.1456	20.0779	19.6533	20.2913	20.319	20.2995	19.9615
D6RIE3	COX7A2	13.9866	13.8928	13.9552	14.7941	14.3787	14.1873	14.0695	14.9759	14.2955	14.0361	14.2753	15.2263	14.2306	14.0148	14.2442	15.0022
D6RJA0	SETD7	15.8506	16.0779	15.9204	15.5977	16.1454	16.4696	16.2361	15.7413	16.2616	16.3786	16.1222	15.6655	16.5144	16.5081	16.4493	16.1634
D6RJB1	IPO11	14.5573	14.4322	14.5878	14.2678	14.9257	14.7475	14.6422	14.5037	14.8618	14.6457	14.6054	14.2817	15.1492	15.0151	14.9237	14.5787
Q14011-2	CIRBP	20.0058	19.9439	19.9112	19.3754	19.9437	20.0487	20.0401	19.3809	20.0049	19.9528	20.032	19.3424	20.0903	20.2247	20.0676	19.7213
E2QRD4	MMS22L	13.4367	13.4808	13.4861	13.1999	13.9306	13.5891	13.392	13.5184	13.7187	13.7338	13.5409	13.3419	14.1093	14.0687	13.7222	13.7897
E2QRF9	GMNN	18.6234	18.5184	18.6334	18.2341	18.713	18.6954	18.9522	18.412	18.7377	18.759	18.9025	18.2357	19.0165	18.89	19.0804	18.5897
E5RFP0	NUDCD2	18.0891	18.2341	18.128	18.1937	18.3426	18.4082	18.3484	18.4166	18.3237	18.4362	18.2823	18.4139	18.4269	18.4579	18.5178	18.4139
E5RJ10	VPS37A	14.2468	14.1081	13.9866	14.5432	14.126	14.1805	14.2338	14.6808	14.2171	14.2274	14.1606	14.8674	14.2607	14.3247	14.2994	14.6923
E5RK75	ZFAND1	14.7253	14.4872	14.753	14.3161	15.0309	14.8262	14.8402	14.4743	14.9227	14.6054	14.8746	14.3841	15.1365	14.8097	15.0898	14.8427
O60925	PFDN1	18.5175	18.634	18.4034	18.6665	18.6009	18.7694	18.5719	18.8436	18.5576	18.7499	18.4957	18.9167	18.731	18.8327	18.6728	18.8518
E5RGX5	STMN2	18.1465	18.7046	17.8144	18.3034	18.3371	18.7843	18.2516	18.5433	18.4	18.9865	18.1106	18.5679	18.6446	18.786	18.3861	18.6551
E5RGZ2	HMBOX1	18.2533	18.1314	18.3296	18.0507	18.7304	18.5649	18.8285	18.2945	18.7091	18.5831	18.7276	18.1756	19.0248	18.6564	19.0072	18.4805
E5RH49	NKX2-5	13.9921	13.8851	13.7686	13.9247	14.1163	14.0326	14.1628	14.1151	14.0878	14.1898	14.1513	13.8798	14.1727	14.2185	14.227	13.9878
H0YB25	ERICH1	14.862	14.859	14.859	14.6953	15.0161	15.0742	14.9408	14.8996	15.004	15.0214	15.0147	15.0426	15.1942	15.1772	15.1657	15.0309
E5RHG8	TCEB1	18.8586	18.7752	18.8804	18.4872	19.0726	19.0799	19.0054	18.6634	19.0814	18.9886	19.0166	18.6161	19.1618	19.1128	19.1275	18.8602
E7EQ68	POLR3D	13.9247	14.3264	14.0355	14.1002	14.0366	14.0905	14.316	14.4176	13.9133	14.1648	14.1898	14.3646	14.0426	14.3137	14.2861	14.1093
E5RHW4	ERLIN2;ERLIN1	16.9274	16.7722	16.6891	17.0067	17.1124	16.7749	16.7333	17.1422	16.9151	16.701	16.7835	16.974	16.9263	16.9431	16.7883	17.1128
E5RHX8	ENY2	15.6343	15.6493	15.7656	15.3242	15.9978	15.8939	16.1185	15.5008	15.9584	15.8691	16.005	15.0319	16.0456	15.9363	16.2435	15.6304
E5RI99	RPL30	20.4598	19.7864	19.9021	20.0728	20.5053	20.0188	19.9932	20.2118	20.364	20.0653	20.0024	19.8474	20.4193	19.9303	19.9283	20.267
E5RIW3	TBCA	19.4122	19.6892	19.1637	19.2957	19.5164	19.8974	19.4674	19.5	19.5619	20.0435	19.3577	19.514	19.7324	19.8975	19.5579	19.5808
E5RJR5	SKP1	20.3984	20.4598	20.3789	20.0637	20.5688	20.7121	20.6588	20.236	20.5354	20.614	20.5952	20.0255	20.6936	20.7691	20.7879	20.2445
Q7L5N1	COPS6	19.1706	19.2957	19.2376	18.9557	19.4321	19.486	19.3568	19.1881	19.327	19.3793	19.2799	18.9891	19.5298	19.6155	19.4981	19.2453
E7EMB1	SWAP70	15.7847	16.1884	15.5391	16.1552	15.8082	15.769	15.8987	15.9492	15.4837	15.7536	15.9427	15.8928	15.6795	15.8953	15.4637	15.9374
E7EMK3	FLOT2	13.5422	13.5297	13.2697	13.8023	13.7369	13.7462	13.4702	14.1954	13.694	13.4051	13.415	14.2634	13.6746	13.5909	13.7108	13.9719
E7EN86	ZNF143;ZNF76	16.7212	16.7103	16.7604	16.6432	16.9563	16.855	17.0113	16.7448	16.931	16.881	17.073	16.7277	17.2494	17.1037	17.2785	16.9862
E9PGW7	MED22	15.4792	15.3423	15.5565	15.2328	15.7219	15.5132	15.7802	15.449	15.602	15.4393	15.6335	15.4501	15.8771	15.6154	15.7184	15.6025
F5H3K2	C12orf43	16.8635	16.6348	16.7937	16.5778	16.9044	16.8072	16.9378	16.782	16.905	16.8417	16.9444	16.7904	17.0157	16.9302	17.0761	16.866
E7EPB3	RPL14	20.3628	19.3797	19.8342	19.5455	20.1432	19.6711	19.9048	19.5657	20.0863	19.6628	19.9186	19.43	20.0485	19.4304	19.6597	19.5597
H0YJ44	TDP1	15.2683	15.2982	15.3332	14.8285	15.4386	15.5854	15.4318	15.2303	15.6003	15.5441	15.3161	14.9227	15.831	15.7937	15.7009	15.2867
E7EPN6	PKNOX1;PKNOX2	13.7115	13.7082	13.6979	13.3616	13.8182	13.9271	14.0424	13.7635	13.8939	14.0502	13.8556	13.4572	14.1446	13.9062	14.1843	13.8432
H7C5N8	PRRC2C	17.8171	17.6927	17.543	17.8984	17.9823	17.745	17.7378	17.9842	17.8629	17.7861	17.8069	17.9917	17.9063	17.761	17.8342	17.9712
E7EPT4	NDUFV2	18.4617	18.6185	18.6071	19.3406	18.6048	18.7405	18.685	19.5951	18.5907	18.669	18.6788	19.858	18.5443	18.7369	18.6647	19.5265
E7EQ69	NAA50	17.5554	17.0788	17.3796	17.4131	17.3726	17.196	16.9424	17.4819	17.2818	17.1208	16.955	17.625	17.0747	17.2795	17.2619	17.719
E9PF84	IDH3G	16.1707	16.4602	16.3194	16.7579	16.3828	16.521	16.4421	17.1234	16.4065	16.5621	16.463	17.175	16.4872	16.6023	16.5193	17.0785
P15311	EZR	20.8177	20.5177	20.6293	20.6515	20.9676	20.8013	20.6145	20.7355	20.8347	20.6253	20.6713	20.93	20.9204	20.8349	20.7831	20.8004
S4R3H4	ACIN1	19.9763	20.1285	20.0086	19.8308	20.1538	20.1538	20.2292	19.9131	20.0413	20.1587	20.1682	19.743	20.1862	20.4144	20.3097	19.9995
E7ES08	HMGB3	20.9164	20.7986	20.9346	20.2058	21.0209	21.1538	21.2767	20.3325	20.954	21.0818	21.0527	19.8764	21.1859	21.1113	21.3182	20.4924
Q96C01	FAM136A	17.1243	17.2827	17.1475	17.9498	17.2859	17.3443	17.2677	18.2395	17.3188	17.3586	17.2392	18.3198	17.3101	17.4499	17.2925	18.2421
E9PCS8	MTA3	15.2764	15.1608	15.3436	14.9387	15.6383	15.4801	15.4825	15.0372	15.612	15.4096	15.6362	15.2329	15.6867	15.6473	15.738	15.28
E7ERK3	CACNA2D1	15.1806	15.0429	14.8147	15.8356	15.2015	15.0828	14.8194	16.107	15.0147	15.0802	14.8811	16.1003	14.901	15.0759	14.7338	15.8953
Q86VM9	ZC3H18	16.6498	16.7561	16.685	16.248	16.782	16.6888	16.9208	16.3752	16.6532	16.8224	16.9124	16.034	16.8257	17.014	17.0292	16.3223
E7ESC6	XPO7	19.3364	19.4596	19.3948	19.1687	19.6332	19.723	19.4846	19.3677	19.5812	19.5955	19.4561	19.2812	19.7897	19.8502	19.6943	19.5522
E7ESC7	MAEA	15.9037	15.7537	16.2303	15.6668	16.2875	16.151	16.0935	15.8401	16.3438	15.9165	16.2505	15.6605	16.5522	16.2541	16.4375	16.0529
E7ESD5	EYA4	12.7298	13.0371	12.4854	12.8415	12.8181	13.035	13.2758	12.8876	12.9801	13.2523	12.9224	12.9646	12.9353	13.3253	12.8113	13.1032
E7ESL0	MRPL22	19.031	19.3001	19.063	20.2931	19.198	19.3071	19.2249	20.565	19.1114	19.2812	19.1996	20.5622	19.0946	19.4409	19.1413	20.4991
P61224	RAP1B	16.8936	16.8905	16.881	17.1056	17.0457	17.0113	16.9868	17.3184	16.9478	17.075	16.9989	17.3298	17.0198	17.1322	17.0721	17.5222
E7ETB3	DNPEP	14.7429	14.8885	14.3765	14.7253	14.8262	14.8795	14.7475	15.0828	14.7057	14.9473	14.6345	15.1091	14.8875	14.9879	14.8336	15.0051
E7ETM8	NEXN	14.2099	13.8076	14.3661	14.5837	14.5249	14.3442	14.2809	14.6422	14.5836	14.1047	14.3884	14.8618	14.5635	14.3424	14.4895	14.7338
H0Y9G6	MRPL3	18.6448	18.9377	18.7172	19.8616	18.8305	18.8362	18.7843	20.2693	18.7061	18.8219	18.7254	20.1915	18.6634	19.0055	18.7563	20.0154
E7ETU9	PLOD2	14.9968	14.9523	15.144	14.8694	15.2483	15.3195	15.0828	15.0875	15.3376	15.1651	15.1686	15.2361	15.3842	15.3485	15.4089	15.4057
E7ETY7	GPX8	15.1114	15.1373	15.157	15.1996	15.3562	15.2935	15.2783	15.3369	15.3326	15.2935	15.3237	15.263	15.3375	15.4232	15.4664	15.3842
E7ETZ4	BZW2	18.5715	18.2897	18.4213	18.5023	18.7885	18.542	18.4884	18.6588	18.7103	18.4818	18.5443	18.6271	18.8148	18.556	18.6798	18.6188
Q9NX74	DUS2	15.157	15.5103	15.2639	15.6493	15.3347	15.6606	15.5512	15.9409	15.4551	15.6999	15.4167	16.1515	15.5697	15.6963	15.5904	16.0911
E7EVA0	MAP4	19.0548	19.1305	18.8145	19.1534	19.1442	19.1336	19.0617	19.2672	19.0425	19.1888	19.0425	19.292	19.1228	19.1759	19.0871	19.2419
Q07866	KLC1	14.9451	14.8644	14.5218	15.3143	14.9457	14.7429	14.7273	15.5112	14.8162	14.6748	14.6562	15.602	14.7872	14.7601	14.6522	15.3781
E7EVX8	PRPF31	19.1025	19.0209	19.2755	18.9638	19.3266	19.2997	19.4094	19.0726	19.3196	19.1872	19.3472	18.9583	19.5471	19.4094	19.5522	19.1871
E7EW05	SDAD1	13.0443	12.8838	12.7364	12.7364	13.1406	13.0882	13.2163	12.6899	13.134	13.092	13.3153	11.8473	13.4081	13.2291	13.3724	12.7709
E7EWB4	DPYSL5	18.1684	17.2516	17.7458	15.9246	17.4819	17.7755	18.1271	15.7113	17.6965	17.8601	17.8096	15.1168	17.7879	16.9853	17.7441	15.9932
E7EWP0	NDUFB5	17.3143	17.5332	17.4655	18.6404	17.558	17.5146	17.5703	18.9389	17.632	17.7247	17.4099	19.023	17.377	17.7023	17.5553	18.6333
E7EX17	EIF4B	21.0973	20.7919	20.8232	21.2395	21.1835	20.9824	21.0144	21.2209	21.1874	20.8992	20.9832	21.3204	21.2269	20.9656	20.9656	21.2426
E9PGZ1	CALD1	19.1534	19.1025	18.8294	19.4093	19.269	19.1791	19.0861	19.4813	19.1523	19.2191	19.1156	19.6875	19.0927	19.2071	19.1022	19.4899
E7EX59	PCCB	21.1337	21.8663	21.4989	22.3848	21.357	22.1015	21.5358	22.7494	21.3498	21.8741	21.3075	23.0867	21.2872	21.8033	21.4781	22.6991
Q8WVB6-2	CHTF18	19.6475	19.6189	19.7137	19.354	19.7346	19.7444	19.7346	19.4411	19.7957	19.723	19.79	19.3563	19.8648	19.841	19.905	19.5281
E9PBY3	GALNT7	15.5436	15.5731	15.612	15.6813	15.7715	15.5706	15.7313	15.9133	15.7169	15.6676	15.7371	15.8782	15.6947	15.7134	15.8076	15.8509
H7BZC1	HPCAL1;NCALD	15.6813	14.5573	15.5811	15.2715	15.4722	14.9759	15.4126	15.2566	15.4142	14.8674	15.3364	15.3438	15.5446	14.88	15.3729	15.2399
E9PCR7	OGDH	20.3887	20.9314	20.577	21.8986	20.5831	20.8224	20.6124	22.2411	20.5376	20.7109	20.6052	22.6216	20.3346	20.8603	20.5162	22.1743
E9PEB5	FUBP1	20.7543	20.7494	20.7702	20.3952	20.7899	20.6036	20.8467	20.3973	20.6829	20.5722	20.8569	20.2928	20.7344	20.9389	20.833	20.4719
E9PEN0	ING5	15.393	14.9719	15.4958	14.9968	15.4544	15.3008	15.5979	15.0626	15.5543	15.0282	15.5559	14.9933	15.5613	15.2269	15.5697	15.5151
E9PF10	NUP155	18.4397	18.4181	18.5197	18.5163	18.7295	18.4487	18.3631	18.7057	18.6843	18.3443	18.4383	18.6349	18.7291	18.6333	18.5569	18.807
E9PF19	TBL2	14.5365	14.5335	14.4197	14.4628	14.7752	14.5249	14.6139	14.4602	14.6457	14.5836	14.5981	14.5163	14.6635	14.6862	14.6463	14.8009
E9PFE2	GTF2IRD1	17.9058	17.833	18.039	17.9461	18.1911	18.2007	18.4855	18.0378	18.2012	18.2204	18.4683	18.0521	18.0587	18.045	18.1535	17.9566
E9PFK5	NOP14	16.3634	16.3068	16.4091	16.1612	16.4334	16.4477	16.6202	16.159	16.4789	16.5101	16.6382	15.8287	16.6542	16.5809	16.6709	16.2798
E9PFR3	PPP2R5D	17.2739	17.2659	17.3223	17.1657	17.5344	17.4796	17.3443	17.3327	17.5497	17.3642	17.3679	17.3694	17.6605	17.65	17.5382	17.5254
E9PGT3	RPS6KA1	16.3953	16.539	16.3855	16.4349	16.5773	16.6511	16.6764	16.6467	16.5321	16.6532	16.4762	16.5924	16.5955	16.6627	16.676	16.4167
E9PGT6	COPS8	18.0157	18.1405	17.9962	17.7696	18.2078	18.4166	18.2923	18.0405	18.2213	18.4536	18.235	17.9159	18.4117	18.4637	18.5015	18.1308
E9PH05	FAM162A	14.6179	14.8786	15.0595	15.7725	14.558	14.807	15.102	15.9643	14.5238	14.8514	15.012	16.0825	14.45	14.9294	14.9505	15.7147
Q8NCA5	FAM98A	15.575	15.1229	15.2375	15.3629	15.526	15.329	15.2303	15.5854	15.5652	15.3487	15.2152	15.5031	15.6473	15.4343	15.3805	15.4863
E9PHA2	NCAPH	18.1079	17.9928	18.1145	18.3113	18.3672	18.1756	18.2187	18.4565	18.2591	18.0899	18.1892	18.4266	18.3632	18.3271	18.3361	18.4367
E9PHF7	MCCC1	20.2776	20.4437	20.4239	21.0429	20.4408	20.5945	20.5688	21.2254	20.3583	20.4799	20.4861	21.5742	20.3025	20.4456	20.4651	21.1097
E9PHH9	POLR3C	16.3981	16.455	16.5566	15.9989	16.6239	16.6837	16.7535	16.1992	16.6827	16.6162	16.6699	16.046	16.8924	16.9579	16.9072	16.378
E9PHI4	SUN1	17.3805	17.3598	17.3943	17.0189	17.2513	17.1381	17.2544	16.9208	17.2025	17.0933	17.1363	16.9517	17.1745	17.0221	17.2023	17.1481
O43813	LANCL1	16.9443	16.9957	16.8531	16.6694	17.1295	17.1234	17.0745	16.8886	17.1199	17.209	17.0869	16.7533	17.2925	17.2023	17.2516	16.9359
O15514	POLR2D	16.6475	16.4382	16.4261	17.2917	16.7083	16.6133	16.4477	17.2959	16.6869	16.6434	16.5335	17.8363	16.5506	16.5537	16.6185	17.1711
E9PI87	HTATIP2	17.1182	17.1034	17.2618	17.5022	17.3992	17.3219	17.3892	17.643	17.3337	17.3075	17.3777	17.8396	17.4043	17.3728	17.5393	17.64
E9PIX0	HGH1	14.7096	14.9158	14.5432	14.5682	14.78	15.1267	14.7986	14.8853	14.9076	15.3891	14.7151	14.898	15.1611	15.2412	15.0729	15.4764
E9PJD7	CYHR1	12.7873	12.5189	12.9259	12.6622	13.2591	13.152	13.2893	13.035	13.0685	12.9646	13.0833	12.6922	13.1955	13.0455	13.0914	12.9444
E9PJV3	RPUSD4	14.948	14.9648	15.0287	15.9882	14.823	14.9257	15.0407	16.2293	14.6783	14.8434	14.7014	16.3382	14.5787	15.1074	14.7115	15.7961
P29692	EEF1D	20.3789	20.0275	20.037	20.6816	20.5566	20.1382	20.0056	20.8322	20.4014	20.1391	20.1075	20.9149	20.2881	20.1549	20.0358	20.7111
E9PK41	SSSCA1	15.3883	15.3734	15.3399	16.0635	15.9345	15.3654	16.231	16.151	15.8225	15.4501	15.3133	16.0685	15.7169	15.5123	15.6086	15.9584
E9PK47	PYGL	16.3068	16.3298	16.2934	16.3855	16.5344	16.6685	16.338	16.625	16.5687	16.5009	16.3268	16.629	16.7226	16.6542	16.5695	16.765
E9PS17	SCYL1	16.0797	15.9855	16.123	16.0479	16.4696	16.4421	16.3752	16.1965	16.4734	16.2374	16.3777	16.3007	16.603	16.4747	16.4736	16.5162
E9PK91	BCLAF1	19.6647	19.6661	19.7093	19.5161	19.7982	19.6309	19.9291	19.6506	19.5744	19.458	19.8007	19.2906	19.7262	19.905	19.9014	19.3869
E9PKG1	PRMT1	21.5884	21.6784	21.7482	21.2503	21.9725	21.9017	21.8189	21.4281	21.9069	21.7203	21.7417	21.0837	22.0939	22.0806	21.9685	21.6382
E9PKP7	UBTF	12.7101	12.0731	13.0983	11.9902	12.8876	12.4973	13.2954	12.0171	12.7815	12.5791	13.1836	11.905	13.2181	12.7652	13.1499	12.3437
E9PL57	NEDD8-MDP1;NEDD8	19.1062	19.1156	18.9885	18.6656	19.359	19.4645	19.4278	18.7694	19.0243	19.2443	18.9853	18.3673	19.1137	19.2837	19.2898	18.7935
E9PS30	EIF1AD	15.1961	15.4107	15.1531	14.96	15.3324	15.5166	15.5112	15.2935	15.4788	15.6882	15.4444	14.9473	15.4664	15.6886	15.656	15.5174
E9PLP8	CSTF3	19.8561	19.8126	20.0342	19.5791	20.1185	19.9394	20.0608	19.7185	20.0523	19.8517	20.0598	19.6597	20.2031	20.2512	20.2067	19.9416
E9PLV1	PRDM10	13.6817	13.6859	14.0658	13.9359	13.9009	13.9009	14.1514	14.0796	13.7043	13.7669	13.959	13.8993	13.9768	14.0545	14.1566	13.8649
E9PM04	DCUN1D5	18.1069	17.8776	18.1627	17.6556	18.2321	18.2768	18.3045	17.7693	18.3008	18.1632	18.1782	17.6803	18.5117	18.2806	18.3884	17.999
E9PM92	C11orf58;SMAP	17.3313	17.9637	17.2715	17.1442	17.5018	17.9543	17.8736	17.309	17.3777	17.8216	17.6067	17.0979	17.5642	18.0607	17.8124	17.4831
E9PMI6	CLNS1A	18.9661	19.1328	18.9187	18.8738	19.4142	19.321	19.1881	19.1059	19.3963	19.5619	19.0914	19.1523	19.3891	19.4235	19.3182	19.3137
E9PMQ6	HSF1	18.0418	18.2305	18.164	17.9962	18.1564	18.3472	18.3535	18.2424	18.2125	18.3596	18.2329	18.1056	18.4421	18.5044	18.556	18.259
E9PQF6	RPS6KB2	14.1758	14.2827	14.1163	14.4214	14.1151	14.4743	14.2474	14.448	14.1751	14.3714	14.0787	14.6306	14.2761	14.4473	14.2513	14.5287
E9PR30	FAU	18.7933	18.1714	18.3024	18.5507	18.6755	18.4229	18.4472	18.5719	18.6803	18.4948	18.4872	18.5907	18.7043	18.2714	18.3632	18.556
H0YDE3	MUS81	11.6451	11.7259	11.6942	11.8279	11.922	11.9587	12.1337	11.9095	12.065	11.8473	12.2769	12.4955	11.9489	11.9489	11.9208	12.1058
Q96I59	NARS2	16.6804	17.1943	16.8936	17.9365	16.8978	17.1461	16.9258	18.2478	16.8859	17.1389	16.9581	18.3545	16.866	17.2521	16.8992	17.9749
E9PRK7	ARL14EP	17.463	17.3717	17.5017	17.2152	17.9324	17.7276	17.7964	17.4309	17.8878	17.551	17.8136	17.3665	17.7863	17.6351	17.7356	17.4742
E9PRU3	WEE1	12.6091	12.402	12.818	12.0642	12.7318	12.6899	12.7318	12.0726	12.7374	12.7374	12.6973	11.7418	12.99	12.7982	13.0658	12.4064
H0YCE7	FIBP	16.4584	16.4331	16.3606	16.336	16.5963	16.6924	16.6981	16.5118	16.5557	16.6382	16.5974	16.5815	16.809	16.6846	16.6152	16.6023
F2Z2T2	XPA	15.8051	15.7613	15.8051	15.4322	16.0089	16.024	16.2691	15.606	16.044	16.0208	16.2374	15.2454	16.1766	16.0584	16.369	15.6366
F2Z2U4	TRRAP	17.8457	18.0453	17.9779	17.6309	18.2001	18.2127	18.2086	17.806	18.0995	18.2065	18.173	17.8435	18.2759	18.5586	18.334	18.0558
F2Z2W7	TRMT2A	15.8176	15.7876	15.8846	15.4555	16.023	15.9853	16.1239	15.703	15.9794	15.9495	16.1691	15.5395	16.3202	16.1178	16.2517	15.6696
F2Z2Y4	PDXK	15.6163	15.7847	15.5628	15.6319	15.714	15.8584	15.6878	15.8584	15.6488	15.9284	15.6488	15.8497	15.9438	16.0456	15.8172	16.1538
F2Z3J9	PTGR1	15.2715	15.5565	15.2328	15.1509	15.3261	15.655	15.5378	15.3562	15.4714	15.6488	15.4211	15.2949	15.5828	15.7497	15.6304	15.3753
F5GXG6	GTF2H3	16.5984	16.8224	16.8963	16.502	17.0125	17.1724	17.1581	16.5472	17.0451	16.9063	16.9938	16.2636	17.3602	17.3213	17.3171	16.7883
I3L4H1	PITPNA	16.9761	17.1056	17.0388	17.3417	17.1002	17.2127	17.3027	17.5944	17.1552	17.2489	17.1992	17.6396	17.2795	17.3185	17.2487	17.4087
F5GWN1	SS18	15.9894	15.9037	15.777	15.5338	16.0891	16.0659	16.2476	15.5884	15.9639	16.1032	16.0898	15.5888	16.2207	16.2007	16.2642	15.5337
F5GX73	MGST1	14.9176	14.6438	15.0874	15.2134	14.9931	14.8166	15.1185	15.3654	15.0712	14.835	15.0802	15.3161	15.1035	14.9947	15.1554	15.3934
F5GXB9	ANAPC15	12.5897	12.8415	12.4168	12.5189	12.8631	12.7547	12.6587	12.8181	12.8764	12.8024	12.6045	13.0133	13.0402	13.0658	12.9083	13.0402
F5GXF0	NR4A1	14.2605	14.4608	14.3125	14.1119	14.4713	14.5105	14.5466	14.3268	14.4928	14.663	14.5666	14.1463	14.9671	14.8009	14.9269	14.545
F5GYJ5	SDHAF2	16.0988	16.4738	16.1917	17.1589	16.238	16.6223	16.3056	17.5018	16.1784	16.3031	16.1764	17.6875	16.0077	16.3865	16.2355	17.2976
F5H3C5	SOD2	13.9713	14.406	14.1256	14.5916	14.1031	14.5407	14.1575	14.9525	14.1324	14.5858	14.0643	15.1025	14.1566	14.5113	14.3137	14.8768
F5GZ90	DTL	16.806	16.6376	16.8762	16.6348	16.9522	16.9835	17.0064	16.7467	17.0794	17.0003	17.0979	16.752	17.188	17.0402	17.1468	16.9321
F5GZF0	CDK2AP1	11.5707	12.6091	12.4478	12.1227	12.7722	13.1963	13.035	12.6536	13.0833	12.8155	12.8702	12.2072	13.9213	13.708	13.5077	12.7847
F5H0F9	ANAPC5	15.8121	15.7936	15.9117	15.6999	16.159	16.0435	16.0417	15.8898	16.1455	15.9183	16.0327	15.9284	16.2541	16.1295	16.1384	16.14
F5H0I7	TDG	15.7367	15.7367	15.8195	15.5731	16.0503	16.0999	16.0584	15.734	16.1385	16.1095	16.1612	15.7694	16.1444	15.9788	16.0659	15.9038
Q9H6E5	TUT1	15.3785	15.1639	15.6314	14.934	15.5805	15.5028	15.6618	15.3869	15.6335	15.3457	15.7694	15.3487	15.6461	15.5634	15.8337	15.3677
F5H1S8	MLEC	14.7941	14.5432	14.7253	14.528	14.7969	14.6916	14.7929	14.7475	14.6844	14.5856	14.6844	14.6907	14.81	14.5754	14.7557	14.861
V9GYY3	MTHFD1	21.0415	20.9581	20.9314	21.2251	21.1727	20.9983	21.0489	21.3862	21.0589	20.9169	21.0462	21.4869	21.1097	21.0671	21.0838	21.3079
F5H365	SEC23A	16.0258	15.6999	15.926	16.0988	16.1696	15.9596	15.9596	16.3146	16.134	15.9015	15.9822	16.3849	16.1918	15.9954	16.0584	16.2692
F5H5I0	GRIP1	16.1364	16.2151	16.1265	16.4193	16.2184	15.9665	15.9824	16.675	16.034	16.0959	16.0217	16.4979	16.0797	16.2763	16.1573	16.0984
P55209	NAP1L1	19.7515	19.2587	19.2957	19.6631	19.7882	19.5609	19.2543	19.8619	19.8398	19.472	19.3225	19.9311	19.7731	19.4346	19.3347	19.8648
F5H5A1	ACSF3	16.4974	16.6332	16.6657	16.8113	16.7511	16.8389	16.7498	17.0271	16.7089	16.7089	16.777	17.1668	16.8098	16.9673	16.8161	17.0996
F5H5B4	STK4	15.7078	15.6535	15.7416	15.6456	15.7898	15.7195	15.7629	15.872	15.6591	15.8225	15.6694	15.9165	15.7009	15.8479	15.7446	15.6707
F5H5D3	TUBA1C	18.1194	17.8589	17.8122	18.6249	18.3793	17.8768	17.6709	18.7997	18.2204	17.7929	17.8354	18.8082	18.0626	17.9615	17.8441	18.782
H0Y8R1	GRSF1	20.7048	21.359	20.7494	22.4008	20.8923	20.8782	20.7296	22.6473	20.7109	20.7064	20.876	23.1501	20.4205	20.9476	20.8442	22.3378
F5H5P2	BCKDHA	18.5358	18.8145	18.7218	19.9316	18.7824	18.8115	18.6659	20.273	18.7113	18.6547	18.6454	20.4241	18.6001	18.9588	18.6755	20.1151
F5H669	CPSF7	19.4996	19.3302	19.4843	19.0472	19.5536	19.2249	19.5	19.1247	19.3472	19.108	19.4826	18.975	19.4116	19.5152	19.5035	19.2091
F5H6E2	MYO1C	16.6086	16.4584	16.421	16.6262	16.7773	16.5421	16.5344	16.8118	16.6418	16.5084	16.629	16.8936	16.6644	16.6644	16.5653	16.7736
F5H6I7	ATL3	16.0174	15.7656	16.1434	15.9843	16.0178	16.0388	15.9427	16.1932	15.9528	15.8962	16.0685	16.4734	15.9609	16.0342	16.0342	16.2483
F5H702	MRPL48	16.1114	16.151	16.0727	16.8873	16.1272	16.1941	16.1807	17.1645	16.1207	16.0933	16.1385	17.3075	16.0584	16.2612	16.0842	17.0766
F5H7P7	PPWD1	15.3768	15.2888	15.4095	15.1639	15.5008	15.5303	15.5208	15.1715	15.5488	15.4269	15.4703	15.1832	15.6366	15.6707	15.7708	15.449
F5H8D7	XRCC1	20.2078	20.2121	20.1764	20.0621	20.4922	20.3126	20.4454	19.9419	20.3273	20.2591	20.3379	19.7477	20.4238	20.3828	20.5229	20.0095
F6QDS0	DDX19A;DDX19B	15.0241	15.0504	14.8285	15.2303	15.1185	15.1441	14.9608	15.4507	15.0501	15.3364	14.9856	15.4444	15.1425	15.1839	14.9947	15.209
F6TLX2	GLOD4	15.3866	15.6302	15.6218	15.4479	15.6878	16.0755	15.7081	15.6924	15.9773	15.9427	15.5888	15.8838	16.0911	16.0885	15.9584	16.0105
F6TX30	ASB6	14.2334	14.2981	14.3478	13.9306	14.4726	14.5359	14.3787	14.2277	14.6603	14.4551	14.4866	14.2056	15.0309	14.5476	14.8094	14.3771
F6UZG9	FBXO18	14.55	14.351	14.5045	14.0772	14.6319	14.5798	14.6277	14.1163	14.758	14.4377	14.5764	14.1751	14.9595	14.6789	14.7537	14.5635
F6VRR5	POLDIP3;PDIP46	17.5147	17.4283	17.4724	17.3237	17.6771	17.5424	17.6453	17.3906	17.5739	17.4908	17.6731	17.3679	17.719	17.7135	17.7987	17.562
F6WQW2	RANBP1	19.6238	19.5142	19.1954	19.794	19.6979	19.5502	19.4321	19.9722	19.6562	19.5966	19.4166	20.032	19.8961	19.6597	19.7045	19.9369
P27708	CAD	18.2807	18.2522	18.197	18.4585	18.4181	18.3484	18.2835	18.6301	18.3927	18.3198	18.2503	18.7761	18.3909	18.3987	18.2893	18.6131
H3BMZ4	ATG101	13.7082	13.8694	13.7082	13.4367	13.9414	13.9898	13.9176	13.7552	13.9809	13.8993	13.9168	13.9229	14.1527	14.1093	14.0545	14.2704
F8VQE1	LIMA1	18.6427	18.6209	18.5348	18.9648	18.8115	18.7499	18.8207	19.1104	18.716	18.7085	18.7447	19.2501	18.7237	18.807	18.8978	18.9282
F8VRR3	METAP2	18.0189	17.7064	17.7206	18.0942	17.9755	17.7693	17.7835	18.221	17.919	17.7853	17.7892	18.0331	17.9589	17.7704	17.7403	17.9524
F8VR84	C12orf10	17.4883	17.7992	17.4343	17.449	17.7059	18.0595	17.7101	17.6275	17.7194	18.1756	17.6774	17.6415	17.9506	18.1328	17.8949	17.7911
F8VYH9	CDK4	17.4711	17.5302	17.4671	17.4768	17.752	17.7767	17.62	17.7357	17.7494	17.7445	17.6075	17.5328	17.9428	17.9453	17.816	17.707
J3KPG5	BAZ2A	20.338	20.1132	20.3333	19.9361	20.4259	20.4146	20.6642	20.0699	20.4309	20.4604	20.5094	19.9513	20.6638	20.3949	20.6378	20.2995
F8VU90	FKBP11	16.9957	16.6891	16.6508	16.839	16.8118	16.6864	16.527	16.9378	16.8646	16.5063	16.6566	17.1403	16.6257	16.3129	16.603	16.8778
F8VVA7	COPZ1	17.3463	17.1296	17.2152	17.5348	17.4309	17.2285	17.0716	17.6365	17.3935	17.1773	17.1493	17.7165	17.2763	17.3101	17.2118	17.7023
F8VVL1	DENR	17.9004	17.9173	17.7312	18.2396	18.0017	17.9482	17.9035	18.374	17.8524	17.8558	17.8216	18.2329	17.903	17.9316	17.8048	18.127
F8VVS7	CASP9	18.5546	18.3591	18.5319	18.2367	18.785	18.6375	18.6433	18.4001	18.72	18.6125	18.6758	18.3749	18.8083	18.7119	18.7918	18.6092
F8VVT7	CHMP1A	16.4331	16.4491	16.3396	16.3896	16.5563	16.6501	16.5738	16.5421	16.4979	16.7355	16.5049	16.5687	16.7985	16.7418	16.6828	16.5589
Q16527	CSRP2	17.3973	17.2702	17.2183	17.4724	17.4428	17.3451	17.387	17.5544	17.3293	17.5242	17.3273	17.5556	17.3752	17.3171	17.4475	17.5382
F8VWL0	TFCP2	15.6836	15.7314	15.5244	15.7143	15.872	15.8355	15.6318	15.9226	15.8144	15.7694	15.6132	16.0745	15.9622	15.966	15.9038	15.9155
F8VXG7	SCAF11	19.7103	19.6647	19.7167	19.3787	19.8269	19.8072	20.0278	19.5224	19.7591	19.7925	19.9339	19.3602	19.9074	19.9034	20.062	19.542
F8VXU5	VPS29	18.9589	18.5129	18.8508	19.0426	18.5991	18.5808	18.3672	19.1791	18.558	18.4581	18.4352	19.4356	18.2867	18.5938	18.6312	19.0723
P05783	KRT18	19.5505	19.2647	19.5247	20.1068	19.6542	19.3113	19.4746	20.255	19.4881	19.2632	19.4751	20.2757	19.4346	19.4456	19.4269	19.968
Q8NEY8-8	PPHLN1	18.1294	18.0109	18.1465	17.6432	18.2664	17.9813	18.2469	17.8034	18.1454	17.8791	18.232	17.6022	18.2374	18.2583	18.312	17.8031
F8W1A4	AK2	18.3786	18.5797	18.4121	18.8102	18.5002	18.7155	18.502	19.0648	18.5174	18.6591	18.5409	19.3341	18.5964	18.7749	18.5831	19.2116
F8W1R7	MYL6	19.6449	19.6014	19.4004	19.7236	19.8381	19.6506	19.5763	19.9065	19.7486	19.673	19.6287	19.9286	19.8502	19.7684	19.6971	19.8937
F8W689	RFX5	15.3629	15.4278	15.3582	15.3035	15.628	15.628	15.5555	15.4669	15.6676	15.6802	15.628	15.5043	15.6639	15.7708	15.8667	15.4912
F8W6D9	SENP6	17.0025	17.1751	17.053	16.9733	17.082	17.1247	17.0764	16.9766	17.073	17.1605	17.1544	17.0226	17.1223	17.1573	17.1157	17.0847
F8W8I6	TIA1	16.808	16.9127	16.8453	16.6715	17.0251	16.9226	17.0942	16.7749	16.7656	16.7871	17.0283	16.6069	16.8718	17.1823	17.0594	16.8035
F8W9S7	GAPVD1	16.5253	16.3936	16.2713	17.0384	16.7535	16.4946	16.3246	17.1859	16.6343	16.4615	16.4054	17.3835	16.5561	16.5506	16.4247	17.1178
F8WBR0	FBXO7	14.5558	14.3829	14.351	14.4872	14.6259	14.6351	14.4268	14.5407	14.4739	14.6695	14.5248	14.7517	14.7309	14.5698	14.6635	14.7614
F8WCF6	ARPC4-TTLL3;ARPC4	18.3883	18.3823	18.1927	18.5381	18.6001	18.492	18.3514	18.7405	18.4924	18.4625	18.2971	18.7713	18.6044	18.5397	18.3833	18.8167
F8WDI0	ATG3	18.1774	17.8083	17.7654	17.0568	17.6237	18.1805	17.9823	16.9563	17.7778	18.0875	17.7021	16.8224	17.6146	17.5237	17.7149	17.2809
F8WE18	BCL7B;BCL7A	16.9814	17.2308	17.0132	16.8352	17.2476	17.3381	17.3134	17.1043	17.1905	17.4189	17.2489	16.8571	17.4287	17.5659	17.4016	17.1985
F8WJN3	CPSF6	19.5013	19.5199	19.5731	19.197	19.5237	19.4382	19.5237	19.2324	19.3765	19.3887	19.4857	19.0855	19.5388	19.719	19.5996	19.3224
G3V0I5	NDUFV1	19.4301	19.7167	19.5766	20.3675	19.7104	19.7202	19.639	20.6835	19.6221	19.649	19.6811	20.7434	19.5638	19.8078	19.6035	20.5489
G3V167	PARP2	17.0893	16.9628	17.093	16.8665	17.2254	17.1899	17.2405	17.0373	17.2381	17.1229	17.1948	16.9581	17.3671	17.2093	17.2752	17.3415
G3V198	NUP160	15.1996	15.013	15.3274	15.1183	15.4212	15.2664	15.329	15.2888	15.3807	15.1168	15.3204	15.0867	15.4835	15.2732	15.4793	15.5026
G3V1B6	APOO	14.6646	14.7181	14.4356	15.144	14.7242	14.6486	14.7011	15.4386	14.5764	14.7801	14.8488	15.265	14.5209	14.7983	14.5892	15.1839
G3V1P5	MED15	17.9221	17.9276	17.9185	17.7283	18.1694	18.0602	18.0973	17.9619	18.1116	18.0792	18.1116	17.8878	18.1993	18.3318	18.2918	18.1895
G3V1T9	RBM7	16.1019	16.2073	16.1348	15.8452	16.1402	16.2259	16.1954	16.0089	16.0217	16.1543	16.1455	15.9528	16.2355	16.4443	16.2901	15.765
G3V2V7	FOS	16.1067	15.9515	16.1114	16.0527	16.3188	16.1992	16.1741	16.3554	16.258	16.1883	16.1585	16.1883	16.3313	16.2595	16.2828	16.1983
G3V325	ATP5J2-PTCD1;PTCD1	17.7085	17.8984	17.8756	18.8188	17.8796	17.9198	17.9429	19.0494	17.7612	17.8524	17.9141	19.1248	17.8307	18.0362	17.9793	18.9049
G3V3U6	MRPL52	13.3389	12.94	13.2428	13.5927	13.3854	13.3763	13.4152	14.0872	13.4445	13.4445	13.2855	14.302	13.5424	13.5632	13.463	14.2306
G3V4D9	NEMF	15.2777	15.1136	15.0098	15.4366	15.2947	15.2042	15.0161	15.6111	15.263	15.2608	15.1305	15.5789	15.2169	15.357	15.2732	15.4835
G3V4F7	SRP54	17.6513	17.3773	17.5554	17.7319	17.826	17.5591	17.4872	17.8841	17.8168	17.4777	17.6183	17.9489	17.8099	17.64	17.6439	17.8685
Q96EK6	GNPNAT1	16.1488	16.1114	16.1818	16.1205	16.3431	16.338	16.1981	16.2323	16.3731	16.3382	16.0916	16.3731	16.501	16.469	16.3463	16.3345
G3V529	DDX24	19.0692	18.9243	19.1041	18.8927	19.2717	19.1621	19.3664	18.9111	19.2255	19.1628	19.3383	18.8023	19.3619	19.2428	19.3869	19.0814
G3V546	RBM23	15.1183	15.0191	15.1936	14.6272	15.2192	15.1854	15.3195	14.7011	15.2741	15.1129	15.339	14.6054	15.4119	15.3729	15.459	14.8892
G3V5E1	CCNK	15.2888	15.6618	14.9444	15.0046	15.4229	15.4632	15.4875	15.1753	15.2513	15.6362	15.7322	15.612	15.5939	16.0271	15.6824	15.7446
G3V5T9	CDK2	20.0498	20.1144	20.0957	19.6861	20.3126	20.4294	20.3017	19.8936	20.3831	20.4241	20.2591	19.7384	20.5949	20.4991	20.5204	20.0223
G3V5Z7	PSMA6	20.0486	20.2931	20.0565	20.1213	20.3973	20.5339	20.2859	20.3694	20.2365	20.4632	20.1355	20.3194	20.4331	20.6473	20.3837	20.3762
G3XAG1	ZNF512	18.134	17.8876	18.1153	17.7801	18.1271	18.0973	18.4056	17.8239	18.1256	18.1512	18.2756	17.8317	18.1415	18.0558	18.2512	17.8924
G3XAH6	PAPOLA	18.4071	18.8401	18.4518	18.2522	18.6686	18.8472	18.6009	18.4001	18.6745	18.7939	18.669	18.406	18.9128	18.9432	18.9686	18.6052
G3XAI9	FAM133B;FAM133A	17.6385	17.4962	17.664	17.3223	17.8442	17.7735	17.9242	17.3485	17.8354	17.7339	17.7922	17.2048	17.9857	17.7781	18.0177	17.5866
G5E975	SMARCB1	18.6384	18.3259	18.7483	18.4663	18.8591	18.6479	18.8506	18.6155	18.7761	18.4872	18.8096	18.5282	18.9201	18.7425	18.9901	18.6414
G5E9A6	USP11	18.0037	18.039	18.0561	17.782	18.223	18.258	18.2435	17.9324	18.2598	18.1717	18.2531	18.1116	18.4139	18.3104	18.359	18.2221
Q9UKF6	CPSF3	18.1103	18.1393	18.1587	17.9904	18.3224	18.1787	18.221	18.3231	18.2721	18.0203	18.2439	18.0676	18.3433	18.4332	18.2727	18.1069
Q92879-4	CELF1	18.2789	18.091	18.3317	17.8719	18.4056	18.2363	18.4129	17.8976	18.3962	18.1475	18.4215	17.8577	18.4094	18.4882	18.487	18.1013
G5EA36	CDC27	19.014	19.1201	19.259	18.9756	19.3363	19.359	19.3113	19.1651	19.2616	19.2588	19.3209	19.166	19.4456	19.4294	19.4312	19.2802
G8JLB3	PUS1	17.6647	17.8541	17.6729	18.2072	17.8208	17.8976	17.891	18.4971	17.8078	18.0262	17.8114	18.4924	17.8782	18.0538	17.9674	18.434
P31943	HNRNPH1	21.6925	21.5266	21.6321	21.1175	21.712	21.4281	21.6961	21.1769	21.5207	21.3498	21.7277	21.0369	21.5023	21.7474	21.6969	21.2774
X6RLT1	NELFCD;TH1L	18.8837	18.9176	19.061	18.6221	19.2239	19.1651	19.1922	18.879	19.1678	19.0822	19.1678	18.8589	19.4498	19.3869	19.3946	19.1397
Q5QPK2	DPM1	17.5483	17.3143	17.8876	17.5172	17.6484	17.4066	17.7059	17.7276	17.5	17.1617	17.795	17.7087	17.53	17.2854	17.7761	17.6186
P16435	POR	17.5776	17.6122	17.8431	17.669	17.6992	17.6929	17.9286	17.8741	17.6115	17.6121	17.9363	17.9327	17.7538	17.7594	17.8782	17.7636
H0Y517	CC2D1B	14.1353	14.265	14.0751	13.9921	14.3268	14.3481	14.2277	14.1923	14.3479	14.4063	14.2735	14.1898	14.5113	14.5069	14.3247	14.5179
H0Y5L4	C1orf167	16.8665	16.8752	16.8113	16.5856	16.8064	16.8307	16.932	16.5738	16.697	16.7716	16.9618	16.7835	16.9421	17.0313	16.9263	16.8277
H0Y5J4	DBNL	15.7725	15.8384	15.1268	16.2905	15.788	15.6264	15.4959	16.2691	15.7292	15.7474	15.5652	16.6677	15.5988	15.6254	15.4178	16.1766
H0Y614	UFM1	14.4425	14.0907	14.3604	13.9208	14.3481	14.5317	14.3967	14.0366	14.4296	14.3168	14.1949	14.0167	14.6505	14.4357	14.6234	14.2149
H0Y6H0	KDM1B	14.5774	14.6545	14.5837	14.4941	14.8919	14.7639	14.7546	14.5702	14.7444	14.9022	14.8857	14.4377	14.8488	15.0501	14.9166	14.6013
H0Y8C3	MTCH1	16.1884	16.1529	15.9117	16.6547	16.4398	16.204	16.078	16.9326	16.2396	16.285	16.3031	16.864	16.1573	16.3389	16.2038	16.5454
H0Y8C6	IPO5	20.6487	20.7837	20.747	21.0256	21.0073	20.9517	20.7437	21.2656	20.9266	20.876	20.7467	21.2369	21.0311	21.0935	20.8858	21.2269
H0Y8X4	DNPH1	14.0658	14.7003	14.1475	14.2776	14.2661	14.6422	14.3671	14.5508	14.125	14.7954	14.2139	14.5783	14.3348	14.6412	14.3497	14.3662
H0Y938	COPB2	18.8476	18.7588	18.7266	19.2777	19.0573	18.8144	18.7541	19.4426	18.8609	18.6897	18.7565	19.4395	18.8583	18.8214	18.7206	19.2922
H0Y962	CBR4	15.4842	15.3792	15.4171	15.6369	15.5926	15.2888	15.4698	15.9665	15.5974	15.3376	15.4551	16.0391	15.4251	15.3781	15.5424	15.8911
H0Y9X1	TMA16	18.0778	17.7225	17.9537	17.6176	18.0144	18.0549	18.1756	17.6156	18.1475	18.0931	18.0879	17.5117	18.3104	18.1366	18.217	17.8099
P11940	PABPC1;PABPC3	21.4256	21.2395	21.1552	21.469	21.6304	21.2688	21.2254	21.5906	21.4354	21.1779	21.2386	21.6272	21.4112	21.2946	21.2132	21.5001
H0YC42	TPD52	13.5607	13.9001	13.4169	13.3584	13.9382	13.861	13.6977	13.5112	13.8993	13.8714	13.8951	13.4931	13.9816	13.8843	13.9347	13.7031
H0YCY6	TKFC;DAK	14.5916	14.5944	14.6924	14.2155	14.8109	15.0626	14.8919	14.4436	14.8811	15.012	14.8937	14.5981	15.2972	15.1797	15.1724	14.8094
H0YDJ3	PRPF4B	17.8155	17.73	17.8776	17.6647	17.9773	17.9153	17.9008	17.753	17.9416	17.8457	17.9715	17.8586	18.0758	18.037	17.9818	17.8876
H0YDT6	EIF3F	19.1954	18.8547	18.9243	19.0371	19.3397	19.0034	18.9566	19.181	19.1691	18.9769	18.9717	18.8168	19.272	19.0745	19.0299	19.1098
H0YDT8	EMC7	17.9779	17.8689	17.822	18.1538	18.0058	17.9008	17.8039	18.3864	17.9233	17.8972	17.8486	18.509	17.9009	17.8762	17.8448	18.3043
H0YE03	CWF19L2	15.3026	15.2448	15.3076	14.7769	15.4825	15.4289	15.6197	15.0362	15.5342	15.3707	15.693	14.6783	15.8172	15.4948	15.7657	15.2029
H0YEP0	KAT5	13.6422	13.778	13.8928	13.5088	14.0151	13.9306	14.0151	13.786	14.1606	13.959	14.0361	13.7957	14.2442	14.1775	14.1966	13.8685
H0YF29	C8orf82	15.9026	16.248	16.0527	16.7495	15.9419	16.1696	16.1965	17.0942	15.819	16.1441	15.9228	17.1446	15.8479	16.2798	16.0804	16.8843
H0YF61	SCP2	15.7482	15.5585	15.3734	15.6699	15.8368	15.4229	15.2124	15.8272	15.764	15.4837	15.4245	16.0213	15.8187	15.5174	15.3485	15.8136
H0YFD6	HADHA	20.6706	21.1743	21.3265	21.5485	20.8479	21.2254	21.3169	22.04	20.8434	21.0527	21.3204	22.1631	20.8666	21.2798	21.2774	22.0217
H0YHD0	BRMS1L	14.4103	14.3307	14.5682	14.2564	14.7639	14.6709	14.6758	14.6409	14.8857	14.4671	14.835	14.7014	15.039	14.8044	14.9836	14.8857
O43716	GATC	15.2328	15.5651	15.2292	15.8506	15.3715	15.4959	15.4909	16.1454	15.2846	15.5721	15.4293	16.2976	15.3677	15.6413	15.4036	16.1669
Q96B13	PPP2R5C	14.1713	14.4197	14.3329	14.1081	14.4268	14.2958	14.3515	14.1413	14.4377	14.2695	14.4739	14.3819	14.6214	14.5635	14.693	14.4245
H0YJT6	NRDE2	12.1227	12.1227	12.402	12.4401	12.3117	12.5089	12.2541	12.1808	12.3732	12.021	12.4365	12.7232	12.717	12.6794	12.5124	12.5299
H0YJV7	YY1;ZFP42	18.091	17.8843	18.0604	17.3507	18.4129	18.2854	18.555	17.5424	18.337	18.2174	18.4326	17.0168	18.8978	18.5025	18.8412	17.7356
H0YNW5	DUT	18.5507	18.8804	18.4278	18.3785	18.6427	19.1735	18.6732	18.5707	18.7447	19.3379	18.5296	18.6843	18.938	19.225	18.8857	18.8083
H0YKT4	SEC11A	13.5003	13.1202	13.7662	13.4861	13.339	13.0551	13.6575	13.6877	13.3247	13.145	13.7088	13.7725	13.1499	13.1032	13.6557	13.708
Q04726-5	TLE3	19.1119	19.0383	19.2199	18.9589	19.3927	19.2725	19.4426	19.0816	19.3602	19.2501	19.4064	18.9787	19.5513	19.5221	19.5388	19.1461
H0YLB7	USP3	17.4907	16.7842	17.4883	16.6251	17.4872	17.4102	17.6031	16.8324	17.4987	17.1467	17.4116	16.1711	17.6759	17.3158	17.5143	16.9285
H0YKV4	FAM96A	15.3805	15.3883	15.2343	15.6099	15.535	15.4669	15.4212	15.7509	15.5721	15.5763	15.5043	15.8027	15.5955	15.4863	15.5677	15.7184
H0YLK1	SIX5	13.7193	13.4367	13.908	13.1507	14.0872	14.2571	14.2979	13.392	14.2641	13.9236	14.1648	13.2253	14.8058	14.3893	14.8857	13.8931
H0YMP3	CCNB2;CCNB2V	12.0216	12.0642	11.7259	11.864	11.8576	11.922	11.8065	12.2262	11.7418	11.8726	11.6891	12.4044	12.0024	12.0024	11.8967	11.8967
H0YMT3	WDR73	15.88	15.8591	15.6999	15.8147	15.9724	16.0031	16.0967	16.0435	15.9284	16.1515	16.0658	16.061	16.1669	16.2642	16.0797	16.363
H3BLU7	AKR7A2	16.4526	16.6408	16.3429	16.6616	16.5667	16.769	16.5941	16.8565	16.3542	16.6139	16.3972	16.8962	16.4843	16.7711	16.5385	16.9418
H3BLV9	SRPK1	18.5646	18.2199	18.2897	18.3801	18.5924	18.3311	18.5365	18.5075	18.5146	18.3927	18.486	18.4157	18.6312	18.4323	18.5025	18.4923
H3BM67	NOL3	14.7478	14.8096	14.5916	14.6924	14.8814	14.8005	14.6894	14.8773	14.8553	14.8811	14.8035	14.8267	14.7601	14.8938	14.7358	15.1186
H3BMH2	RAB11A;RAB11B	17.9665	18.0528	18.2367	18.0561	18.0179	18.1035	18.4702	18.2516	17.9955	18.1066	18.4544	18.3048	18.0498	18.1214	18.404	18.2648
H3BPG5	RNPS1	16.9576	16.7124	17.0001	16.8273	17.1461	16.8489	17.1131	16.9672	17.0168	16.6699	17.1704	16.826	17.1178	17.0872	17.1519	17.0829
H3BNC9	RPS17	21.8231	21.2603	21.4635	21.73	21.8891	21.5588	21.5588	21.7863	21.8395	21.5134	21.5459	21.6979	21.8183	21.4223	21.4914	21.8169
H3BND4	PDXDC1	15.6238	15.6099	15.4815	15.8704	15.8386	15.7362	15.5926	16.078	15.7474	15.7863	15.7169	16.2396	15.7037	15.7331	15.6858	16.0456
H3BNG9	DYNLRB2;DYNLRB1	15.2245	15.4001	15.1229	15.2982	15.2976	15.4453	15.2649	15.4632	15.3178	15.6403	15.4052	15.473	15.3934	15.572	15.3753	15.5259
H3BNT4	MPHOSPH6	18.373	18.2119	18.3543	18.0039	18.5298	18.5433	18.5436	18.0778	18.6249	18.4711	18.5528	17.9744	18.7511	18.5329	18.7027	18.1214
H3BPE7	FUS	20.869	20.7742	20.7919	20.4219	20.8158	20.4987	20.9282	20.4408	20.6775	20.4057	20.9077	20.2442	20.7626	20.9176	20.9443	20.4193
H3BQQ2	ZNF598	17.323	16.7706	16.6908	17.1556	17.3283	16.8018	16.9189	17.0919	17.2204	16.9791	17.0043	17.1579	17.1648	16.822	16.8834	17.2075
H3BPJ9	NDUFB10	15.7143	15.7143	15.6535	16.2528	15.8178	15.704	15.7554	16.546	15.7194	15.6844	15.9892	16.4615	15.7908	15.8804	15.8537	16.3283
H3BQZ5	C15orf40	14.8474	14.755	14.7207	14.8544	14.9015	14.9608	14.7326	15.1473	14.8778	14.9657	14.7096	14.9029	14.8282	14.9671	14.8257	14.9773
H3BQZ9	APRT	17.2917	17.6092	17.2265	17.2842	17.486	17.8382	17.3327	17.5029	17.4842	17.9259	17.3075	17.4936	17.632	17.8607	17.5291	17.5237
U3KQ35	TERF2	17.5681	17.551	17.6884	17.3808	17.7248	17.723	17.8605	17.5466	17.7604	17.6817	17.7705	17.7073	17.8565	17.7555	17.9543	17.843
H3BRC0	COQ9	15.0098	15.3785	15.4886	15.6535	15.329	15.5948	15.4113	16.0659	15.3087	15.5488	15.3973	16.2775	15.4612	15.6631	15.6192	16.0797
O14562	UBFD1	17.1617	17.2606	17.171	16.8963	17.3878	17.6382	17.5163	17.11	17.3308	17.5542	17.3293	17.0321	17.6088	17.5349	17.5577	17.1795
H3BTL2	BCKDK	13.9397	14.0397	13.6859	14.7625	13.8716	13.9542	13.9128	15.1267	13.9768	14.0621	13.6624	15.2897	13.8734	14.085	13.8843	14.8156
H3BSH7	CIRH1A	18.217	18.7094	18.3235	18.1153	18.4487	18.2424	18.2664	18.3105	18.4023	18.0971	18.3785	18.0971	18.4847	18.3512	18.3704	18.3909
H3BT57	PML	17.1132	17.096	17.201	17.0205	17.2677	17.2405	17.3066	17.2239	17.2266	17.2204	17.3519	17.4698	17.3472	17.3351	17.3552	17.2889
H3BTB7	EARS2	17.1726	17.5554	17.1093	18.034	17.2566	17.4473	17.2859	18.3167	17.1789	17.4308	17.1678	18.4635	17.1676	17.6308	17.2914	18.1474
H3BTW3	CHD9	14.5682	14.1475	14.2155	14.1964	14.5105	14.3878	14.6853	14.0454	14.4782	14.4946	14.6457	13.9714	14.7774	14.6091	14.7391	14.3432
H3BUF6	ATXN2L	18.8652	18.4476	18.5646	18.7306	18.879	18.6235	18.69	18.8171	18.6935	18.5895	18.6125	18.8664	18.7143	18.549	18.6404	18.7237
H3BUV9	UBL7	16.6508	16.8469	16.6262	16.4919	17.0101	17.2334	17.052	16.6154	16.9854	17.2115	16.872	16.6263	17.121	17.2619	17.178	16.8599
H3BVG0	NUP93	17.6024	17.7879	17.5718	17.6531	17.7755	17.6806	17.6212	17.7603	17.7032	17.6232	17.633	17.7393	17.7514	17.8374	17.7023	17.7514
H7BXY3	DHX30	20.7399	20.8429	20.7957	22.0167	20.9231	20.8108	20.7904	22.245	20.7772	20.7286	20.7963	22.4506	20.7279	20.9606	20.7486	21.9665
H7BYH4	SOD1	14.1508	14.1002	13.9713	14.0726	14.1661	14.1031	13.7245	14.126	13.9361	14.1137	13.9361	14.2843	14.0965	14.0426	13.9719	14.3497
H7BYI2	SMARCAL1	17.0384	16.8352	17.1727	16.7345	17.2386	17.0971	17.2305	16.8908	17.3542	17.0966	17.2066	16.8553	17.5033	17.3077	17.5072	17.0262
H7BZ14	PPIL3	18.8738	18.8677	18.8318	18.7283	19.09	19.0793	19.067	18.9626	19.0642	19.0068	19.019	18.932	19.2598	19.169	19.2279	19.0322
H7BZJ3	PDIA3	16.5553	16.8003	16.6999	16.2713	16.634	16.8032	16.857	16.4894	16.6959	16.872	16.878	16.6408	16.7129	16.7497	16.914	16.6185
H7C085	TMEM214	11.814	12.4401	11.498	12.2684	11.9587	12.5282	11.5031	12.5519	12.021	12.7232	11.5346	12.3732	12.3624	12.5299	11.7046	12.6794
H7C0T1	C7orf50	16.5384	16.4721	16.3732	16.2934	16.5237	16.5905	16.5753	16.5034	16.5354	16.7533	16.4935	16.5673	16.5801	16.5931	16.501	16.4904
H7C183	USP34	16.033	15.9076	16.2099	15.6668	16.4477	16.281	16.238	15.8355	16.3463	15.9858	16.3337	15.6467	16.6311	16.2873	16.4929	16.0119
H7C2Q8	EBNA1BP2	18.7637	18.701	18.8466	18.8964	18.84	18.8499	19.0648	18.8519	18.904	19.011	19.1435	18.8219	19.0322	18.9082	19.1397	19.0072
H7C342	DDT	12.4611	12.3937	12.1528	12.1991	12.3457	12.7963	12.4216	12.4489	12.643	12.8855	12.3647	12.643	12.742	12.5832	12.4064	12.8527
H7C4H2	SRPRB	14.5878	14.1824	14.4978	14.3307	14.4372	14.2409	14.6204	14.5677	14.4551	14.3479	14.5903	14.5502	14.5179	14.1351	14.6187	14.4189
H7C561	SF1	15.4903	15.6806	15.3785	15.3399	15.5061	15.6851	15.6354	15.4176	15.4118	15.7419	15.4941	15.4154	15.5307	15.8819	15.6413	15.7009
I3L0E3	hCG_1984214;MRPS17	16.3896	16.4676	16.3482	17.053	16.5905	16.536	16.5773	17.2591	16.5463	16.4715	16.5449	17.3188	16.6949	16.7607	16.7169	17.2328
I3L0H8	DDX19A	18.6438	18.5913	18.3485	18.8697	18.7246	18.6595	18.5537	18.9838	18.6639	18.7	18.558	19.0661	18.7206	18.7143	18.6293	18.878
I3L0K2	TXNDC17	17.3598	17.171	17.1531	17.139	17.6806	17.4757	17.4085	17.3283	17.6204	17.208	17.3929	17.1337	17.7761	17.5033	17.5968	17.3395
I3L172	FAM195A	14.0907	13.9306	13.4367	14.3375	14.0089	13.504	13.9568	14.2474	13.8798	13.8874	13.8595	14.3325	13.9719	13.6652	13.708	13.9213
I3L1P8	SLC25A11	17.2127	17.0999	17.4106	17.3648	17.3027	17.1859	17.4455	17.5146	17.2613	17.1695	17.465	17.5799	17.2479	17.2611	17.5278	17.5033
I3L1Q2	BCL7C	16.0479	16.0017	15.9601	15.7416	16.204	16.1954	16.2323	15.8738	16.1848	16.2311	16.1469	15.7371	16.378	16.4047	16.3564	16.0342
Q96CP2	FLYWCH2	17.668	17.7041	17.696	17.2755	17.7767	18.0241	18.1095	17.4607	17.8486	18.0442	17.9343	17.2356	18.0806	18.0215	18.2143	17.5407
I3NI13	INO80E	16.9527	16.9184	17.6715	17.1457	17.1091	17.0498	17.3262	17.1769	17.0794	16.9335	17.2025	17.0122	17.3956	17.2763	17.376	17.0221
I3L2C7	GEMIN4	17.0681	17.0028	16.884	17.1497	17.359	17.0303	17.003	17.267	17.1389	17.0192	17.0384	17.1246	17.3629	17.2453	17.1273	17.2914
I3L2G3	FN3KRP	16.2412	16.3429	16.1891	15.9759	16.4308	16.5321	16.4358	16.2232	16.3553	16.5283	16.3921	16.1385	16.5114	16.6437	16.4981	16.4236
I3L2H2	ZNF174	11.7886	11.9137	11.7886	11.9818	12.0726	12.1337	12.0726	12.2481	12.0947	12.2366	12.1659	12.2366	12.0667	12.2472	12.2256	12.2256
K7EKQ8	METTL16	16.0635	16.1639	16.0144	15.5712	16.1132	16.2794	16.107	15.8113	16.1642	16.3597	16.1129	15.5307	16.4273	16.363	16.325	15.8217
I3L4N8	ACTG1	23.0276	23.1809	22.749	23.7301	23.3994	23.0457	22.6473	23.8894	23.0867	23.0937	22.7163	23.8433	23.0636	23.2866	22.7091	23.8955
I3L531	NUBP1	16.0779	16.175	16.0832	15.9894	16.0967	16.3356	16.2104	16.1402	16.2222	16.3894	16.1848	16.3416	16.363	16.3409	16.2692	16.3072
I3VM54	KDM2A	19.5633	19.3804	19.5422	19.1376	19.6167	19.5793	19.6799	19.1994	19.5849	19.5284	19.6243	19.0686	19.7897	19.5903	19.7814	19.4269
J3KMX1	NUP88	15.8356	15.5737	15.6748	15.8384	16.0047	15.4783	15.4039	15.8812	15.8009	15.3297	15.3871	15.9035	15.572	15.5677	15.4573	15.7196
J3KMZ7	INTS2	12.2353	12.3656	12.3937	12.9082	12.5689	12.8448	12.4661	13.0613	12.5899	12.5109	12.6674	13.2161	12.8527	12.8527	12.9011	13.3629
J3KMZ8	DPF2	19.3948	19.2825	19.4265	19.1215	19.6309	19.5308	19.7853	19.3071	19.5083	19.5123	19.7176	19.2358	19.7145	19.6653	19.8567	19.4708
J3KN16	KIAA0368;ECM29	19.1328	19.0845	19.1615	19.1445	19.5	19.2908	19.2506	19.321	19.378	19.2374	19.3044	19.2157	19.5649	19.4269	19.4346	19.4002
J3KN29	PSMD9	17.8711	18.0017	17.7537	17.8287	18.0877	18.1205	18.0405	18.0212	17.9925	18.1582	17.9948	18.0152	18.2459	18.2573	18.1639	18.1491
J3KNI5	TRIML2;FLJ25801	15.0797	15.0703	15.1049	15.0353	15.3015	15.2225	15.2373	15.3347	15.3533	15.3204	15.3807	15.2741	15.4458	15.3047	15.4098	15.2412
P45984-3	MAPK9;MAPK10	17.201	17.1182	17.1442	17.1771	17.4102	17.3848	17.3451	17.3309	17.3273	17.4074	17.3488	17.3497	17.4897	17.4897	17.4728	17.3906
J3KP15	SRSF2	19.063	19.0426	19.0658	18.8211	19.0816	18.9649	19.1131	18.8385	18.9939	18.8233	19.0985	18.669	19.1004	19.2879	19.0892	18.9603
S4R360	MRPL42	16.0418	16.2135	16.0386	16.6508	16.1941	16.2856	16.2461	16.9352	16.2169	16.301	16.2414	17.0283	16.2667	16.4273	16.3453	16.9742
J3KPP4	LUC7L3	18.8677	18.9144	18.8476	18.5049	18.922	18.9008	19.0452	18.6392	18.8376	18.8341	19.0033	18.4611	19.0489	19.0836	19.1171	18.6682
J3KPT4	TRABD	12.6193	12.2684	12.6622	13.7926	12.869	12.6536	12.7148	14.2979	12.8855	12.4955	12.5406	14.3479	12.7709	12.9083	12.8527	14.085
J3KPZ4	C1D	16.1529	16.1552	16.1305	15.8163	16.2794	16.3554	16.3785	15.9785	16.488	16.3751	16.3864	15.9717	16.4721	16.35	16.4786	16.161
J3KQ26	ARMC5	13.6311	13.5607	14.7839	13.4743	13.7165	13.9176	13.8836	13.504	13.9502	13.7997	13.9714	13.7513	14.1775	14.0477	13.9768	13.9136
J3KQ32	OLA1	16.4021	16.288	16.3403	16.6525	16.6764	16.6981	16.3414	16.7919	16.7794	16.5354	16.3553	16.9618	16.9101	16.6949	16.5427	16.8644
J3KQ48	PTRH2	16.0144	15.6456	16.0302	16.7195	16.2259	15.9419	15.9316	16.8767	16.0876	15.693	16.0298	16.9081	15.9343	15.8217	15.7917	16.8789
J3KQN4	RPL36A;RPL36A-HNRNPH2	19.0262	18.6026	18.7574	19.1119	18.8926	18.6565	18.9422	19.1585	18.7085	18.5513	18.7426	19.1212	18.6755	18.6414	18.6188	18.7836
J3KR44	OTUB1	19.2647	19.3726	19.1407	19.0977	19.487	19.6799	19.4451	19.3233	19.6522	19.6032	19.4592	19.273	19.6586	19.6277	19.5487	19.5471
Q14197	ICT1	18.2341	18.4518	18.297	19.207	18.3864	18.4619	18.4063	19.5335	18.3577	18.4464	18.3648	19.64	18.2796	18.5178	18.3546	19.4094
J3KS22	DCXR	14.2751	14.4561	14.1811	14.7316	14.3761	14.6007	14.5407	15.1854	14.2724	14.6783	14.3325	15.0802	14.399	14.6565	14.4357	14.9573
J3KSH8	HN1	17.1043	17.5813	16.7714	16.9407	17.1476	17.7327	17.2959	17.1367	17.2584	17.9117	17.1164	17.0933	17.4119	17.6987	17.3479	17.2752
J3KSR7	UTP18	13.8267	13.9538	14.0844	13.9538	14.0992	14.051	14.0968	13.8716	14.1817	14.0787	14.3745	13.4983	14.4032	14.3348	14.4724	14.2761
J3QQY0	MSL1	17.0028	17.035	16.9004	16.3936	17.1855	17.2432	17.4248	16.5924	17.1992	17.3847	17.3718	16.1441	17.464	17.349	17.6257	16.9214
K7EJG5	ECSIT	12.3937	12.4478	12.4401	12.7723	12.4216	12.5519	12.4489	12.869	12.613	12.6768	12.4044	12.7949	12.8273	12.717	12.6172	13.0138
J3KTF8	ARHGDIA	18.4549	18.6802	18.1684	18.2623	18.5433	18.8838	18.3426	18.4067	18.6271	18.9642	18.341	18.4598	18.7325	18.8602	18.5379	18.5992
J3KTG4	PUSL1	17.3023	17.5081	17.7438	18.0873	17.3848	17.6008	17.5663	18.3061	17.3058	17.5216	17.4886	18.4957	17.3046	17.5693	17.3056	18.0129
J3KTL2	SRSF1	19.8231	19.4756	19.8231	19.403	19.8213	19.3037	19.8472	19.3726	19.5836	19.0781	19.8666	18.9485	19.6336	19.6429	19.6336	19.3782
J3QQV2	SLC16A3	14.8694	14.6243	15.0046	14.9451	14.8005	14.9066	15.2448	15.2454	14.5856	14.8853	15.1129	15.3831	14.7907	15.0463	15.0022	14.8585
J3QK89	CHERP	18.6932	18.6698	18.7467	18.4946	18.8887	18.7155	18.8678	18.6135	18.7488	18.6091	18.8493	18.5216	18.9261	18.9825	18.9742	18.6898
J3QKW1	AKT2	14.4561	14.4713	14.6756	14.4742	14.8457	14.851	14.7846	14.5317	14.7637	14.563	14.5836	14.5137	15.0275	14.9166	14.8938	14.7037
J3QL56	SCO1	16.6155	16.7629	16.6303	17.2351	16.6823	16.8585	16.8168	17.4872	16.6699	16.8041	16.7716	17.6267	16.5616	16.8644	16.7258	17.4005
J3QL86	CDK5RAP3	15.882	15.4234	15.4842	15.6957	15.8812	15.5392	15.5431	15.8178	15.7948	15.5307	15.5974	15.8525	15.7846	15.4178	15.5151	15.7288
J3QLE5	SNRPN;SNRPB	19.7005	19.6861	19.7794	19.1187	19.813	19.77	19.8567	19.2796	19.6811	19.6287	19.8247	19.1259	19.8462	19.9864	19.9369	19.31
J3QLI9	SNRPD1	16.7877	16.3571	16.8485	16.175	16.8686	16.6385	16.9074	16.2697	16.7922	16.35	16.8664	16.21	16.8871	16.7835	16.8473	16.2578
J3QLQ6	NOL11	15.2805	15.4479	15.4922	15.4401	15.5979	15.6522	15.3778	15.4544	15.6175	15.5395	15.5395	15.3684	15.8128	15.5939	15.6284	15.6835
J3QLR8	MRPS23	16.9894	17.4321	17.1957	18.4649	17.2689	17.3779	17.1976	18.8472	17.246	17.3273	17.1508	19.1238	17.1429	17.6539	17.2093	18.8334
J3QLS3	MRPS7	19.9264	20.1839	19.9506	21.2097	20.0699	20.0987	20.0171	21.5055	19.978	20.0779	20.0435	21.7373	19.8812	20.2445	19.9723	21.2322
J3QQ67	RPL18	21.359	20.8177	21.0415	21.0831	21.2932	21.0073	21.1538	21.1538	21.2214	20.996	21.1198	21.1277	21.2034	20.9517	20.9902	21.1113
J3QQJ0	SAP30BP	17.8736	18.1116	17.9728	17.4859	18.13	18.3006	18.2953	17.6212	18.1909	18.277	18.2213	17.5533	18.3939	18.4995	18.5762	17.816
J3QQW9	SUZ12	19.411	19.0823	19.3659	18.9534	19.3878	19.3854	19.5558	19.0786	19.3663	19.3301	19.4131	18.9388	19.512	19.2898	19.512	19.1344
J3QR07	YTHDC1	18.4488	18.3863	18.4476	18.0731	18.4425	18.3073	18.5952	18.1938	18.3491	18.2859	18.6771	18.0931	18.4582	18.5831	18.5949	18.1122
J3QRS3	MYL12A;MYL12B	18.362	17.9394	18.1103	18.164	18.4285	18.1328	18.2321	18.3192	18.4711	18.0879	18.2395	18.2971	18.4882	18.1188	18.2624	18.4531
J3QRS9	ZNF207	17.0602	17.1831	16.9293	16.9977	17.15	17.2193	17.1422	17.0983	17.0674	17.3212	17.1348	16.9108	17.2468	17.3533	17.3091	17.1628
Q14119	VEZF1	14.0726	13.7292	13.9938	13.2845	14.316	14.0992	14.2094	13.5489	14.1898	14.125	14.2926	13.3153	14.693	14.4742	14.6214	14.0056
J3QT28	BUB3	20.4111	20.4136	20.4219	19.9869	20.6835	20.6399	20.6572	20.1185	20.6603	20.5255	20.5215	19.7983	20.8618	20.7907	20.7729	20.3448
J3QTA2	BAG1	17.178	16.7569	17.2516	16.4063	17.3056	17.4943	17.4709	16.4308	17.3718	17.3337	17.2877	16.2875	17.6191	17.2531	17.6109	16.7944
K7EL18	SMAD4	14.2302	14.5558	14.2776	14.5076	14.6422	14.7181	14.769	14.2882	14.3228	14.812	14.5856	13.9872	14.6565	14.868	14.8178	14.5007
K7EM02	KATNAL2	15.5632	15.6885	15.3445	15.1669	16.5321	16.3622	16.3287	15.7195	15.5911	15.7322	15.4142	15.1686	15.9461	15.9609	15.9343	15.7683
U3KQF4	RNF126	17.0807	17.0392	17.0546	17.2323	17.3411	17.2494	17.2738	17.4446	17.2877	17.2356	17.2266	17.4686	17.4221	17.3046	17.3007	17.4652
K7EJB9	CALR	18.4598	18.7283	18.6055	18.4598	18.539	18.8225	18.7499	18.5924	18.5296	18.7641	18.6038	18.6045	18.5831	18.7171	18.7836	18.5926
K7EK07	H3F3B;H3F3A	16.8777	16.0386	17.8256	16.1265	17.0732	17.203	17.719	16.0112	17.6196	16.7033	17.5598	15.7474	17.8924	16.8762	17.8565	16.3378
K7EQ55	DAZAP1	17.5504	17.3562	17.5691	17.3796	17.6382	17.4309	17.6079	17.5344	17.593	17.3935	17.6445	17.562	17.6065	17.7012	17.7421	17.4691
K7EKE6	LONP1	20.6032	21.2799	20.9776	22.3284	20.8238	21.1769	21.0294	22.7361	20.7721	21.0545	21.0275	23.0522	20.6363	21.346	20.9953	22.5666
K7EKV4	VPS25	14.7739	14.7511	14.8452	14.9403	15.1522	15.1715	15.1606	15.0651	15.1091	15.1735	15.035	15.1375	15.4637	15.3805	15.3017	15.1942
K7ENV7	ISOC2	14.3071	15.4883	14.3175	14.3478	14.3393	14.4372	14.8545	14.63	14.1081	14.5419	14.121	14.1047	14.3137	14.6635	14.2704	14.3907
K7EL66	MAPRE2	15.717	15.5549	15.6558	15.6558	15.8355	15.6485	15.9226	15.833	15.8466	15.6221	15.8962	15.7863	15.9221	15.7231	15.9859	15.7312
K7ELC2	RPS15	18.8318	18.2291	18.5169	18.5546	18.8569	18.7234	18.5268	18.7281	18.9865	18.5624	18.5491	18.8351	18.9642	18.6421	18.6383	18.929
K7ELG9	LSM12	15.3582	15.3143	14.948	15.4583	15.3519	15.2947	15.376	15.5082	15.0319	15.5249	15.1208	15.5179	15.2197	15.3842	15.1463	15.459
K7ELL7	PRKCSH	15.0504	15.2399	14.9005	15.1936	15.1473	15.18	15.0558	15.3519	15.2175	15.2152	15.0563	15.4703	15.1225	15.187	15.1225	15.3108
K7ELP2	LIN37	12.5022	12.3842	12.7252	11.9413	12.9304	12.7014	12.9073	11.9587	12.8155	12.6045	12.9095	12.2769	13.5291	13.1571	13.2859	12.301
K7ELV1	MAPK4	20.8472	19.4301	20.7837	18.9243	20.2172	19.9748	20.7503	18.4961	20.1819	19.7682	20.4321	17.2104	20.4719	19.2291	20.5513	18.3861
K7ELV2	SEH1L	15.4212	15.4555	15.4065	15.7289	15.5303	15.359	15.535	15.9699	15.5888	15.4167	15.4579	16.0081	15.4807	15.618	15.6707	15.8634
Q99497	PARK7	17.8105	18.0378	17.8083	17.7312	17.9668	18.374	18.0026	17.9508	18.0442	18.4683	17.95	18.0692	18.2481	18.3975	18.2113	18.0649
K7EM11	GIPC1	16.2751	16.3194	15.9623	15.7656	16.2281	16.3484	16.3124	15.8538	16.3399	16.4734	16.3319	15.8703	16.3881	16.3356	16.4286	15.9622
P41567	EIF1	19.5639	19.3935	19.4486	19.4996	19.7037	19.6542	19.6819	19.6785	19.723	19.7156	19.6597	19.6768	19.8199	19.7351	19.872	19.6674
K7ER89	ERCC1	15.6438	15.664	15.7314	15.4107	16.0721	16.0166	16.0721	15.5604	16.0731	15.9584	16.034	15.6207	15.9747	15.8911	15.9984	15.8172
K7EP90	RBM42	18.1714	18.0849	18.2942	17.9149	18.369	18.3105	18.342	18.0621	18.3596	18.1955	18.3831	17.9985	18.546	18.4986	18.5329	18.3002
K7EQS1	PSMC3IP	15.2174	15.0287	15.1711	14.5537	15.1996	15.1996	15.6022	14.7846	15.2482	15.3758	15.4194	14.6603	15.4343	15.3631	15.6065	14.8044
K7EQV2	POP4	16.631	16.5648	16.7248	15.9026	16.9448	16.9378	16.939	15.9685	16.9755	16.8771	16.826	15.6694	17.2844	17.0383	17.1801	16.2935
K7ERF1	EIF3K	17.8544	17.6804	17.7419	17.8105	18.0162	17.9268	17.7767	17.9813	18.0234	17.8245	17.8577	17.9934	18.1491	17.9119	17.9428	18.0669
K7ERQ7	SPC24	14.8147	14.4425	14.8012	14.7968	14.9808	14.769	14.7071	14.8545	15.018	14.7277	14.8618	15.1255	15.1246	14.9485	14.8708	15.0729
K7ES28	SBNO2	14.3709	14.6344	14.5335	14.4672	14.7273	14.669	14.6833	14.6007	14.812	14.6562	14.9076	14.7277	14.9416	14.7278	14.8467	14.8827
K7ES61	MRPL4	18.9207	19.0797	19.0191	19.9904	19.0213	19.1545	19.0843	20.2811	19.0686	19.1649	19.1022	20.4175	19.0201	19.2356	19.1149	20.2371
L0R8F8	SMCR7L	16.4396	16.8936	16.4944	17.7064	16.6511	16.8501	16.6924	18.1008	16.5532	16.9108	16.6628	18.2194	16.6437	17.0262	16.6459	17.8329
M0QWZ7	SARS2	17.6309	17.7272	17.7552	18.2509	17.8365	17.9131	17.8347	18.5628	17.8161	17.8005	17.8317	18.7426	17.8915	17.9749	17.8818	18.4986
M0QXB4	COPE	17.5358	17.3667	17.3494	17.7172	17.7902	17.6347	17.5512	17.9153	17.7339	17.5254	17.4719	17.919	17.7441	17.5866	17.683	17.8607
O95571	ETHE1	12.7364	12.7101	12.6091	12.9982	12.858	12.9429	12.869	13.3464	12.7572	13.0407	12.7949	13.145	12.866	13.0138	12.7982	13.2291
M0R0J2	PIH1D1	11.9413	12.0216	11.864	12.3937	12.2262	12.0917	11.7314	12.4661	11.905	12.0513	12.0947	12.5791	11.9208	12.0667	12.0024	12.4279
M0QXH0	TXN2	14.1081	15.2276	14.5365	16.0418	14.3136	15.3127	14.6007	16.2997	14.4251	15.3057	14.2912	16.905	14.0545	15.1333	14.6013	16.031
M0QXM4	SLC1A5	16.3202	16.2778	16.3896	16.4676	16.4108	16.4108	16.5034	16.5963	16.3071	16.3169	16.4854	16.693	16.5287	16.5287	16.5206	16.4528
M0QY97	ZC3H4	18.017	18.1927	17.9525	17.5825	18.2395	18.2116	18.4082	17.6929	18.0728	18.29	18.2476	17.4638	18.2918	18.4398	18.5004	17.8241
M0QYC1	ARHGEF1	13.908	14.1758	13.9921	14.1758	14.32	14.3515	14.1031	14.4268	14.3284	14.313	14.1022	14.4866	14.5476	14.4845	14.2896	14.4895
M0QYT0		18.4322	18.8232	18.5405	19.1735	18.4803	18.7464	18.5164	19.5087	18.3545	18.584	18.5848	19.4427	18.4261	18.7803	18.5586	19.1808
M0QZM1	HNRNPM	17.3553	17.3331	17.178	16.8653	17.4062	17.1769	17.3298	16.8443	17.2964	17.2515	17.2415	16.5354	17.2647	17.4742	17.3629	16.9072
M0QZQ2	MED25	15.7656	15.8482	15.882	15.7514	16.0031	16.0075	15.8082	15.9316	15.9035	15.9957	15.9243	16.1095	16.0529	16.1956	16.0529	16.0507
M0R0C6	KHSRP	21.559	21.7118	21.6512	21.3047	21.718	21.586	21.7731	21.3225	21.5134	21.5262	21.7313	21.2064	21.5943	21.9024	21.762	21.4376
M0R0F0	RPS5	19.9112	19.5013	19.5308	19.7759	19.9917	19.7477	19.6621	19.8808	19.8546	19.7868	19.6889	19.8528	19.9001	19.6916	19.6355	19.9248
M0R3F4	BABAM1	17.2292	17.4519	17.2036	17.228	17.8053	17.9242	17.9522	17.563	17.3157	17.5887	17.5774	17.3089	17.3452	17.5815	17.5358	17.3351
Q96D53	ADCK4	17.188	17.5452	17.4962	18.1482	17.4368	17.5503	17.563	18.4659	17.3883	17.4719	17.5521	18.558	17.4148	17.6459	17.5693	18.359
M0R1C8	ZNF324;ZNF324B	14.6438	14.525	14.6545	14.4103	15.0407	14.652	15.1854	14.6044	14.957	14.8073	15.1735	14.3552	15.6266	15.2326	15.6631	15.187
M0R1K3	PAFAH1B3	13.0983	13.4743	12.94	13.1411	13.0882	13.6977	13.4017	13.4309	13.1703	13.9768	12.8855	13.092	13.5557	13.7031	13.3911	13.1499
O43633	CHMP2A	16.1205	16.273	15.933	15.7966	16.2461	16.4993	16.2794	16.0327	16.2875	16.6263	16.2147	15.9912	16.4981	16.5365	16.4196	16.2728
M0R202	ZNF446	15.6218	15.9497	15.862	15.7936	16.2828	16.3056	16.3106	16.0543	16.2775	16.246	16.2616	15.998	17.0986	16.8143	16.9556	16.2873
M0R2B7	POLD1	21.2395	21.2445	21.4741	20.9017	21.4935	21.5296	21.5225	20.9837	21.5496	21.3767	21.5076	21.0178	21.7158	21.5789	21.7351	21.3406
M0R2S3	CCDC94	15.1531	15.3436	15.2363	14.755	15.3795	15.364	15.4229	14.9378	15.3161	15.3218	15.3563	15.4941	15.6192	15.5307	15.6835	14.9416
M0R2Z9	SUGP2	13.9566	14.1353	13.9496	13.8928	14.0595	14.0151	14.0796	14.1514	14.1137	13.7379	14.1817	14.0361	14.2953	14.1727	14.1807	14.2513
M0R3C8	PNKP	18.187	18.0895	18.2509	17.9442	18.4215	18.3336	18.4871	18.1538	18.4536	18.337	18.4362	17.9645	18.5868	18.4061	18.6109	18.2806
O00148	DDX39A	21.3191	21.4635	21.5218	21.0555	21.5055	21.6332	21.6552	21.1875	21.4586	21.5076	21.5838	21.1249	21.6129	21.857	21.8033	21.3923
O00151	PDLIM1	17.6812	17.6596	17.5813	17.9327	17.9075	17.7902	17.7633	18.0321	17.8096	17.7236	17.7604	18.1426	17.8329	17.72	17.8494	18.0833
O00154-2	ACOT7	17.9455	18.084	17.9474	17.7128	18.2217	18.321	18.1288	17.9063	18.243	18.3285	18.0931	17.8791	18.4519	18.4501	18.373	18.0528
O00165-5	HAX1	16.4938	16.4938	16.5812	16.884	16.8501	16.7076	16.6501	17.1068	16.7527	16.631	16.734	17.2977	16.8778	16.8632	16.7925	17.1498
O00170	AIP	18.0992	18.0992	17.9913	18.0604	18.3145	18.3029	18.2912	18.2939	18.2304	18.3048	18.3198	18.4294	18.3361	18.3433	18.3912	18.25
O00203-3	AP3B1	15.3399	15.5469	15.1872	16.0258	15.4801	15.4149	15.2935	16.281	15.4245	15.4892	15.4096	16.3304	15.3951	15.5613	15.3375	16.0826
O00217	NDUFS8	18.3007	18.4958	18.4101	18.8804	18.3936	18.5439	18.5808	19.1779	18.3785	18.4294	18.5328	19.2255	18.359	18.521	18.5121	19.0299
O00231	PSMD11	17.5395	17.635	17.6092	17.3598	17.8976	17.8605	17.8824	17.6008	17.7005	17.7312	17.7339	17.4219	17.9524	17.9589	17.9506	17.749
O00232	PSMD12	19.259	19.2622	19.1768	18.858	19.5502	19.5237	19.3412	19.2144	19.203	19.2616	19.1238	18.9542	19.4593	19.6027	19.4498	19.2598
O00257	CBX4	16.2349	16.0351	16.1205	15.5737	16.3899	16.3226	16.4815	15.8315	16.3864	16.1222	16.4151	15.6354	16.4582	16.3088	16.5522	15.9827
O00264	PGRMC1	18.2758	18.4071	18.5224	18.4213	18.3242	18.3183	18.5513	18.5746	18.232	18.3307	18.576	18.7029	18.2329	18.3546	18.5371	18.4678
O00267	SUPT5H	21.0429	21.1175	21.2699	20.8177	21.3137	21.3137	21.4898	20.9438	21.2352	21.1915	21.3445	20.7309	21.3899	21.4763	21.5281	21.0203
O00273	DFFA	17.9485	18.0972	18.0259	17.7879	18.2279	18.4011	18.2673	17.9963	18.2476	18.3615	18.1512	17.9443	18.3978	18.4531	18.4582	18.1621
O00299	CLIC1	20.2628	20.5603	20.1738	20.2751	20.5106	20.8238	20.3296	20.4146	20.4929	20.8824	20.3164	20.4097	20.689	20.8809	20.4979	20.5033
O00311	CDC7	15.6314	15.3045	15.6659	15.1961	15.6698	15.6022	15.6147	15.4801	15.7119	15.6456	15.6535	15.3728	15.7862	15.7846	15.9155	15.652
O00330-3	PDHX	18.1611	18.4435	18.2136	19.3864	18.3384	18.4255	18.3565	19.7746	18.1756	18.2531	18.268	20.0461	18.1797	18.9256	18.339	19.9283
O00411	POLRMT	20.0565	20.1895	20.0782	21.395	20.2532	20.1986	20.035	21.712	20.102	20.0863	20.0374	21.7955	20.0676	20.4331	19.9864	21.4181
O00422	SAP18	18.5869	18.1596	18.5913	18.0589	18.5775	18.1929	18.6866	18.0939	18.4232	17.9816	18.7465	17.874	18.5473	18.5241	18.6963	18.1238
O00425	IGF2BP3	17.1457	16.8983	16.9214	17.1531	17.2544	17.0271	16.9766	17.3041	17.1773	17.018	17.0192	17.4836	17.1801	17.0076	17.0561	17.2824
O00429-6	DNM1L	19.5477	19.4172	19.3804	20.1132	19.6683	19.4813	19.2838	20.3416	19.4857	19.4255	19.3685	20.4057	19.4436	19.4708	19.3551	20.1456
O00442	RTCA	14.96	14.6709	15.0353	14.3829	15.2255	15.2192	15.2192	14.6618	15.3707	15.0426	15.0612	14.4739	15.5743	15.2072	15.3858	14.81
O00472	ELL2	14.9223	15.1472	14.7451	14.6344	15.1652	15.1185	15.3015	14.6916	14.7744	15.2682	15.1342	14.8021	14.8827	15.4573	15.0463	15.1916
O00479	HMGN4	17.4663	16.7132	17.1897	16.2548	16.8991	17.183	17.6282	16.1272	17.0625	17.1552	17.203	15.7622	16.9707	16.4736	17.2421	15.9273
O00483	NDUFA4	15.9924	16.0052	16.256	16.8798	16.231	15.9387	16.3027	17.0799	15.9858	15.8741	16.2946	17.0966	15.9788	16.0701	16.2873	16.8098
O00487	PSMD14	18.3411	18.4585	18.3863	18.1145	18.855	18.9249	18.7694	18.4326	18.6297	18.6805	18.502	18.3776	18.7918	18.9636	18.7997	18.5498
O00560-3	SDCBP	17.7801	17.785	17.8238	17.8238	17.9963	18.0162	17.9159	17.9823	17.9095	17.7624	17.928	18.1838	18.1022	18.0342	18.0129	18.1705
O00566	MPHOSPH10	16.7271	17.0132	16.8162	16.6657	17.0187	16.9285	16.9174	16.7142	17.0092	16.9517	17.0342	16.697	17.0905	16.9971	17.0996	16.933
O00567	NOP56	18.1805	18.1538	18.2789	18.3282	18.2603	18.2939	18.4072	18.2664	18.2797	18.3728	18.6229	18.0899	18.3884	18.2749	18.4203	18.3546
O00625	PIR	17.2715	17.3494	17.2739	16.6352	17.2769	17.5663	17.3726	16.735	17.3821	17.6022	17.3847	16.7592	17.5143	17.5165	17.4831	17.0418
O00743-2	PPP6C	17.543	17.5386	17.4057	17.7458	17.6878	17.6246	17.3848	17.8868	17.5467	17.6173	17.3212	17.8486	17.6418	17.8232	17.53	17.7267
O00762	UBE2C	16.8556	16.9004	16.7963	16.7908	17.0113	17.0705	17.0125	17.0064	16.9213	17.0719	16.8599	17.0207	17.055	17.0766	17.0905	17.0113
O00763-3	ACACB	17.9276	17.8544	17.7965	18.5988	18.063	18.0049	17.8053	18.667	17.928	17.8682	17.8257	18.9569	17.8712	17.8915	17.862	18.4553
O14497	ARID1A	17.6986	17.696	17.7685	17.5121	17.9813	17.9842	18.0452	17.6938	17.9159	17.9609	18.0309	17.6965	18.1535	18.1122	18.1732	17.9658
O14530	TXNDC9	16.7706	16.6155	16.6348	16.66	17.0783	16.8149	16.8359	16.7172	16.9692	16.8646	16.974	16.9692	17.3024	17.2884	17.1795	17.053
O14617-2	AP3D1	18.5741	18.3786	18.4181	18.4958	18.5952	18.4056	18.542	18.5565	18.469	18.3785	18.6547	18.6918	18.556	18.487	18.5926	18.7674
O14646-2	CHD1	19.4412	19.3048	19.4017	19.1286	19.6272	19.5787	19.7444	19.3093	19.5857	19.5462	19.6875	19.1343	19.7916	19.6355	19.8136	19.3891
O14686	KMT2D	16.884	17.1402	16.8501	16.9356	17.11	17.2239	17.3744	17.0716	16.9124	17.2144	17.2453	16.931	17.0345	17.4728	17.2897	17.0645
O14737	PDCD5	19.335	19.9193	19.2003	19.4301	19.6007	20.0576	19.665	19.6332	19.5236	19.978	19.4533	19.5514	19.7592	20.1393	19.7916	19.6895
O14744	PRMT5	18.197	18.174	18.1384	18.1855	18.3546	18.3231	18.3457	18.342	18.3093	18.3207	18.2125	18.29	18.434	18.4678	18.3975	18.3297
O14757-3	CHEK1	16.1957	16.2979	16.1985	16.2349	16.2856	16.4122	16.5787	16.2732	16.2268	16.4244	16.3169	16.2013	16.4563	16.5883	16.5671	16.2845
O14770	MEIS2;MEIS1	14.1119	13.7153	14.2239	13.7153	14.4107	14.3107	14.476	14.051	14.4866	14.2	14.4024	13.9133	14.8257	14.5313	14.7218	14.3009
O14802	POLR3A	17.5604	17.6632	17.7712	17.3667	17.8711	17.8592	17.925	17.5591	17.8327	17.7744	17.8991	17.4285	18.0667	18.0669	18.0654	17.761
O14818	PSMA7	20.0648	20.0728	19.979	19.7688	20.4338	20.3576	20.344	20.0487	20.2223	20.1565	20.204	19.8037	20.4158	20.4048	20.4479	20.0714
Q5VV87	MGST3	14.4205	14.5218	14.6018	15.3916	14.851	14.5508	14.6486	15.5884	14.8746	14.4634	14.6808	15.3973	14.9139	14.6669	14.901	15.4948
O14925	TIMM23;TIMM23B	13.3584	13.1756	13.5195	13.8367	13.4778	13.4152	13.5429	13.9846	13.3153	13.2777	13.4983	14.1375	13.2291	13.5291	13.6509	13.6302
O14929	HAT1	19.3954	19.6267	19.5602	19.2044	19.6927	19.9065	19.687	19.4768	19.743	19.8119	19.6471	19.3577	20.0258	20.0197	19.9388	19.6229
O14965	AURKA	17.0205	16.8035	17.0602	17.0757	17.236	17.1422	17.1149	17.3348	17.232	16.931	17.0892	17.1948	17.3402	17.1279	17.1735	17.2561
O14979-2	HNRNPDL	20.5065	20.2549	20.535	20.0574	20.6257	20.3398	20.6482	20.1622	20.5215	20.2406	20.6466	20.1075	20.5824	20.6178	20.6697	20.2881
O15015-1	ZNF646	15.9076	15.4056	16.0855	15.2174	15.6606	15.6764	16.3828	14.9965	15.9015	15.4703	15.9015	14.2552	16.0885	15.6461	16.0105	14.9237
O15042-2	U2SURP	17.5825	17.5147	17.75	17.3494	17.8949	17.6521	17.8124	17.4266	17.8032	17.4393	17.8558	17.3123	17.9712	18.0305	18.0342	17.6065
O15067	PFAS	18.3913	18.6546	18.3282	18.4469	18.5899	18.7997	18.5746	18.6068	18.5831	18.8989	18.4984	18.7	18.7265	18.8681	18.693	18.7027
O15091-2	KIAA0391	12.5502	12.7364	12.5897	13.7219	12.8347	12.6587	12.5689	13.9811	12.8024	12.5899	12.4955	13.9464	12.8113	12.8945	12.7652	13.7222
O15119	TBX3	16.7245	16.7184	16.744	16.8224	16.8645	16.9189	16.9108	17.126	16.8527	16.9444	16.8466	17.1137	17.0107	16.9998	17.0062	17.066
O15144	ARPC2	18.1095	18.0089	17.7765	18.364	18.2756	18.1115	17.7831	18.5952	18.1892	17.9715	17.7778	18.5336	18.1033	18.1204	17.8058	18.731
O15145	ARPC3	19.1687	19.0993	19.031	19.2713	19.5277	19.3753	19.1	19.5028	19.4427	19.2772	19.0855	19.479	19.5858	19.3916	19.2291	19.5614
O15160	POLR1C	18.7518	18.7402	18.8242	18.5602	18.9389	19.0024	19.0299	18.7167	18.9424	18.9569	18.9921	18.6547	19.1294	19.0559	19.1361	18.8743
O15164-2	TRIM24	18.0972	18.0334	18.0059	17.6199	18.2798	18.161	18.5409	17.7835	18.1975	18.1649	18.322	17.6204	18.49	18.4	18.5938	18.0875
O15212	PFDN6	17.8353	17.7319	17.8047	17.7738	18.0839	17.9876	17.942	17.9522	17.9917	17.8465	17.9028	17.8918	18.1656	18.0085	18.0893	17.9818
O15213	WDR46	15.3792	15.3274	15.5882	15.2245	15.5471	15.5836	15.6405	15.2685	15.7137	15.4459	15.8741	15.2552	15.912	15.6304	15.9076	15.5613
Q5T8U5	SURF4	14.6319	14.3604	14.8427	14.8128	14.6853	14.6853	14.8166	14.7596	14.7696	14.3782	14.8434	14.8553	14.9319	14.8757	14.9573	15.039
O15294	OGT	20.0682	20.1351	20.1839	20.0141	20.399	20.3196	20.3671	20.215	20.307	20.2841	20.3489	20.1435	20.6104	20.6446	20.6204	20.3097
O15305	PMM2	16.7561	16.6021	16.524	16.6794	16.735	16.857	16.6954	16.8991	16.8417	16.8318	16.6408	17.0577	16.8051	17.0198	16.7749	16.8084
O15355	PPM1G	20.2884	20.5679	20.3744	19.9731	20.516	20.7899	20.8544	20.0589	20.4381	20.7434	20.5548	19.8077	20.6539	20.8025	20.8931	20.2753
O15360	FANCA	16.9823	16.839	17.2284	16.6021	17.6031	17.4688	17.6156	16.8686	17.2916	16.9618	17.2818	16.4762	17.6667	17.3408	17.7104	17.0292
O15371-2	EIF3D	20.3675	19.8966	20.0946	20.2688	20.4833	20.1107	20.182	20.3834	20.3768	20.0374	20.1819	20.3164	20.4385	20.0714	20.1637	20.4017
O15379	HDAC3	17.3681	17.5235	17.4009	17.0557	17.7498	17.6617	17.6784	17.3499	17.7563	17.6688	17.6945	16.9418	18.0644	18.0478	17.9477	17.4596
O15381-3	NVL	14.9494	14.8824	15.1858	14.7702	15.2508	15.3786	15.3324	14.9658	15.4025	15.2724	15.307	15.0282	15.618	15.4089	15.5547	15.2447
O15391	YY2	17.5439	17.4009	17.5893	17.2659	17.8495	17.7933	17.9309	17.4661	17.8693	17.7583	17.8869	17.2336	18.1545	17.9189	18.1572	17.6667
O15397	IPO8	16.5311	16.547	16.4841	16.1305	16.8489	16.7498	16.675	16.2856	16.7739	16.8029	16.693	16.3007	16.9601	16.976	16.8443	16.6311
O15446	CD3EAP	16.6216	16.5378	16.5338	16.4283	16.6458	16.7313	16.8233	16.5237	16.6663	16.7953	16.7808	16.2616	16.8789	16.8109	16.9167	16.5955
O15511-2	ARPC5	17.1589	17.1338	17.0728	17.2636	17.3779	17.3232	17.1216	17.4581	17.3146	17.2934	17.1154	17.3821	17.4596	17.2905	17.3351	17.4177
O15541	RNF113A	17.7252	17.6409	17.8105	17.4962	17.9309	17.8521	18.1169	17.6282	17.872	17.8327	18.0097	17.3603	18.0837	17.999	18.1013	17.679
O43143	DHX15	21.5218	21.6842	21.7417	21.1922	21.8542	22.0241	21.8795	21.3137	21.8553	21.9177	21.8395	21.1529	21.9932	22.075	21.9932	21.7351
O43148	RNMT	19.607	19.6873	19.6661	19.3364	19.7964	19.7982	19.8247	19.457	19.7682	19.7716	19.7591	19.383	19.9388	19.9702	19.9303	19.6943
O43172-2	PRPF4	18.9638	18.999	19.1174	18.8253	19.1881	19.0977	19.209	18.9847	19.076	19.0456	19.1608	18.8649	19.3031	19.3371	19.3962	19.0312
O43181	NDUFS4	15.1872	15.3686	14.9864	15.4278	15.1941	15.2844	15.2976	15.617	15.1241	15.3326	15.2175	15.7194	15.2232	15.4716	15.3842	15.6461
O43242	PSMD3	19.9021	20.0801	19.982	19.8723	20.2981	20.3896	20.255	20.168	20.0643	20.2085	20.0822	20.0393	20.3142	20.4651	20.3044	20.1506
O43248	HOXC11	16.1576	15.9843	16.1884	16.0302	16.2404	16.2476	16.2886	16.2596	16.3894	16.2396	16.326	16.4668	16.3283	16.2517	16.3313	16.4286
O43252	PAPSS1	19.6014	19.7152	19.6647	19.364	19.8235	19.9932	19.9646	19.5682	19.8283	19.8845	19.8446	19.458	20.0154	19.9804	20.0592	19.728
O43290	SART1	19.5455	19.5505	19.7005	19.4061	19.7444	19.7185	19.9065	19.487	19.7075	19.6755	19.865	19.4064	19.9248	19.9341	20.0809	19.6814
O43295-3	SRGAP3;SRGAP2;SRGAP2C;SRGAP2B;SRGAP1	11.9818	12.5897	11.5707	10.9017	11.5031	12.7367	12.197	11.3732	11.6891	12.9312	11.9471	11.3627	11.519	12.3813	12.1058	11.7046
O43298	ZBTB43	15.693	15.8095	15.9417	15.9076	16.0755	16.159	16.1611	16.3188	16.0153	15.9553	16.1515	16.4945	16.4247	16.4642	16.402	16.501
O43390	HNRNPR	22.0898	22.1522	22.121	21.9605	22.0678	22.0574	22.2121	22.0221	21.915	21.9983	22.1719	21.9737	22.0134	22.2352	22.1405	22.0334
O43395	PRPF3	18.0378	18.1611	18.1482	18.3883	18.162	18.2741	18.3105	18.6048	18.1565	18.268	18.2065	18.6666	18.2749	18.4139	18.3831	18.6942
O43396	TXNL1	17.6122	17.7252	17.5916	17.1198	17.8998	18.0778	17.9859	17.3892	17.9117	17.9871	17.7236	16.9791	18.1712	18.0774	18.1812	17.6173
O43447	PPIH	19.2032	19.0582	19.302	18.9828	19.3999	19.2672	19.4954	19.1922	19.3287	19.1608	19.412	18.9694	19.5281	19.4116	19.5903	19.325
O43463	SUV39H1	18.7574	18.4739	18.7227	18.1976	18.7944	18.6009	18.8225	18.364	18.713	18.5216	18.7713	18.2038	18.7537	18.6469	18.7285	18.319
O43592	XPOT	18.7227	18.7933	18.8583	18.5768	19.1247	18.9959	18.8887	18.8126	19.0322	18.8023	18.8649	18.7777	19.2428	19.1492	19.0512	19.0383
O43615	TIMM44	19.2735	19.7278	19.6364	20.447	19.4118	19.7072	19.6852	20.8467	19.3383	19.5905	19.675	21.0055	19.3585	19.7633	19.6096	20.6668
O43660	PLRG1	17.9955	17.9517	18.0972	17.7024	18.2741	18.1088	18.3242	17.9491	18.1883	18.177	18.2721	17.9028	18.3452	18.3939	18.4122	18.6867
O43663-4	PRC1	20.3603	20.2102	20.5235	20.1764	20.6069	20.4717	20.7121	20.3398	20.5548	20.3273	20.6418	20.1005	20.6829	20.4937	20.7565	20.3648
O43665-2	RGS10	17.3494	17.4644	17.2216	16.4331	17.5932	17.8365	17.8318	16.4334	17.6554	17.928	17.6396	15.7673	17.9837	17.8818	18.045	17.1237
O43678	NDUFA2	16.5806	16.5311	16.502	16.744	16.5634	16.6166	16.5658	16.9633	16.5673	16.527	16.5891	17.2185	16.5883	16.5801	16.666	17.0238
O43681	ASNA1	15.4298	15.8121	15.4857	15.1229	15.6983	15.9012	15.7362	15.4591	15.7622	16.0658	15.6456	15.2513	16.123	16.1056	15.9954	15.5216
O43683-2	BUB1	15.2738	15.3505	15.0833	15.3582	15.5854	15.2859	15.4544	15.3426	15.4211	15.4998	15.5814	15.4393	15.3781	15.4295	15.4003	15.8187
O43707	ACTN4	21.4384	21.6364	21.3295	21.8406	21.6824	21.6424	21.3952	21.9782	21.5718	21.6302	21.4407	22.1097	21.5357	21.6555	21.4763	22.0047
O43709	WBSCR22	18.9074	18.969	18.9434	18.8908	18.9301	18.909	19.3878	19.1268	18.9167	18.9611	18.9118	18.8718	19.1116	18.9984	19.0444	19.5833
O43711	TLX3	15.3242	15.0952	15.3916	14.9864	15.5871	15.5747	15.833	15.1448	15.6882	15.5911	15.7622	14.9993	15.8284	15.5316	15.9194	15.3729
O43719	HTATSF1	19.6354	19.6929	19.7103	19.3726	19.8764	19.8869	19.8936	19.5575	19.8132	19.7983	19.8149	19.3977	20.0055	19.9995	20.0656	19.6277
O43776	NARS	18.1658	17.7483	17.8897	18.0189	18.2456	18.0485	18.0144	18.1573	18.2382	17.9527	17.9979	18.1332	18.2608	18.0391	18.0737	18.1941
O43809	NUDT21	19.4486	19.4739	19.3797	19.0582	19.5335	19.3605	19.5158	18.9948	19.3127	19.1767	19.4936	18.6702	19.5789	19.7065	19.6014	19.2291
O43824	GTPBP6	12.9555	13.0898	13.0443	13.6311	13.1963	13.0613	13.1406	13.831	12.9312	13.0133	13.1703	14.121	13.0914	13.3629	12.99	13.7153
O43847	NRD1	17.3507	17.3844	17.3871	17.1751	17.4963	17.6408	17.4887	17.3391	17.5578	17.6183	17.4245	17.4016	17.6552	17.662	17.5954	17.5278
O43852-13	CALU	14.9662	15.1806	14.7739	14.859	15.0194	15.0483	14.8963	15.0161	14.9933	15.293	15.0398	15.199	15.0973	15.0898	15.0051	15.0973
O43865-2	AHCYL1	13.7292	13.8267	13.6569	13.9599	13.7552	13.6281	13.4661	14.1443	13.6752	13.6624	13.694	14.2912	13.6802	13.7338	13.8734	14.2896
O43913	ORC5	16.4753	16.2595	16.6216	16.1175	16.7132	16.5344	16.7643	16.2791	16.7054	16.4762	16.6827	16.1207	16.8729	16.6722	16.7934	16.3303
O43920	NDUFS5	14.5944	14.7451	14.6953	15.4958	14.7429	14.8545	14.5941	15.7926	14.7954	14.9269	14.6306	16.0527	14.7946	15.0614	14.81	15.9076
O60216	RAD21	20.9549	20.9429	21.108	20.6108	21.1127	21.1314	21.2453	20.7322	21.0762	21.1277	21.2666	20.6466	21.2188	21.2132	21.3517	20.8956
O60231	DHX16	19.7353	19.7613	19.9361	19.5853	20.0496	20.0315	20.1185	19.756	20.0201	19.8805	20.0201	19.7068	20.2299	20.148	20.2483	19.8712
O60244	MED14	16.5579	16.631	16.6408	16.5537	16.8941	16.6937	16.7677	16.7703	16.8178	16.7033	16.7904	16.6566	17.0019	17.0292	16.9359	16.8473
O60264	SMARCA5	23.2184	23.0075	23.1164	22.7883	23.2778	23.3021	23.3799	22.8119	23.3286	23.2751	23.2933	22.4983	23.4299	23.1674	23.3625	23.005
O60293-2	ZFC3H1	17.8494	17.8019	17.9665	17.7346	18.1522	18.0621	18.0549	18.0973	18.1206	17.9159	18.0792	17.7689	18.23	18.1639	18.1993	17.9189
O60306	AQR	19.6041	19.6591	19.746	19.5505	19.8619	19.8499	19.8869	19.7444	19.8074	19.7583	19.7925	19.6522	20.0108	20.0154	19.9702	19.8277
O60341	KDM1A	20.7641	20.8586	20.9819	20.4817	21.1997	21.2279	21.32	20.6685	21.1249	21.1119	21.184	20.4581	21.4695	21.4844	21.5463	20.9964
O60493	SNX3	17.3063	17.3408	17.2507	17.2623	17.4787	17.5207	17.5344	17.4092	17.4487	17.5872	17.5533	17.3437	17.624	17.6186	17.632	17.6146
O60502-4	MGEA5	18.1937	18.1973	18.1889	18.0983	18.4063	18.3282	18.2953	18.2756	18.4309	18.3749	18.3061	18.243	18.5797	18.5569	18.5044	18.4781
O60503	ADCY9	11.6942	11.6451	11.8279	11.5707	11.6022	11.5031	11.6022	11.8576	11.6342	11.3627	11.7418	11.6891	11.8299	10.9265	11.8299	11.8299
O60506	SYNCRIP	21.5266	21.3126	21.3658	21.0752	21.5653	21.3537	21.3669	21.2022	21.4468	21.2297	21.423	21.1632	21.4914	21.5126	21.4596	21.252
Q5SRN1	CDC40	15.1936	15.5811	15.2159	15.0952	15.5309	15.7081	15.788	15.3623	15.307	15.5382	15.5576	14.9655	15.4089	15.7917	15.7196	15.4886
O60518	RANBP6	15.489	15.361	15.7112	15.4056	15.8738	15.8151	15.6956	15.6663	15.9131	15.5974	15.7159	15.3871	16.0867	15.9859	15.9221	15.7708
O60563	CCNT1	17.8374	17.9004	17.9099	17.5701	18.0706	18.0017	18.1407	17.7416	17.9443	17.9759	18.101	17.5578	18.1294	18.1775	18.2481	17.7926
O60568	PLOD3	17.697	17.5439	17.6107	17.6804	17.891	17.7712	17.6617	17.8829	17.8249	17.6719	17.7537	17.9667	17.8762	17.7441	17.7538	17.9878
O60664-4	PLIN3	15.9425	16.1205	15.8941	15.7628	16.1228	16.3818	16.1683	15.9876	16.2087	16.3849	16.0391	16.0298	16.3649	16.4247	16.2935	16.214
O60671-2	RAD1	15.5651	15.6343	15.6049	15.5414	15.8226	15.8226	15.7773	15.7051	15.8319	15.816	15.7236	15.5082	15.9694	15.9772	15.9057	15.6795
O60675	MAFK;MAFG	17.053	16.9744	17.0483	16.7219	17.0745	17.2421	17.3821	16.9522	17.0966	17.232	17.1605	16.704	17.2521	17.1429	17.3752	17.4322
O60678-2	PRMT3	14.4384	14.3125	14.1678	14.6756	14.7475	14.3761	14.2882	14.7546	14.6669	14.3416	14.3416	14.7313	14.7338	14.5578	14.4032	14.8983
O60701	UGDH	20.3306	20.5065	20.4846	20.0915	20.5895	20.8531	20.7322	20.2779	20.6207	20.7585	20.6183	20.2209	20.8603	20.8754	20.9031	20.4862
O60739	EIF1B	13.7662	13.5177	13.5725	13.5195	13.8496	13.9729	13.9217	13.573	14.0621	14.1949	13.9242	13.6497	14.2513	13.9719	14.1446	14.0965
O60783	MRPS14	15.9989	16.4777	15.9855	17.7628	16.2413	16.3684	16.177	17.9131	15.8703	16.6476	16.2636	16.9497	15.9932	21.154	15.17	16.1009
P62807	HIST1H2BC;HIST1H2BK;HIST1H2BM;HIST1H2BD;H2BFS;HIST1H2BL	22.7052	21.6045	22.4699	21.2196	22.3057	22.1713	22.5373	21.0683	22.2957	21.948	22.2957	20.3059	22.3501	21.5616	22.3378	21.0021
O60825-2	PFKFB2	14.2931	14.4214	14.3829	14.9005	15.3127	15.845	15.7244	15.675	15.4167	15.8466	15.4821	15.4052	15.1463	15.0327	15.28	15.3878
O60828-5	PQBP1	17.9023	17.8557	17.9256	17.5386	17.9859	18.0538	18.2881	17.6821	18.0559	18.0728	18.1649	17.5164	18.25	18.2232	18.3811	17.7594
O60832	DKC1	19.1571	19.1913	19.2842	19.0742	19.2943	19.4197	19.4299	19.023	19.3424	19.4518	19.4255	18.9441	19.6155	19.5318	19.5938	19.3434
O60869	EDF1	19.3797	19.327	19.0529	18.9271	19.3451	19.5028	19.4229	19.0452	19.4585	19.6147	19.3166	18.9216	19.6182	19.3962	19.4616	19.1492
O60870	KIN	16.9789	16.9037	16.8544	16.5767	17.1568	17.126	17.2239	16.7435	17.1527	17.1246	17.1437	16.6945	17.3395	17.1548	17.3294	16.8729
O60884	DNAJA2	20.1977	19.9953	20.1351	20.118	20.4775	20.2343	20.284	20.2172	20.2975	20.0461	20.2629	20.1063	20.4991	20.3069	20.403	20.2512
O60885	BRD4	19.5083	19.1954	19.362	18.8424	19.4985	19.4451	19.6079	18.9269	19.4561	19.4189	19.4585	18.7465	19.6027	19.4046	19.6523	19.0662
O60888-3	CUTA	15.3076	15.4183	15.252	15.2375	15.376	15.526	15.2483	15.4528	15.3438	15.5789	15.339	15.5488	15.5807	15.559	15.4519	15.523
O60930	RNASEH1	16.0665	16.0479	15.9515	16.2751	16.1633	16.2104	16.2138	16.3968	16.1908	16.2505	16.1784	16.566	16.3564	16.214	16.2798	16.376
O60934	NBN	20.1738	20.024	20.2839	19.7103	20.4178	20.3504	20.501	19.8974	20.4544	20.2678	20.4175	19.7117	20.572	20.4306	20.6829	20.1372
O60942	RNGTT	17.1485	17.0436	17.3717	16.8677	17.4581	17.3298	17.4581	16.9797	17.4873	17.2415	17.4686	16.9388	17.5771	17.464	17.65	17.3091
O75037-3	KIF21B;KIF21A;KIF27;KIF7	12.9982	11.814	12.8903	11.6942	12.2541	12.197	12.8631	11.1662	12.5109	11.9471	12.6768	10.6955	12.6172	11.6465	12.717	11.6465
O75083	WDR1	20.589	20.5003	20.3821	20.8517	20.7612	20.5357	20.3465	21.0547	20.6511	20.4494	20.3882	21.0978	20.6178	20.5824	20.4048	20.8988
O75131	CPNE3	18.2697	18.0544	18.3225	18.0972	18.5697	18.4346	18.374	18.3316	18.5443	18.2382	18.3061	18.1135	18.6963	18.5309	18.5992	18.3482
O75150	RNF40	20.0583	20.0712	20.2046	20.017	20.3576	20.2399	20.4259	20.1705	20.2784	20.1355	20.4014	20.1456	20.4691	20.441	20.5736	20.319
O75151	PHF2	18.299	18.1512	18.4071	18.084	18.3897	18.4683	18.6634	18.2078	18.3648	18.4667	18.5895	18.1822	18.5015	18.434	18.6241	18.3205
O75152	ZC3H11A	17.2874	17.4233	17.4797	17.3099	17.5591	17.5703	17.6263	17.4699	17.4842	17.4686	17.562	17.4581	17.749	17.8031	17.8207	17.6619
O75164	KDM4A	14.1418	13.9464	14.2302	13.6569	14.3107	14.0968	14.4726	13.9009	14.3035	14.1513	14.4438	13.7905	14.5843	14.1966	14.5007	14.0303
O75179	ANKRD17;ANKHD1	18.5937	18.3296	18.3394	18.5797	18.7709	18.4725	18.364	18.7683	18.6616	18.4422	18.4625	18.8233	18.7125	18.5117	18.4882	18.8145
O75182-3	SIN3B	12.2684	11.864	12.5189	11.7886	12.7367	12.5831	12.6082	12.3892	12.4533	12.4533	12.6876	12.3138	12.8945	12.7847	12.8273	12.7652
O75323	GBAS	17.4519	17.6647	17.5395	18.2926	17.5765	17.6079	17.7011	18.539	17.5254	17.7215	17.7374	18.6109	17.4712	17.734	17.7267	18.4073
O75340	PDCD6	19.8173	19.9054	19.7152	19.6984	20.0666	19.8696	19.8914	19.8525	19.8932	19.6974	19.7957	19.6755	20.0067	20.1448	19.9416	19.7864
O75348	ATP6V1G1	17.0728	16.8569	16.8615	17.0747	17.3232	17.0983	16.8598	17.2421	17.208	17.0415	16.941	17.3337	17.3552	17.1648	17.0747	17.3185
O75362	ZNF217	14.2564	14.1256	14.4276	14.2034	14.4436	14.5941	14.448	14.476	14.6261	14.3819	14.5163	14.5393	14.868	14.6352	14.8282	14.5754
O75367-3	H2AFY	22.4699	22.1631	22.5331	21.658	22.3919	22.5373	22.786	21.5588	22.4506	22.6369	22.5916	21.1074	22.5965	22.2414	22.6991	21.8183
O75369-2	FLNB	20.747	20.6244	20.6108	21.0112	20.9031	20.7523	20.6986	21.1578	20.801	20.7177	20.7309	21.3414	20.7831	20.7332	20.6745	21.0453
O75376	NCOR1	13.8237	13.7686	14.1081	13.7531	14.2338	13.9217	14.051	13.9729	14.2348	14.1159	14.0878	14.0878	14.3477	14.2994	14.3526	14.1678
O75380	NDUFS6	17.6596	17.9904	17.715	18.8547	17.7484	17.8796	17.9813	19.1833	17.7073	17.8161	17.8798	19.3742	17.5333	17.8445	17.8217	19.1773
O75391	SPAG7	17.8083	17.7628	17.7782	17.4952	17.9694	18.0444	18.0571	17.6617	17.9715	17.9588	17.9816	17.5389	18.1829	18.0654	18.0875	17.7843
O75394	MRPL33	16.8453	17.0257	16.839	17.4353	16.9299	17.0457	16.9929	17.745	16.9414	17.1348	17.0129	17.8883	16.9921	17.2047	16.9891	17.6987
O75396	SEC22B	17.9149	17.848	17.9582	18.0334	17.8358	17.7431	17.8934	18.1248	17.7668	17.7021	17.9218	18.1106	17.6454	17.6219	17.8232	17.9143
O75419-2	CDC45	19.0383	19.0066	19.1141	18.5348	19.2425	19.2275	19.1442	18.6595	19.3209	19.191	19.2179	18.5939	19.4269	19.2864	19.3434	18.9742
O75438	NDUFB1	14.712	14.934	14.6344	15.804	14.7596	14.6808	14.6976	16.136	14.6748	14.7781	14.7849	16.2087	14.6145	14.8336	14.7872	15.966
O75439	PMPCB	19.59	20.2327	19.7821	20.719	19.7932	20.2505	19.9102	21.1506	19.7852	20.1751	19.8308	21.3319	19.7492	20.2585	19.9236	20.9314
O75446	SAP30	17.139	17.0409	17.4166	16.9225	17.5908	17.4392	17.7248	17.6347	17.9222	18.3237	19.1803	20.3433	19.3946	19.8089	19.6115	20.0274
O75475	PSIP1	22.3284	22.2288	22.278	21.5166	22.2812	22.6285	22.7123	21.5416	22.3801	22.8085	22.4983	21.1032	22.6991	22.3983	22.7357	21.9024
O75489	NDUFS3	19.3869	19.6984	19.5958	20.477	19.5951	19.6785	19.5951	20.7485	19.5206	19.5596	19.5966	20.8698	19.5579	19.7324	19.6674	20.7332
Q5JRI1	SRSF10	19.8362	19.7027	19.8931	19.3825	19.8825	19.6563	19.8808	19.424	19.7868	19.535	19.9238	19.2525	19.7714	19.9183	19.8154	19.5718
O75528	TADA3	16.1565	16.0754	16.169	16.1917	16.4286	16.2886	16.3899	16.4199	16.4119	16.2268	16.3626	16.3031	16.6023	16.4469	16.5561	16.4582
O75531	BANF1	21.2196	21.1983	21.3391	20.7625	21.3614	21.4884	21.5483	20.8972	21.3951	21.4154	21.3844	20.6792	21.5281	21.4396	21.6129	21.0551
O75533	SF3B1	21.1413	21.2903	21.2799	20.9382	21.4281	21.3789	21.4239	21.0634	21.2592	21.2337	21.4141	20.9555	21.4546	21.6609	21.5638	21.2377
O75534-2	CSDE1	18.5461	18.2758	18.1792	18.6886	18.6392	18.3631	18.321	18.84	18.5047	18.4266	18.3704	18.8755	18.549	18.4117	18.3412	18.826
O75582	RPS6KA5;RPS6KA4	15.5244	15.5908	15.6776	14.6096	15.769	15.8898	15.9615	14.8005	15.8263	15.8824	15.8088	14.4251	16.1747	15.9547	16.1983	15.1724
O75600	GCAT	17.1056	17.3507	17.3417	17.8943	17.3327	17.5686	17.3578	18.2296	17.3988	17.3348	17.3586	18.4818	17.4322	17.5746	17.5237	18.2857
O75607	NPM3	18.2199	17.8662	18.3778	17.7712	18.327	18.2443	18.5263	17.9107	18.3522	18.1454	18.3565	17.8457	18.4637	18.1506	18.521	18.0855
O75616	ERAL1	19.1254	19.4195	19.3001	20.4362	19.324	19.4493	19.316	20.7588	19.306	19.292	19.3287	20.9832	19.2291	19.542	19.2837	20.6638
O75643	SNRNP200	21.8406	21.9605	22.1522	21.5884	22.245	22.1516	22.1763	21.7994	22.1761	21.9904	22.1417	21.5226	22.3798	22.4308	22.3501	22.0915
O75648	TRMU	16.1917	16.4805	16.2135	17.2216	16.3027	16.4504	16.445	17.5874	16.3366	16.4806	16.3528	17.7929	16.325	16.5522	16.3977	17.4287
O75691	UTP20	17.2388	17.1043	17.3553	17.0499	17.5163	17.3485	17.449	16.9835	17.5059	17.3188	17.5237	17.0192	17.7769	17.5642	17.6424	17.2763
O75717	WDHD1	21.9605	21.9691	22.0167	21.5424	22.1576	22.0153	22.0782	21.6552	22.1631	21.9737	22.1587	21.5794	22.2252	22.1743	22.2014	21.9528
O75746-2	SLC25A12	15.144	15.2292	15.2777	15.4792	15.4176	15.4544	15.3347	15.5028	15.3404	15.4916	15.2724	15.6076	15.5054	15.5446	15.5503	15.572
O75792	RNASEH2A	19.7662	19.7774	19.6823	19.3976	19.7839	19.9591	19.7438	19.5302	19.8805	20.0255	19.7098	19.5417	19.9874	19.8535	20.0095	19.6833
O75794	CDC123	16.4738	16.466	16.4753	16.4856	16.6657	16.7782	16.6031	16.7371	16.9094	16.6408	16.538	16.6162	17.1083	16.889	16.6066	17.0689
O75818-2	RPP40	16.3787	16.4133	16.455	16.4602	16.7297	16.6703	16.6154	16.6385	16.5947	16.5435	16.5294	16.6532	16.914	16.9084	16.7037	16.5561
O75821	EIF3G	19.1215	18.6872	18.786	18.7551	19.1336	18.9367	19.0113	18.8506	19.108	18.8944	18.9583	18.8261	19.1594	18.8633	19.0158	18.9115
O75822	EIF3J	17.7735	17.6986	17.5332	17.791	17.8824	17.7498	17.6306	18.0088	17.8123	17.7259	17.6575	17.9343	17.9277	17.7926	17.7555	18.0305
O75874	IDH1	17.8984	18.2942	17.9365	17.9004	18.1654	18.5795	18.0058	18.0602	18.2258	18.5608	18.0663	18.173	18.3928	18.6603	18.1772	18.3928
O75925-2	PIAS1	16.8677	16.6582	16.9424	16.5075	17.5785	17.2653	17.4436	16.9061	17.6719	17.1544	17.4439	16.8859	17.2235	16.9447	17.0345	17.1586
O75928	PIAS2	16.9502	16.8138	17.0257	16.8336	17.6099	17.4607	17.6521	17.236	17.6625	17.4052	17.615	17.0102	17.2531	17.1304	17.2047	17.1925
O75934	BCAS2	19.8432	19.8499	19.9532	19.7167	20.1144	20.0496	20.1432	19.8869	20.0374	19.8917	20.0707	19.7607	20.2111	20.2953	20.2259	19.9473
O75937	DNAJC8	20.8354	20.7605	20.8633	20.2191	20.9983	21.0144	21.1727	20.3187	20.9364	20.93	21.079	20.1237	21.1642	21.0614	21.2997	20.6658
O75940	SMNDC1	17.8191	17.8374	17.7496	17.5537	18.0026	18.0026	18.0939	17.6503	17.9571	17.9828	17.9871	17.4848	18.1639	18.1069	18.1147	17.7104
O75947	ATP5H	19.179	19.7046	19.4821	19.7093	19.2004	19.7055	19.6167	20.0401	19.2284	19.7117	19.5619	20.307	19.2774	19.6943	19.5833	20.0883
O75964	ATP5L	16.5778	16.6262	16.7561	16.7481	16.7448	16.7643	16.8489	17	16.6272	16.7241	16.9094	17.1218	16.676	16.809	16.9431	17.1801
O76003	GLRX3	19.4756	19.3825	19.6305	19.179	19.8936	19.8958	19.7932	19.4059	19.913	19.7486	19.7373	19.2632	20.1448	19.9759	20.0992	19.7324
O76021	RSL1D1	17.857	17.9937	18.1255	18.7249	17.9402	17.8934	18.0017	18.1115	17.9979	18.1332	18.5769	17.9588	18.0974	18.1033	18.1089	18.5586
O76031	CLPX	20.1068	20.4362	20.1857	21.4826	20.2946	20.2946	20.2966	21.8189	20.1409	20.1859	20.2554	21.8926	20.0644	20.3707	20.148	21.4223
O76071	CIAO1	16.0832	15.8941	16.1175	15.9515	16.3356	16.1272	16.3356	16.1239	16.2769	16.1236	16.3085	15.9495	16.5264	16.3819	16.4273	16.1595
O76094	SRP72	18.2522	17.8395	17.921	18.1405	18.2872	17.925	17.9131	18.3242	18.2174	17.9304	17.9656	18.1242	18.1941	17.9143	17.9063	18.2459
O94762-4	RECQL5	17.5348	17.0673	17.3844	16.8501	17.4737	17.3348	17.6275	17.003	17.4638	17.3437	17.4987	16.941	17.4475	17.2494	17.5487	17.2421
U3KQF8	STK17B	14.8824	14.6059	14.8885	14.5878	15.0558	14.9898	15.0651	14.8402	15.0282	14.8553	14.9269	14.8102	15.1392	15.1115	15.1186	14.9595
O94776	MTA2	21.9055	22.0841	22.1568	21.4989	22.4134	22.3659	22.5238	21.6855	22.2914	22.3358	22.4107	21.3885	22.475	22.4869	22.5965	22.0134
O94782	USP1	17.7928	17.6199	17.7586	17.3986	17.9373	17.8641	17.9906	17.5099	17.9468	17.8486	17.9327	17.4953	18.0085	17.8736	18.0362	17.5706
O94826	TOMM70A	19.377	19.3142	19.3825	20.5235	19.5657	19.3093	19.4836	20.7819	19.4906	19.2179	19.4546	20.6626	19.4395	19.4899	19.4521	20.5162
O94874	UFL1	15.2746	15.6314	14.9451	15.1361	15.4837	15.3944	15.3067	15.347	15.3218	15.2897	15.3285	15.2682	15.4886	15.4036	15.4835	15.4637
O94888	UBXN7	17.3717	17.4573	17.3408	17.0217	17.8034	17.9159	17.7848	17.4123	17.6731	17.7705	17.5346	17.0674	17.8448	17.862	17.9097	17.5854
O94906	PRPF6	20.6765	20.7258	20.9199	20.5543	20.9778	20.9141	21.0702	20.706	20.8882	20.8434	21.0129	20.5497	21.1113	21.2307	21.2034	20.8123
O94925-3	GLS	19.794	20.3887	20.1237	21.0712	20.0459	20.4131	20.2118	21.467	20.0134	20.3128	20.1538	21.6557	20.0471	20.4637	20.269	21.3346
O94992	HEXIM1	19.2285	19.2325	19.2257	18.7611	19.4674	19.4674	19.486	18.9556	19.479	19.3859	19.4395	18.6897	19.6014	19.4881	19.68	19.1284
O95059	RPP14	15.5015	15.1669	15.6099	14.9122	15.6329	15.5082	15.5326	14.8877	15.7322	15.3133	15.5763	15.012	15.8537	15.5369	15.7057	15.357
O95071-2	UBR5	20.447	20.6032	20.6193	20.1867	20.8013	20.813	20.8013	20.3937	20.7286	20.7309	20.7654	20.271	20.9415	21.0453	20.9964	20.6178
O95155-3	UBE4B	17.2598	17.4106	17.3562	17.2265	17.5663	17.7068	17.5827	17.4595	17.5216	17.5556	17.5	17.4487	17.734	17.8217	17.7665	17.5809
O95169-3	NDUFB8	15.1608	15.2245	14.9719	15.9601	15.2105	15.1522	15.044	16.177	15.1255	15.2208	15.018	16.1908	15.0508	15.3212	15.2169	16.0677
O95202	LETM1	16.2674	16.6657	17.1402	17.0051	16.4656	16.7559	17.1925	17.4248	16.4002	16.5992	17.2237	17.633	16.5991	16.8313	17.1445	17.3956
O95218-2	ZRANB2	19.3976	19.1715	19.3578	18.9144	19.6062	19.3677	19.723	19.0527	19.5369	19.273	19.6644	18.6935	19.7247	19.5108	19.7747	19.1618
O95229	ZWINT	13.4732	13.1608	13.5003	13.4504	13.8348	13.7297	13.7785	13.6124	13.8654	13.5409	13.8205	13.3575	14.1022	13.8649	14.1621	13.7575
O95235	KIF20A	18.836	18.4685	18.8652	18.4987	18.861	18.6803	18.9389	18.6803	18.8866	18.4232	18.9061	18.6477	18.8697	18.5601	18.9636	18.6841
O95239	KIF4A	21.7586	21.6468	21.9691	21.415	22.1015	21.9357	22.245	21.5765	22.0314	21.7555	22.1939	21.41	22.2485	21.9961	22.3031	21.857
O95243-3	MBD4	17.9474	17.8212	18.0507	17.3617	18.0549	18.1482	18.4011	17.4796	18.1312	18.173	18.2225	17.2703	18.3831	18.1873	18.4501	17.7367
O95251-4	KAT7	19.0224	18.7266	19.1165	18.4922	19.164	19.0726	19.2275	18.6093	19.1509	18.9921	19.1785	18.5057	19.3566	19.0763	19.2957	18.971
O95340	PAPSS2	20.8783	20.9776	21.1251	20.6193	21.1538	21.1909	21.3485	20.798	21.114	21.0682	21.2737	20.6372	21.2774	21.3128	21.4695	21.1013
O95347	SMC2	21.6321	21.6636	21.8002	21.7666	22.0081	21.8583	21.9671	21.9536	21.8704	21.7106	21.9433	21.8615	21.9809	21.9448	22.053	21.9932
O95365	ZBTB7A	17.3519	16.9527	17.6152	17.1943	17.5189	17.4413	17.4607	17.3653	17.633	17.1688	17.45	17.3988	17.7117	17.4228	17.6516	17.4475
O95372	LYPLA2	17.9748	18.0589	17.9442	18.0692	18.2939	18.1797	18.1248	18.2881	18.1955	18.0625	18.062	18.2459	18.3704	18.2512	18.2583	18.2113
O95373	IPO7	20.152	20.2298	20.1778	20.0792	20.4743	20.4743	20.2779	20.2795	20.4057	20.4344	20.2085	20.2253	20.6254	20.5862	20.3737	20.3842
O95391	SLU7	16.961	16.9887	16.843	16.4148	17.0271	16.9718	17.1981	16.5753	17.0293	17.0114	17.5693	16.3972	17.2381	17.1519	17.4322	16.8186
O95400	CD2BP2	19.1407	19.1849	19.2622	18.7467	19.3412	19.3927	19.4823	18.9301	19.3154	19.3806	19.3608	18.6674	19.5318	19.6014	19.6455	19.0174
O95429-2	BAG4	13.2506	13.3584	13.4249	13.2179	13.4661	13.1278	13.4109	13.441	13.5409	13.0445	13.6375	13.5847	13.4714	13.4866	13.4714	13.5909
O95433	AHSA1	19.5247	19.4637	19.4739	19.527	19.7812	19.7599	19.5575	19.7477	19.7477	19.7003	19.4729	19.6711	19.8387	19.8258	19.6878	19.7967
O95456	PSMG1	18.6698	18.6826	18.5676	18.4488	18.8506	18.8444	18.8319	18.6796	18.8126	18.8464	18.7061	18.642	18.9883	18.9532	18.9416	18.7918
O95551	TDP2	18.6161	18.5286	18.7054	18.2533	19.6785	18.9291	19.051	18.4884	19.0352	18.8953	19.054	19.3963	18.9082	19.0201	18.9201	18.5259
O95619	YEATS4	16.5744	16.5915	16.7124	16.1434	16.8209	16.9153	16.7382	16.2413	16.7567	16.752	16.7266	16.0876	17.1403	17.0418	17.0238	16.6057
O95625	ZBTB11	13.1608	13.0546	13.463	13.3092	13.5112	13.4309	13.6064	13.5812	13.4225	13.5549	13.4572	13.2523	13.8008	13.8734	14.0041	13.5632
O95630	STAMBP	17.9299	18.0034	17.9149	18.0223	18.1328	18.1654	18.1443	18.1694	18.0958	18.1855	18.0875	18.2439	18.2049	18.2857	18.1366	18.2374
O95696-2	BRD1	16.8563	16.7783	16.8092	16.4108	16.7961	16.9241	17.0766	16.521	16.7858	16.995	17.0293	16.609	16.8998	16.9004	16.9971	16.7023
O95757	HSPA4L	19.7569	19.8362	19.6329	19.4915	19.8784	20.1206	19.9131	19.687	19.9045	20.1296	19.8398	19.7682	20.1216	20.1314	20.0714	20.0349
O95801	TTC4	13.1051	13.2179	13.0127	13.3389	13.2163	13.3072	13.152	13.6977	13.2523	13.3778	13.2253	13.6375	13.2693	13.2693	13.2291	13.2693
O95816	BAG2	20.1867	20.1163	20.2236	20.2731	20.5132	20.4408	20.4338	20.4294	20.3882	20.3236	20.3583	20.3798	20.5538	20.5513	20.6473	20.4763
O95817	BAG3	17.3255	17.5594	17.4754	17.5309	17.598	17.6133	17.5146	17.7045	17.5542	17.4134	17.5969	17.8601	17.466	17.5913	17.3906	18.22
O95900	TRUB2	17.8264	18.1153	17.8191	18.8628	17.9906	17.9773	18.0049	19.1131	17.8202	17.9645	17.9527	19.2374	17.8362	18.1958	17.926	19.0512
O95926	SYF2	14.7702	14.7839	14.6059	14.1353	14.6709	14.6232	14.9831	14.1575	14.4829	14.7371	14.799	14.0621	14.6946	14.9416	15.0501	14.4814
O95983-2	MBD3	19.3142	19.1041	19.4801	18.7054	19.756	19.6467	19.8974	18.8499	19.7253	19.555	19.8178	18.5895	19.9341	19.7916	19.968	19.1912
O96006	ZBED1	18.4835	18.5435	18.6038	18.3061	18.7873	18.8019	18.8258	18.5332	18.7683	18.7488	18.7675	18.3918	19.0642	19.0662	19.1228	18.6619
O96008	TOMM40	18.8035	18.6747	18.6872	19.9585	19.0627	18.7003	18.8345	20.1589	18.7694	18.5696	18.8023	20.0707	18.763	18.7705	18.8715	19.9303
O96017-4	CHEK2	15.338	15.0985	15.3176	15.1024	15.6318	15.4825	15.3519	15.376	15.4883	15.2741	15.3326	15.3237	15.7361	15.5102	15.5988	15.3708
O96019	ACTL6A	20.8063	20.8153	21.0938	20.4029	21.1314	21.1835	21.2209	20.5566	21.1032	21.0129	21.114	20.3351	21.3844	21.3765	21.4112	20.8442
O96028	WHSC1	21.034	20.9869	21.0973	20.9496	21.805	21.8542	22.0241	21.3243	21.7555	21.8069	21.8741	21.1915	21.9511	21.7644	22.0217	21.4112
P00338	LDHA	21.234	21.469	20.9242	21.0126	21.4629	21.8229	21.0369	21.2974	21.4407	21.7737	20.9966	21.2933	21.651	21.8169	21.252	21.4844
P00367	GLUD1;GLUD2	20.0946	20.8232	20.6515	21.7727	20.1946	20.7554	20.7355	22.1576	20.2009	20.6775	20.6659	22.4752	20.0592	20.7111	20.6668	21.9377
P00374	DHFR;DHFRL1	15.7581	15.5391	15.7876	15.4495	15.9402	15.9724	15.9068	15.6354	16.0898	15.8928	15.7863	15.5286	16.2517	16.023	16.1808	15.9609
P00387-2	CYB5R3	16.6303	16.5161	17.18	16.8531	16.5753	16.5406	17.133	17.0646	16.5294	16.3071	17.1731	17.0496	16.5671	16.5264	17.1178	16.889
P00390-2	GSR	17.791	18.0804	17.8541	17.9173	18.0088	18.2664	18.028	18.171	18.0543	18.3191	17.9828	18.2153	18.1308	18.3482	18.168	18.2909
P00403	MT-CO2	16.455	16.2934	16.3262	16.6684	16.6792	16.4334	16.361	16.9108	16.566	16.1976	16.35	16.9013	16.4138	16.3313	16.3409	16.9988
P00491	PNP	16.5338	16.6475	16.4721	16.273	16.6572	16.8464	16.4993	16.4606	16.654	16.8431	16.5084	16.5397	16.7715	16.9808	16.72	16.6574
P00492	HPRT1	15.7416	15.3805	15.4703	15.5651	15.4591	15.3519	15.0597	15.829	15.3856	15.4025	15.2029	15.9957	15.1554	15.4149	15.431	15.8337
P00505	GOT2	20.109	20.8907	20.3222	21.1413	20.3187	20.8818	20.5106	21.5927	20.2906	20.8249	20.4449	21.8289	20.308	20.8788	20.5489	21.496
P00558	PGK1	22.372	22.7441	22.3284	22.4589	22.6791	22.9377	22.5964	22.7704	22.6492	22.9931	22.4651	22.6693	22.9751	23.0802	22.8485	22.8357
Q5T9B7	AK1	17.3578	17.5017	17.2945	17.0999	17.4607	17.7982	17.5301	17.3757	17.5421	17.7508	17.5114	17.4308	17.761	17.8307	17.7061	17.5291
P00966	ASS1	20.7702	20.9819	20.5468	20.8429	20.9837	21.262	20.6685	21.0429	20.9555	21.1632	20.6792	21.0913	21.0366	21.2426	20.8204	21.0734
P02786	TFRC	19.6317	19.744	19.9054	19.5555	19.7483	19.7954	19.9722	19.7636	19.6644	19.7696	20.0305	19.834	19.7449	19.8054	20.0055	19.8424
P02794	FTH1	17.6286	17.8353	17.6666	17.5604	17.753	17.9577	17.8812	17.7735	17.7465	17.9517	17.7744	17.8558	17.8685	18.0155	17.9712	17.8483
P03928	MT-ATP8	16.4859	16.843	16.8677	17.0915	16.5261	16.8991	17.1746	17.5212	16.5056	16.7303	17.0577	17.4245	16.6518	16.9556	16.9998	17.0107
P04075	ALDOA	21.7198	22.2581	21.5884	22.1522	21.996	22.3418	21.8108	22.2962	21.9177	22.3478	21.7667	22.3637	22.0414	22.3378	21.9377	22.3621
P04083	ANXA1	21.1207	21.4826	21.1207	20.8969	21.3225	21.6824	21.3334	21.1835	21.2618	21.6094	21.2538	21.079	21.4844	21.6832	21.4869	21.13
P04181	OAT	19.4228	20.0494	19.7414	20.2549	19.6799	20.1801	19.7617	20.6748	19.6755	20.0344	19.7852	20.8992	19.6455	20.1301	19.8756	20.6745
P04183	TK1	18.7502	18.7306	18.6384	18.299	18.9718	18.9198	18.8499	18.4912	18.8569	18.8149	18.7398	18.3498	19.1313	19.0248	18.9128	18.7068
P04259	KRT6B	17.2945	17.2623	17.0999	17.5653	17.3604	17.1852	17.2052	18.0144	17.209	17.1137	17.2643	17.8825	17.2353	17.272	17.1498	17.5358
P04350	TUBB4A	12.8323	12.9555	12.4292	13.2904	12.6536	12.8181	12.7014	13.4017	12.5791	12.7815	12.3138	13.2945	12.6428	12.866	12.3437	13.0914
P04406	GAPDH	22.7556	23.3953	22.635	22.635	23.0232	23.4452	22.7704	22.9985	23.0135	23.6263	22.7808	23.0364	23.2362	23.6074	23.005	23.1583
P04818	TYMS	18.1255	18.2623	17.9461	17.8907	18.2779	18.5026	18.1217	18.1511	18.3119	18.5528	18.1256	18.1706	18.4398	18.5443	18.2955	18.4351
P04843	RPN1	20.5275	20.1803	20.4974	20.3461	20.501	20.2795	20.4475	20.4178	20.4147	20.1237	20.4604	20.4344	20.3777	20.1671	20.3797	20.3837
P04844	RPN2	20.1764	19.9904	20.2793	20.3491	20.3196	20.2118	20.2251	20.6315	20.2959	20.102	20.2365	20.589	20.1997	20.1684	20.3069	20.6204
P04899	GNAI2;GNAI1	13.2764	13.5422	13.6665	13.7082	13.6575	13.598	13.598	13.7297	13.7437	13.4931	13.7755	13.9768	13.9666	13.7108	13.8256	14.0041
P05023	ATP1A1;ATP1A3	16.1612	16.1364	16.2465	16.169	16.338	16.292	16.2828	16.238	16.2147	16.233	16.3542	16.2744	16.3014	16.4318	16.3834	16.2332
P05091	ALDH2	18.1314	18.6334	18.2926	19.016	18.3105	18.685	18.4547	19.4229	18.3074	18.6281	18.4084	19.6006	18.2857	18.6431	18.4646	19.3744
P05141	SLC25A5	20.2236	20.2419	20.8517	21.1943	20.3671	20.2779	20.813	21.3305	20.1565	20.271	20.7585	21.3844	20.2067	20.3737	20.8618	21.0861
P05165-2	PCCA	21.3925	22.0898	21.6636	22.599	21.5416	22.2411	21.723	22.9377	21.5226	22.1539	21.6043	23.2751	21.4223	21.9625	21.7221	22.7811
P05198	EIF2S1	20.9496	20.6613	20.7258	20.9581	21.073	20.8467	20.8415	21.1294	20.9884	20.801	20.8475	21.0818	21.0408	20.8572	20.8603	21.0435
P05204	HMGN2	22.0056	21.8067	21.7016	20.8947	21.4483	22.04	22.1665	20.7733	21.6043	22.1806	21.7373	20.1146	21.5536	21.5023	21.857	20.845
P05386	RPLP1	19.4357	18.7992	19.0262	19.5218	19.5558	19.063	18.9402	19.6945	19.4538	19.0058	18.9167	19.5774	19.4747	19.0892	18.9875	19.6096
P05387	RPLP2	17.7024	17.7109	17.4469	17.7981	17.7301	17.8824	17.5422	17.9447	17.7892	17.9402	17.5887	17.95	18.0102	17.8712	17.691	18.0043
P05388	RPLP0	21.9327	21.4892	21.6751	22.1951	22.0341	21.7552	21.617	22.2382	21.9433	21.6871	21.6094	22.1719	22.0047	21.7054	21.5536	22.2115
P05412	JUN	15.1403	15.252	15.0999	14.7207	15.3997	15.4528	15.4722	15.0794	15.4324	15.473	15.4324	15.1241	15.6447	15.4989	15.6461	15.0151
P05455	SSB	21.3425	21.8154	21.5166	20.8783	21.5723	22.1576	21.8229	20.9778	21.691	22.0932	21.6467	20.7772	21.9024	22.1405	22.0588	21.4082
P05976-2	MYL1;MYL3	15.3505	15.19	14.9835	15.4036	15.5836	15.3477	15.3654	15.6844	15.5136	15.4045	15.263	15.4804	15.4716	15.4075	15.4119	15.5446
P06493	CDK1;CDC2	20.3644	20.338	20.1867	20.1895	20.5299	20.4922	20.3923	20.3817	20.5014	20.4999	20.3236	20.3768	20.6718	20.5434	20.5728	20.3707
P06576	ATP5B	21.1016	21.8581	21.7118	21.9452	21.2922	21.9725	21.779	22.4134	21.3204	21.9283	21.8289	22.728	21.3608	22.0047	21.8984	22.5405
R4GN98	S100A6	19.024	19.3754	18.8601	19.1025	18.8627	19.3878	18.9596	19.1967	18.9717	19.4378	18.9569	19.3127	19.0464	19.4498	19.061	19.0871
P06733	ENO1	23.1164	23.5964	22.8318	23.1292	23.3799	24.0065	23.1175	23.4237	23.3655	24.2768	23.1501	23.4631	23.6074	23.9778	23.4187	23.5684
P06744	GPI	20.5996	21.0074	20.4932	20.4083	20.8746	21.2922	20.6887	20.6572	20.876	21.2618	20.6829	20.6078	21.1144	21.3244	20.9145	20.8263
P06746	POLB	15.9204	15.9011	15.9234	15.4171	16.1668	16.2323	16.1568	15.3715	16.2565	16.1759	16.1032	15.2029	16.4085	16.2777	16.3723	15.8804
Q16778	HIST2H2BE;HIST1H2BJ;HIST3H2BB	24.6083	23.1164	24.6083	23.1809	24.2341	23.7006	24.5156	22.9525	24.4668	23.4451	24.4668	21.9838	24.3738	23.033	24.1949	22.7862
P07195	LDHB	20.2389	20.5996	19.8539	20.109	20.4131	20.8415	20.0896	20.4086	20.4717	20.8944	20.0393	20.4686	20.6378	20.8442	20.2753	20.4959
P07199	CENPB	18.6195	18.2351	18.6599	18.039	18.6135	18.6251	18.7997	18.1994	18.5731	18.4215	18.7336	18.1256	18.6787	18.3669	18.5697	18.2268
P07355	ANXA2;ANXA2P2	21.6686	21.782	21.5747	21.6292	21.8934	21.8108	21.6687	21.7352	21.6979	21.691	21.716	21.7667	21.8285	21.8825	21.6933	21.6969
Q5JP53	TUBB	21.1175	21.0973	20.9382	21.782	21.459	21.1578	20.9559	21.9017	21.2386	21.0837	20.9581	21.948	21.1906	21.2464	21.0151	21.8825
P07737	PFN1	21.9846	22.5132	21.9452	21.8581	22.2962	22.7123	22.2382	22.0081	22.3091	22.6988	22.127	21.8006	22.4869	22.8357	22.3152	22.0649
P07814	EPRS	21.0112	20.9052	20.8568	21.3295	21.2399	20.9911	20.8479	21.4629	21.0913	20.9414	20.9555	21.7106	21.0203	21.0861	20.9084	21.38
P07900	HSP90AA1	22.5132	22.7587	22.372	22.7556	22.895	22.895	22.6285	23.0858	22.7582	22.8591	22.5872	23.0283	23.005	23.1309	22.8746	22.8746
P07919	UQCRH	15.1373	15.3399	15.2596	15.5015	15.347	15.4126	15.2611	15.655	15.1906	15.3563	15.3684	15.7578	15.3047	15.4793	15.4552	15.7057
P07954-2	FH	20.1132	20.8969	20.2419	20.9904	20.3364	20.9231	20.3734	21.4346	20.3236	20.9581	20.3018	21.716	20.3762	21.0759	20.4937	21.4869
P08047-3	SP1	17.2636	17.2855	17.2457	17.0461	17.4672	17.4767	17.5029	17.2043	17.4308	17.5408	17.4334	17.0474	17.5922	17.6474	17.6294	17.3046
P08133-2	ANXA6	16.8138	16.9557	16.5719	16.7888	16.9766	17.0942	16.7092	16.9134	16.972	17.0625	16.7443	17.0607	17.0872	17.0755	16.8536	16.9943
P08238	HSP90AB1	23.5725	23.7301	23.1809	23.5964	23.8166	23.78	23.4237	23.78	23.6885	23.8433	23.4631	23.7175	23.9778	23.9972	23.6259	23.8121
P08240-2	SRPR	13.8928	13.8367	13.8694	13.976	14.1377	14.2661	14.1151	13.8836	14.313	13.9872	14.1047	14.1546	14.6091	14.4032	14.4318	14.3348
P08243-2	ASNS	19.5827	19.5161	19.5396	19.6892	19.7954	19.7338	19.6284	19.9297	19.7513	19.6875	19.6	19.9164	19.9014	19.885	19.79	20.0292
P08559	PDHA1	20.4932	21.1625	20.7543	22.046	20.6685	20.9607	20.7703	22.5238	20.6052	20.8569	20.7496	22.8816	20.4959	21.13	20.6936	22.2835
P08574	CYC1	17.5738	17.8256	17.9517	18.4322	17.8623	17.8829	17.9543	18.6479	17.7508	17.7408	18.0038	18.6824	17.6102	17.8876	17.9453	18.5784
P08621-2	SNRNP70	19.8843	19.9763	19.8888	19.607	19.9829	19.9321	20.1009	19.6125	19.7771	19.9103	19.9924	19.4943	19.9034	20.1743	20.101	20.0358
P08670	VIM	22.665	22.181	22.5522	23.5725	22.8575	22.0482	22.4282	23.6345	22.5522	21.8615	22.6216	23.607	22.2414	22.0443	22.2252	23.4299
P08754	GNAI3	14.9788	14.7758	15.0429	15.2292	15.246	15.0597	14.9998	15.4149	15.1515	14.8035	15.1241	15.5543	15.2447	15.1425	15.039	15.3163
P08758	ANXA5	19.9804	20.2884	19.8821	19.5013	20.1801	20.565	20.0477	19.6852	20.1629	20.5586	20.0101	19.6934	20.5204	20.532	20.2941	19.9603
P09012	SNRPA	15.2639	15.3026	15.4611	15.0111	15.3369	15.6111	15.4149	14.9563	15.3297	15.4234	15.5382	15.0479	15.5547	15.6233	15.572	15.0256
P09211	GSTP1	21.2462	21.658	21.2998	20.8633	21.4898	21.9479	21.5273	21.0998	21.5954	21.8868	21.3526	20.9266	21.7884	21.9809	21.7296	21.3765
P09382	LGALS1	19.9691	20.2582	19.9555	19.6647	20.2067	20.6145	20.1784	19.9437	20.2629	20.5681	20.069	19.8414	20.4456	20.6223	20.3202	20.1314
P09429	HMGB1	22.4426	22.4699	22.4008	21.8231	22.6097	22.7361	22.8341	21.8795	22.52	22.6492	22.5304	21.2432	22.7357	22.6829	22.8231	22.075
P09493-3	TPM1	14.6953	14.9295	14.3452	14.9835	14.6916	14.7929	14.4602	15.1397	14.8434	14.8211	14.5858	15.2724	14.7358	14.8719	14.6505	14.868
P09496-2	CLTA	19.302	19.1198	18.9638	19.6238	19.3337	19.198	19.0738	19.7338	19.2385	19.2477	19.0456	19.7741	19.3008	19.2523	19.1098	19.818
P09497	CLTB	16.6408	16.7937	16.4021	16.5915	16.8668	16.9208	16.9951	16.741	16.7266	17.0043	16.85	16.6249	16.933	17.0905	17.0689	16.911
P09543-2	CNP	16.6582	16.7481	16.6694	17.0589	16.8307	16.8359	16.8389	17.2106	16.8089	16.7656	16.8417	17.3564	16.8395	16.866	16.8851	17.1273
P09622	DLD	19.7821	20.2707	19.9234	20.9199	19.9691	20.246	20.0496	21.2332	19.887	20.1538	20.0134	21.5294	19.8258	20.3044	20.039	21.088
P09651	HNRNPA1;HNRNPA1L2	22.5946	22.599	22.6442	22.1631	22.6329	22.4134	22.7216	22.0153	22.5304	22.4031	22.6988	21.7579	22.4703	22.7811	22.6829	22.3501
P09661	SNRPA1	20.1254	19.9337	20.169	19.489	20.2811	20.1857	20.2637	19.6234	20.1391	19.9238	20.2303	19.4881	20.4544	20.3111	20.4339	19.7747
P09874	PARP1	23.5049	23.4736	23.5725	23.1605	23.78	23.6767	24.0065	23.3406	23.6263	23.6421	24.011	22.8591	23.9972	23.8121	23.9778	23.5043
P09960	LTA4H	19.527	20.0086	19.8843	19.4958	19.7438	20.2172	19.7297	19.728	19.7654	20.2383	19.6768	19.7615	19.968	20.2718	19.8648	19.8502
Q71UI9	H2AFV;H2AFZ	20.4846	19.7396	20.3701	19.3578	20.0659	20.174	20.4717	18.9851	20.1146	20.1233	20.2757	18.7241	20.3588	19.8338	20.4854	19.0983
Q99878	HIST1H2AJ;HIST1H2AH;H2AFJ;HIST1H2AG;HIST1H2AD	24.432	22.9367	24.3692	23.0845	24.0065	23.6133	24.2341	22.7216	24.3183	23.3655	24.1114	21.9048	23.8121	22.8991	23.9972	22.4703
P0CG13	CHTF8	18.4115	18.396	18.6304	17.8204	18.71	18.6048	18.5832	17.9718	18.6161	18.5715	18.6325	17.5887	18.8334	18.7407	18.8023	18.1415
P0CW24	PNMA6A	12.8838	12.2353	12.0642	12.9747	12.8448	11.8065	11.9587	13.2163	12.4044	12.1659	11.8726	12.7572	12.5299	12.1058	12.0593	12.7982
P0DN76	U2AF1	18.5988	18.3801	18.6364	18.0626	18.6659	18.2912	18.6954	18.2224	18.5919	18.194	18.8718	18.713	19.1413	19.1542	19.0218	18.5655
P0DP25	CALM2;CALM1	20.7217	21.4256	20.6816	20.4136	20.9559	21.4388	21.135	20.6642	21.0545	21.7395	20.9884	20.5094	21.3517	21.6969	21.3967	20.9656
P10109	FDX1	15.6776	16.1917	15.7458	16.421	15.8401	16.2216	16.0435	16.8032	15.8896	16.2775	15.8666	17.1363	15.8634	16.2065	16.0712	16.8325
P10155	TROVE2	18.6004	18.7172	18.6093	18.3485	18.8444	18.9851	18.8627	18.5887	18.7847	18.926	18.7854	18.3728	19.0106	19.0174	19.0165	18.6647
P10244-2	MYBL2	17.5081	17.5121	17.4859	17.4671	17.6617	17.5944	17.6408	17.6722	17.4544	17.5839	17.5706	17.5969	17.7023	17.7665	17.7843	17.6945
P10412	HIST1H1E;HIST1H1D	23.3953	22.8477	23.0845	22.5376	22.8341	22.9985	23.32	22.1832	22.9931	23.1501	23.1586	21.6094	22.8929	22.4703	22.8929	22.0939
P10588	NR2F6	16.4962	16.4859	16.5051	16.3403	16.6864	16.7511	16.7782	16.5145	16.6614	16.7266	16.6945	16.3597	16.9072	16.9072	16.8567	16.666
P10599	TXN	20.2751	20.6983	20.3306	20.1977	20.5945	21.0294	20.8224	20.371	20.5722	20.9472	20.5705	20.1973	20.794	21.1013	20.9094	20.462
P10606	COX5B	18.7054	19.0977	18.6459	19.368	18.8171	19.0929	18.9545	19.7522	18.759	19.2059	18.8351	19.8784	18.876	19.0496	18.9139	19.517
P10644	PRKAR1A	15.9454	15.7951	15.7068	16.012	16.1239	16.0089	15.753	16.1941	16.1764	15.9773	15.8411	16.3864	16.1094	16.0677	15.9402	16.2828
P10768	ESD	19.4004	19.3588	19.3904	19.4142	19.6881	19.5913	19.6029	19.6007	19.6889	19.4356	19.5774	19.627	19.818	19.7145	19.7324	19.8199
P10809	HSPD1	22.8477	24.6083	23.5049	24.1734	23.0457	24.326	23.6345	24.5156	23.0283	24.4668	23.6421	24.4668	22.8231	24.3738	23.5684	24.3738
P10909-4	CLU	16.0869	16.0665	16.6498	16.4133	16.0913	16.2153	16.7058	16.7575	16.1222	16.0745	16.7794	16.6663	16.0701	16.0659	16.8051	16.6359
P11021	HSPA5	20.3491	20.3603	20.2914	20.3058	20.4564	20.3465	20.31	20.4253	20.3379	20.2959	20.3785	20.4632	20.2953	20.2747	20.3374	20.3549
P11142	HSPA8	23.6535	23.9093	23.4736	23.5049	23.8894	24.1031	23.8894	23.7006	23.8433	24.3183	23.8433	23.6263	24.1949	24.1949	23.8955	23.7502
P11172	UMPS	17.5951	17.8171	17.5611	17.921	17.6558	17.8623	17.6771	18.0804	17.6501	17.8668	17.6267	18.2476	17.7555	17.8924	17.7636	18.0269
P11177-2	PDHB	19.9611	20.7048	20.2988	21.6784	20.2935	20.5895	20.3767	22.1665	20.2734	20.4282	20.3408	22.5872	19.8854	20.6378	20.2454	22.1323
P11216	PYGB	14.3307	13.9866	14.2605	14.0907	14.3671	14.3593	14.3136	14.3671	14.4024	14.2634	14.3852	14.4782	14.6862	14.4318	14.5754	14.6352
P11310-2	ACADM	19.2003	19.7414	19.4915	20.1579	19.3726	19.8247	19.5793	20.5251	19.3793	19.7344	19.4943	20.7286	19.3182	19.7937	19.5638	20.489
P11387	TOP1	23.0845	22.8855	23.2061	22.749	23.1771	23.32	23.7006	22.8341	23.1914	23.3751	23.3162	22.3478	23.257	23.0636	23.2866	22.8929
P11388	TOP2A	24.3692	24.0709	24.432	23.4736	24.8682	24.5156	24.5969	23.6767	24.8168	24.1114	24.6606	23.3751	24.8025	24.0725	24.8025	23.845
P11413	G6PD	18.658	19.0224	18.5561	18.8387	19.0034	19.2441	18.5565	19.1	18.9787	19.2101	18.5462	19.308	19.0055	19.2091	18.7084	19.2198
Q5HY81	UBL4A	16.5806	16.6186	16.6448	16.5253	16.8516	16.9515	16.8118	16.7643	16.8617	16.8899	16.7629	16.777	17.0612	17.0182	17.0177	16.893
P11498	PC	23.2061	23.6535	23.4306	24.0709	23.4692	24.2341	23.522	24.2341	23.4451	24.011	23.4873	24.2768	23.1583	23.6259	23.4299	24.1949
P11766	ADH5	17.9221	18.3176	17.9128	17.7496	18.2635	18.6634	18.171	17.9694	18.3171	18.7658	18.1206	17.9571	18.5504	18.6995	18.3987	18.2821
P11831	SRF	13.6689	13.9921	13.7115	13.5525	13.7059	14.0454	14.0495	13.6819	13.9628	14.2843	13.8993	13.7379	14.3095	14.3731	14.1727	13.9571
P12004	PCNA	23.1292	22.9222	23.0276	21.9568	23.569	23.6345	23.569	22.2279	23.7843	23.5179	23.3751	21.4544	24.0725	23.4079	23.833	22.7586
P12236	SLC25A6;SLC25A4	18.6185	18.669	19.4863	19.8561	18.9134	18.9234	19.198	19.9932	18.9118	18.6729	19.2812	20.0653	18.9762	19.0489	19.4002	19.9268
P12270	TPR	21.2603	21.3703	21.4186	21.108	21.5483	21.3243	21.5296	21.1619	21.3675	21.0568	21.4869	21.0568	21.3622	21.3844	21.5357	21.2814
P12277	CKB	21.1743	21.3658	21.0256	21.0678	21.4388	21.617	21.2688	21.32	21.4381	21.5871	21.1496	21.3526	21.6302	21.5974	21.5023	21.3517
P12429	ANXA3	17.5611	17.779	17.3598	17.4812	17.6645	17.9508	17.5932	17.6992	17.7242	18.0543	17.5254	17.6445	17.9316	17.9674	17.8031	17.7555
P12956	XRCC6	23.2571	23.4306	23.3953	22.9367	23.7006	23.522	23.6767	23.3021	23.607	23.4232	23.607	22.6838	23.845	23.833	23.845	23.3938
P13010	XRCC5	22.722	22.7728	22.9222	22.665	23.1175	23.0858	23.0858	22.8002	23.1337	22.9632	23.0135	22.4651	23.3202	23.3202	23.2208	23.0802
P13051	UNG;DKFZp781L1143	18.1153	18.1194	18.0334	17.6243	18.2835	18.4472	18.2798	17.7964	18.4326	18.4598	18.141	17.5517	18.6564	18.49	18.549	18.0016
P13073	COX4I1	18.2573	18.4826	18.396	19.1667	18.4784	18.4775	18.5482	19.3872	18.3749	18.5063	18.5551	19.5712	18.3412	18.5473	18.4893	19.3371
P13196	ALAS1	15.6132	15.6558	15.5853	16.1067	15.6643	15.6844	15.7669	16.1981	15.749	15.6335	15.7226	16.4065	15.6696	15.7057	15.7579	16.3865
P13489	RNH1	19.7982	19.7662	19.8616	19.6267	20.0517	19.9363	19.9997	19.8472	19.9582	19.8037	20.0049	19.7441	20.1328	20.0485	20.0832	19.885
P13639	EEF2	23.2679	23.2571	23.0075	23.6535	23.6767	23.2607	23.0457	23.8166	23.4873	23.1764	23.0522	23.7843	23.4079	23.3938	23.0636	23.833
P13674-3	P4HA1	15.0595	14.9444	15.0797	15.0287	15.1575	15.2751	15.1575	15.1116	15.2029	15.1458	15.1852	15.307	15.347	15.1753	15.3608	15.4003
P13797	PLS3	17.6073	17.7537	17.4233	17.633	17.7712	17.8107	17.5619	17.8411	17.7853	17.8069	17.5811	17.9632	17.843	17.8685	17.662	17.9793
P13804	ETFA	20.0458	21.0323	20.4029	21.2445	20.2411	21.0429	20.5522	21.723	20.3109	20.9638	20.4986	22.1587	20.2371	21.0311	20.6104	21.7158
P13807-2	GYS1	13.6665	13.5937	13.5356	13.8743	13.8904	13.8716	13.7165	14.0495	13.903	13.8205	13.7669	14.1949	14.0112	13.9571	13.9062	14.2092
P13861-2	PRKAR2A	16.123	15.9309	15.9924	16.256	16.3696	16.231	16.0031	16.4967	16.2711	16.0571	16.1573	17.1348	16.2692	16.4615	16.2483	16.5883
P13984	GTF2F2	19.2544	19.1445	19.2032	18.969	19.4645	19.3412	19.5115	19.129	19.3777	19.3563	19.4189	19.0391	19.6106	19.4312	19.5762	19.2507
P14174	MIF	19.5396	19.5633	19.4596	19.4265	19.7202	19.9646	19.6542	19.6272	19.7696	19.9204	19.5677	19.6471	20.0095	19.9248	19.8089	19.7592
P14324-2	FDPS	17.2183	17.5996	17.0096	16.8695	17.4062	17.8039	17.2875	17.1719	17.4334	17.8136	17.3298	17.0066	17.8607	17.8833	17.719	17.4236
P14373	TRIM27	17.65	17.6738	17.8662	17.5681	17.9619	17.8306	17.8659	17.7712	17.8668	17.6862	17.8586	17.6196	18.0058	18.0893	18.0016	17.7441
P14550	AKR1A1	17.1442	17.0807	17.243	16.9894	17.4158	17.4345	17.3604	17.2415	17.3904	17.3123	17.2336	17.1688	17.6003	17.4438	17.5532	17.3056
P14618	PKM	22.5522	22.9827	22.2581	22.9827	22.7704	23.0388	22.3919	23.32	22.7163	23.0283	22.4031	23.4232	22.8991	23.1583	22.585	23.4079
P14635	CCNB1	15.8163	15.4516	15.4672	15.5882	15.8494	15.6618	15.5732	15.8386	15.8411	15.628	16.2976	16.285	15.8346	15.7147	15.6921	15.9694
P14866	HNRNPL	22.3592	22.346	22.3848	21.7586	22.4769	22.245	22.5055	21.7378	22.3358	22.127	22.4506	21.3445	22.3875	22.5141	22.45	21.9625
P14868	DARS	18.133	17.9365	17.8979	18.3778	18.3514	18.0179	17.8034	18.5235	18.1776	17.9233	17.9684	18.4702	18.1895	18.1013	17.9277	18.4265
P14923	JUP	16.0936	16.202	16.0409	16.185	16.281	16.3515	16.4217	16.4398	16.3033	16.3514	16.2667	16.3921	16.4286	16.2845	16.4167	16.2642
P15121	AKR1B1	20.1839	20.3361	20.2102	20.0574	20.4016	20.5484	20.5484	20.2935	20.4175	20.454	20.2975	20.2065	20.5659	20.5229	20.5949	20.3025
P15170-2	GSPT1	19.5071	19.2439	19.2713	19.6475	19.6234	19.4118	19.2925	19.8298	19.5462	19.3963	19.3563	19.8893	19.542	19.3946	19.3721	19.7894
P15374	UCHL3	17.8019	18.2656	17.8646	17.5893	18.074	18.5899	18.2116	17.847	18.0386	18.4	17.8242	17.7632	18.4916	18.5079	18.4073	18.1732
P15407	FOSL1	13.8076	14.0618	13.7531	13.7846	13.9811	13.9616	14.1377	13.7245	13.7088	14.2223	14.0167	13.7755	13.725	14.024	13.9985	13.8734
P15880	RPS2	21.9568	21.2196	21.5485	21.5218	21.9357	21.498	21.5723	21.617	21.8741	21.3568	21.5871	21.4643	21.857	21.3608	21.4662	21.5281
P15924	DSP	18.3068	18.134	18.1673	18.4739	18.4166	18.2798	18.3919	18.6686	18.3382	18.235	18.2204	18.6972	18.3571	18.2024	18.3271	18.6501
P15927	RPA2	19.6774	19.5853	19.7774	19.0892	19.9048	19.8842	19.8764	19.2199	20.0305	19.7583	19.8283	19.0352	20.1815	19.9603	20.1559	19.5886
P16104	H2AFX	19.9871	18.4721	19.8362	18.2897	19.3791	19.3781	19.7202	17.8623	19.4936	18.8493	19.472	17.7494	19.5012	18.5429	19.6781	18.0626
P16152	CBR1	18.5972	18.742	18.5049	18.3581	18.7683	19.023	18.646	18.5832	18.7416	19.0076	18.6109	18.5462	18.9984	19.0184	18.8929	18.6469
P16220-3	CREB1;CREM	17.0815	16.9538	17.1296	17.2473	17.2818	17.3817	17.3878	17.3992	17.1605	17.4487	17.1527	17.4604	17.273	17.3752	17.2795	17.2582
P16383-2	GCFC2	15.7936	15.7709	15.8615	15.4298	16.1264	15.9736	16.1132	15.6485	16.078	16.0701	16.0745	15.2767	16.3749	16.2207	16.2728	15.7917
P16401	HIST1H1B	23.9093	22.9751	23.5454	22.8186	23.0858	23.1771	23.78	22.4481	23.2933	23.1914	23.3655	21.8433	23.033	22.5432	23.033	22.3031
P16403	HIST1H1C	20.9052	20.3772	20.645	19.8126	20.4475	20.6964	20.9849	19.4118	20.6237	20.9555	20.5255	18.947	20.3737	19.9615	20.489	19.4546
P16615	ATP2A2	20.1778	19.8931	20.0648	20.3056	20.1009	19.8936	19.9792	20.3576	19.9977	19.7791	19.9977	20.5014	19.8567	19.7838	19.8937	20.2941
P16989-3	YBX3	16.4944	16.4193	16.0797	16.5902	16.5432	16.4743	16.3818	16.7382	16.5635	16.6628	16.4201	16.7407	16.7357	16.6359	16.6257	16.868
P17026	ZNF22	17.5893	17.4883	17.2473	17.4321	17.9242	17.7835	17.8949	17.3597	17.6445	17.9176	17.7668	16.8771	18.3758	18.0946	18.5534	17.6817
P17028	ZNF24	16.6114	16.552	16.7299	16.5812	17.0048	16.9061	17.0155	16.7961	17.0066	16.8664	17.0082	16.6418	17.8288	17.3821	17.6459	17.1745
P17039	ZNF30;ZNF525;ZNF354B;ZNF677;ZNF286A;ZNF573;ZNF468;ZNF670;ZNF506;ZNF257;ZNF195;ZNF461;ZNF695;ZNF519;ZNF486;ZNF624;ZNF83;ZNF527;ZNF528;ZNF721;ZNF789;ZNF141;ZNF90;ZNF701;ZNF415;ZNF595;ZNF71;ZNF766;ZNF445;ZNF480;ZNF534;ZNF320;ZNF66;ZNF28;ZNF616;ZNF761;ZNF354A;ZNF813;ZNF610;ZNF841;ZNF665;ZNF347;ZNF333;ZNF891;ZNF765;ZNF56;ZNF713;ZNF718;ZNF716;ZFP82	16.2073	16.033	16.2751	16.4721	16.4421	16.3027	16.5421	16.6613	16.1372	16.3003	16.4119	16.5294	16.5589	16.7324	16.7805	17.1083
P17066	HSPA6	18.9781	19.0251	18.6826	18.5461	19.16	19.1211	18.9838	18.7254	19.0679	19.1289	18.9176	18.6616	19.169	19.2156	18.9621	18.7649
P17096	HMGA1	19.7703	19.5966	19.4093	19.1615	19.4168	19.8784	19.7571	19.2815	19.5955	20.0024	19.4412	19.1319	19.7566	19.5938	19.6254	19.4485
P17096-2	HMGA1	19.5366	19.063	19.0945	18.6038	19.1833	19.4796	19.4931	18.7036	19.2942	19.5514	19.1048	18.4495	19.4154	19.0723	19.3358	18.7125
P17275	JUNB	19.1437	19.4556	19.1437	19.0786	19.4299	19.6234	19.7338	19.536	19.4143	19.8474	19.6236	18.9971	19.4958	19.7616	19.7633	19.3478
P17480	UBTF	20.037	19.8984	20.1452	19.734	20.2326	20.104	20.4016	19.9559	20.2303	20.032	20.3551	19.8247	20.441	20.1847	20.4403	20.0809
P17535	JUND	17.6243	17.4343	17.7471	17.4754	17.7345	17.7345	17.752	17.611	17.7445	17.6008	17.7494	17.7445	17.7356	17.8058	17.9189	17.709
P17544-3	ATF7	17.8943	17.9913	18.0157	17.7419	18.2203	18.2279	18.3864	17.9804	18.0676	18.243	18.2357	17.8249	18.22	18.2918	18.3487	17.9009
P17568	NDUFB7	16.6376	16.9293	16.5778	17.3874	16.7945	16.7904	16.9352	17.5785	16.4945	16.6795	16.7533	17.6183	16.4375	16.9618	16.7051	17.3651
P17612	PRKACA;KIN27	18.0895	18.1347	17.7024	18.5846	18.2516	18.1694	17.9075	18.7749	18.173	18.2088	17.9375	18.87	18.1837	18.1797	17.9658	18.6256
P17676	CEBPB	18.8021	18.8294	18.7187	18.5105	19.0299	19.0939	19.2004	18.7443	19.0366	19.1319	19.0814	18.5769	19.1478	19.0464	19.2639	18.8633
P17706-3	PTPN2	18.9059	18.8182	18.9278	18.7034	19.0113	18.9899	19.1104	18.8999	18.9642	18.9176	18.9939	18.8401	19.0983	19.0927	19.1561	18.9332
P17844	DDX5	22.6442	22.5946	22.7587	22.6442	22.7494	22.5864	22.7579	22.6097	22.6122	22.52	22.8085	22.534	22.6829	22.8746	22.7461	22.7091
P17858	PFKL	13.0277	13.1999	13.2179	13.1608	13.4309	13.3854	13.0172	13.2893	13.5847	13.2392	13.0968	13.4754	13.6876	13.4418	13.3696	13.5291
P17931	LGALS3	16.5648	16.7963	16.3663	16.4261	16.7382	17.0544	16.521	16.5563	16.7407	16.9597	16.5195	16.6959	16.9101	16.9601	16.7985	16.6828
P17987	TCP1	21.0256	21.2307	21.0216	21.1714	21.32	21.2497	21.1077	21.4016	21.1915	21.1305	21.0748	21.3767	21.3121	21.3923	21.2464	21.3329
P18074	ERCC2	17.782	17.7712	17.8869	17.6286	18.0694	18.0304	17.9755	17.8008	18.0302	18.0054	17.9805	17.741	18.2129	18.127	18.1656	18.2096
P18077	RPL35A	20.2988	19.9163	19.9639	20.0682	20.3376	20.0459	20.1641	20.1452	20.2406	20.0719	20.0888	20.1041	20.2663	20.0055	20.0349	20.1743
P18085	ARF4	17.1093	16.9561	16.9319	17.3923	17.3443	17.0996	16.9226	17.6569	17.2415	16.9889	16.9974	17.5346	17.272	17.1745	17.1373	17.6294
P18124	RPL7	22.181	21.5218	21.6292	21.7639	22.0482	21.7352	21.7924	21.8108	21.948	21.8006	21.7883	21.3951	21.989	21.5388	21.6012	21.651
P18206-2	VCL	18.6281	18.5897	18.5237	18.8776	18.8519	18.6924	18.6502	19.0335	18.7313	18.6414	18.6729	19.1475	18.8518	18.731	18.6995	18.9787
P18583-6	SON	17.3535	16.7205	17.1877	17.4644	16.8415	16.8209	17.183	17.6079	16.8936	16.9478	17.2222	17.7846	16.7037	16.914	16.868	17.2516
P18615	NELFE	19.5661	19.4958	19.6354	19.1849	19.8408	19.7549	19.9591	19.4278	19.8119	19.6827	19.8917	19.1711	20.062	19.955	20.1614	19.5649
P18669	PGAM1;PGAM2	19.0742	19.4432	18.9513	18.5913	19.1922	19.6945	19.2121	18.765	19.2191	19.7199	19.1343	18.9717	19.3828	19.6182	19.3585	19.0408
P18754	RCC1	21.9915	21.9055	21.942	21.2642	21.8229	22.2648	22.2182	21.3169	21.9631	22.3637	21.9983	21.1962	22.0649	21.9511	22.1104	21.5064
P18846	ATF1	18.1502	18.2442	18.103	17.6666	18.4072	18.5707	18.6235	17.8934	18.3615	18.5409	18.4598	17.5739	18.5712	18.5926	18.666	18.1855
P18858	LIG1	21.658	21.7586	21.73	21.0074	21.8795	22.1665	22.0678	21.1598	21.9983	22.133	21.9546	21.0275	22.1405	21.9528	22.2095	21.4326
P18859-2	ATP5J	16.6794	17.6666	17.035	17.5452	16.8032	17.5949	17.2254	18.0444	16.799	17.6067	17.1905	18.2012	16.8161	17.6146	17.2561	18.0498
P19367-4	HK1	18.6459	18.5065	18.3913	19.0548	18.6699	18.4884	18.4725	19.2211	18.621	18.6183	18.6414	19.3793	18.487	18.6551	18.4818	19.1031
P19387	POLR2C	18.8567	18.6599	18.9729	18.6221	19.0241	18.8519	19.0064	18.722	18.9886	18.8126	18.9611	18.6657	19.1361	19.1808	19.1773	18.8978
P19388	POLR2E	18.5846	18.5461	18.668	18.3296	18.6642	18.6918	18.879	18.4784	18.6805	18.6972	18.98	19.0309	18.9939	18.9201	19.1647	18.7084
P19623	SRM	17.3943	17.7654	17.3237	17.4409	17.6347	17.9928	17.5376	17.7211	17.6625	18.0285	17.4777	17.7624	17.8801	18.1339	17.7386	17.9623
P19784	CSNK2A2	18.3778	18.2807	18.4685	18.1418	18.6866	18.6143	18.5887	18.2389	18.669	18.5146	18.5299	18.2051	18.8107	18.693	18.7361	18.4604
P20042	EIF2S2	19.7484	19.4142	19.3149	19.6305	19.8663	19.7002	19.7055	19.8408	19.6974	19.6003	19.5123	19.6777	19.8797	19.6254	19.7145	19.8089
P20073-2	ANXA7	17.228	17.3313	17.1617	17.2945	17.4113	17.4581	17.2979	17.3848	17.333	17.5164	17.3157	17.5094	17.4779	17.6159	17.4753	17.4872
P20248	CCNA2	18.3801	18.668	18.3497	18.0157	18.613	18.8627	18.7523	18.1872	18.6109	18.8589	18.6639	17.9039	18.759	18.8875	18.8681	18.4882
P20340-2	RAB6A;RAB6B	16.7722	16.6525	16.9459	16.9698	16.9108	16.7268	17.0215	17.1909	16.8106	16.7064	16.9791	17.0554	16.7487	16.7774	16.9396	17.0986
P20585	MSH3	21.2008	21.1413	21.2196	20.7258	21.3862	21.3642	21.357	20.9073	21.4276	21.2902	21.2902	20.6183	21.5064	21.3207	21.4844	21.0151
P20618	PSMB1	18.3543	18.4853	18.2346	18.1611	18.4582	18.6686	18.4803	18.4056	18.3704	18.5992	18.3171	18.4309	18.6529	18.6828	18.5797	18.4094
P20674	COX5A	17.8843	17.8812	18.2346	18.8848	18.0939	18.1538	18.3546	19.1481	18.0844	17.9222	18.3494	19.4518	18.0528	18.0323	18.3955	19.1506
P20700	LMNB1	23.5964	23.3258	23.6535	23.2184	23.1539	22.786	23.0232	22.8575	23.0364	22.4107	23.0283	23.0135	22.7091	22.7461	22.9277	22.8991
P20962	PTMS	14.7316	15.6319	14.4561	13.9866	14.8691	15.9492	15.4837	14.1065	14.7801	16.0898	15.1025	13.2855	14.861	15.652	15.3951	14.5935
P21281	ATP6V1B2	17.0096	16.8864	17.0338	16.8777	17.1681	17.2144	17.0881	17.1177	17.2489	17.0577	17.1077	17.075	17.4652	17.273	17.272	17.3552
P21283	ATP6V1C1	15.3143	15.1936	15.1328	15.1765	15.5112	15.4507	15.2408	15.3795	15.4532	15.4222	15.298	15.4892	15.6504	15.6284	15.449	15.4989
P21291	CSRP1	20.2509	20.0682	20.024	19.979	20.3834	20.1472	20.3061	20.1009	20.2417	20.0598	20.214	19.978	20.4048	20.2031	20.4296	20.0122
P21333-2	FLNA	22.8855	22.749	22.722	23.4306	23.0388	22.8341	22.6097	23.6133	22.8201	22.7808	22.728	23.6885	22.7586	22.8485	22.6363	23.6259
P21399	ACO1	13.421	13.2845	13.3092	13.4054	13.5248	13.786	13.5812	13.4702	13.6497	13.4466	13.5936	13.5409	13.708	13.725	13.6932	13.6802
P21796	VDAC1	21.3864	20.8383	21.1743	21.7016	21.3952	20.9837	21.3305	21.8891	21.1779	20.9116	21.3239	21.8741	21.1721	20.8618	21.3113	21.6244
P21912	SDHB	18.9949	19.4093	19.3286	20.1803	19.1268	19.4426	19.3999	20.4846	19.1156	19.3397	19.3596	20.6775	19.0184	19.3721	19.4154	20.4238
P21953	BCKDHB	18.0228	18.3453	18.2879	19.6041	18.3826	18.4784	18.1844	20.0278	18.3871	18.2375	18.1904	20.1324	18.2821	18.6619	18.25	19.9702
P22033	MUT	19.2341	19.7688	19.3702	20.2327	19.3772	19.7774	19.4059	20.5831	19.3563	19.7098	19.3933	20.8174	19.3656	19.7116	19.4724	20.5284
P22087	FBL	19.8384	19.7353	19.8573	19.8059	19.9065	19.8592	20.156	19.723	19.9339	19.9513	20.1208	19.4498	20.1743	19.9416	20.196	19.8872
P22102	GART	18.8628	18.8466	18.8628	18.9278	19.1545	19.2221	18.9442	19.0561	19.1171	19.166	18.8989	19.2658	19.2569	19.2598	19.0689	19.3182
P22234	PAICS	20.7029	20.8517	20.5003	20.9272	20.9824	20.9438	20.5831	21.163	20.8271	20.8882	20.6078	21.2028	20.9031	21.0408	20.7271	21.1676
P22314-2	UBA1	21.4741	21.9568	21.559	21.1801	21.779	22.2962	21.8134	21.4239	21.8648	22.2957	21.7523	21.2132	22.0443	22.2252	21.9734	21.6793
Q32Q12	NME1-NME2;NME2;NME1	20.719	20.9794	20.589	20.7456	21.0144	21.135	20.7612	21.0294	20.9149	21.0978	20.753	20.9414	21.252	21.2872	21.0228	21.0802
P22626	HNRNPA2B1;HNRPA2B1	22.8318	22.7883	22.7966	22.372	22.7361	22.5778	22.895	22.2121	22.6216	22.5872	22.9039	22.1417	22.6612	22.9152	22.7586	22.475
P22695	UQCRC2	19.7774	20.0621	19.9337	20.8288	19.8696	20.0278	20.1589	21.1909	19.8007	20.0101	20.0461	21.2811	19.7838	20.0644	20.0528	20.9347
P23246	SFPQ	22.0541	21.942	22.0056	21.6636	22.0782	21.8251	22.1576	21.6123	21.9048	21.7395	22.1036	21.4586	21.8945	22.053	22.0414	21.6555
P23381-2	WARS	16.7972	16.9254	16.7397	16.9285	16.9835	17.1581	16.7725	17.1063	16.918	17.1634	16.7075	17.2266	17.0172	17.1628	16.893	17.3213
P23396	RPS3	22.143	21.7482	21.8231	22.1348	22.2279	21.8891	21.9536	22.2021	22.0932	21.9433	21.9838	22.127	22.0969	21.8551	21.8169	22.1672
P23443-4	RPS6KB1	12.5189	12.4292	12.3063	12.8323	12.5519	12.3684	12.4973	12.7816	12.2244	12.651	12.2366	12.9801	12.3813	12.742	12.5299	12.717
P23497	SP100	14.4205	14.5537	14.4322	14.1533	14.9651	15.0362	15.0875	14.3323	14.9979	14.9979	14.9391	14.5321	14.9711	14.8427	14.999	14.7063
P23511-2	NFYA	16.9561	16.9977	16.9548	16.56	17.0842	17.318	17.0688	16.6837	17.2115	17.2673	17.0122	16.8089	17.3479	17.299	17.311	17.1573
P23526	AHCY	21.0601	21.3295	21.0678	21.0415	21.4239	21.5139	21.2332	21.2798	21.3364	21.4069	21.1551	21.184	21.5192	21.6382	21.4082	21.346
P23528	CFL1	21.9691	22.372	21.9568	21.8808	22.3511	22.7704	22.2962	22.0782	22.4651	22.6122	22.1097	21.8648	22.613	22.7697	22.4631	22.369
P23919-2	DTYMK	13.778	13.9397	13.8851	14.0355	13.9128	14.1443	14.1335	14.3761	13.7755	14.2496	13.8798	14.2735	14.1213	14.1527	14.0757	13.9816
P23921	RRM1	18.376	18.4469	18.211	18.4853	18.5822	18.6452	18.3282	18.6918	18.6007	18.6091	18.3043	18.7377	18.6769	18.6787	18.4398	18.9201
P24468-3	NR2F2	17.5172	17.5277	17.5386	17.2171	17.9045	17.8442	17.9025	17.5212	17.874	17.8381	17.8032	17.1429	18.3271	18.1621	18.1053	17.5442
P24534	EEF1B2	20.8749	20.7076	20.5037	21.2008	21.0773	20.8079	20.5132	21.3952	20.9169	20.7845	20.5989	21.4354	20.8999	20.8164	20.5671	21.2188
Q5QNZ2	ATP5F1	16.4721	16.881	16.7103	16.8003	16.7058	16.8908	16.8886	17.1828	16.5815	16.9081	16.8339	17.0775	16.7004	17.0345	16.9414	17.0383
P24666	ACP1	18.6802	18.5634	18.6484	18.6185	18.8472	18.7201	18.8569	18.7607	18.8058	18.7426	18.7904	18.7313	18.9462	18.826	18.9049	18.8824
P24844	MYL9;MYL12A	16.685	16.3759	16.4777	16.5553	16.7844	16.455	16.5888	16.5773	16.872	16.5745	16.7355	16.7075	16.8277	16.5185	16.688	16.6542
P25205	MCM3	22.3848	22.5522	22.5583	21.9846	22.6989	22.7494	22.7361	22.1403	22.6838	22.7416	22.6838	21.7313	22.9152	22.8929	22.9152	22.4869
P25398	RPS12	20.9314	20.7323	20.6983	20.7742	21.1619	20.8746	20.7819	20.9231	21.0568	20.9022	20.8249	20.9227	21.0734	20.9314	20.837	20.884
P25705	ATP5A1	21.7118	22.5376	22.5376	22.7966	21.9605	22.6097	22.6161	23.351	21.8886	22.5522	22.6369	23.4451	21.9071	22.613	22.6612	23.3625
P25786	PSMA1	20.2931	20.7683	20.3103	20.4111	20.706	21.0235	20.777	20.6786	20.4947	20.8347	20.4999	20.5757	20.7169	21.1197	20.8572	20.7271
P25788-2	PSMA3	19.3457	19.6238	19.3192	19.3168	19.6361	19.8213	19.5729	19.6217	19.5123	19.6811	19.3906	19.532	19.7213	19.8961	19.6494	19.6336
P25789	PSMA4	20.0275	20.354	20.0503	19.8931	20.4629	20.5688	20.3153	20.156	20.2591	20.3847	20.1391	19.9065	20.5284	20.6697	20.4144	20.2067
P26006	ITGA3	17.4131	19.5455	16.0245	17.268	17.4436	16.7602	16.3515	17.2127	15.4154	16.6841	17.8363	16.9427	15.7642	16.439	18.2689	16.4929
P26038	MSN	21.0008	20.869	20.8177	21.0008	21.163	20.8972	20.8818	21.1173	20.9227	20.7798	20.8271	21.1779	20.9551	21.0104	20.84	21.0671
P26196	DDX6	17.7118	17.4711	17.5951	17.7965	17.8457	17.6503	17.5277	17.9242	17.7407	17.6204	17.6688	17.9816	17.8207	17.7468	17.683	17.9477
P26358-2	DNMT1	16.4248	16.059	16.1488	15.8176	17.0303	16.8686	17.154	16.0515	17.0642	16.8089	17.0593	15.6793	17.2304	16.7169	17.3121	16.1131
P26368-2	U2AF2	20.2971	20.0486	20.5603	19.4933	20.4987	20.4016	20.5672	19.486	20.4986	20.0802	20.5586	19.4533	20.6204	20.5799	20.8052	19.9743
P26373	RPL13	21.4186	20.9382	21.0074	21.3147	21.3789	21.1077	21.2308	21.4096	21.302	21.2409	21.1632	21.423	21.3121	21.0366	21.0759	21.3244
P26447	S100A4	18.8369	19.0262	18.7965	18.5742	19.0064	19.2211	19.0689	18.7338	18.9971	19.1635	19.0352	18.7229	19.225	19.1628	19.1542	18.8148
P26583	HMGB2	18.8211	18.5937	18.703	18.0683	18.7624	18.9057	19.1301	18.1522	18.8261	18.9709	18.947	17.8822	19.0072	18.7775	19.1446	18.3758
P26599	PTBP1	21.1922	21.1031	21.347	20.6948	21.3917	21.2308	21.459	20.7842	21.3001	21.0777	21.4069	20.6387	21.4351	21.4503	21.5245	21.0104
P26639	TARS	20.0637	20.2058	19.8432	20.1559	20.2118	20.3937	19.9158	20.3767	20.2105	20.3785	19.8546	20.3551	20.3044	20.4238	20.0485	20.403
P26641	EEF1G	20.538	20.6417	20.2677	20.8383	20.7162	20.5053	20.2411	20.9559	20.4494	20.4381	20.2253	20.8125	20.4296	20.5615	20.1927	20.7288
P27105	STOM	15.0287	15.0035	15.1196	15.1024	15.4289	15.0161	15.1473	15.2042	15.1305	14.9309	15.0712	15.5763	15.1318	15.2686	15.0151	15.0657
P27144	AK4	17.2323	17.5261	17.2755	17.8711	17.3744	17.5334	17.4368	18.2435	17.3395	17.6501	17.4786	18.3307	17.4059	17.5854	17.5801	18.1639
P27348	YWHAQ	18.3863	18.6886	18.1714	18.1951	18.5795	18.8207	18.5822	18.3854	18.5648	18.9216	18.4702	18.3987	18.7425	18.9158	18.7125	18.909
P27635	RPL10	21.9452	21.0938	21.4429	21.347	21.7552	21.4016	21.6304	21.357	21.6871	21.4869	21.5742	21.2538	21.6793	21.1232	21.3649	21.3622
P27694	RPA1	22.5023	22.5331	22.7441	22.3062	22.7579	22.7579	22.6989	22.3919	22.8085	22.6216	22.6122	22.2442	22.9277	22.81	22.9614	22.6829
P27695	APEX1	21.1552	21.0256	21.1801	20.4642	21.0998	21.3422	21.4483	20.4727	21.1632	21.4141	21.2337	20.2085	21.3182	21.2034	21.3608	20.6289
P28066	PSMA5	20.0141	20.2389	20.1285	20.0275	20.4809	20.777	20.3343	20.3621	20.3625	20.5215	20.1456	20.2323	20.5799	20.7992	20.5636	20.4158
P28070	PSMB4	19.7167	19.8843	19.7273	19.6774	20.0127	20.2657	19.9541	20.0098	19.9186	20.069	19.7082	19.9718	20.0714	20.2842	19.9804	20.0948
P28072	PSMB6	18.4377	18.5988	18.4371	18.5433	18.7071	18.8488	18.6918	18.8752	18.5992	18.7313	18.4557	18.8524	18.7407	18.9342	18.7265	18.8293
P28074	PSMB5	19.0807	19.2271	19.1715	19.3457	19.4221	19.447	19.3791	19.5674	19.1996	19.2691	19.1551	19.4189	19.3478	19.5136	19.3793	19.5369
P28331	NDUFS1	20.8429	21.2503	21.0429	22.0965	21.0702	21.2399	21.1294	22.4282	20.9764	21.1329	21.0818	22.6492	20.9476	21.2814	21.1013	22.2414
P28482	MAPK1	17.7654	17.9185	17.779	17.7225	17.942	18.0405	17.9668	17.89	17.9391	18.1274	18.0492	17.9759	18.1147	18.163	18.0587	17.926
P28702	RXRB	17.18	17.2473	17.2618	17.188	17.4842	17.6163	17.4963	17.4102	17.3871	17.4522	17.4698	17.3777	17.6257	17.627	17.6159	17.6219
P28838-2	LAP3	18.4476	18.8424	18.5258	18.9207	18.6479	18.9596	18.6093	19.2506	18.6702	18.98	18.587	19.5123	18.762	18.9603	18.7511	19.3566
P29083	GTF2E1	18.3453	18.3052	18.4469	18.128	18.562	18.6107	18.6988	18.2961	18.5669	18.5443	18.6271	18.3577	18.7897	18.6769	18.8743	18.5808
P29084	GTF2E2	17.9185	17.8897	18.0189	17.6828	18.1681	18.1564	18.3183	17.8432	18.1632	18.1106	18.1808	17.7668	18.3169	18.2143	18.4323	17.9174
X6R6D0	SHC1	13.6859	13.463	13.7193	14.0297	13.7245	13.7552	13.786	14.2338	13.5282	14.0063	13.678	14.3416	13.6302	13.9816	13.6302	13.9456
P29372-5	MPG	19.7688	19.7137	19.607	19.2544	19.728	19.9437	19.9494	19.4595	19.7791	20.0822	19.7682	19.2999	19.9369	19.7492	19.8857	19.5388
P29375	KDM5A	15.6399	15.5977	15.8227	15.2746	15.9932	15.8987	15.8898	15.5194	15.9235	15.8144	15.9639	15.4426	16.218	16.1728	16.2541	15.7231
P29401	TKT	22.5583	23.2404	22.5023	21.8334	22.8119	23.3994	22.9243	21.8814	22.8591	23.4631	22.7582	21.5496	23.1674	23.5379	23.0802	22.2762
P30041	PRDX6	19.1529	19.5345	19.0858	19.0066	19.4836	19.9981	19.3266	19.2363	19.5692	19.9045	19.273	19.2021	19.905	20.0274	19.6696	19.5951
P30044-2	PRDX5	20.4817	21.108	20.7399	21.4186	20.7684	21.357	20.9911	21.8305	20.8627	21.1874	20.8554	22.2049	20.9314	21.252	21.0802	21.9511
P30048-2	PRDX3	19.7759	20.6487	20.0042	21.2998	20.1031	20.6986	20.0301	21.7731	19.9718	20.5354	19.978	21.9389	19.8338	20.6718	20.1815	21.5023
P30049	ATP5D	17.2366	18.5049	17.4248	18.9474	17.2138	18.3514	17.7357	19.454	17.3348	18.576	17.6671	19.7044	17.1895	18.4421	17.7314	19.5144
P30050	RPL12	21.7417	21.3265	21.3191	21.5966	21.723	21.3862	21.409	21.6824	21.4869	21.4468	21.4664	21.5417	21.6244	21.3266	21.2745	21.4596
P30084	ECHS1	19.2513	19.9731	19.6157	20.3272	19.4846	20.0847	19.6563	20.7023	19.5046	20.0305	19.6673	20.9638	19.5211	20.0767	19.719	20.7096
P30085	CMPK1	19.9933	19.7884	19.9611	19.6449	20.0896	20.2067	20.2025	19.8592	20.1075	20.0888	20.0523	19.9417	20.2753	20.1372	20.3025	20.039
P30086	PEBP1	19.9065	20.1764	19.6935	19.4637	20.0776	20.4338	19.9981	19.6563	20.1041	20.4565	19.9262	19.5966	20.2741	20.403	20.12	19.8756
P30101	PDIA3	18.5008	18.6997	18.5869	18.4101	18.4961	18.6317	18.7787	18.577	18.509	18.5679	18.7103	18.6125	18.4531	18.5155	18.7537	18.5534
P30153	PPP2R1A	20.6983	21.0163	20.6765	20.577	20.9864	21.2022	20.8855	20.7909	20.8902	21.2214	20.7366	20.7467	21.1197	21.2997	21.0861	20.9138
P30154-4	PPP2R1B	17.2442	17.2945	17.1726	17.2614	17.4266	17.3906	17.3309	17.4066	17.3752	17.3679	17.3437	17.3871	17.5023	17.4475	17.4712	17.464
P30405	PPIF	19.8059	20.4817	19.9871	21.1016	19.9541	20.4086	20.1538	21.498	19.9311	20.3489	20.3911	21.8704	19.841	20.4263	20.1381	21.4018
P30520	ADSS	19.6065	19.5396	19.4172	19.4412	19.7599	19.6979	19.5864	19.5864	19.6946	19.7082	19.579	19.6191	19.8089	19.7449	19.7492	19.7045
P30740	SERPINB1	17.223	17.0499	17.2104	16.948	17.1803	17.3283	17.0732	17.168	17.253	17.2104	17.1695	17.363	17.2537	17.3472	17.3158	17.466
P30837	ALDH1B1	19.3048	19.8096	19.5672	20.3821	19.4954	19.9048	19.637	20.7649	19.514	19.8071	19.649	21.0085	19.4708	19.8797	19.6429	20.7639
P31040	SDHA	20.9272	21.4989	21.2008	22.4699	21.1077	21.4346	21.3149	23.0232	21.0978	21.3951	21.2409	23.1764	20.9443	21.5192	21.2091	22.7357
P31153	MAT2A	19.1637	19.4924	19.1286	18.9486	19.3626	19.7421	19.4027	19.2169	19.412	19.8764	19.3379	19.1375	19.6419	19.8595	19.5808	19.4116
P31327	CPS1	23.5454	24.9035	24.1734	24.6083	23.7336	24.8682	24.326	24.8682	23.7175	24.8168	24.3183	25.0751	23.4187	24.8025	24.2525	24.8025
P31689	DNAJA1	19.9234	19.7906	19.9193	19.9413	20.2292	20.0171	20.168	20.0961	20.0719	19.8666	20.102	20.0072	20.2483	20.1559	20.2402	20.1048
P31930	UQCRC1	19.7027	20.1619	20.0159	20.8907	19.9297	20.1089	20.0805	21.2308	19.8517	20.0523	20.0653	21.4154	19.718	20.1997	20.0322	21.0935
P31939-2	ATIC	19.3168	19.4228	19.1824	19.1198	19.4595	19.7261	19.269	19.2963	19.5165	19.6946	19.308	19.4378	19.6096	19.7088	19.4456	19.5513
P31942-2	HNRNPH3	20.1452	20.0219	20.017	19.6935	20.0735	19.9158	20.0517	19.7916	19.9286	19.8784	20.0255	19.7062	19.9268	20.1701	20.0081	19.8031
P31946	YWHAB	19.2016	19.3812	18.9841	19.0552	19.4043	19.5575	19.3437	19.264	19.3379	19.5677	19.2632	19.1767	19.4758	19.6035	19.4899	19.2979
P31946-2	YWHAB	15.7966	16.0635	15.6727	15.6343	15.9427	16.2361	16.0913	15.7554	16.0959	16.5589	16.2479	15.749	16.1595	16.2901	16.1728	15.931
P31947-2	SFN	15.9797	16.469	15.5908	16.123	16.1715	16.5261	15.9419	16.2644	16.1405	16.6343	15.8607	16.4444	16.2612	16.5193	16.2242	16.3356
P31948	STIP1	21.4989	21.7417	21.5357	21.6925	21.7731	21.8795	21.7378	21.8542	21.7203	21.8433	21.7106	21.915	21.8461	21.9665	21.8984	21.9685
P31949	S100A11	20.1948	20.477	20.2058	19.7662	20.5078	20.8651	20.5213	20.0242	20.5416	20.7393	20.4119	19.8398	20.8204	20.8517	20.7241	20.1671
P32119	PRDX2	20.3821	20.4923	20.2884	20.2582	20.6315	20.7842	20.4178	20.4743	20.5622	20.6792	20.364	20.4717	20.6983	20.7565	20.6074	20.5796
P32322-2	PYCR1	18.4008	18.5602	18.5846	19.5477	18.5502	18.6588	18.6375	19.8663	18.5491	18.6349	18.5731	20.0435	18.5241	18.762	18.5964	19.6473
P32780	GTF2H1	17.0999	16.6908	17.1771	16.6498	17.3551	17.1037	17.3411	16.8359	17.3488	16.9388	17.3603	16.8043	17.5706	17.1343	17.5056	17.1437
P32969	RPL9	21.7639	21.0027	21.359	21.2903	21.6482	21.305	21.4884	21.3149	21.5417	21.3239	21.4544	21.2618	21.5616	21.1464	21.2814	21.3128
P33176	KIF5B	18.6055	18.5435	18.4754	19.1041	18.8194	18.613	18.4413	19.2619	18.6918	18.5057	18.4893	19.3933	18.5926	18.6376	18.4421	19.2481
P33240-2	CSTF2	19.1198	18.9449	19.2016	18.5994	19.207	19.1881	19.3143	18.688	19.2101	19.071	19.3127	18.5589	19.4235	19.3984	19.517	18.8959
P33552	CKS2	17.171	17.1904	17.0557	17.1831	17.3219	17.2979	17.3779	17.3232	17.3497	17.3954	17.3348	17.4116	17.5072	17.4779	17.5659	17.3332
P33981-2	TTK	15.1229	14.8012	15.0535	15.0076	15.1365	14.9408	15.4386	15.3195	15.1867	14.8618	15.0671	15.2869	15.4408	15.0803	15.2878	15.2759
P33992	MCM5	21.8067	22.0383	22.0305	21.5357	22.1763	22.2121	22.1832	21.6424	22.133	22.1417	22.133	21.4276	22.3378	22.369	22.2835	21.9734
P33993	MCM7	21.8581	22.1321	22.1085	21.7198	22.2397	22.3057	22.3057	21.8934	22.2159	22.2049	22.2442	21.6374	22.3983	22.4385	22.4194	22.1613
P34896-4	SHMT1	12.1991	12.3344	11.9902	12.3063	12.1036	12.2541	12.2481	12.3457	12.0739	12.5406	11.9888	12.4533	12.2256	12.5124	12.2472	13.3538
P34897	SHMT2	20.5468	21.2251	20.8153	21.9742	20.7121	21.1875	20.8435	22.3418	20.7244	21.1198	20.8174	22.6988	20.572	21.2377	20.8263	22.3225
P34932	HSPA4	21.7666	22.3062	21.8467	21.7364	22.1192	22.496	22.1403	21.9605	22.1097	22.4983	22.0085	21.7417	22.3621	22.5666	22.3225	22.1925
P35221-2	CTNNA1	18.4826	18.2383	18.3176	18.4071	18.4702	18.3045	18.3906	18.5268	18.4598	18.3889	18.4711	18.6265	18.5025	18.3797	18.4367	18.5964
R4GMX3	COMMD3-BMI1;BMI1	17.4321	17.2739	17.4283	16.8994	17.6695	17.5049	17.6317	17.0732	17.4557	17.3497	17.4848	16.8518	17.72	17.5222	17.6412	17.1538
P35232	PHB	20.881	21.415	21.0112	22.346	21.0547	21.1955	21.1262	22.6752	20.9472	21.1551	21.1874	22.9931	20.8999	21.4546	21.1232	22.613
P35244	RPA3	19.6247	19.6211	19.7353	19.1254	19.8825	19.8753	19.7819	19.2943	20.032	19.7044	19.7574	19.1678	20.1456	19.9495	20.1272	19.6429
P35249	RFC4	21.6468	21.6512	21.7639	20.9525	21.8134	21.8934	21.8839	21.0369	21.9283	21.8648	21.9283	20.7199	21.9685	21.8461	21.9961	21.1859
P35250	RFC2	21.4892	21.5966	21.6784	20.9346	21.7607	21.8305	21.718	21.0613	21.8433	21.7616	21.6979	20.8554	21.8596	21.776	21.9195	21.2872
P35251-2	RFC1	22.599	22.5023	22.665	21.9691	22.7123	22.7216	22.8119	22.0678	22.8403	22.728	22.8201	21.7616	22.9614	22.6555	22.9751	22.4385
P35268	RPL22	20.9199	20.4974	20.7323	20.7048	21.0634	20.7876	20.798	20.8224	20.9581	20.7244	20.7885	20.6886	21.0488	20.7432	20.8123	20.9551
P35269	GTF2F1	19.2777	19.1615	19.1864	18.8123	19.4197	19.4229	19.5053	18.8945	19.383	19.3993	19.4538	18.8296	19.5	19.4747	19.597	19.1228
P35270	SPR	18.5634	18.8318	18.4663	18.5294	18.6068	19.0101	18.613	18.7916	18.6723	19.061	18.5973	19.0567	18.8397	19.0027	18.8052	19.1717
P35579	MYH9	21.1498	20.9199	20.9656	21.6686	21.3305	21.0112	20.9438	21.7316	21.1496	20.954	21.0369	21.9069	20.9964	20.9984	20.9176	21.5245
P35813-2	PPM1A;PPM1B	15.9234	15.8227	15.6302	15.8227	15.703	15.8401	15.8401	16.036	15.5382	15.7893	15.6802	15.9311	15.7522	15.8771	15.6756	15.7862
P36404	ARL2;ARL2-SNX15	16.5695	16.5553	16.7049	16.8397	16.8624	16.9174	16.7268	16.9748	16.9108	16.799	16.7089	16.9597	17.0829	17.0622	16.8924	17.1605
P36507	MAP2K2	18.0292	17.9299	17.6626	18.0778	17.89	17.9429	17.8442	18.2768	17.7801	18.1529	17.7189	18.2503	17.8667	17.9916	17.8115	18.0281
P36542	ATP5C1	18.872	19.2376	19.3976	19.7027	19.0977	19.3143	19.4221	20.1491	19.019	19.2284	19.423	20.1409	19.0158	19.3697	19.4546	19.9901
P36543-3	ATP6V1E1	16.2528	16.3011	16.1144	16.1818	16.3414	16.3968	16.3146	16.445	16.3597	16.4313	16.3251	16.4404	16.4196	16.4493	16.3303	16.4273
P36578	RPL4	23.0075	22.2376	22.5132	22.722	22.786	22.4769	22.6791	22.6161	22.7416	22.5304	22.6336	22.52	22.7697	22.2095	22.4385	22.5432
P36873	PPP1CC	18.8964	18.7227	18.8738	18.6459	19.1021	18.8027	19.164	18.7523	18.8296	18.6507	19.076	18.3191	18.9062	18.9843	19.0383	18.638
P36915	GNL1	17.5916	17.5095	17.5172	17.5358	17.6821	17.643	17.6246	17.6584	17.6022	17.615	17.6196	17.8069	17.7292	17.6618	17.6539	17.7421
P36954	POLR2I	16.7888	16.5695	16.9977	16.8469	16.9241	17.0155	17.0303	17.0586	16.9877	16.924	16.9755	17.1927	17.1304	17.1481	17.0262	17.0612
P36957	DLST	19.6423	20.2677	19.7236	20.9684	19.7994	20.0805	19.7465	21.3917	19.675	19.9443	19.7634	21.5871	19.5567	20.159	19.7065	21.2034
P37108	SRP14	20.3461	19.9361	20.3006	19.6957	20.4653	20.2637	20.5987	19.812	20.3551	20.1409	20.4717	19.5857	20.5615	20.2111	20.6386	19.9517
P37802	TAGLN2	20.9242	21.2947	20.7641	20.7837	21.135	21.5483	21.0209	20.936	21.135	21.41	20.9022	20.9472	21.3244	21.5357	21.1197	21.0408
P37837	TALDO1	18.8706	19.2129	18.8583	18.6144	18.9851	19.4347	19.1336	18.8345	18.9891	19.4978	19.0402	18.72	19.1912	19.4436	19.2569	18.9548
P38117	ETFB	18.8601	19.5181	19.0224	19.8277	19.0261	19.5134	19.1833	20.2292	18.975	19.514	19.1523	20.4903	18.9901	19.4958	19.2156	20.2031
P38159	RBMX	21.8663	21.9742	21.8663	21.3126	21.7863	21.6304	21.9605	21.2568	21.6242	21.5459	21.915	20.9581	21.5974	21.9377	21.7884	21.3568
P38398-7	BRCA1	17.7782	17.689	17.8457	17.3553	18.1205	18.0839	18.1938	17.5403	17.9077	17.7632	17.9571	17.3446	17.9739	17.8846	18.0806	17.5577
P38606-2	ATP6V1A	19.8499	19.9264	19.8219	19.912	20.1107	20.1144	19.9559	20.1324	20.0699	19.9993	19.9528	20.0909	20.1847	20.1272	20.0883	20.214
P38646	HSPA9	22.9751	24.3692	23.2404	24.432	23.204	23.7336	23.3994	24.5969	23.0522	23.7175	23.4451	24.6606	22.7862	23.8955	23.3202	24.4891
P38919	EIF4A3	21.6751	21.7666	21.7903	21.3331	21.9536	21.996	21.9431	21.4756	21.8615	21.8886	21.8886	21.2666	22.0381	22.0915	22.0649	21.6012
P39019	RPS19	20.295	20.2213	19.9033	20.2793	20.3621	20.3621	20.1031	20.3781	20.3045	20.4097	20.094	20.3467	20.3654	20.3142	20.1328	20.4331
P39023	RPL3	22.4008	21.7727	21.9327	22.121	22.2648	22.0081	22.1516	22.1516	22.2049	22.0085	22.0932	21.9631	22.1743	21.8285	21.9511	22.0588
P39687	ANP32A	20.66	21.0112	20.6613	20.1028	20.8108	21.2974	20.9824	20.3072	20.8738	21.3364	20.7772	19.9528	21.1071	21.2774	21.1144	20.4691
P39748	FEN1	22.4853	22.143	22.599	21.8002	22.6285	22.5238	22.8002	21.8134	22.6988	22.4188	22.6693	21.3364	22.8746	22.3501	22.8991	22.2014
P39880-3	CUX1	19.7015	19.6774	19.7884	19.5181	20.0171	20.0699	20.1144	19.7128	20.0393	20.1177	20.0228	19.7373	20.0883	20.0223	20.0903	19.877
P40222	TXLNA	15.5469	14.9625	15.2134	15.6618	15.675	15.4113	15.1904	15.7313	15.628	15.2329	15.3487	15.8144	15.5634	15.3108	15.2686	15.8092
P40227	CCT6A	21.3391	21.5884	21.4093	21.6468	21.7378	21.7378	21.5765	21.908	21.5838	21.5718	21.5294	21.7555	21.6832	21.8596	21.6609	21.8705
P40425	PBX2	16.9004	16.9205	16.9057	16.6475	17.1645	17.133	17.168	16.9074	17.1802	17.2436	17.1389	16.7089	17.4604	17.2976	17.3936	17.1157
Q5JS98	PBX3	15.7268	15.7268	15.6699	15.5811	15.9316	15.8957	15.9677	15.869	15.9311	16.0081	15.9311	15.7893	16.0417	16.0293	16.161	15.7256
P40429	RPL13A;RPL13a	21.7482	21.0815	21.3047	21.359	21.6424	21.4096	21.5927	21.305	21.6637	21.5563	21.4753	21.2337	21.6609	21.1584	21.3568	21.3113
P40692	MLH1	19.0048	18.9949	19.0426	18.8491	19.2925	19.2324	19.2113	19.0044	19.2358	19.1048	19.1754	19.0425	19.4937	19.3273	19.3656	19.1561
P40925-2	MDH1	18.5709	18.9059	18.4192	18.634	18.6502	19.1481	18.7338	18.522	18.7636	19.2366	18.6359	18.5992	19.0871	19.1116	18.8875	18.6715
P40926	MDH2	20.577	21.4741	20.9684	22.0228	20.7503	21.4935	21.0814	22.496	20.7554	21.423	21.0412	22.9039	20.7241	21.3889	21.0935	22.4194
P40937	RFC5	20.8517	20.7957	20.994	20.1738	21.1262	21.0613	20.9864	20.3231	21.1736	20.9764	20.9364	19.9491	21.2745	21.0734	21.2269	20.5229
P40938	RFC3	21.395	21.1851	21.5816	20.5622	21.6123	21.467	21.5525	20.6867	21.716	21.3526	21.5496	20.2734	21.7474	21.4695	21.6793	20.9185
P41091	EIF2S3;EIF2S3L	20.6327	20.4111	20.4083	20.6327	20.798	20.5299	20.4833	20.7503	20.6996	20.589	20.475	20.5918	20.7729	20.6074	20.5386	20.7432
P41134	ID1	18.4724	18.6438	18.5065	18.2054	18.6301	18.7585	18.855	18.3426	18.4157	18.6271	18.6867	18.2571	18.5949	18.9139	18.8334	18.5124
P41208	CETN2	16.7937	16.3503	16.7842	16.4237	16.9633	16.8978	17.2386	16.2886	16.8518	16.6029	16.931	15.9394	17.0574	16.745	17.0986	16.4356
P41214-2	EIF2D	13.9837	13.976	14.0726	13.9464	14.2958	14.2704	14.126	14.2409	14.4634	14.2139	14.1159	14.2348	14.5754	14.4955	14.3477	14.4318
P41223	BUD31	19.0703	18.7965	19.1156	18.5634	19.1621	19.0213	19.3093	18.6988	19.1785	19.0352	19.2191	18.576	19.3297	19.1573	19.3478	19.4363
P41227-2	NAA10;NAA11	18.0804	18.1145	17.8843	18.2305	18.2127	18.074	18.107	18.3224	18.1274	18.0559	18.0728	18.341	18.1474	18.0956	17.9837	18.1506
P41229-2	KDM5C;KDM5D	18.0109	18.0608	18.0613	17.8431	18.2001	18.2296	18.258	17.9755	18.155	18.2476	18.2258	17.9304	18.3955	18.3833	18.4269	18.0478
P41236	PPP1R2;PPP1R2P3	17.2412	17.2087	17.1108	17.1897	17.2036	17.4436	17.2513	17.4392	17.2515	17.4786	17.2916	17.5114	17.3351	17.4392	17.3787	17.2047
P41252	IARS	19.5853	19.4728	19.3935	20.0086	19.8472	19.5	19.3363	20.2067	19.649	19.5236	19.4378	20.204	19.6494	19.5808	19.4304	20.2741
P41743	PRKCI	14.6834	14.3709	14.5944	14.9662	14.6618	14.7752	14.6709	15.044	14.663	14.6844	14.6669	15.3471	14.771	14.7557	14.6145	15.2326
P42126	ECI1;DCI	17.2104	17.7939	17.3199	18.6932	17.3757	17.6558	17.2494	19.0939	17.2756	17.5598	17.3188	19.3685	17.1795	17.7843	17.2854	19.0231
P42166	TMPO	22.8679	22.8318	22.9496	22.4426	22.9525	22.9243	23.1539	22.5055	22.9039	22.8403	23.1337	22.2614	23.0802	23.005	23.1893	22.7461
P42167	TMPO	19.0845	19.024	19.0742	18.7266	19.0153	18.8966	19.0726	18.71	18.9388	18.719	18.9485	18.6086	18.8327	18.8467	19.0201	18.7803
P42224	STAT1	18.3899	18.3411	18.4649	18.4966	18.6221	18.5298	18.5732	18.697	18.5939	18.4204	18.5799	18.7922	18.6898	18.5741	18.716	18.7719
P42285	SKIV2L2	21.0323	21.0678	21.2395	20.6765	21.3334	21.3669	21.4195	20.813	21.3568	21.3001	21.4184	20.6339	21.4596	21.5463	21.5573	21.0366
P42575-2	CASP2	13.4808	13.5725	14.0218	13.4732	13.9898	14.1377	14.1443	13.3854	14.1713	13.9809	14.0621	13.678	14.3857	14.3907	14.4955	14.024
P42677	RPS27;RPS27L	19.6697	18.9854	19.3168	19.3874	19.7261	19.2144	19.3702	19.5237	19.5774	19.0938	19.2942	19.3608	19.6229	19.1717	19.2879	19.4078
P42695	NCAPD3	18.1482	17.9836	18.2409	17.9185	18.3336	18.2337	18.3349	18.0962	18.2579	18.0769	18.2986	18.0559	18.4443	18.334	18.4165	18.2049
P42704	LRPPRC	23.7301	24.432	23.8086	24.9035	24.5156	23.8894	23.6133	25.125	24.1114	23.662	23.7843	24.8168	23.5239	24.4891	23.5043	25.1187
P42765	ACAA2	20.9869	21.5937	21.415	22.5583	21.2453	21.6687	21.5055	23.0791	21.2494	21.4982	21.3568	23.3286	21.0759	21.6244	21.4223	22.81
P42766	RPL35	21.5357	20.6327	20.881	20.9656	21.3009	20.9676	21.1234	20.8855	21.3414	21.0748	21.1305	20.5648	21.346	20.6745	20.9476	20.9057
P42771	CDKN2A	18.084	18.2367	18.0453	18.0718	18.2854	18.3793	18.2756	18.2321	18.3043	18.469	18.2004	18.2031	18.4177	18.4582	18.3978	18.3811
P43246	MSH2	23.3258	23.1605	23.2184	22.8318	23.6345	23.3799	23.3458	23.0457	23.6421	23.3286	23.4232	22.6369	23.7502	23.4299	23.6074	23.3202
P43304	GPD2	17.8869	17.9779	17.9342	18.9308	18.1176	17.9823	17.8641	19.16	17.9934	17.872	17.8834	19.1996	17.9097	18.1415	17.8983	18.9462
P43355	MAGEA1	17.8907	17.8264	17.668	17.7782	18.0103	17.9286	17.9598	17.9429	18.0054	18.0234	17.874	17.8465	18.2421	18.1238	18.0043	17.9615
P43360	MAGEA6;MAGEA2	15.0952	14.832	14.832	14.8427	15.2381	14.9525	15.1652	14.9658	15.1129	15.2389	15.1255	15.0147	15.2612	15.2232	15.0789	15.1392
P43686	PSMC4	20.1237	20.2236	20.1559	20.0829	20.6145	20.6257	20.5251	20.4064	20.3194	20.2928	20.2494	20.2649	20.5121	20.6325	20.5712	20.5191
P43897	TSFM	19.9439	20.4748	20.2688	21.5266	20.1589	20.4809	20.2884	21.9883	20.1503	20.3768	20.2406	22.1761	19.9759	20.5074	20.2824	21.6832
P45880	VDAC2	21.0831	20.9276	21.0027	22.7052	21.305	20.8479	20.9607	22.9804	20.9928	20.6996	21.0055	22.7416	20.8572	20.9964	20.9606	22.4123
P45954-2	ACADSB	15.5676	16.1985	15.7186	16.7397	15.7481	16.1132	15.7113	17.1514	15.7763	16.0876	15.8287	17.2392	15.5369	16.14	15.7617	17.0076
P45973	CBX5	22.2126	22.1951	22.2727	21.4278	22.5778	22.5964	22.6752	21.6032	22.5872	22.3801	22.5522	21.114	22.81	22.45	22.7811	21.8945
P45974-2	USP5	20.7323	20.7806	20.8907	20.4275	21.0294	21.1707	21.1127	20.6134	21.0412	21.0412	20.9928	20.4986	21.2322	21.2188	21.2618	20.8349
P46013	MKI67	23.4306	23.361	23.2571	23.1164	23.4452	23.3406	23.4692	23.204	23.4631	23.3162	23.6263	23.0937	23.2866	23.1893	23.4079	23.2866
P46060	RANGAP1	18.8424	18.8102	18.7637	19.1864	19.0527	18.7614	18.7281	19.3037	18.8351	18.6918	18.7818	19.3619	18.718	18.8567	18.7473	19.0648
P46063	RECQL	21.1943	21.2841	21.4553	20.9109	21.5296	21.5723	21.6424	21.0814	21.4154	21.3414	21.5262	20.753	21.6555	21.6129	21.7099	21.1642
P46087-3	NOP2	16.5915	16.7158	16.588	16.881	16.7859	16.7132	16.7113	16.8307	16.63	16.7844	16.9587	17.1544	16.7241	16.7383	16.6792	16.8567
P46100-4	ATRX	20.5803	20.4577	20.5727	20.2509	21.1466	20.971	21.1875	20.5877	21.1329	21.0055	21.0837	20.5332	20.7674	20.6289	20.7992	20.6936
P46108	CRK	16.5161	16.8336	16.5034	16.2099	16.7498	17.2088	16.7919	16.4656	16.9581	17.1905	16.7543	16.4935	17.1357	17.1605	17.0612	16.8536
P46109	CRKL	17.5987	17.715	17.5738	17.3153	17.8159	17.9619	17.7982	17.5865	17.8005	17.9028	17.6354	17.6008	18.0177	18.0192	17.9524	17.686
P46199	MTIF2	17.9928	18.4034	18.0757	18.9949	18.1844	18.2377	18.2127	19.2893	18.1426	18.155	18.1838	19.423	18.0558	18.2221	18.1916	19.1425
P46734-2	MAP2K3	17.3112	17.2779	17.3173	17.2183	17.4975	17.5029	17.5544	17.3744	17.4467	17.4439	17.4152	17.209	17.6459	17.5564	17.5803	17.3498
P46776	RPL27A	21.7727	20.7166	21.308	21.1207	21.5906	21.1727	21.3695	21.0906	21.6557	21.1405	21.41	20.8671	21.5245	20.8666	21.1372	20.9258
P46777	RPL5	21.782	21.5357	21.5662	21.7118	21.8583	21.779	21.8251	21.7028	21.7417	21.7667	21.7203	21.5332	21.7644	21.6793	21.7474	21.5974
P46778	RPL21	21.0216	20.3272	20.5698	20.645	20.936	20.5877	20.7684	20.6545	20.8824	20.6621	20.7434	20.5681	20.884	20.3748	20.5862	20.5615
P46779	RPL28	21.5424	21.0712	21.1983	21.2841	21.586	21.32	21.4851	21.3422	21.4664	21.3178	21.3675	21.2737	21.4503	21.1906	21.2798	21.1372
P46781	RPS9	21.2503	20.5849	20.8749	20.869	21.2718	20.7909	20.8651	21.0489	21.0129	20.6886	20.8671	20.8944	20.9984	20.6856	20.7034	20.8572
P46783	RPS10;RPS10-NUDT3	20.8907	20.5803	20.6244	20.7029	20.9911	20.8322	20.7842	20.8108	21.001	20.8902	20.7798	20.801	21.0151	20.7831	20.8517	20.9517
P46926	GNPDA1	17.0589	17.1957	16.9698	17.0392	17.3184	17.3744	17.0171	17.2653	17.2643	17.3694	17.0625	17.3477	17.4859	17.5487	17.2064	17.4935
P46937-5	YAP1	16.6005	16.9576	16.6114	16.4396	17.1679	17.0251	16.9797	16.7511	17.0092	17.1077	16.881	17.0813	17.3091	17.2914	17.2667	16.9567
P46940	IQGAP1	18.9243	19.0122	18.9144	19.2735	19.202	19.1386	18.9249	19.447	19.1259	18.9595	18.9666	19.5571	19.1759	19.2006	19.0763	19.4395
P46977	STT3A	18.5184	18.4397	18.5358	18.5079	18.5746	18.4181	18.5866	18.6143	18.4801	18.322	18.5425	18.5955	18.4678	18.3205	18.4094	18.5117
P47712	PLA2G4A	16.9254	16.9779	16.9957	16.808	17.1613	17.1527	17.1514	16.9424	17.111	17.1322	17.1322	17.0616	17.2741	17.1835	17.2699	17.0948
P47755	CAPZA2	18.0692	18.0357	17.9856	17.9342	18.2377	18.2456	18.1581	18.0637	18.2375	18.2549	18.0899	18.0995	18.3297	18.3361	18.3297	18.208
P47813	EIF1AX;EIF1AY	19.9532	19.5218	19.6499	19.5345	19.9646	19.8017	19.8958	19.665	20.0267	19.8178	19.7654	19.4009	20.1314	19.7018	19.8902	19.79
P47897	QARS	17.7496	17.6318	17.6531	17.9706	17.9153	17.7831	17.7032	18.2912	17.7966	17.6965	17.6965	18.0543	17.7843	17.7863	17.6987	17.9837
P47985	UQCRFS1;UQCRFS1P1	17.5594	17.7172	17.7801	18.2119	17.8306	17.8587	17.9993	18.4472	17.7184	17.721	17.9402	18.5403	17.7403	17.8523	17.9615	18.373
P48047	ATP5O	18.999	19.7644	19.6211	19.7644	19.1719	19.7465	19.7812	20.2184	19.0737	19.64	19.723	20.3408	19.1561	19.7967	19.7247	20.1072
P48163-2	ME1	13.6569	13.7115	13.751	13.6817	13.8836	14.1575	14.0089	13.7785	14.0738	13.9361	13.9628	13.7669	14.3526	14.2015	14.1414	14.1351
P48444	ARCN1	17.2606	17.228	17.1509	17.4655	17.3906	17.2294	17.1909	17.62	17.3058	17.0698	17.1927	17.7247	17.3171	17.2699	17.2283	17.5642
P48507	GCLM	18.0849	18.0757	18.183	17.8756	18.364	18.342	18.4354	18.0162	18.3565	18.3261	18.3545	17.8765	18.4893	18.4261	18.5498	18.163
R4GMR5	PSMD8	18.2367	18.4922	18.364	18.1596	18.7464	18.9389	18.6176	18.502	18.486	18.7076	18.415	18.4464	18.8567	18.971	18.8514	18.6293
P48634	PRRC2A	17.2767	17.2323	17.3099	17.3143	17.5053	17.5765	17.463	17.4975	17.5408	17.4638	17.4913	17.4563	17.7104	17.6102	17.6186	17.5905
P48643	CCT5	21.8854	22.0228	21.9055	22.2376	22.2397	22.1562	22.0482	22.4032	22.1417	22.1587	22.0373	22.4031	22.2762	22.3621	22.1925	22.5505
P48735	IDH2	18.0089	18.4549	18.1347	18.7933	18.3006	18.5719	18.3958	19.2121	18.2859	18.5328	18.3337	19.3044	18.404	18.5868	18.3933	19.0804
P49137	MAPKAPK2;MAPKAPK3	15.5308	15.393	15.349	15.5565	15.6485	15.4909	15.5836	15.6776	15.6844	15.5161	15.5031	15.6132	15.652	15.5337	15.6154	15.618
P49207	RPL34	19.982	19.6065	19.5013	19.982	19.9559	19.665	19.8499	19.8958	19.6711	19.6711	19.7615	19.7868	19.68	19.5833	19.5136	19.7449
P49247	RPIA	14.1881	14.1508	14.1713	14.1054	14.3967	14.32	14.2571	14.2809	14.4501	14.2955	14.2274	14.2436	14.4569	14.3424	14.4245	14.5123
P49321	NASP	20.9776	21.4384	21.0163	20.418	21.1769	21.7924	21.3789	20.5987	21.2811	21.7955	21.2028	20.3876	21.589	21.7535	21.5943	20.9057
P49327	FASN	21.3126	21.3925	21.2462	21.9915	21.5927	21.4756	21.305	22.1713	21.41	21.4407	21.3414	22.2159	21.4181	21.5638	21.3019	22.0414
P49368	CCT3	21.2642	21.395	21.3331	21.4256	21.6687	21.5525	21.4629	21.6687	21.5076	21.4381	21.4276	21.5076	21.6382	21.7296	21.5616	21.7054
P49406	MRPL19	18.8274	18.9729	18.9298	19.7069	18.9422	19.0138	19.0138	20.0171	18.9343	18.9627	19.0063	20.2009	18.9432	19.1506	19.0312	19.9956
P49411	TUFM	22.2376	23.0845	22.7052	23.9093	22.5373	22.9525	22.6329	24.1031	22.534	22.8201	22.52	24.1114	22.2115	22.9751	22.5405	24.0725
P49427	CDC34	14.3478	14.4941	14.1881	14.047	14.4743	14.5086	14.558	14.5552	14.5581	14.7444	14.5321	14.4891	14.6352	14.7037	14.5698	14.4955
P49441	INPP1	16.0855	16.1957	16.0779	16.1379	16.3744	16.2684	16.2435	16.2476	16.2946	16.0685	16.2875	16.2902	16.3378	16.4872	16.4318	16.2517
P49454	CENPF	20.1163	19.9978	20.0759	19.8693	20.2505	20.1946	20.273	19.9917	20.2253	20.1374	20.2649	20.0413	20.3898	20.2881	20.3949	20.2166
P49458	SRP9	19.1092	18.8508	19.1591	18.9729	19.129	19.0816	19.2997	19.1191	19.0456	19.0212	19.1212	18.9921	19.2453	19.0342	19.2654	18.9001
Q5T5C7	SARS	17.73	17.6608	17.4584	17.8542	17.8186	17.8172	17.5466	18.0433	17.7259	17.7364	17.5059	18.1286	17.7807	17.7733	17.5771	18.045
P49643	PRIM2	20.2688	20.3837	20.3837	19.8821	20.5484	20.4564	20.5614	20.0496	20.5705	20.3379	20.3809	19.723	20.7858	20.5489	20.6658	20.1701
P49674	CSNK1E;CSNK1D	14.528	14.6376	14.4214	14.569	14.6007	14.6758	14.7885	14.7071	14.7489	15.0078	14.6946	14.7781	14.718	14.7872	14.8827	15.7908
P49711	CTCF	19.8888	19.7093	19.9866	19.5639	20.0044	19.9533	20.2184	19.7002	19.9238	19.9339	20.134	19.5692	20.159	20.0409	20.2512	19.8567
P49716	CEBPD	17.9099	18.0311	17.8544	17.5594	18.0886	18.1176	18.162	17.7484	18.2065	18.2823	18.1975	17.7122	18.2364	18.1308	18.2934	17.9946
P49720	PSMB3	17.0112	18.0223	17.664	17.7552	17.7032	17.9581	17.617	17.6408	17.3212	17.48	17.1282	17.0451	17.4098	17.5962	17.3565	17.2619
P49721	PSMB2	19.1364	19.3976	19.222	19.0489	19.6284	19.7819	19.5028	19.3363	19.5322	19.5774	19.3237	19.2101	19.8031	19.8756	19.7294	19.4468
P49736	MCM2	21.6045	21.8231	21.782	21.1552	21.908	22.0341	22.0221	21.3009	21.8868	22.0405	21.9069	21.0289	22.0588	22.145	22.0915	21.589
P49748-2	ACADVL	18.8294	19.3032	19.2285	19.7515	18.9773	19.3233	19.2551	20.1144	18.9595	19.1754	19.2477	20.3308	18.9548	19.3137	19.291	20.0197
P49750-1	YLPM1	17.6626	17.697	17.6172	17.4613	17.7101	17.6584	17.8382	17.5908	17.5521	17.6891	17.7632	17.5598	17.7141	17.8583	17.864	18.0718
P49755	TMED10	16.151	15.7078	16.6173	16.2848	16.2791	16.1239	16.6657	16.3484	16.2636	15.9131	16.7054	16.5195	16.3819	16.0651	16.7477	16.6232
P49756	RBM25	19.3234	19.2016	19.327	18.9434	19.5402	19.2815	19.5609	18.9793	19.3685	19.1785	19.5236	18.7211	19.4849	19.5012	19.5543	19.2279
P49761-3	CLK3	13.6453	13.5088	13.8267	13.6665	13.9846	13.831	13.9616	13.8496	13.9242	13.6752	13.8248	14.0643	14.0597	13.9666	14.0303	13.9666
P49770	EIF2B2	14.9295	14.994	14.6613	14.7096	15.1435	15.2685	15.034	14.9931	15.1342	15.3285	14.9029	14.8035	15.4036	15.3163	15.1839	15.0463
P49773	HINT1	19.7273	19.794	19.4228	19.344	19.9803	19.9917	19.7746	19.5976	19.6934	19.9705	19.5369	19.5046	19.8937	20.0358	19.8258	19.5075
P49790-3	NUP153	18.8893	18.882	18.9207	18.6176	18.9566	18.6221	18.7749	18.646	18.8248	18.4702	18.8432	18.6183	18.7068	18.759	18.813	18.7705
P49792	RANBP2	16.5719	16.66	16.6021	16.6963	16.72	16.5034	16.3862	16.8489	16.6628	16.3921	16.4668	16.8318	16.5752	16.5144	16.524	16.9019
P49903	SEPHS1	18.8864	19.0807	18.9018	18.7094	19.1913	19.3951	19.2324	18.9984	19.2315	19.4095	19.1635	18.9611	19.6916	19.6533	19.6155	19.3721
P49915	GMPS	21.6636	21.9181	21.7727	21.207	22.0221	22.3158	22.04	21.409	22.0405	22.2159	21.9389	21.1551	22.2835	22.3225	22.1743	21.7535
P49916-3	LIG3	20.2914	20.2509	20.3491	19.9075	20.5614	20.516	20.6509	20.0677	20.6078	20.6466	20.5622	19.9606	20.7034	20.6668	20.7774	20.2483
P49959	MRE11A	20.5319	20.3103	20.7076	20.133	20.7819	20.6748	20.8108	20.2343	20.7177	20.4175	20.7149	20.0267	20.7992	20.6048	20.9131	20.3949
P50213	IDH3A	19.6557	20.3644	19.9736	20.9549	19.9291	20.3694	20.1089	21.3789	19.865	20.2629	20.008	21.5563	19.8007	20.3777	20.1103	21.1975
P50219	MNX1	15.8206	16.4021	15.6678	14.8786	16.361	16.8516	16.8829	15.4722	15.9165	16.4392	16.3514	14.047	16.161	16.7276	16.5589	15.7881
P50395	GDI2	20.0915	20.118	19.9691	20.0957	20.2423	20.3871	20.0576	20.2981	20.2383	20.3164	20.0719	20.3489	20.3654	20.366	20.1549	20.3777
P50402	EMD	18.4685	18.5768	18.2396	18.1103	18.0344	17.8423	17.9694	17.8495	17.9871	17.7032	17.9955	17.9609	17.5237	17.6065	17.8553	17.6439
P50416	CPT1A	14.3604	14.4672	14.7511	15.0504	14.5844	14.6139	14.9337	15.2373	14.302	14.6669	14.8267	15.3707	14.3432	14.6819	14.8414	15.2895
P50454	SERPINH1	19.5602	19.6157	19.6247	19.5422	19.6572	19.6217	19.6467	19.7375	19.6032	19.532	19.7003	19.8546	19.6657	19.5789	19.7262	19.7937
P50502	ST13;ST13P5;ST13P4	19.222	19.4122	18.9923	19.2129	19.3664	19.487	19.1585	19.4954	19.3397	19.4936	19.108	19.5236	19.4806	19.5211	19.3224	19.6035
P50552	VASP	15.862	15.7112	15.4735	16.3759	16.0166	15.7244	15.6522	16.5524	15.8838	15.757	15.7105	16.6857	15.802	15.8927	15.782	16.316
P50570	DNM2;DNM1	17.8776	17.9039	17.6812	18.0804	18.0727	17.9705	17.826	18.3311	17.9489	17.919	17.8878	18.3818	18.0155	18.0257	17.9119	18.2024
P50613	CDK7	19.1735	19.1119	19.2498	18.7574	19.4347	19.4584	19.4732	18.9234	19.423	19.4166	19.3977	18.7447	19.6073	19.5649	19.6106	19.1171
P50750	CDK9	18.9598	19.0296	18.9949	18.5405	19.2169	19.2113	19.1959	18.7143	19.1051	19.1131	19.1319	18.5368	19.3834	19.3467	19.3566	18.9588
P50990	CCT8	21.5662	21.8334	21.6045	21.9127	21.9671	21.9431	21.7352	22.1562	21.8069	21.8395	21.691	22.0806	21.9132	22.0649	21.8705	22.2352
P50991	CCT4	21.2841	21.5166	21.3554	21.3658	21.6961	21.6482	21.5139	21.6213	21.5262	21.5794	21.4643	21.4753	21.7296	21.8705	21.645	21.6302
P50995	ANXA11	17.8541	18.024	17.8155	17.6729	18.0804	18.0962	17.9876	17.8711	18.0361	18.0824	18.0234	17.8972	18.163	18.2318	18.1294	17.9301
P51116	FXR2	17.3388	17.1531	17.0409	17.2507	17.4345	17.2455	17.2294	17.2928	17.4052	17.2756	17.2613	17.3966	17.3307	17.2516	17.2381	17.4392
P51148-2	RAB5C	17.9342	17.8122	18.091	18.1557	17.8545	17.753	18.2551	18.2127	17.7861	17.593	18.3507	18.3871	17.7421	17.7117	18.1775	18.0893
P51151	RAB9A	15.2292	14.8694	15.5056	15.4658	15.4149	15.376	15.364	15.5471	15.4927	15.1025	15.4651	15.6456	15.6154	15.3878	15.5174	15.6921
P51153	RAB13	16.2953	16.3482	16.2151	16.8936	16.3226	16.2943	16.2293	17.0996	16.3134	16.3036	16.2826	17.4074	16.2642	16.321	16.3223	16.9921
P51398-2	DAP3	18.7588	19.0048	18.8444	19.8789	18.8966	18.9793	18.7464	20.2251	18.8023	18.8296	18.8149	20.3128	18.7803	19.0814	18.786	20.0409
P51452	DUSP3	18.4958	18.4835	18.5515	18.1753	18.688	18.718	18.6924	18.3371	18.6961	18.6389	18.6702	18.322	18.8812	18.7866	18.8432	18.6161
P51531-2	SMARCA2	14.3452	14.3452	14.3559	14.1475	14.497	14.5844	14.6351	14.3924	14.5137	14.6261	14.6603	13.8874	14.6993	14.6749	14.9319	14.2846
P51571	SSR4	17.9856	17.6432	17.9327	18.0104	18.1482	17.826	17.9363	18.0706	18.1026	17.6137	18.0054	18.0625	18.0538	17.7135	17.9566	18.0177
P51572	BCAP31	17.8634	17.8212	17.6738	18.3144	17.9286	17.7211	17.8495	18.4215	17.8284	17.7194	17.8249	18.4176	17.6651	17.7157	17.72	18.3318
P51580	TPMT	15.8188	15.8967	15.6885	15.7078	16.0515	16.1568	15.8584	15.9257	16.0103	16.0391	15.818	15.9609	16.1808	16.1359	16.0045	15.9461
P51608	MECP2	19.016	18.6176	19.0405	18.3591	18.7373	18.8999	19.1226	18.3029	18.8004	18.9297	18.9343	18.0203	19.0383	18.745	19.0648	18.4954
P51610	HCFC1	15.4945	15.6049	15.5436	15.4065	15.6956	15.7715	15.6643	15.6798	15.7536	15.8027	15.7194	15.6864	15.8136	15.833	15.7937	15.9021
P51665	PSMD7	17.696	17.6877	17.7272	17.6738	18.0962	18.0637	18.0364	18.0485	17.8317	17.8296	17.7445	17.9517	18.0833	18.0802	18.0244	17.9891
P51692	STAT5B;STAT5A	17.8144	17.7346	17.7041	17.5504	17.8673	17.9075	17.8423	17.7633	17.8577	17.8317	17.7801	17.5981	17.8983	17.8949	17.9979	17.6888
P51858	HDGF	21.4553	21.4586	21.3925	20.5603	21.3169	21.8134	21.7316	20.5895	21.4015	22.0206	21.5332	20.102	21.645	21.5943	21.7644	20.8603
P51948	MNAT1	18.8084	18.5358	18.9059	18.2682	19.0843	18.9402	19.1791	18.4582	19.0493	18.7647	19.0567	18.2591	19.3243	19.0165	19.3243	18.695
P51970	NDUFA8	16.3298	16.5001	16.3234	17.4711	16.5432	16.6282	16.5148	17.7431	16.4615	16.5049	16.4357	17.8416	16.5185	16.688	16.5741	17.624
P51991-2	HNRNPA3	16.5034	16.3855	16.4594	16.563	16.4358	16.3414	16.5406	16.6096	16.4151	16.4119	16.3694	16.5236	16.3977	16.5427	16.5114	16.4196
P52209-2	PGD	21.0074	21.0601	21.0831	21.0163	21.3537	21.2656	21.1997	21.2399	21.2337	21.1249	21.135	21.1736	21.3967	21.3622	21.3128	21.2618
P52272-2	HNRNPM	22.635	22.6442	22.7883	22.4853	22.8002	22.6473	22.8575	22.5964	22.6693	22.5916	22.8403	22.3358	22.7939	22.9614	22.7697	22.6612
P52298	NCBP2	19.1591	19.1804	19.1507	18.9287	19.3113	19.2838	19.5695	19.0101	19.1597	19.2525	19.4978	18.9642	19.3869	19.4328	19.5858	19.1128
P52435	POLR2J	15.9681	16.0174	15.9894	16.1576	16.0999	16.0687	16.0687	16.0609	16.1236	16.0916	16.0081	15.8896	16.3303	16.4375	16.2391	16.0584
P52597	HNRNPF	20.8021	20.6765	20.7742	20.169	20.7733	20.5462	20.8972	20.182	20.6632	20.4947	20.8902	19.9842	20.7565	20.884	20.901	20.2913
P52701	MSH6	22.9827	22.7966	22.9751	22.5946	23.3021	23.1539	23.0791	22.6989	23.3751	23.0135	23.0364	22.2957	23.5043	23.2094	23.257	23.033
P52788	SMS	19.5345	19.5827	19.59	19.5827	19.7538	19.8262	19.7375	19.7104	19.756	19.6987	19.7486	19.7513	19.9473	19.9074	19.9248	19.8731
P52789	HK2	17.3282	17.3463	17.2351	17.8144	17.5376	17.4225	17.2889	17.9928	17.4439	17.3734	17.2977	17.9948	17.5349	17.562	17.4043	17.8307
P52815	MRPL12	15.7709	16.1019	15.9497	16.228	16.0687	16.2281	15.9736	16.6527	16.1129	16.1848	15.9717	16.9587	16.048	16.3681	16.1178	16.7546
P52888	THOP1	18.0613	18.1366	17.9928	17.8191	18.1938	18.399	18.1911	18.0026	18.2756	18.4495	18.1312	18.0879	18.3669	18.373	18.3169	18.2481
P52907	CAPZA1	17.7765	17.7696	17.7346	17.9582	18.0132	17.9632	17.7755	18.1169	17.9795	17.9744	17.7938	18.1274	18.0774	18.0758	18.0155	18.1404
P53004	BLVRA	12.7723	13.1411	12.7534	11.814	13.4109	13.2163	13.3072	12.2541	12.8702	13.4376	13.2392	11.9471	13.168	13.5077	13.3629	12.8273
P53350	PLK1	18.0017	17.7458	18.0992	18.217	18.5601	18.1338	18.2051	18.3631	18.4139	17.9213	18.1375	18.2174	18.3779	18.1294	18.2669	18.2573
P53367-3	ARFIP1	15.9309	15.9969	15.8967	15.7203	16.078	16.2138	16.2697	15.8024	16.0658	16.1908	16.2222	15.8914	16.2974	16.2483	16.2777	15.8927
P53396	ACLY	21.9742	22.2126	21.9915	22.2581	22.3854	22.4032	22.1015	22.3511	22.2442	22.2772	22.0647	22.2914	22.4194	22.475	22.2352	22.4308
P53582	METAP1	17.6092	17.364	17.6122	17.5852	17.8239	17.6992	17.6484	17.7146	17.8416	17.6531	17.7005	17.7604	18.0043	17.8419	17.8297	17.8762
P53597	SUCLG1	17.499	18.1418	17.8634	18.8084	17.6503	18.3565	17.9577	19.1621	17.741	18.1676	17.8327	19.6287	17.5532	18.2329	18.0215	19.1733
P53611	RABGGTB	18.1309	18.1502	18.0766	17.9023	18.3045	18.3535	18.2854	18.1681	18.3025	18.3522	18.1855	18.1597	18.4624	18.4478	18.3512	18.2608
P53618	COPB1	17.7949	17.8431	17.7144	18.2838	18.0637	17.9402	17.8219	18.4487	17.9609	17.9343	17.8435	18.4872	17.9878	17.9818	17.9316	18.4177
P53701	HCCS	14.1964	13.9837	14.2099	14.0696	14.1335	14.3268	13.9846	14.2661	14.2552	14.1606	14.0502	14.5856	14.2861	14.355	14.3638	14.9619
P53999	SUB1	20.7957	20.6293	20.7806	20.3701	20.8782	21.0814	21.0634	20.4987	20.8992	20.9928	20.8698	20.2591	21.0104	20.9443	21.0435	20.5728
P54098	POLG	17.2087	17.3388	17.2901	17.7513	17.4473	17.5049	17.4092	17.9993	17.4116	17.5059	17.4074	18.155	17.5222	17.6726	17.5349	17.9506
P54132	BLM	20.2731	20.1275	20.3728	19.9495	20.7437	20.6356	20.7485	20.2423	20.6886	20.4717	20.6632	20.0779	20.6856	20.4979	20.6446	20.2953
P54136	RARS	20.4923	20.3222	20.2971	20.6487	20.7023	20.4775	20.2935	20.8651	20.5757	20.4218	20.3045	20.8249	20.6146	20.5284	20.3648	20.7858
P54198	HIRA	18.8387	18.7034	19.0011	18.5358	19.3677	19.1442	19.3451	18.9367	19.2999	19.0855	19.2169	18.7854	19.4724	19.291	19.384	19.2143
P54259	ATN1	15.3445	15.3076	15.3505	15.1858	15.4959	15.4256	15.6606	15.3778	15.4045	15.5342	15.5212	15.3204	15.7446	15.604	15.6096	15.3631
P54277	PMS1	17.4248	17.5026	17.3023	17.1571	17.7693	17.575	17.5207	17.3779	17.7165	17.562	17.6634	17.1605	17.9373	17.6516	17.9056	17.4499
P54578-2	USP14	19.0786	19.3192	19.1187	18.9803	19.349	19.5682	19.3233	19.202	19.292	19.4881	19.2157	19.1628	19.5035	19.6295	19.4747	19.4346
P54725-3	RAD23A	14.7207	14.909	14.9494	14.7511	14.9337	15.2566	15.0794	14.8963	14.9108	14.9933	14.9655	15.0563	15.4552	15.2197	15.2447	15.1657
P54727	RAD23B	16.7103	17.0025	16.7184	16.3262	17.1197	17.558	17.1613	16.5658	17.0283	17.3089	16.864	16.4151	17.3506	17.4596	17.266	16.976
P54886	ALDH18A1	21.1625	21.2008	21.2903	23.3258	21.3642	21.1127	21.1466	23.569	21.1551	20.9832	21.1985	23.6421	20.8633	21.2666	21.13	23.0636
P54920	NAPA	18.7876	18.7132	18.8424	18.7172	19.075	18.9838	19.019	18.8898	19.0391	18.8524	18.9406	18.8609	19.2091	19.1313	19.1759	18.9926
P55010	EIF5	19.5127	19.1507	19.0552	19.6189	19.5682	19.2489	19.1481	19.7812	19.4255	19.2335	19.1597	19.8061	19.502	19.2957	19.169	19.7262
P55036	PSMD4	19.8723	20.1068	19.9219	19.7311	20.2884	20.4475	20.4064	20.0127	19.9993	20.3018	20.0618	19.8283	20.3214	20.4719	20.4763	20.0509
P55060	CSE1L	21.207	21.5023	21.4329	21.0973	21.6552	21.7316	21.6032	21.2922	21.5642	21.6374	21.4982	21.135	21.776	21.8945	21.7838	21.4763
P55081	MFAP1	18.1393	18.0004	18.014	17.8264	18.1756	18.0144	18.2041	17.8796	18.1066	18.0072	18.2395	17.7583	18.1188	18.2526	18.2268	18.0155
P55084-2	HADHB	19.0405	19.5247	19.5181	19.8096	19.0939	19.5277	19.6332	20.2637	19.061	19.3933	19.6147	20.4218	19.061	19.4724	19.6058	20.2463
U3KQ90	ELL	14.0772	14.5045	13.7568	13.9132	14.1443	14.1015	14.3628	14.1335	13.959	14.3284	14.2552	14.2695	14.1807	14.4102	14.2953	14.6234
P55201-4	BRPF1	15.4922	15.3853	15.5453	15.1196	15.6147	15.4093	15.6663	15.279	15.5307	15.4821	15.6557	15.2152	15.656	15.6756	15.577	15.1797
P55263	ADK	16.8994	16.884	16.8563	16.6563	17.0983	17.3817	16.9686	16.8516	17.1164	17.3395	16.9667	16.8617	17.3847	17.3651	17.1985	17.055
P55795	HNRNPH2	19.7906	19.5602	19.8059	19.2817	19.77	19.5695	19.7636	19.3506	19.7273	19.4585	19.8061	19.2588	19.771	19.8424	19.8054	19.512
P55809	OXCT1	21.942	22.8186	22.3592	23.8086	22.1516	22.8575	22.496	24.0065	22.1806	22.7582	22.3358	24.011	21.9528	22.7862	22.4308	23.9972
P55884	EIF3B	20.5427	20.1502	20.2298	20.3744	20.6482	20.344	20.2981	20.4564	20.5872	20.2784	20.3194	20.3729	20.6223	20.3202	20.3324	20.4651
P56134-3	ATP5J2	15.4583	15.9797	15.8506	16.539	15.6686	16.0842	15.9932	16.7498	15.5957	16.0825	16.0268	16.9151	15.6233	16.0826	15.9566	16.6745
P56181-2		18.0718	18.3394	17.9813	19.024	18.1872	18.3167	18.2603	19.3051	18.1808	18.3704	18.2038	19.5836	18.1214	18.4165	18.2374	19.1087
P56182	RRP1	15.5737	15.8356	15.4479	16.059	15.1904	15.6318	16.1272	15.4318	15.0482	15.9442	16.0153	15.1967	15.209	15.6808	15.7209	16.056
P56192	MARS	18.6144	18.4444	18.37	18.8401	18.8182	18.5585	18.492	18.9566	18.6281	18.5821	18.516	18.9865	18.6092	18.6577	18.546	18.8645
P56270-2	MAZ	16.288	16.1379	16.2674	15.9497	16.4876	16.3538	16.6166	16.1132	16.3694	16.3542	16.631	15.8666	16.6615	16.5695	16.7372	16.321
P56282-2	POLE2	19.9506	19.6697	20.2639	19.1141	20.1622	20.035	20.1107	19.1088	20.3308	19.8563	20.2417	19.0366	20.4017	20.1987	20.4205	19.6131
Q5VTU8	ATP5EP2;ATP5E	17.8979	19.1215	18.2742	19.7137	18.1288	18.8543	18.8247	19.9457	17.9259	18.7694	18.5608	20.0228	17.8297	19.0408	18.4624	19.7294
P56385	ATP5I	16.185	16.7371	16.318	16.7132	16.3246	16.741	16.6005	17.0766	16.3399	16.8121	16.4945	17.4099	16.4443	16.8257	16.5801	17.2699
P56537	EIF6	18.634	18.5163	18.6348	18.479	18.7003	18.8258	18.7343	18.6221	18.7565	18.8401	18.6666	18.5919	18.8602	18.8107	18.8107	18.7291
P56545	CTBP2	19.2957	19.439	19.3302	19.1174	19.7072	19.7375	19.7538	19.3266	19.6	19.7139	19.605	19.108	19.9743	20.045	19.955	19.5543
P57081	WDR4	15.939	15.9882	15.9969	15.7112	16.1954	16.2875	16.2491	15.9387	16.1573	16.2744	16.2744	15.8263	16.3453	16.4196	16.3088	16.0804
P57088	TMEM33	15.9515	15.9128	16.1529	16.3111	16.107	15.9182	15.8254	16.5787	16.0268	15.8319	16.0208	16.4244	15.8703	16.0105	16.0061	16.4843
P57740	NUP107	17.8047	17.6812	17.848	17.4797	17.9198	17.6645	17.8521	17.4473	17.7705	17.5693	17.7087	17.5144	17.6804	17.6057	17.7468	17.5416
P58012	FOXL2	14.6059	14.7207	14.406	14.5161	14.63	14.8773	14.9759	14.7969	14.6869	15.0826	14.8162	14.7954	15.0073	14.9573	15.0309	14.6836
P58317	ZNF121	13.9132	13.7388	14.1627	13.1756	14.1413	14.1661	14.3878	13.2954	14.1546	14.3552	14.2843	12.9312	15.2686	14.7827	15.0973	14.1414
P58546	MTPN	19.0858	19.364	18.9486	18.5494	19.3093	19.6361	19.2489	18.8488	19.3806	19.627	19.1395	18.6369	19.6429	19.6781	19.4881	19.1275
P60174	TPI1	21.0815	21.7526	20.9549	20.8063	21.2022	22.0858	21.2932	21.0128	21.3239	22.1178	21.1249	21.1198	21.6012	21.9932	21.5001	21.3707
P60468	SEC61B	14.4872	13.6979	14.1964	14.6412	14.5086	14.0796	14.3924	14.6894	14.3552	14.0842	14.125	14.5238	14.5123	13.6248	14.45	14.5984
P60510	PPP4C	17.3796	17.3681	17.3143	17.1277	17.5114	17.6417	17.5189	17.2818	17.4759	17.5144	17.4628	17.3348	17.6726	17.719	17.6351	17.451
P60709	ACTB	16.6955	16.4261	16.7665	17.0879	16.8168	16.7113	16.5592	17.1981	16.7629	16.697	16.5992	17.4786	16.6792	16.8078	16.61	17.3728
P60842	EIF4A1	21.3295	21.2998	21.1714	21.3925	21.5358	21.4239	21.2568	21.5723	21.4069	21.3885	21.2168	21.5134	21.4662	21.4781	21.3079	21.5573
P60866	RPS20	19.8219	19.1864	19.2325	19.6354	19.7664	19.2925	19.3872	19.7964	19.6471	19.3608	19.378	19.7082	19.6895	19.2639	19.3008	19.5674
P60903	S100A10	17.2256	16.8645	16.9225	16.961	17.2669	17.0229	16.8774	17.2144	17.1368	16.8069	16.9335	17.2489	17.2516	16.9567	17.0177	17.2795
P60953	CDC42	17.8662	17.8634	17.6608	18.3225	17.9644	17.7633	17.7712	18.5139	17.8242	17.6415	17.8123	18.5118	17.7827	17.7769	17.7514	18.2526
P60981	DSTN	19.9953	20.0989	20.133	19.9691	20.2859	20.4727	20.215	20.1784	20.3969	20.2484	20.167	20.1208	20.5558	20.5204	20.3707	20.269
P60983	GMFB	15.8482	16.0409	15.693	15.5127	16.0075	16.2691	15.9785	15.628	16.1032	16.2245	15.9165	15.6424	16.229	16.2578	16.1669	15.949
P61006	RAB8A;RAB8B	18.3551	18.3308	18.5035	18.4909	18.5866	18.4354	18.6755	18.6642	18.4644	18.415	18.6867	18.7113	18.6841	18.7125	18.807	18.6446
P61019	RAB2A;RAB2B	17.1296	17.0079	17.375	17.2516	17.2928	17.1081	17.4413	17.4085	17.2306	17.0437	17.4836	17.3734	17.24	17.1676	17.4992	17.4539
P61024	CKS1B	17.2614	17.4075	16.9407	16.7315	17.3821	17.6263	17.4757	16.939	17.4913	17.7563	17.3223	16.7935	17.7129	17.8124	17.8419	17.1835
P61026	RAB10	16.8298	16.8308	17.0757	17.201	16.9899	16.8262	17.1803	17.3685	16.8922	16.7935	17.2964	17.4557	16.7711	16.8325	17.0761	17.1856
P61081	UBE2M	18.9351	18.8848	18.9854	18.715	19.316	19.2579	19.2289	18.9718	19.2559	19.2142	19.166	18.7641	19.5152	19.3566	19.3744	19.1313
P61086-2	UBE2K	15.5811	15.5162	15.7613	15.6238	15.753	15.8738	15.8664	15.6956	15.8666	15.8053	15.8525	15.6221	15.9954	15.9236	16.0119	15.7579
P61088	UBE2N;UBE2NL	15.4658	15.7581	15.2058	15.2276	15.5161	15.869	15.5747	15.4959	15.5441	15.8916	15.4154	15.3506	15.8497	15.9889	15.7288	15.5634
X6RFL8	RAB14	17.3217	17.0747	17.6513	17.5235	17.3566	17.2669	17.8507	17.6317	17.3789	17.1437	17.8189	17.6385	17.4753	17.3091	17.761	17.5487
P61158	ACTR3	18.9434	18.8021	18.8123	19.2032	19.1561	19.0241	18.8821	19.3832	19.0961	18.904	18.8931	19.4538	19.1098	18.9926	18.938	19.3984
P61160	ACTR2	19.4709	19.4863	19.3457	19.6283	19.6493	19.637	19.4584	19.8764	19.5652	19.6437	19.43	19.9339	19.6355	19.6762	19.5369	19.8606
P61163	ACTR1A;ACTR1B	17.7272	17.4846	17.6466	17.9928	17.9804	17.6695	17.5865	18.1443	17.8869	17.5	17.7259	18.1582	17.8441	17.6651	17.7012	18.0342
P61201	COPS2	19.1768	19.2777	19.2647	18.9885	19.4813	19.5196	19.3301	19.2045	19.3742	19.4427	19.2856	19.0402	19.6295	19.6131	19.5049	19.2864
P84077	ARF1;ARF3	18.8795	18.8864	18.7502	18.5129	19.025	19.164	18.7386	18.7904	19.0277	19.0292	18.705	18.6454	19.274	19.1733	19.0011	18.9621
U3KPY1	POLR2F	14.9625	15.0833	14.8975	15.3076	15.0362	15.1904	15.2844	15.4567	15.0398	15.3471	15.0476	15.5249	15.2326	15.2867	15.3878	15.5123
P61221	ABCE1	19.3203	18.9342	19.0703	19.245	19.4059	19.252	19.3071	19.3951	19.3993	19.1523	19.1289	19.3544	19.4312	19.1561	19.1912	19.3962
P61244-2	MAX	16.8183	16.7877	16.6757	16.6114	17.0337	17.0671	17.1668	16.7889	17.0655	17.073	17.0114	16.6827	17.1823	17.1498	17.1759	16.8109
P61247	RPS3A	22.1631	21.7016	21.658	22.143	22.2182	21.8357	21.9216	22.0613	22.0206	21.8289	21.8433	21.7277	22.0217	21.7182	21.7054	21.989
P61254	RPL26	21.2097	21.1207	20.9276	21.4586	21.2656	21.1262	21.2175	21.4807	21.0762	21.0706	21.0913	21.4468	21.0551	21.1755	21.0366	21.2666
P61289	PSME3	20.5543	20.4629	20.7456	20.3222	20.9517	20.7612	20.9983	20.4775	20.7845	20.6418	20.8944	20.1751	21.0614	20.8877	21.1071	20.6104
P61313	RPL15	21.2998	20.3728	20.7625	20.8232	21.1173	20.6659	20.9517	20.8582	21.0706	20.6282	20.8824	20.6603	20.9656	20.3374	20.6048	20.6697
P61353	RPL27	20.7625	20.2659	20.418	20.7337	20.813	20.501	20.6399	20.7876	20.7199	20.5416	20.5648	20.7845	20.7096	20.4193	20.5434	20.6378
P61513	RPL37A	19.156	18.2274	18.6665	18.7965	19.1104	18.4425	18.8591	18.748	19.0725	18.4309	18.824	18.5443	18.9603	18.3081	18.6414	18.5569
P61586	RHOA	19.0489	18.8253	19.0122	19.2755	19.2456	19.042	19.0356	19.4674	19.1628	18.8735	19.0822	19.4936	19.1461	19.1004	19.1506	19.4456
P61604	HSPE1	20.2456	21.6321	20.7048	22.4228	20.3504	21.2767	20.7588	23.0561	20.2867	21.2592	20.7845	23.2452	19.9864	21.4018	20.7674	22.6363
P61758	VBP1	19.4739	19.1603	19.4691	19.3702	19.7297	19.6029	19.6447	19.5558	19.7539	19.3577	19.6032	19.535	19.9064	19.6523	19.841	19.6115
P61956-2	SUMO2	19.7046	19.7982	19.7069	19.1062	21.1909	21.2175	21.4935	20.0659	21.079	21.302	21.2064	19.4978	18.0478	18.5363	18.4954	18.404
P61964	WDR5	20.024	20.0872	20.1652	19.6873	20.3871	20.3781	20.399	19.8328	20.3847	20.3831	20.2959	19.6236	20.5796	20.5592	20.5671	20.0567
P61970	NUTF2	16.544	16.5778	16.5832	16.477	16.7677	16.7889	16.7142	16.6657	16.8899	16.7443	16.6841	16.4854	16.9214	16.893	16.8098	16.6603
P61978-3	HNRNPK	22.2581	22.2727	22.3062	21.9327	22.3418	22.2021	22.3854	21.8839	22.1939	22.0647	22.3637	21.8553	22.3031	22.4194	22.3621	22.0806
P61981	YWHAG	18.6038	18.7724	18.4115	18.4377	18.8095	18.785	18.6525	18.6107	18.6758	18.7904	18.7211	18.6403	18.8241	18.8697	18.762	18.5938
P62081	RPS7	20.9276	20.2914	20.5622	20.66	20.9282	20.6315	20.6964	20.7523	20.8386	20.6632	20.6557	20.7149	20.9094	20.5121	20.689	20.7241
P62136	PPP1CA	20.3147	20.2839	20.3461	20.0342	20.576	20.4604	20.3817	20.1801	20.4999	20.3729	20.3969	20.008	20.6668	20.5712	20.5796	20.3044
P62140	PPP1CB	16.178	16.0988	16.228	15.9855	16.3056	16.2435	16.281	16.1568	16.2744	16.21	16.1754	16.0507	16.3345	16.2038	16.3105	16.1253
P62191	PSMC1	20.2298	20.4338	20.2731	20.2488	20.6659	20.7649	20.6069	20.516	20.4799	20.5497	20.4218	20.4309	20.6573	20.7774	20.6856	20.5712
P62195	PSMC5	20.7986	21.034	20.9052	20.7543	21.2798	21.409	21.2497	21.1061	21.0682	21.0913	21.0085	21.0212	21.2307	21.4181	21.2946	21.1232
P62241	RPS8	21.6842	20.881	21.2603	21.2603	21.617	21.1173	21.4096	21.262	21.5459	21.184	21.4015	21.1496	21.5001	20.9204	21.1906	21.3266
P62244	RPS15A	19.9413	19.245	19.5199	19.6247	19.8715	19.4617	19.4382	19.7982	19.7607	19.4666	19.5083	19.5905	19.872	19.3823	19.3521	19.5
P62249	RPS16	20.8121	20.295	20.3603	20.6613	20.8181	20.3817	20.4743	20.8079	20.6418	20.3876	20.4494	20.5376	20.7611	20.3097	20.3142	20.5592
P62258	YWHAE	20.535	20.7456	20.4136	20.5037	20.7842	20.9487	20.6356	20.7162	20.7496	20.9266	20.5872	20.6418	20.8877	21.0203	20.8349	20.794
P62269	RPS18	19.362	19.1187	18.8035	19.302	19.3471	19.1922	18.9351	19.5308	19.2799	19.2829	18.9441	19.3663	19.3609	19.1618	18.89	19.4849
P62273	RPS29	17.1309	16.7248	16.7866	17.1873	17.1404	16.9108	16.855	17.6734	17.1915	17.3308	17.0535	17.632	17.2884	16.9891	16.911	17.272
P62277	RPS13	20.9794	20.3461	20.5319	20.6417	20.8718	20.5831	20.5895	20.7121	20.7654	20.6078	20.5497	20.5833	20.845	20.3898	20.4571	20.6386
P62280	RPS11	21.1714	20.538	20.7337	20.7957	21.1578	20.7703	20.9634	20.9025	21.0212	20.7871	20.8738	20.6829	21.0671	20.5796	20.7639	20.7691
P62304	SNRPE	17.3408	17.3083	17.5493	17.1338	17.5827	17.6099	17.558	17.267	17.6044	17.465	17.5421	17.2818	17.8058	17.7791	17.7692	17.4613
P62306	SNRPF	19.746	19.4709	19.6162	19.0003	19.8072	19.7037	19.7037	19.1561	19.7044	19.6236	19.6533	18.7939	19.8854	19.8007	19.8424	19.265
P62310	LSM3	16.9319	17.069	16.7714	16.8207	17.1247	17.1706	16.9899	17.1091	17.0892	17.237	16.8859	16.8899	17.2785	17.4322	17.1322	17.1223
P62316	SNRPD2	19.979	19.8408	19.9933	19.6021	20.104	19.9997	20.1837	19.7261	19.9855	19.8563	20.1503	19.6376	20.12	20.0903	20.2166	19.7145
P62318	SNRPD3	19.5555	19.3787	19.7201	18.6304	19.6852	19.5536	19.8017	18.8027	19.6243	19.412	19.673	18.5513	19.8054	19.7714	19.8595	18.7863
P62380	TBPL1	14.6859	14.6756	14.8544	14.6204	14.9898	15.0875	15.0301	14.8457	15.0671	14.9417	15.0078	14.969	15.2732	15.1724	15.2867	15.1
P62424	RPL7A	22.2727	21.4186	21.8406	21.7417	22.1403	21.6961	21.9883	21.6482	22.1178	21.7478	21.9631	21.4141	22.053	21.4662	21.7382	21.5357
P62487	POLR2G	16.8113	16.6999	16.864	16.6832	16.9797	16.9096	16.8526	16.857	17.0192	16.85	16.8486	16.7669	17.0948	17.0948	17.0622	16.8257
P62495	ETF1	19.912	19.4843	19.5853	19.5308	19.9158	19.7571	19.6927	19.6742	19.9204	19.6777	19.627	19.6673	19.9517	19.6494	19.718	19.7516
P62633-2	CNBP	19.1715	18.7611	18.9828	18.9841	19.2543	18.8436	19.1719	19.0024	19.0414	18.7761	19.191	18.983	19.2317	19.0581	19.2802	19.0464
P62699	YPEL5	13.4504	13.5356	13.3584	13.0657	13.5632	13.6124	13.6386	13.3763	13.6178	13.4572	13.6497	13.5226	13.8843	13.8348	13.6876	13.5424
P62701	RPS4X	22.4589	21.5747	21.9846	22.0056	22.3659	21.8814	22.0341	22.0574	22.2614	21.8225	22.0206	21.9177	22.2352	21.7099	21.9071	22.053
P62750	RPL23A	21.4329	20.9346	21.034	21.1498	21.4016	21.1997	21.3243	21.1077	21.2933	21.2538	21.2494	20.996	21.3079	21.0021	21.1584	21.0838
P62753	RPS6	21.8154	21.4093	21.5424	21.5107	21.8189	21.6032	21.6855	21.5139	21.7667	21.5642	21.6302	21.4184	21.7535	21.4672	21.5388	21.4662
P62805	HIST1H4A	24.9035	23.8086	24.9035	23.2571	24.5969	24.5969	24.8682	23.1416	24.6606	24.6606	24.8168	22.6336	24.4891	23.5684	24.4891	23.1674
P62820	RAB1A	19.364	19.3203	19.7613	19.5687	19.3872	19.4278	19.8663	19.77	19.3577	19.306	19.8784	19.8119	19.3371	19.3828	19.7894	19.7392
P62829	RPL23	21.1801	20.535	20.8472	20.747	21.1506	20.8181	20.9487	20.8531	21.0178	20.7467	20.9331	20.7136	21.0453	20.7271	20.845	20.8025
P62851	RPS25	19.1286	18.367	18.5797	18.6997	19.0861	18.4961	18.6317	18.8095	18.9334	18.516	18.7983	18.773	19.0006	18.5061	18.6469	18.876
P62854	RPS26;RPS26P11	19.8821	19.088	19.4556	19.5381	19.7477	19.3626	19.6062	19.5763	19.6909	19.4064	19.4991	19.4711	19.6703	19.2233	19.3697	19.3551
P62857	RPS28	18.4435	18.4121	18.1405	18.658	18.5585	18.5311	18.4619	18.6365	18.5328	18.6249	18.4	18.6639	18.6577	18.5992	18.474	18.638
P62875	POLR2L	16.9037	16.6715	16.989	16.529	17.1514	16.9326	17	16.5321	16.9919	16.9747	17.0102	16.5063	17.2075	17.1357	17.1918	16.8002
P62877	RBX1	18.4181	18.3034	18.4724	18.0292	18.7281	18.5537	18.7201	18.2203	18.6229	18.4761	18.6096	17.8524	18.841	18.685	18.7756	18.3987
P62879	GNB2;GNB1;GNB4	17.4584	17.3578	17.4353	17.5634	17.6784	17.4887	17.4787	17.6853	17.5981	17.4467	17.6022	17.7005	17.6219	17.6294	17.6568	17.8115
Q59GN2	RPL39P5;RPL39	17.9813	17.4262	17.635	17.7654	17.6908	17.5874	17.7276	17.8432	17.6891	17.6267	17.8078	17.9897	17.5056	17.5824	17.3332	17.5659
P62899	RPL31	20.4219	19.9741	20.118	20.1948	20.3465	20.156	20.3126	20.3153	20.1973	20.1682	20.2442	20.2841	20.2824	20.12	20.2031	20.2259
P62906	RPL10A	21.8808	21.3047	21.4384	21.5937	21.8108	21.5273	21.5653	21.6778	21.7523	21.5294	21.5642	21.5207	21.7382	21.3346	21.4326	21.645
P62913	RPL11	21.3265	20.8783	20.9429	21.0815	21.3422	21.0209	21.0846	21.1997	21.1529	21.0178	21.0545	21.0462	21.2709	20.9551	21.0021	21.1071
P62917	RPL8	22.278	21.8082	21.9742	22.0841	22.0574	21.7994	21.9017	21.8229	21.8926	21.7277	21.7955	21.6272	21.8169	21.5001	21.6244	21.5638
P62937	PPIA	22.9222	23.2679	22.7556	22.5023	23.0561	23.4692	23.0561	22.6791	23.1501	23.607	22.9632	22.4423	23.344	23.4604	23.1583	22.9614
P62942	FKBP1A;FKBP12-Exin;FKBP12-Exip2	17.7128	18.0039	17.6286	18.0357	18.0049	18.2078	18.0485	18.3793	18.0203	18.2971	17.9391	18.3343	17.9566	18.208	17.8583	18.1366
P62979	RPS27A;UBC;UBB;UBA52	20.5603	20.3057	20.0989	20.2298	20.7523	20.9119	20.8531	20.4338	20.0888	19.9924	20.0267	19.7486	20.5178	20.3423	20.3448	20.1272
P62993	GRB2	18.5741	18.6348	18.5994	18.3849	18.8225	18.8385	18.8095	18.5822	18.7548	18.8545	18.7076	18.584	18.878	18.9256	18.8722	18.7882
P62995-3	TRA2B	19.9866	19.8789	20.0112	19.4709	20.0315	19.7128	20.0961	19.5196	19.86	19.605	20.0344	19.1738	19.8595	20.0095	19.9341	19.6182
P63000	RAC1;RAC2	16.5412	16.5984	16.4974	16.8106	16.7585	16.5545	16.4504	17.0401	16.6249	16.5673	16.5412	17.1199	16.6219	16.7037	16.5162	17.121
P63104	YWHAZ	20.3701	20.5235	20.2456	20.1246	20.6124	20.7322	20.516	20.3343	20.6115	20.7496	20.4548	20.2616	20.7774	20.8123	20.6766	20.5434
P63151	PPP2R2A	18.9342	18.9648	18.8567	18.9074	19.1651	19.1464	19.1021	19.0573	19.1608	19.1551	19.0243	19.011	19.3152	19.2654	19.2198	19.2052
P63167	DYNLL1	18.4649	18.376	18.5461	18.3052	18.8644	18.69	18.7885	18.4855	18.7276	18.5551	18.7142	18.2335	18.9926	18.7911	18.9062	18.4624
P63173	RPL38	20.9109	20.4713	20.343	20.6653	20.8972	20.6685	20.4629	20.7612	20.8475	20.7199	20.503	20.7496	20.9185	20.5386	20.4691	20.7821
Q8WVC2	RPS21	18.8232	18.7467	18.6546	18.8021	18.9545	18.9459	18.8519	18.9023	18.8718	18.8649	18.7761	18.877	19.0231	18.95	18.8327	18.8857
P63241	EIF5A;EIF5AL1	21.5023	21.1337	21.372	20.9314	21.5273	21.459	21.5906	21.1234	21.5794	21.2386	21.5563	20.9966	21.6933	21.5064	21.6832	21.2464
P63244	GNB2L1	21.2903	20.9164	20.9697	21.1337	21.3695	21.0773	21.0073	21.2718	21.2704	21.0369	21.0289	21.2494	21.3266	21.1071	21.0104	21.3844
P63272	SUPT4H1	18.1855	18.3024	18.2682	17.8557	18.4765	18.5991	18.4754	18.0103	18.4651	18.5336	18.4447	17.928	18.6404	18.6634	18.6431	18.1958
P63279	UBE2I	18.5676	18.6304	18.6103	18.2224	19.042	19.1226	18.9621	18.3546	19.1131	19.1171	18.8866	18.2128	18.6715	18.5762	18.4847	18.4421
P63313	TMSB10	17.1361	18.1243	16.5767	16.9319	17.2144	18.2881	17.0842	17.2315	17.4074	18.6674	16.9081	17.3642	17.7468	18.2364	17.5254	17.6351
P67775	PPP2CA;PPP2CB	18.4966	18.9638	18.4322	18.5715	18.7997	18.922	18.7295	18.7304	18.5955	18.6852	18.5715	18.5669	18.6867	19.1098	18.745	18.7369
P67809	YBX1	20.4437	20.2282	19.5161	20.3837	20.284	20.0401	20.0776	20.5484	20.2085	20.1973	20.0072	20.5127	19.9834	20.0567	19.8731	20.5538
Q5SRQ6	CSNK2B;CSNK2B-LY6G5B-1181;CSNK2B-LY6G5B--991	19.1201	19.1419	19.206	18.8035	19.3961	19.4142	19.3626	19.0286	19.464	19.3685	19.2772	18.9118	19.5614	19.5638	19.4409	19.3166
P67936	TPM4	19.7236	20.0159	19.344	20.0712	19.8592	19.8997	19.536	20.3126	19.7574	19.9311	19.6065	20.4548	19.7937	20.1328	19.6814	20.3324
P68133	ACTA1;ACTC1;ACTG2;ACTA2	19.744	19.3255	19.245	20.3603	19.9021	19.3832	19.3051	20.5522	19.6571	19.3237	19.3424	20.5548	19.597	19.4468	19.3834	20.4456
P68036-2	UBE2L3	16.8922	16.7756	16.8469	16.8922	17.0881	17.178	16.9729	17.052	17.0813	17.0942	16.8178	17.018	17.3651	17.2421	17.1548	17.1037
Q5VTE0	EEF1A1P5;EEF1A1	22.749	22.5583	22.346	23.2679	22.9377	22.6752	22.4481	23.4692	22.728	22.6693	22.4188	23.3655	22.7461	22.6363	22.3983	23.344
P68363	TUBA1B	18.4192	18.1587	18.3007	18.9176	18.7234	18.3192	17.9804	19.1301	18.5236	18.1975	18.136	19.1171	18.4073	18.3412	18.1188	18.9636
P68366-2	TUBA4A	18.6093	18.3015	18.1502	19.0048	18.7904	18.3854	18.1787	19.2249	18.587	18.2439	18.2051	19.1872	18.4986	18.2909	18.1958	19.0745
P68371	TUBB4B	22.346	22.3592	22.0965	23.2404	22.6752	22.3321	22.0574	23.4452	22.4752	22.2442	22.1761	23.3048	22.4123	22.3798	22.0939	23.1893
P68402	PAFAH1B2	15.349	15.5414	15.1996	15.0191	15.6264	15.8024	15.3715	15.2671	15.5286	15.8666	15.2767	15.2593	15.7917	15.8399	15.5855	15.3399
P68431	HIST1H3A;HIST3H3;H3F3C;H3F3B;H3F3A	20.3272	19.5672	21.0815	18.8567	20.3896	20.7588	21.073	18.6502	21.0527	20.1503	20.8069	17.8668	21.0935	19.9852	20.9389	18.9216
P78318	IGBP1	16.2778	16.3396	16.2325	16.2151	16.5175	16.445	16.6133	16.2684	16.4228	16.4054	16.4272	16.1573	16.4736	16.5385	16.5144	16.3409
P78332	RBM6	15.498	15.5056	15.4631	15.4183	15.606	15.5194	15.5194	15.526	15.4998	15.5286	15.6286	15.8432	15.7256	15.7209	15.6504	15.6096
P78337	PITX1	14.9896	14.7702	14.8694	14.2239	15.0483	15.1116	15.3795	14.5222	15.2767	15.4293	15.2698	14.5858	15.7196	15.4552	15.7642	14.901
P78345	RPP38	16.431	16.421	16.3787	15.88	16.5545	16.6613	16.6385	16.0178	16.5766	16.7458	16.566	16.0731	16.8225	16.7226	16.7944	16.3313
P78346	RPP30	18.297	18.1959	18.4872	18.014	18.6107	18.5075	18.6038	18.1756	18.5769	18.3799	18.5696	18.0754	18.7756	18.5843	18.7749	18.3524
P78347	GTF2I	23.0627	22.9943	23.1605	22.8855	23.522	23.351	23.7523	23.1539	23.4232	23.2517	23.6885	22.6122	24.2525	23.6975	24.3738	23.5239
P78371	CCT2	22.1085	22.4008	22.1321	22.5522	22.5238	22.5055	22.3158	22.895	22.4107	22.4651	22.2614	22.7808	22.5141	22.6991	22.475	22.8231
P78406	RAE1	17.7041	17.4393	17.701	17.8122	17.8141	17.5865	17.8208	17.9268	17.7021	17.6075	17.701	17.795	17.8466	17.6733	17.7292	17.5208
P78413	IRX4	15.7679	15.641	15.7951	15.5361	15.9615	15.9615	16.0609	15.5926	15.9912	16.0246	16.0947	15.6003	16.2728	16.0911	16.3014	15.7169
P78417	GSTO1	15.0985	15.2746	14.755	14.5218	15.1606	15.5512	14.8691	14.7181	15.1832	15.5519	14.8102	14.8397	15.4003	15.523	15.1425	15.0501
P78527	PRKDC	22.9943	23.1292	23.1292	23.0075	23.4237	23.234	23.1771	23.234	23.2517	23.0796	23.1764	22.9632	23.3938	23.4187	23.344	23.4187
P79522-2	PRR3	13.7473	13.5003	13.8367	13.1051	13.9457	13.7165	13.9898	13.5632	13.8595	13.6097	13.9133	13.4376	14.1119	13.9501	13.9816	13.7338
P81605	DCD	15.4611	15.0328	15.5308	15.7323	15.034	15.6836	15.8538	15.3944	15.3133	15.1906	15.004	15.7739	15.238	15.3071	15.323	15.8429
P82663	MRPS25	16.588	16.477	16.6741	18.024	16.7643	16.7448	16.4885	18.2673	16.4854	16.6677	16.3849	18.141	16.4642	16.8778	16.4797	17.7378
P82664	MRPS10	17.3874	17.4724	17.4042	18.5237	17.5002	17.4595	17.4325	18.8591	17.48	17.4557	17.4421	18.9343	17.451	17.6697	17.4221	18.6312
P82673	MRPS35	18.3654	18.5405	18.3581	19.8539	18.5054	18.4871	18.3897	20.1857	18.4527	18.3634	18.4035	20.2554	18.3065	18.6241	18.3758	19.718
P82675	MRPS5	19.4017	19.607	19.3754	20.8354	19.536	19.543	19.4796	21.1727	19.4395	19.4711	19.4463	21.3178	19.3521	19.6814	19.3916	20.9176
P82909	MRPS36	15.4056	15.6748	15.5361	16.3202	15.359	15.606	15.3623	16.5986	15.2208	15.5463	15.2682	16.7543	15.1145	15.5988	15.2895	16.3723
P82912-2	MRPS11	18.1927	18.316	18.2573	19.3904	18.3282	18.3022	18.327	19.6431	18.2449	18.3119	18.3443	19.7716	18.2096	18.3811	18.2459	19.4328
P82914	MRPS15	17.3562	17.5893	17.3986	18.3503	17.6008	17.5453	17.575	18.6866	17.5452	17.5739	17.5278	18.6872	17.5854	17.7251	17.5968	18.5025
P82921	MRPS21	14.0844	14.2605	13.976	15.6544	14.3054	14.0366	13.9811	16.0166	14.121	14.0929	14.1137	16.0153	14.0757	14.3192	14.0388	15.9859
P82932	MRPS6	13.2428	13.6382	13.0546	14.3329	13.4702	13.4017	13.5112	14.7885	13.5152	13.7437	13.4822	14.7189	13.6932	13.9136	13.7771	14.3192
P82933	MRPS9	19.9337	20.1639	20.0621	21.4329	20.1206	20.1324	20.0677	21.779	20.0461	20.0746	20.1107	22.0373	19.8606	20.2995	19.9966	21.5616
Q5JSL0	HMGN5	19.3149	19.2735	19.0797	18.5179	18.9661	19.5302	19.4011	18.5537	19.2179	19.79	19.306	18.3475	19.3434	19.2116	19.3782	18.7171
P82979	SARNP	19.6535	19.9075	19.6591	19.4782	19.8298	20.0098	20.0098	19.6167	19.7808	20.0134	19.86	19.4751	20.039	20.1927	20.1448	19.6419
P83111	LACTB	13.1999	13.3802	13.5177	14.0218	13.3341	13.4661	13.441	14.2571	13.145	13.2161	15.4714	14.4501	13.2859	13.4081	13.1955	13.9985
P83369	LSM11	14.8128	14.8544	14.9223	14.8885	15.0956	15.1441	15.0213	14.9608	15.0251	15.0482	15.1547	15.3218	15.2029	14.999	15.1333	15.2944
P83916	CBX1	19.8636	19.9454	19.7374	19.4801	20.0826	20.2184	20.2326	19.6672	20.0802	20.2365	20.0802	19.4666	20.2718	20.2402	20.3842	19.9064
P84022	SMAD3	14.0029	13.9566	13.9306	13.7388	14.2809	14.1993	14.1065	13.9217	14.3525	14.1546	14.302	13.835	14.4814	14.2761	14.5608	14.1775
P84090	ERH	19.5731	19.2842	19.5142	19.4596	19.723	19.3471	19.7072	19.5164	19.4711	19.1375	19.6191	19.2829	19.5108	19.4741	19.5868	19.3828
P84101-4	SERF2	15.7537	16.012	15.4322	15.6399	15.829	15.9932	16.1715	15.4825	15.5463	16.6587	15.7739	15.6286	15.604	15.8988	15.8092	17.0019
P84103	SRSF3	20.4501	20.2639	20.3628	20.0397	20.4717	20.0677	20.3504	20.0608	20.2649	19.9475	20.3768	19.7957	20.2566	20.4197	20.2657	20.1549
P85037	FOXK1	18.9968	18.9828	19.0209	18.7355	19.1131	19.264	19.324	18.8838	19.1248	19.3341	19.2459	18.8545	19.3793	19.3243	19.4436	18.925
P98170	XIAP	15.4095	15.2343	15.4516	15.1608	15.4937	15.4722	15.4528	15.3874	15.5348	15.263	15.5603	15.298	15.6141	15.5828	15.6696	15.4343
P98175-2	RBM10	18.6103	18.6234	18.6185	18.376	18.7811	18.6988	18.8305	18.5054	18.6771	18.6935	18.8168	18.4447	18.8369	18.9462	18.9181	18.6963
P98179	RBM3	18.7218	18.8035	18.3034	17.9955	18.5732	18.6135	18.6135	17.7933	18.5063	18.6563	18.5576	17.7194	18.6256	18.9416	18.5412	18.0294
Q00059	TFAM	19.7396	20.0583	19.8561	21.1251	19.9591	20.0221	19.9419	21.4388	19.7983	19.8997	19.834	21.6467	19.7581	20.1614	19.885	21.1755
Q00325-2	SLC25A3	18.7975	18.8476	19.8384	19.8888	18.7843	18.8898	19.8269	19.8615	18.6507	18.7895	19.7716	19.9116	18.6815	18.8052	19.7351	19.6355
Q00403	GTF2B	19.4061	19.2685	19.5477	19.0122	19.6711	19.639	19.8449	19.063	19.6768	19.6164	19.7253	18.7675	19.9303	19.7566	19.9852	19.3392
Q00534	CDK6	19.3192	19.4412	19.377	18.9449	19.6139	19.8191	19.6217	19.1042	19.7098	19.7852	19.4881	18.9769	19.9723	19.915	19.8606	19.3934
Q00653	NFKB2	17.7879	17.8191	17.7879	18.0109	18.0571	17.9718	17.9644	18.162	17.9645	17.9795	18.0174	18.2282	18.0718	18.0626	18.0538	18.1855
Q00688	FKBP3	19.6984	19.302	19.2439	19.4728	19.6079	19.5729	19.3832	19.5695	19.5704	19.5812	19.2884	19.6571	19.5868	19.3585	19.4485	19.6455
Q00796	SORD	18.7551	18.6364	18.7205	18.7046	18.9522	18.8247	18.8472	18.8569	18.8826	18.8185	18.7922	18.8735	19.0444	18.9282	18.9883	19.0525
Q00839	HNRNPU	24.0709	24.1734	24.0709	23.361	24.1031	23.7523	24.1031	23.522	24.011	23.7843	24.2768	23.1914	23.8955	24.2525	24.0725	23.6074
Q01085	TIAL1	19.1615	18.8837	19.0692	19.1715	19.2619	18.8856	19.1352	19.252	19.0855	18.7777	19.1767	19.1833	19.0174	19.0006	19.0836	19.0763
Q01105	SET;SETSIP	20.7887	21.0216	20.7986	20.1601	20.9849	21.5055	21.163	20.2884	21.1074	21.5226	20.9638	20.0541	21.3329	21.4869	21.4018	20.7146
Q01167	FOXK2	17.4962	17.3648	17.5026	17.1156	17.6734	17.7219	17.8545	17.3443	17.6354	17.6583	17.5839	17.1802	17.679	17.5553	17.7129	17.4753
Q01469	FABP5	19.7311	19.9316	19.6021	19.7015	19.9748	20.0896	19.9829	19.8997	20.0101	20.1075	19.8969	19.7634	20.1301	20.2259	20.1506	19.9874
Q01518	CAP1	17.6666	17.4131	17.6486	17.6986	17.7146	17.6569	17.5327	17.8159	17.7393	17.5094	17.4385	18.0136	17.7251	17.709	17.6618	17.9764
Q01581	HMGCS1	18.9828	19.0548	18.882	18.5897	19.1	19.3437	18.9984	18.7614	19.1238	19.3523	18.915	18.7499	19.3984	19.3392	19.1478	18.8795
Q01658	DR1	17.0409	17.0461	16.9744	16.6216	17.0373	17.3499	17.4309	16.7677	17.0942	17.4873	17.0775	16.4894	17.4177	17.1735	17.4779	16.7632
Q01664	TFAP4	17.4075	17.1571	17.3255	16.8715	17.3796	17.2769	17.5002	17.0048	17.3519	17.2166	17.5164	16.8695	17.3936	17.2075	17.3533	17.1403
Q01780	EXOSC10	20.0957	19.979	20.1895	19.9264	20.3325	20.2935	20.4564	20.0459	20.4218	20.2906	20.454	20.0802	20.382	20.2463	20.4197	20.1684
Q01813	PFKP	17.7109	17.9085	17.6199	17.8494	17.9363	17.9324	17.6695	18.0538	17.8765	17.8991	17.6616	18.1086	17.9477	18.0129	17.8758	17.9979
Q01831	XPC	20.0863	19.8567	20.2327	19.7414	20.2795	20.3325	20.6257	19.9591	20.2065	20.5182	20.3128	20.1859	20.403	20.0948	20.5033	21.5463
Q01970-2	PLCB3	14.2725	14.3884	14.1054	14.1256	14.356	14.448	14.5552	14.1873	14.1648	14.4928	14.3819	14.0929	14.2149	14.536	14.3907	14.4742
Q01995	TAGLN	16.5145	16.8183	16.288	15.9417	16.7559	16.9424	16.7132	16.2138	16.6945	17.0804	16.5009	16.2414	16.8491	17.0172	16.6644	16.4469
Q02413	DSG1	14.8285	14.9005	15.0439	15.338	15.0794	15.2303	15.8362	15.5161	15.1375	14.9391	15.0928	15.3178	15.1839	15.1916	15.3047	15.831
Q02535	ID3	14.753	14.862	14.4048	14.2099	14.6976	14.6259	14.6319	14.6758	14.776	14.904	14.8674	14.6669	14.8708	14.693	14.7437	14.5892
Q02543	RPL18A	20.7837	20.0458	20.2776	20.3103	20.7322	20.2859	20.4294	20.366	20.6372	20.2975	20.3433	20.0719	20.6289	20.0992	20.2371	20.3202
Q02790	FKBP4	19.9065	20.0854	19.8499	19.9555	20.1925	20.317	20.0459	20.1925	20.1237	20.307	19.9513	20.1538	20.269	20.4103	20.2111	20.366
Q02809	PLOD1	16.7629	16.6448	16.7888	16.9527	17.003	16.8781	16.798	17.1197	17.0114	16.8159	16.8771	17.1563	17.0689	16.911	16.8718	17.0455
Q02878	RPL6	21.7903	21.0415	21.3425	21.2699	21.6778	21.3009	21.6123	21.2835	21.6302	21.3844	21.5417	21.0545	21.5638	21.0551	21.3244	21.4546
Q02880-2	TOP2B	22.1522	22.0305	22.2376	21.8467	22.4481	22.3854	22.4134	21.996	22.4031	22.2614	22.3478	21.6743	22.5666	22.3152	22.4869	22.2252
Q03111	MLLT1	16.9557	16.8556	17.0217	16.9823	17.1037	16.9686	17.1091	17.2285	16.9597	17.0616	17.0933	17.2613	17.0962	17.1223	17.0574	17.1973
Q03112-8	MECOM	16.8344	16.685	16.9527	16.4237	17.2785	17.0064	17.2669	16.7268	17.3437	16.941	17.2849	16.6487	17.5165	17.0922	17.4098	16.9396
Q03164-2	KMT2A	17.1034	16.9443	17.1831	16.5648	17.2315	17.1981	17.4943	16.5278	17.2336	17.2877	17.4052	16.246	17.5254	17.3629	17.5746	17.0198
Q03169	TNFAIP2	14.7891	15.0046	14.4779	14.4779	14.9666	15.0558	15.1065	14.4234	14.8211	15.2175	15.0319	14.2724	15.0051	15.2169	15.1284	14.7476
Q03252	LMNB2	21.5937	21.3391	21.6925	21.1983	21.3485	20.9778	21.3137	21.0773	21.2064	20.7721	21.3319	21.0682	20.9145	20.9031	21.1113	20.9204
Q04446	GBE1	19.2129	19.1735	19.2584	19.2825	19.4451	19.4043	19.4043	19.3941	19.4166	19.327	19.3196	19.3383	19.5951	19.4981	19.542	19.3946
Q04760-2	GLO1	18.657	19.0786	18.6698	18.5092	19.0561	19.5164	18.8752	18.7885	19.1221	19.4533	18.7777	18.6518	19.402	19.6336	19.1618	18.9642
Q04837	SSBP1	18.9873	19.6835	19.0472	20.1619	19.2838	19.6819	19.2045	20.5744	19.2691	19.6768	19.1259	20.7585	19.238	19.872	19.3031	20.4544
Q04917	YWHAH	17.1338	17.0343	16.9254	16.9827	17.2889	17.309	17.1645	17.1476	17.2679	17.2818	17.1403	17.1164	17.2905	17.2809	17.2884	17.2453
Q05048	CSTF1	19.3935	19.344	19.4709	19.1201	19.639	19.4595	19.6493	19.2925	19.545	19.3633	19.5514	19.0985	19.6943	19.6878	19.6923	19.3297
Q5T760	SRSF11	18.1243	18.1951	18.1393	17.6024	18.2881	18.3897	18.2775	17.6806	18.2622	18.3565	18.2591	17.5542	18.4604	18.5897	18.5241	17.8124
Q05932-3	FPGS	13.2845	13.1337	13.3155	13.1337	13.6124	13.7059	13.5489	13.5429	13.7379	13.5152	13.5085	13.5085	13.9985	13.8685	13.6849	13.8843
Q05D32-2	CTDSPL2	19.1824	19.0371	19.0845	18.8294	19.0648	19.2543	19.252	18.9621	19.0661	19.3663	19.0938	18.9709	19.1087	19.0871	19.1628	19.0946
Q06124	PTPN11	17.3667	17.3367	17.3507	17.375	17.5327	17.6212	17.5053	17.5327	17.5533	17.6095	17.4638	17.5774	17.691	17.7061	17.6308	17.6003
Q06203	PPAT	15.8704	15.9204	15.874	15.8967	16.0472	15.9995	15.9995	16.0417	16.0527	15.9743	15.9183	16.1942	16.1956	16.0507	16.023	16.123
Q06265	EXOSC9	18.1753	18.1627	18.3373	17.9423	18.5102	18.4659	18.4713	18.1095	18.5658	18.4035	18.4727	18.0097	18.6383	18.546	18.5601	18.3361
Q06323	PSME1	16.6963	16.9927	16.6573	16.455	16.773	17.2671	16.7511	16.5905	16.722	17.0535	16.6263	16.5179	17.0455	17.2741	16.9673	16.7276
Q06546	GABPA	15.7458	15.6757	15.6618	15.0595	15.9012	16.078	16.0327	15.3008	15.9152	16.0268	15.998	15.293	16.1857	16.1094	16.1131	15.2972
Q06587	RING1	19.0209	18.9873	19.0823	18.9351	19.1994	19.1301	19.2815	19.09	19.1193	19.1425	19.1833	19.0456	19.2419	19.1594	19.3166	19.4312
Q06609-3	RAD51	18.0873	18.0766	18.1574	18.0259	18.2116	18.279	18.2363	18.1407	18.2044	18.3074	18.2031	18.1706	18.283	18.4012	18.3002	18.1993
Q06830	PRDX1	21.8002	22.046	21.6842	21.9055	22.1562	22.2382	21.8891	22.0858	22.0373	22.1761	21.8553	22.0085	22.2014	22.2835	22.0134	22.1104
Q07021	C1QBP	20.1803	20.6383	20.295	21.3425	20.2025	20.6887	20.3834	21.7552	20.2241	20.6829	20.3831	22.1388	20.1151	20.6612	20.4339	21.762
Q07065	CKAP4	19.1235	18.7294	18.8242	19.1591	19.264	18.8644	18.9661	19.2275	19.0938	18.87	18.9769	19.2228	19.0804	18.8929	18.9115	19.1011
Q07666	KHDRBS1	21.5747	21.5662	21.7526	20.8568	21.6032	21.5765	21.8305	20.8782	21.6094	21.3445	21.8225	20.5705	21.6969	21.7158	21.8285	20.9751
Q07820-2	MCL1	11.9137	11.9902	11.814	12.7298	12.0917	12.1036	12.1036	12.9304	12.1353	12.2769	12.0513	13.0685	12.1273	12.4279	12.1925	12.9288
Q07864	POLE	20.6293	20.645	20.8586	20.3789	20.8818	20.8435	20.8782	20.5393	20.8944	20.7885	20.9414	20.454	20.9902	21.0151	21.0453	20.7774
Q08211	DHX9	22.1951	22.4228	22.4228	22.181	22.496	22.4481	22.4769	22.1763	22.4423	22.2914	22.4423	21.8868	22.5505	22.7357	22.5432	22.3798
Q08752	PPID	17.9039	17.9023	17.8311	17.9856	18.1538	18.0344	18.0538	18.1271	18.0707	17.9925	18.0285	18.1649	18.2143	18.1474	18.1829	18.1559
Q08945	SSRP1	21.9181	21.6751	22.0383	21.2462	22.1832	22.0221	22.1713	21.3614	22.1539	21.8704	22.1539	20.9928	22.369	22.0134	22.2414	21.5388
Q08J23	NSUN2	22.3062	22.4589	22.4853	22.2288	22.6473	22.8119	22.7494	22.3158	22.6369	22.7163	22.5656	22.133	22.8485	22.7586	22.7939	22.585
Q09028-3	RBBP4	20.0782	19.9933	20.0397	19.3324	20.3231	20.3231	20.4678	19.5536	20.3785	20.3551	20.3527	19.1509	20.4924	20.2913	20.4991	19.7731
Q09028-2	RBBP4	13.9938	14.1713	13.8578	13.6382	14.051	14.1628	14.2914	13.8102	14.1513	14.3963	14.2634	13.8205	14.2092	14.1843	14.3893	14.2015
Q09161	NCBP1	19.4142	19.5083	19.5827	19.1637	19.7185	19.7882	19.6881	19.3437	19.6827	19.6243	19.6562	19.1395	19.9648	19.9268	19.9183	19.6254
Q09666	AHNAK	20.4239	20.5698	20.1382	20.7683	20.61	20.5034	20.1925	20.9517	20.4544	20.5094	20.2688	21.1985	20.4479	20.5728	20.267	20.9606
Q0VG06	FAAP100;C17orf70	15.4424	15.2639	15.7514	15.2058	15.9643	15.6878	15.9685	15.5303	15.7863	15.3918	15.696	14.8746	16.0342	15.9221	16.0677	15.5904
Q10471-2	GALNT2	14.4978	14.6319	14.525	15.2639	14.6808	14.7151	14.458	15.6686	14.5981	14.5783	14.5502	15.8009	14.539	14.7614	14.6565	15.5565
Q10570	CPSF1	18.1017	18.1017	18.3144	17.9099	18.3854	18.2673	18.3029	18.0549	18.3207	18.1135	18.3261	17.9527	18.47	18.4553	18.4688	18.2364
Q10713	PMPCA	20.0219	20.577	20.1948	21.1625	20.1382	20.5106	20.2795	21.5653	20.1208	20.4449	20.1973	21.7737	20.0015	20.5558	20.1997	21.3889
Q12788	TBL3	18.8182	18.7919	18.9176	18.786	19.1042	19.0293	19.0527	18.8821	19.0462	18.9406	19.0878	18.8569	19.2006	19.1222	19.1313	19.0006
Q12789-3	GTF3C1	20.4029	20.3744	20.538	20.2121	20.6572	20.6509	20.7208	20.4131	20.6282	20.6237	20.7177	20.3911	20.837	20.8052	20.8788	20.5862
Q12792-4	TWF1	17.4859	17.4353	17.2308	17.18	17.5944	17.6275	17.5887	17.3726	17.6008	17.6671	17.4016	17.3273	17.8342	17.7367	17.6088	17.5532
Q12797-10	ASPH	16.0279	15.8342	16.0869	16.1019	16.1568	16.1532	16.024	16.3862	16.1515	16.034	16.0876	16.3319	16.1271	16.1888	16.0507	16.2946
Q12830-4	BPTF	20.5037	20.7887	20.4713	20.3772	20.6205	20.7684	20.8158	20.437	20.4686	20.8386	20.7871	20.4999	20.9258	20.837	20.8956	20.7194
Q12834	CDC20	14.1054	14.3175	14.1508	13.8851	14.4677	14.4014	14.4644	13.9414	14.6013	14.4618	14.4618	13.5731	14.6412	14.6234	14.6352	14.3706
Q12872	SFSWAP	14.9387	14.9494	14.7769	14.6018	15.0909	15.0407	14.92	14.6351	14.9309	15.1967	14.9993	14.7489	15.1916	15.347	15.3272	14.7827
Q12873	CHD3	18.9187	18.7637	19.024	18.4826	19.1481	19.1	19.359	18.7234	19.1022	19.076	19.292	18.469	19.3551	19.0804	19.4046	18.8497
Q12874	SF3A3	20.3728	20.5037	20.4598	20.0739	20.6625	20.618	20.7023	20.1837	20.5332	20.475	20.6339	20.0134	20.7486	20.981	20.8633	20.3524
Q12888	TP53BP1	19.3406	19.3168	19.2817	19.014	19.7617	19.6881	19.6915	19.1959	19.4943	19.4538	19.5046	19.0938	19.5175	19.5614	19.5843	19.3062
Q12904	AIMP1	17.7206	17.4584	17.4519	18.2656	17.8116	17.4368	17.3653	18.3415	17.6575	17.3859	17.538	18.4557	17.5109	17.5109	17.3821	18.0887
Q12906-7	ILF3	21.4826	21.5816	21.5937	21.0601	21.4851	21.5358	21.6407	21.073	21.423	21.4664	21.6242	20.9022	21.4763	21.7838	21.6302	21.2709
Q12931-2	TRAP1	21.0027	21.73	21.2642	22.7728	21.2279	21.6613	21.3225	23.2607	21.2132	21.5742	21.3001	23.3048	21.0861	21.7351	21.3329	22.9277
Q12972	PPP1R8	18.0561	17.9442	17.9706	17.5611	18.3167	18.2203	18.3849	17.7101	18.2823	18.2213	18.2571	17.3157	18.5079	18.3884	18.5808	17.864
Q13011	ECH1	18.5023	19.1667	18.8102	19.6661	18.7057	19.1268	18.9269	20.035	18.6547	19.0425	18.9098	20.2129	18.7977	19.5265	18.9958	20.062
Q13015	MLLT11	14.7625	14.4742	14.7891	14.6438	14.9608	15.1044	14.9808	14.8635	15.0214	14.9227	14.7444	14.9856	15.1186	15.1186	14.9711	15.0073
Q13057	COASY	17.0855	17.093	16.948	17.2388	17.2626	17.236	17.15	17.558	17.2222	17.2237	17.0554	17.6531	17.2824	17.2752	17.2468	17.53
Q13084	MRPL28	18.5913	18.8369	18.669	19.4691	18.8027	18.9111	18.7614	19.7853	18.7526	18.8931	18.8004	19.913	18.786	19.0106	18.7911	19.7814
Q13085	ACACA	23.8086	23.5725	23.5964	24.3692	24.326	23.8166	23.3458	24.326	24.2768	23.6885	23.3286	24.3183	23.5379	23.7502	23.3938	24.2525
Q13111	CHAF1A	21.9127	21.6292	21.8082	21.0323	22.0153	21.9605	22.1192	21.21	22.1388	21.9838	22.0405	21.3568	22.0806	22.0334	22.0806	21.9195
Q13112	CHAF1B	21.108	20.8354	20.9794	20.2046	21.2254	21.3159	21.3862	20.4833	21.3885	21.2737	21.2352	20.0822	21.2946	20.9258	21.2666	20.4296
Q13123	IK	19.2825	19.073	19.368	19.1824	19.4493	19.2619	19.4493	19.269	19.3496	19.1738	19.4328	19.3237	19.4294	19.4363	19.5298	19.3834
Q13126	MTAP	18.7034	18.8084	18.708	18.4538	18.9234	19.1021	18.8708	18.6699	18.9709	19.0737	18.7641	18.6518	19.1628	19.1289	19.0231	18.8844
Q13129	RLF	13.5177	13.7568	13.4808	14.3452	13.504	13.5489	13.6281	14.5157	13.3419	13.5962	13.5731	14.3284	13.7771	13.7433	13.5718	13.9501
Q13131	PRKAA1;PRKAA2	16.881	16.6757	16.9148	17.0132	17.2285	17.11	16.9835	17.1568	17.1437	16.864	17.0698	17.1834	17.1481	17.0157	17.1429	17.2186
Q13148	TARDBP;TDP43	20.2488	20.1867	20.3887	20.037	20.5034	20.371	20.5744	20.1283	20.3804	20.1789	20.5182	20.1819	20.4763	20.5736	20.6146	20.3748
Q13151	HNRNPA0	20.6108	20.6108	20.6327	20.0946	20.6748	20.4833	20.7876	20.1046	20.4861	20.3293	20.7064	19.8178	20.5489	20.7132	20.7132	20.1847
Q13155	AIMP2	17.3173	17.0815	17.1943	17.3578	17.563	17.3309	17.0971	17.4345	17.4189	17.0384	17.0966	17.4522	17.5208	17.3506	17.2582	17.4728
Q13158	FADD	16.606	16.4962	16.8752	16.7561	16.8458	16.8598	16.735	16.8585	16.864	16.7054	16.7739	16.9667	16.9673	16.9167	16.9958	16.9673
Q13162	PRDX4	18.2509	18.5348	18.0223	18.2573	18.3565	18.4285	18.2296	18.3709	18.2357	18.2575	18.1883	18.3285	18.2318	18.5299	18.2049	18.4227
Q13177	PAK2	15.4278	15.6132	15.2276	15.3788	15.564	15.7113	15.4453	15.5948	15.5814	15.751	15.5441	15.7105	15.6824	15.7881	15.5634	15.6284
Q13185	CBX3	22.9367	22.8679	22.8477	22.1321	23.32	23.2778	23.3021	22.3321	23.3162	23.2452	23.1914	21.4664	23.5684	23.344	23.5379	22.7697
Q13200	PSMD2	20.2102	20.3057	20.2751	20.2236	20.5987	20.6205	20.5432	20.5106	20.4119	20.4321	20.3109	20.4147	20.5386	20.6638	20.5824	20.4854
Q13242	SRSF9	18.8687	18.6384	18.7933	18.7483	18.8708	18.5628	18.8898	18.861	18.6972	18.4984	18.8444	18.7647	18.7246	18.7563	18.7491	18.8241
Q13243-3	SRSF5	18.2119	17.7896	18.1538	17.8019	18.171	17.8292	18.2377	17.8124	18.0792	17.7184	18.277	17.5706	18.1772	18.0887	18.2806	18.0192
Q13257	MAD2L1	17.2623	17.3099	17.0893	16.9789	17.3685	17.4709	17.3757	17.1613	17.3734	17.5644	17.2306	17.1493	17.5407	17.5056	17.466	17.2172
Q13263	TRIM28	22.7587	22.7556	22.9367	22.5331	23.3406	23.0232	23.2607	22.786	23.1586	23.0522	23.2751	22.1806	23.6975	23.5043	23.6975	23.257
Q13283	G3BP1	20.9525	20.5275	20.5452	20.7986	21.0369	20.7503	20.6315	20.9186	20.9116	20.7136	20.6775	20.8386	20.981	20.7034	20.7146	20.9415
Q13315	ATM	15.7314	15.8176	16.0279	15.874	16.3931	16.1162	16.2943	15.7244	16.1095	15.8782	16.2536	15.4118	16.2093	16.1271	16.3378	15.9547
Q13330-3	MTA1	20.7258	20.6948	20.9496	20.2707	21.1598	21.1466	21.2835	20.5432	21.1405	21.0462	21.1926	20.2906	21.2814	21.2091	21.3207	20.7132
[truncated: 1,194 more rows]
