# Supplementary material for: Decitabine cytotoxicity is promoted by dCMP deaminase DCTD and mitigated by SUMO-dependent E3 ligase TOPORS
Source: EMBO J. 2024 May 17;43(12):6. doi: 10.1038/s44318-024-00108-2 (PMC11183266; doi:10.1038/s44318-024-00108-2)
Supplement: Supplementary file 3 — Dataset EV3 [file 44318_2024_108_MOESM3_ESM.xlsx]

## Sheet: Dataset EV3 legend
Dataset EV3: Statistical test results of changes in protein abundance in iPOND samples from HeLa TREx cells cells treated with EdU (untr) or EdU and 5-aza-dC (5azadC) or EdU, 5-aza-dC and SUMO E1 inhibitor (5azadC+Ub_E1i) or EdU, 5-aza-dC and ubiquitin E1 inhibitor (5azadC+Ub_E1i) as returned by limma. Four biological replicates were measured per condition. The excel file contains one sheet for e…

## Sheet: untr_vs_5aza
logFC	CI.L	CI.R	AveExpr	t	P.Value	adj.P.Val	B	qval	lfdr	comparison	Uniprot.ID	Protein.names	Gene.names
1.41295	0.956637	1.86927	19.9283	6.58808	7.76e-06	7.58e-05	3.82077	0.000149601	0.000433811	X5aza - untr	P61956-2	Small ubiquitin-related modifier 2	SUMO2
1.26594	0.865454	1.66643	19.0883	6.72547	6.11e-06	6.62e-05	4.06209	0.000117819	0.000422962	X5aza - untr	B8ZZN6	Small ubiquitin-related modifier 1	SUMO1
1.23762	0.7302	1.74503	19.0609	5.18941	0.000102885	0.000424104	1.21582	0.00148277	0.00580975	X5aza - untr	A0A7I2V5D0	DNA (cytosine-5)-methyltransferase 1	DNMT1
1.1398	0.898625	1.38097	15.222	10.0553	3.83e-08	4.31e-06	9.12712	3.96e-08	1.1e-07	X5aza - untr	O60825-2	6-phosphofructo-2-kinase/fructose-2,6-bisphosphatase 2;6-phosphofructo-2-kinase;Fructose-2,6-bisphosphatase	PFKFB2
1.02597	0.713594	1.33834	24.5142	6.98804	3.89e-06	4.96e-05	4.51577	7.01e-05	0.000180039	X5aza - untr	A0A7I2V490
0.794838	0.634679	0.954998	15.7638	10.559	1.98e-08	3.46e-06	9.7751	9.06e-09	3.37e-08	X5aza - untr	K7EM02	Katanin p60 ATPase-containing subunit A-like 2	KATNAL2
0.793297	0.594888	0.991705	18.1017	8.50693	3.43e-07	1.41e-05	6.95137	2.84e-06	1.06e-05	X5aza - untr	Q9Y6K1	DNA (cytosine-5)-methyltransferase 3A	DNMT3A
0.790793	0.658132	0.923454	16.7622	12.6828	1.57e-09	1.25e-06	12.2284	5.21e-12	4.6e-10	X5aza - untr	Q96RL1-3	BRCA1-A complex subunit RAP80	UIMC1
0.734968	0.57628	0.893656	21.5533	9.85419	5.02e-08	4.58e-06	8.8606	6.65e-08	3.28e-07	X5aza - untr	O96028	Histone-lysine N-methyltransferase NSD2	WHSC1
0.72671	0.332415	1.121	12.8316	3.92137	0.00131251	0.00298069	-1.33309	0.00811253	0.0464916	X5aza - untr	F5GZF0	Cyclin-dependent kinase 2-associated protein 1	CDK2AP1
0.700988	0.563623	0.838354	22.4983	10.8575	1.36e-08	2.89e-06	10.1463	3.46e-09	3.37e-08	X5aza - untr	P55072	Transitional endoplasmic reticulum ATPase	VCP
0.699656	0.290759	1.10855	16.0204	3.64056	0.00234446	0.00488727	-1.90738	0.0114812	0.0483842	X5aza - untr	P50219	Motor neuron and pancreas homeobox protein 1	MNX1
0.66355	0.410766	0.916334	16.5962	5.58497	4.82e-05	0.000252502	1.97885	0.000821211	0.00309297	X5aza - untr	P26358-2	DNA (cytosine-5)-methyltransferase 1	DNMT1
0.643075	0.414044	0.872107	20.547	5.97397	2.34e-05	0.000149933	2.70959	0.000428319	0.00175178	X5aza - untr	Q15004	PCNA-associated factor	KIAA0101
0.630903	0.48177	0.780037	15.6312	9.00086	1.66e-07	9.35e-06	7.6772	7.87e-07	3.39e-06	X5aza - untr	Q9UBC3-3	DNA (cytosine-5)-methyltransferase 3B	DNMT3B
0.622506	0.491143	0.75387	16.9827	10.0824	3.7e-08	4.31e-06	9.16276	3.71e-08	1.1e-07	X5aza - untr	Q14149	MORC family CW-type zinc finger protein 3	MORC3
0.615665	0.429868	0.801463	22.4073	7.0502	3.51e-06	4.7e-05	4.62173	6.33e-05	0.000180039	X5aza - untr	A0A087WVR3	E3 ubiquitin-protein ligase UHRF1	UHRF1
0.605961	0.411897	0.800026	17.0197	6.64348	7.05e-06	7.31e-05	3.91841	0.000136339	0.000433811	X5aza - untr	Q9Y4B4	Helicase ARIP4	RAD54L2
0.583843	0.428665	0.73902	17.2535	8.00506	7.42e-07	2.13e-05	6.18145	9.23e-06	3.21e-05	X5aza - untr	O75928	E3 SUMO-protein ligase PIAS2	PIAS2
0.575627	0.441314	0.709941	17.5102	9.1184	1.4e-07	8.6e-06	7.84541	5.75e-07	3.39e-06	X5aza - untr	Q9UER7-3	Death domain-associated protein 6	DAXX
0.575567	0.310283	0.840851	12.1598	4.61617	0.000318983	0.000975586	0.0788825	0.00332053	0.0153395	X5aza - untr	A0A494C194	Xaa-Pro dipeptidase	PEPD
0.573302	0.454632	0.691972	17.8604	10.2787	2.85e-08	4.12e-06	9.41796	2.17e-08	9.23e-08	X5aza - untr	Q9NXR7	BRCA1-A complex subunit BRE	BRE
0.568649	0.222035	0.915263	10.6023	3.49056	0.00319855	0.00634739	-2.21335	0.0136811	0.0677509	X5aza - untr	Q9NUQ3	Gamma-taxilin;Putative gamma-taxilin 2	TXLNG;TXLNGY
0.561308	0.409675	0.712941	17.5616	7.87597	9.09e-07	2.34e-05	5.97795	1.2e-05	3.51e-05	X5aza - untr	Q92889	DNA repair endonuclease XPF	ERCC4
0.55445	0.361503	0.747398	17.1054	6.11394	1.81e-05	0.000127559	2.9675	0.000336308	0.00141434	X5aza - untr	O75925-2	E3 SUMO-protein ligase PIAS1	PIAS1
0.533002	0.427286	0.638718	17.4966	10.7272	1.6e-08	3.19e-06	9.98537	5.41e-09	3.37e-08	X5aza - untr	M0R3F4	BRISC and BRCA1-A complex member 1	BABAM1
0.521726	0.317417	0.726034	19.9488	5.43317	6.44e-05	0.000304439	1.68831	0.00103169	0.00321516	X5aza - untr	Q96GN5-4	Cell division cycle-associated 7-like protein	CDCA7L
0.517762	0.367445	0.66808	16.6449	7.32854	2.2e-06	3.82e-05	5.08953	3.82e-05	0.000141442	X5aza - untr	Q15047-3	Histone-lysine N-methyltransferase SETDB1	SETDB1
0.510933	0.166485	0.85538	18.8754	3.15601	0.00638991	0.0113919	-2.89009	0.0197443	0.0874053	X5aza - untr	O95551	Tyrosyl-DNA phosphodiesterase 2	TDP2
0.510223	0.400837	0.61961	13.3495	9.92414	4.57e-08	4.42e-06	8.95382	5.47e-08	2.61e-07	X5aza - untr	Q8IYD8-2	Fanconi anemia group M protein	FANCM
0.507804	0.362275	0.653334	20.7749	7.42406	1.88e-06	3.47e-05	5.24755	3.14e-05	0.000116644	X5aza - untr	P46100-4	Transcriptional regulator ATRX	ATRX
0.498817	0.276414	0.72122	17.3841	4.77197	0.000233677	0.000764907	0.391082	0.00265094	0.00996577	X5aza - untr	Q16186	Proteasomal ubiquitin receptor ADRM1	ADRM1
0.498672	0.392558	0.604787	19.2733	9.99857	4.13e-08	4.31e-06	9.05241	4.5e-08	1.1e-07	X5aza - untr	Q8N2W9	E3 SUMO-protein ligase PIAS4	PIAS4
0.493322	0.355373	0.63127	17.2887	7.60869	1.39e-06	2.89e-05	5.54937	2.11e-05	9.64e-05	X5aza - untr	Q8IY92-2	Structure-specific endonuclease subunit SLX4	SLX4
0.491164	0.154438	0.82789	23.14	3.10346	0.00712083	0.0124928	-2.9953	0.0208574	0.0953117	X5aza - untr	P12004	Proliferating cell nuclear antigen	PCNA
0.485847	0.356776	0.614918	15.5435	8.00883	7.37e-07	2.13e-05	6.18735	9.15e-06	3.21e-05	X5aza - untr	Q9NS56-2	E3 ubiquitin-protein ligase Topors	TOPORS
0.47607	0.358138	0.594003	17.1854	8.58888	3.04e-07	1.34e-05	7.07395	2.35e-06	9.03e-06	X5aza - untr	O15360	Fanconi anemia group A protein	FANCA
0.469315	0.290242	0.648388	12.496	5.5761	4.91e-05	0.000255085	1.96196	0.000832759	0.00309297	X5aza - untr	O75182-3	Paired amphipathic helix protein Sin3b	SIN3B
0.467667	-0.150417	1.08575	18.345	1.60985	0.127844	0.153404	-5.6648	0.0753512	0.374429	X5aza - untr	O75446	Histone deacetylase complex subunit SAP30	SAP30
0.465346	0.321393	0.609299	14.7479	6.87784	4.7e-06	5.6e-05	4.32655	8.77e-05	0.000419929	X5aza - untr	P23497	Nuclear autoantigen Sp-100	SP100
0.460275	0.350064	0.570485	12.9822	8.88568	1.96e-07	1.04e-05	7.5107	1.09e-06	7.34e-06	X5aza - untr	E9PJD7	Cysteine and histidine-rich protein 1	CYHR1
0.454877	0.281214	0.62854	13.9875	5.57295	4.93e-05	0.000255794	1.95595	0.000836889	0.00309297	X5aza - untr	H0YLK1	Homeobox protein SIX5	SIX5
0.449474	0.0235588	0.875388	18.9339	2.24532	0.0399122	0.05453	-4.63105	0.0459042	0.206753	X5aza - untr	A8MUA9	Small ubiquitin-related modifier 3	SUMO3
0.44579	0.254595	0.636986	15.5271	4.96079	0.00016083	0.000583558	0.766402	0.00205234	0.00700748	X5aza - untr	Q96ES7	SAGA-associated factor 29 homolog	CCDC101
0.441485	0.0288351	0.854136	12.9471	2.27631	0.0375905	0.0517801	-4.5758	0.0447164	0.206753	X5aza - untr	A0A0A0MRX2		GOLGA6L10
0.439078	0.289507	0.588649	20.3334	6.24585	1.43e-05	0.000107829	3.20807	0.000267281	0.000832875	X5aza - untr	P62979	Ubiquitin-40S ribosomal protein S27a;Ubiquitin;40S ribosomal protein S27a;Polyubiquitin-C;Ubiquitin;Ubiquitin-60S ribosomal protein L40;Ubiquitin;60S ribosomal protein L40;Polyubiquitin-B;Ubiquitin	RPS27A;UBC;UBB;UBA52
0.437591	0.308174	0.567008	17.6927	7.19404	2.75e-06	4.24e-05	4.86485	4.92e-05	0.000146005	X5aza - untr	Q96MG7	Melanoma-associated antigen G1	NDNL2
0.431501	0.229364	0.633638	16.2575	4.54185	0.000370357	0.00110415	-0.0707669	0.00368511	0.0153395	X5aza - untr	M0R202	Zinc finger protein 446	ZNF446
0.43121	0.326672	0.535747	17.5847	8.77632	2.3e-07	1.15e-05	7.35108	1.46e-06	7.58e-06	X5aza - untr	O94888	UBX domain-containing protein 7	UBXN7
0.428649	0.332947	0.524351	19.1014	9.52968	7.84e-08	5.96e-06	8.42075	1.76e-07	1.6e-06	X5aza - untr	P54198	Protein HIRA	HIRA
0.426908	0.176582	0.677234	12.9393	3.62848	0.00240379	0.00497428	-1.93204	0.0116416	0.0483842	X5aza - untr	P53004	Biliverdin reductase A	BLVRA
0.426119	0.121569	0.730668	15.8125	2.97694	0.00923572	0.0156943	-3.24699	0.0237099	0.0953117	X5aza - untr	A0A0C4DGM2	Zinc finger and SCAN domain-containing protein 29	ZSCAN29
0.425714	0.355476	0.495951	20.7349	12.8957	1.24e-09	1.25e-06	12.4518	2.57e-12	1.31e-11	X5aza - untr	Q99460	26S proteasome non-ATPase regulatory subunit 1	PSMD1
0.425098	0.335943	0.514253	17.7407	10.1447	3.4e-08	4.31e-06	9.24417	3.17e-08	1.1e-07	X5aza - untr	Q6VMQ6-4	Activating transcription factor 7-interacting protein 1	ATF7IP
0.421673	0.307911	0.535435	16.8623	7.88633	8.94e-07	2.34e-05	5.99437	1.18e-05	3.51e-05	X5aza - untr	D6REL5	BRCA1-A complex subunit Abraxas	FAM175A
0.420983	0.208369	0.633597	18.1601	4.21279	0.000721839	0.0018452	-0.737976	0.00564705	0.0210713	X5aza - untr	Q9NRG0	Chromatin accessibility complex protein 1	CHRAC1
0.420342	0.343339	0.497344	18.5986	11.6143	5.37e-09	2.14e-06	11.0474	2.92e-10	1.74e-09	X5aza - untr	O00487	26S proteasome non-ATPase regulatory subunit 14	PSMD14
0.419069	0.213352	0.624786	23.4191	4.33424	0.000563643	0.00151618	-0.490963	0.00483053	0.0203689	X5aza - untr	P78347	General transcription factor II-I	GTF2I
0.418372	0.0806937	0.756051	16.7824	2.63607	0.0184625	0.0278332	-3.90996	0.0325184	0.146479	X5aza - untr	Q5T749	Keratinocyte proline-rich protein	KPRP
0.415973	0.338016	0.49393	18.9439	11.3529	7.35e-09	2.19e-06	10.7425	6.54e-10	1.74e-09	X5aza - untr	Q9NPG3-2	Ubinuclein-1	UBN1
0.413343	0.305737	0.52095	18.5342	8.17275	5.72e-07	1.89e-05	6.44242	6.33e-06	2.22e-05	X5aza - untr	E5RGZ2	Homeobox-containing protein 1	HMBOX1
0.411946	0.24104	0.582853	15.0715	5.12836	0.000115848	0.000463537	1.09638	0.00162215	0.00580975	X5aza - untr	Q96MF7	E3 SUMO-protein ligase NSE2	NSMCE2
0.411847	0.286948	0.536745	16.9894	7.01579	3.72e-06	4.87e-05	4.56314	6.7e-05	0.000180039	X5aza - untr	P54727	UV excision repair protein RAD23 homolog B	RAD23B
0.411778	0.324735	0.498821	20.4449	10.0653	3.78e-08	4.31e-06	9.14024	3.87e-08	1.1e-07	X5aza - untr	P54132	Bloom syndrome protein	BLM
0.410982	0.349738	0.472225	19.6422	14.2777	2.93e-10	7.62e-07	13.8158	6.64e-14	6.64e-14	X5aza - untr	Q8IY18	Structural maintenance of chromosomes protein 5	SMC5
0.40956	0.269915	0.549205	18.236	6.24007	1.44e-05	0.000108227	3.19759	0.000269774	0.000832875	X5aza - untr	Q96PU4	E3 ubiquitin-protein ligase UHRF2	UHRF2
0.403252	0.148325	0.658178	15.8492	3.36557	0.00414349	0.00792701	-2.46733	0.0157578	0.0677509	X5aza - untr	Q9BQI6	Ankyrin repeat domain-containing protein 32	ANKRD32
0.402399	0.281744	0.523054	18.1354	7.09594	3.25e-06	4.57e-05	4.69935	5.85e-05	0.000167207	X5aza - untr	Q6IQ21	Zinc finger protein 770	ZNF770
0.400586	-0.0151756	0.816347	14.9359	2.04997	0.0578932	0.0757726	-4.97022	0.0539267	0.240601	X5aza - untr	P20962	Parathymosin	PTMS
0.400572	0.282276	0.518867	18.4677	7.20459	2.7e-06	4.23e-05	4.88256	4.83e-05	0.000146005	X5aza - untr	Q9UJQ4	Sal-like protein 4	SALL4
0.397211	0.32668	0.467743	20.3487	11.9823	3.48e-09	2.14e-06	11.4656	9.61e-11	6.18e-10	X5aza - untr	C9JX88	26S protease regulatory subunit 7	PSMC2
0.396409	0.323795	0.469023	20.3824	11.615	5.36e-09	2.14e-06	11.0481	2.91e-10	6.18e-10	X5aza - untr	P43686	26S protease regulatory subunit 6B	PSMC4
0.396086	0.216449	0.575722	19.1556	4.69129	0.000274451	0.000868507	0.229675	0.0029777	0.0146649	X5aza - untr	Q9Y5Q9	General transcription factor 3C polypeptide 3	GTF3C3
0.393738	0.290175	0.4973	18.5383	8.08914	6.51e-07	2e-05	6.31277	7.67e-06	3.21e-05	X5aza - untr	A0A494C1E9	Nuclear factor NF-kappa-B p105 subunit;Nuclear factor NF-kappa-B p50 subunit	NFKB1
0.393692	0.33298	0.454404	18.3401	13.7968	4.78e-10	7.62e-07	13.3575	6.64e-14	6.64e-14	X5aza - untr	Q96SB8	Structural maintenance of chromosomes protein 6	SMC6
0.389125	0.184026	0.594224	12.9026	4.03666	0.00103537	0.00245977	-1.09736	0.0070407	0.0257284	X5aza - untr	Q8IYW5	E3 ubiquitin-protein ligase RNF168	RNF168
0.388496	0.26943	0.507563	17.6092	6.94216	4.21e-06	5.15e-05	4.4372	7.66e-05	0.000419929	X5aza - untr	Q9NXX6	Non-structural maintenance of chromosomes element 4 homolog A	NSMCE4A
0.388104	0.296848	0.479361	18.5888	9.04861	1.55e-07	8.98e-06	7.74574	6.95e-07	3.39e-06	X5aza - untr	R4GMR5	26S proteasome non-ATPase regulatory subunit 8	PSMD8
0.388094	0.308282	0.467905	21.112	10.3459	2.61e-08	3.97e-06	9.50437	1.78e-08	9.23e-08	X5aza - untr	P62195	26S protease regulatory subunit 8	PSMC5
0.387772	0.175719	0.599824	15.2357	3.89072	0.00139808	0.00314814	-1.39578	0.0084455	0.0464916	X5aza - untr	Q02413	Desmoglein-1	DSG1
0.386508	0.240871	0.532145	19.4579	5.64657	4.3e-05	0.000231026	2.0959	0.000743768	0.00286519	X5aza - untr	O95983-2	Methyl-CpG-binding domain protein 3	MBD3
0.386375	0.285526	0.487225	20.374	8.15143	5.91e-07	1.89e-05	6.40946	6.63e-06	3.04e-05	X5aza - untr	P28066	Proteasome subunit alpha type-5	PSMA5
0.38567	0.267645	0.503695	13.5615	6.95247	4.14e-06	5.1e-05	4.45489	7.5e-05	0.000382775	X5aza - untr	Q05932-3	Folylpolyglutamate synthase, mitochondrial	FPGS
0.382345	0.186906	0.577784	17.029	4.16238	0.00080017	0.00200545	-0.840719	0.00602537	0.0257284	X5aza - untr	Q5T5X7	BEN domain-containing protein 3	BEND3
0.381192	0.220799	0.541586	15.6616	5.05655	0.000133281	0.000509661	0.955345	0.00179592	0.00657093	X5aza - untr	Q9NPC8	Homeobox protein SIX2;Homeobox protein SIX1	SIX2;SIX1
0.380718	0.299628	0.461808	20.1437	9.98929	4.19e-08	4.31e-06	9.04015	4.59e-08	1.91e-07	X5aza - untr	P55036	26S proteasome non-ATPase regulatory subunit 4	PSMD4
0.379203	0.118591	0.639816	15.7061	3.0958	0.00723402	0.0126496	-3.0106	0.0210251	0.0953117	X5aza - untr	E9PK41	Sjoegren syndrome/scleroderma autoantigen 1	SSSCA1
0.378616	0.292744	0.464489	16.7017	9.38083	9.65e-08	6.84e-06	8.21486	2.74e-07	1.6e-06	X5aza - untr	Q8WV22	Non-structural maintenance of chromosomes element 1 homolog	NSMCE1
0.378601	0.226846	0.530355	23.0974	5.30808	8.18e-05	0.000356325	1.44673	0.00123463	0.00383145	X5aza - untr	Q14839-2	Chromodomain-helicase-DNA-binding protein 4	CHD4
0.378589	0.163766	0.593411	13.6588	3.7496	0.00187098	0.00402563	-1.68447	0.0100854	0.0483842	X5aza - untr	G3V5I8	Signal transducer and activator of transcription 6	STAT6
0.375372	0.195172	0.555572	19.4622	4.43204	0.000462249	0.0013027	-0.292658	0.00426177	0.0153395	X5aza - untr	P17275	Transcription factor jun-B	JUNB
0.37509	0.303767	0.446414	19.687	11.1892	8.98e-09	2.39e-06	10.5482	1.14e-09	7.69e-09	X5aza - untr	A0A024RA52	Proteasome subunit alpha type;Proteasome subunit alpha type-2	PSMA2
0.372992	0.270223	0.475762	20.9355	7.72204	1.16e-06	2.61e-05	5.73233	1.63e-05	6.91e-05	X5aza - untr	Q13330-3	Metastasis-associated protein MTA1	MTA1
0.371858	0.210215	0.533501	15.6361	4.8946	0.000183247	0.000639462	0.635253	0.00224262	0.00700748	X5aza - untr	Q0VG06	Fanconi anemia-associated protein of 100 kDa	FAAP100;C17orf70
0.371539	0.278098	0.464979	17.1741	8.45991	3.69e-07	1.45e-05	6.88065	3.15e-06	1.06e-05	X5aza - untr	Q9Y4E5-2	Zinc finger protein 451	ZNF451
0.370483	0.264514	0.476452	14.2748	7.43855	1.84e-06	3.41e-05	5.2714	3.05e-05	0.000115062	X5aza - untr	O14770	Homeobox protein Meis2;Homeobox protein Meis1	MEIS2;MEIS1
0.370419	0.171633	0.569205	14.8534	3.96465	0.00120059	0.00276985	-1.24456	0.0076877	0.0308338	X5aza - untr	Q9NX01	Thioredoxin-like protein 4B	TXNL4B
0.369888	0.205746	0.534031	16.623	4.79453	0.000223425	0.00073927	0.436126	0.00256905	0.00996577	X5aza - untr	Q5T0B9	Zinc finger protein 362	ZNF362
0.369604	0.157962	0.581245	14.9892	3.71563	0.00200713	0.00429542	-1.75394	0.0105097	0.0483842	X5aza - untr	H3BRY6	von Willebrand factor A domain-containing protein 9	VWA9
0.364994	0.286897	0.44309	17.9102	9.94377	4.45e-08	4.42e-06	8.97988	5.19e-08	1.91e-07	X5aza - untr	P51665	26S proteasome non-ATPase regulatory subunit 7	PSMD7
0.36264	0.166833	0.558448	18.6885	3.94043	0.00126196	0.00288023	-1.29409	0.00791519	0.0308339	X5aza - untr	P63279	SUMO-conjugating enzyme UBC9	UBE2I
0.362319	0.224443	0.500194	14.04	5.59115	4.77e-05	0.00025081	1.99062	0.000813218	0.00309297	X5aza - untr	C9J5J4	Protein lin-9 homolog	LIN9
0.361871	0.0649616	0.65878	22.966	2.59315	0.0201226	0.0300101	-3.99149	0.0338314	0.148337	X5aza - untr	Q13185	Chromobox protein homolog 3	CBX3
0.361167	0.249735	0.472598	19.4879	6.89598	4.56e-06	5.5e-05	4.35782	8.45e-05	0.000419929	X5aza - untr	Q13363-2	C-terminal-binding protein 1	CTBP1
0.361137	0.273567	0.448706	19.472	8.77438	2.31e-07	1.15e-05	7.34824	1.47e-06	7.58e-06	X5aza - untr	P49721	Proteasome subunit beta type-2	PSMB2
0.360926	0.208125	0.513726	16.113	5.02563	0.0001416	0.00053443	0.89445	0.00187645	0.00657093	X5aza - untr	Q16222-2	UDP-N-acetylhexosamine pyrophosphorylase;UDP-N-acetylgalactosamine pyrophosphorylase;UDP-N-acetylglucosamine pyrophosphorylase	UAP1
0.360548	0.243532	0.477564	14.2943	6.55564	8.22e-06	7.76e-05	3.76342	0.000158046	0.000614133	X5aza - untr	Q14997	Proteasome activator complex subunit 4	PSME4
0.358781	0.0752183	0.642344	12.6327	2.69201	0.0164952	0.0252974	-3.80296	0.0308735	0.137562	X5aza - untr	Q9P215	Pogo transposable element with KRAB domain	POGK
0.35746	0.260053	0.454867	17.3064	7.8079	1.01e-06	2.41e-05	5.86973	1.36e-05	3.51e-05	X5aza - untr	Q92830	Histone acetyltransferase KAT2A	KAT2A
0.357452	0.252764	0.46214	18.6472	7.26471	2.45e-06	3.99e-05	4.98323	4.32e-05	0.000146005	X5aza - untr	Q8TAT6	Nuclear protein localization protein 4 homolog	NPLOC4
0.357241	0.232181	0.482301	22.9405	6.0777	1.93e-05	0.000133313	2.90098	0.000358357	0.00141434	X5aza - untr	A6NHR9	Structural maintenance of chromosomes flexible hinge domain-containing protein 1	SMCHD1
0.356579	0.156836	0.556321	23.0761	3.79823	0.0016921	0.00372322	-1.585	0.00950076	0.0464916	X5aza - untr	Q13263	Transcription intermediary factor 1-beta	TRIM28
0.356123	0.128085	0.584161	15.1484	3.32269	0.00452803	0.00850972	-2.55418	0.0165046	0.0677509	X5aza - untr	A0A087WZ51	Tumor protein D54	TPD52L2
0.355789	0.289307	0.42227	16.1186	11.3865	7.06e-09	2.19e-06	10.782	5.98e-10	1.74e-09	X5aza - untr	Q9UNZ2-6	NSFL1 cofactor p47	NSFL1C
0.352301	0.175324	0.529279	18.1352	4.23539	0.000689307	0.00178128	-0.69196	0.00548968	0.0210713	X5aza - untr	H0YJV7	Transcriptional repressor protein YY1;Zinc finger protein 42 homolog	YY1;ZFP42
0.352233	0.0530954	0.651371	17.8485	2.50528	0.0239782	0.0351042	-4.15677	0.0366887	0.171124	X5aza - untr	E9PNC7	Dr1-associated corepressor	DRAP1
0.351977	0.215861	0.488093	19.63	5.50176	5.65e-05	0.000279627	1.81995	0.000933065	0.00316191	X5aza - untr	Q92766	Ras-responsive element-binding protein 1	RREB1
0.350565	0.270229	0.430901	20.6746	9.28442	1.11e-07	7.35e-06	8.08011	3.59e-07	2.48e-06	X5aza - untr	P25786	Proteasome subunit alpha type-1;Proteasome subunit alpha type	PSMA1
0.349551	0.233519	0.465583	15.6343	6.40961	1.06e-05	9.14e-05	3.50332	0.000204307	0.000680579	X5aza - untr	Q96G03	Phosphoglucomutase-2	PGM2
0.347122	0.265026	0.429218	19.6171	8.99615	1.67e-07	9.35e-06	7.67043	7.97e-07	3.39e-06	X5aza - untr	Q9Y263	Phospholipase A-2-activating protein	PLAA
0.346732	0.178819	0.514645	14.3965	4.39346	0.000499805	0.00138248	-0.370797	0.00447403	0.0153395	X5aza - untr	C9J4K0	Ashwin	C2orf49
0.346212	0.283558	0.408866	20.1215	11.7569	4.53e-09	2.14e-06	11.2109	2.03e-10	6.18e-10	X5aza - untr	Q96S55-2	ATPase WRNIP1	WRNIP1
0.346	0.257236	0.434764	19.4254	8.29343	4.75e-07	1.73e-05	6.62792	4.8e-06	2.22e-05	X5aza - untr	Q12888	Tumor suppressor p53-binding protein 1	TP53BP1
0.345691	0.258679	0.432704	17.0219	8.45287	3.73e-07	1.45e-05	6.87004	3.2e-06	1.06e-05	X5aza - untr	Q03112-8	MDS1 and EVI1 complex locus protein EVI1	MECOM
0.344893	0.21155	0.478236	13.5209	5.50313	5.63e-05	0.000279627	1.82258	0.000931149	0.00316191	X5aza - untr	Q6P2P2-2	Putative protein arginine N-methyltransferase 9	PRMT9
0.344796	0.242131	0.44746	18.4011	7.14559	2.99e-06	4.37e-05	4.78329	5.36e-05	0.000167207	X5aza - untr	Q9H147	Deoxynucleotidyltransferase terminal-interacting protein 1	DNTTIP1
0.344149	0.201969	0.486329	14.5149	5.14997	0.000111078	0.00045009	1.1387	0.00157208	0.00580975	X5aza - untr	Q13505-3	Metaxin-1	MTX1
0.343448	0.204377	0.482519	15.8669	5.25437	9.07e-05	0.00038679	1.34244	0.00134195	0.00580975	X5aza - untr	X6REB3		TCF3
0.342936	0.208938	0.476934	17.7356	5.44519	6.29e-05	0.000301557	1.71142	0.00101407	0.00321516	X5aza - untr	P24468-3	COUP transcription factor 2	NR2F2
0.342652	0.203188	0.482115	13.6882	5.22745	9.56e-05	0.000402068	1.29001	0.00139934	0.00580975	X5aza - untr	O95229	ZW10 interactor	ZWINT
0.342045	0.27783	0.406259	20.5196	11.3331	7.53e-09	2.19e-06	10.7191	6.88e-10	6.09e-09	X5aza - untr	P62191	26S protease regulatory subunit 4	PSMC1
0.341699	0.272696	0.410702	18.7934	10.5359	2.04e-08	3.46e-06	9.74604	9.66e-09	3.37e-08	X5aza - untr	Q9Y6J0	Calcineurin-binding protein cabin-1	CABIN1
0.340775	0.246061	0.435488	14.6613	7.65512	1.29e-06	2.77e-05	5.62452	1.9e-05	9.64e-05	X5aza - untr	J3KR33	Mediator of RNA polymerase II transcription subunit 19	MED19
0.340765	0.222553	0.458976	19.7863	6.13325	1.75e-05	0.000123983	3.00288	0.0003249	0.00141434	X5aza - untr	Q13547	Histone deacetylase 1	HDAC1
0.340718	0.0390311	0.642404	11.9112	2.4029	0.0293579	0.0418481	-4.34635	0.0401695	0.171124	X5aza - untr	Q96S94	Cyclin-L2	CCNL2
0.340663	0.20969	0.471637	16.1547	5.53399	5.31e-05	0.000268401	1.88161	0.000888736	0.00309297	X5aza - untr	O43298	Zinc finger and BTB domain-containing protein 43	ZBTB43
0.340528	0.113632	0.567424	12.2725	3.19318	0.00591801	0.0106616	-2.81544	0.0189801	0.0874053	X5aza - untr	A0A0J9YXF2	Serum paraoxonase/arylesterase 2	PON2
0.340289	0.266902	0.413676	18.7464	9.86569	4.94e-08	4.58e-06	8.87596	6.44e-08	2.61e-07	X5aza - untr	Q9UNM6	26S proteasome non-ATPase regulatory subunit 13	PSMD13
0.337255	0.168858	0.505652	18.7669	4.2611	0.000654102	0.00170633	-0.639633	0.0053133	0.0210713	X5aza - untr	Q969Y2-3	tRNA modification GTPase GTPBP3, mitochondrial	GTPBP3
0.337199	0.271994	0.402403	21.2426	11.0029	1.13e-08	2.58e-06	10.3239	2.07e-09	2.28e-08	X5aza - untr	R4GNH3	26S protease regulatory subunit 6A	PSMC3
0.336476	0.261776	0.411177	17.5096	9.58355	7.27e-08	5.66e-06	8.49462	1.49e-07	1.38e-06	X5aza - untr	Q7Z333-3	Probable helicase senataxin	SETX
0.336102	0.146245	0.52596	22.2581	3.76652	0.00180667	0.00391364	-1.64986	0.00987944	0.0464916	X5aza - untr	P45973	Chromobox protein homolog 5	CBX5
0.335996	0.186287	0.485704	16.0425	4.77511	0.00023222	0.000762836	0.397364	0.00263944	0.00996577	X5aza - untr	A2RRD8	Zinc finger protein 320;Zinc finger protein 761;Zinc finger protein 679;Zinc finger protein 257;Zinc finger protein 92;Putative zinc finger protein 66;Zinc finger protein 479;Zinc finger protein 506;Zinc finger protein 845;Zinc finger protein 813;Putative zinc finger protein 735;Zinc finger protein 729;Zinc finger protein 486;Zinc finger protein 141;Zinc finger protein 765;Zinc finger protein 468…	ZNF320;ZNF761;ZNF679;ZNF257;ZNF92;ZNF66;ZNF479;ZNF506;ZNF732;ZNF845;ZNF813;ZNF735;ZNF729;ZNF486;ZNF141;ZNF765;ZNF468;ZNF888;ZNF28
0.335824	0.199613	0.472035	22.1645	5.24562	9.23e-05	0.000391794	1.32541	0.00136045	0.00580975	X5aza - untr	O94776	Metastasis-associated protein MTA2	MTA2
0.335705	0.245778	0.425632	19.5789	7.94265	8.18e-07	2.23e-05	6.08334	1.05e-05	3.51e-05	X5aza - untr	P56545	C-terminal-binding protein 2	CTBP2
0.335531	0.206832	0.464231	15.4769	5.54696	5.18e-05	0.000263555	1.90637	0.000871303	0.00309297	X5aza - untr	O43711	T-cell leukemia homeobox protein 3	TLX3
0.334624	0.219855	0.449392	15.5827	6.20343	1.54e-05	0.000112961	3.13096	0.000287123	0.00102735	X5aza - untr	Q9Y3B8-3	Oligoribonuclease, mitochondrial	REXO2
0.333951	0.19205	0.475853	17.1227	5.00718	0.000146816	0.000545097	0.858069	0.00192531	0.00663732	X5aza - untr	A0A494C0Q8	Uroporphyrinogen decarboxylase	UROD
0.333905	0.244529	0.423282	17.6056	7.94872	8.1e-07	2.23e-05	6.09291	1.04e-05	3.51e-05	X5aza - untr	E9PRK7	ARL14 effector protein	ARL14EP
0.332986	0.229356	0.436616	19.7382	6.83656	5.04e-06	5.84e-05	4.25523	9.53e-05	0.000419929	X5aza - untr	A0A5H1ZRP4	Negative elongation factor B	NELFB
0.332709	0.193009	0.47241	18.2881	5.06715	0.000130546	0.000501606	0.976199	0.00176871	0.00657093	X5aza - untr	P18846	Cyclic AMP-dependent transcription factor ATF-1	ATF1
0.332448	0.240751	0.424145	21.0549	7.71373	1.18e-06	2.63e-05	5.71898	1.66e-05	6.91e-05	X5aza - untr	O60341	Lysine-specific histone demethylase 1A	KDM1A
0.33229	0.184126	0.480454	13.6625	4.77168	0.000233808	0.000764907	0.390519	0.00265197	0.00996577	X5aza - untr	Q5THR1	Probable ATP-dependent RNA helicase DHX35	DHX35
0.331753	0.141994	0.521511	15.0466	3.71971	0.00199025	0.00426216	-1.74559	0.0104582	0.0483842	X5aza - untr	Q8TF20	Zinc finger protein 721	ZNF721
0.33158	0.198732	0.464428	15.9266	5.31043	8.14e-05	0.000356174	1.45129	0.00123065	0.00369694	X5aza - untr	B3KRF7	Zinc finger protein with KRAB and SCAN domains 1	ZKSCAN1
0.331269	0.172947	0.489591	18.5861	4.4518	0.000444133	0.00126465	-0.252652	0.00415485	0.0153395	X5aza - untr	A0A3B3IS87	Forkhead box protein P1	FOXP1
0.331024	0.188461	0.473586	15.9238	4.94025	0.000167466	0.000602162	0.725758	0.00211059	0.00700748	X5aza - untr	Q9ULU4-3	Protein kinase C-binding protein 1	ZMYND8
0.331007	0.221532	0.440482	16.2589	6.43308	1.02e-05	8.88e-05	3.54533	0.000196238	0.000680579	X5aza - untr	Q96L73-2	Histone-lysine N-methyltransferase, H3 lysine-36 and H4 lysine-20 specific	NSD1
0.33038	0.223585	0.437176	19.0198	6.58202	7.85e-06	7.62e-05	3.81008	0.000151082	0.000433811	X5aza - untr	Q04760-2	Lactoylglutathione lyase	GLO1
0.330225	0.216491	0.44396	19.7044	6.17756	1.61e-05	0.000116142	3.08384	0.000299887	0.00102735	X5aza - untr	O76003	Glutaredoxin-3	GLRX3
0.329688	0.15961	0.499765	14.7003	4.12433	0.000864982	0.0021395	-0.918341	0.00632422	0.0257284	X5aza - untr	Q6PIW4-2	Fidgetin-like protein 1	FIGNL1
0.329282	0.199319	0.459245	22.3088	5.39069	6.98e-05	0.000321153	1.60649	0.00109811	0.00369694	X5aza - untr	P23528	Cofilin-1	CFL1
0.328886	0.227732	0.430039	20.6171	6.9177	4.39e-06	5.35e-05	4.39519	8.07e-05	0.000419929	X5aza - untr	P10599	Thioredoxin	TXN
0.328749	0.20208	0.455417	21.6068	5.52195	5.44e-05	0.000271594	1.85859	0.00090508	0.00316191	X5aza - untr	Q9H2P0	Activity-dependent neuroprotector homeobox protein	ADNP
0.328684	0.229504	0.427865	18.6855	7.05099	3.5e-06	4.7e-05	4.62307	6.32e-05	0.000178493	X5aza - untr	Q5T3J3	Ligand-dependent nuclear receptor-interacting factor 1	LRIF1
0.328659	0.166944	0.490375	16.9647	4.32405	0.000575433	0.00154529	-0.511649	0.00489593	0.0203689	X5aza - untr	P46937-5	Transcriptional coactivator YAP1	YAP1
0.328259	0.260104	0.396413	19.4613	10.2475	2.97e-08	4.12e-06	9.37765	2.37e-08	1.1e-07	X5aza - untr	Q9UGU0	Transcription factor 20	TCF20
0.328141	0.185816	0.470467	15.4347	4.90542	0.000179374	0.000629385	0.656722	0.00221103	0.00700748	X5aza - untr	Q6ZW49	PAX-interacting protein 1	PAXIP1
0.327916	0.135889	0.519943	24.2806	3.63327	0.00238007	0.0049469	-1.92226	0.0115778	0.0483842	X5aza - untr	P11388	DNA topoisomerase 2-alpha	TOP2A
0.327192	0.210059	0.444326	20.8671	5.94317	2.47e-05	0.000156999	2.65248	0.000452208	0.0019683	X5aza - untr	Q92769	Histone deacetylase 2	HDAC2
0.325967	0.185279	0.466654	17.7531	4.92963	0.000171007	0.000610085	0.704727	0.00214099	0.00700748	X5aza - untr	O43396	Thioredoxin-like protein 1	TXNL1
0.32586	0.186606	0.465115	15.4533	4.97873	0.000155254	0.000567193	0.801877	0.00200214	0.00663732	X5aza - untr	Q5SRN1	Pre-mRNA-processing factor 17	CDC40
0.325185	0.254479	0.395892	19.8049	9.78517	5.52e-08	4.76e-06	8.76806	8.06e-08	5.44e-07	X5aza - untr	A0A087WTZ5	UBX domain-containing protein 1	UBXN1
0.324815	0.126021	0.523609	17.6771	3.4764	0.00329376	0.00650804	-2.24218	0.0139085	0.0677509	X5aza - untr	C9J5S8	Zinc finger protein 3	ZNF3
0.32468	0.213432	0.435928	17.9612	6.20956	1.52e-05	0.000111974	3.14214	0.000284135	0.00102735	X5aza - untr	Q7LBR1	Charged multivesicular body protein 1b	CHMP1B
0.324679	0.259077	0.390282	20.1747	10.5301	2.06e-08	3.46e-06	9.73868	9.82e-09	8.29e-08	X5aza - untr	O14818	Proteasome subunit alpha type-7	PSMA7
0.32457	0.221655	0.427485	14.9396	6.71008	6.28e-06	6.69e-05	4.03519	0.000121162	0.000422962	X5aza - untr	Q8NI77	Kinesin-like protein KIF18A	KIF18A
0.323799	0.228516	0.419083	16.9152	7.23029	2.59e-06	4.14e-05	4.92566	4.61e-05	0.000146005	X5aza - untr	H3BUV9	Ubiquitin-like protein 7	UBL7
0.321834	0.192834	0.450835	14.6339	5.30808	8.18e-05	0.000356325	1.44674	0.00123463	0.00369694	X5aza - untr	Q9UBW7	Zinc finger MYM-type protein 2	ZMYM2
0.321779	0.145107	0.49845	14.5673	3.87515	0.00144371	0.00323644	-1.42764	0.00861795	0.0464916	X5aza - untr	Q9HC78-2	Zinc finger and BTB domain-containing protein 20	ZBTB20
0.321634	0.164999	0.478269	21.1816	4.36888	0.000525354	0.00143372	-0.420647	0.00461277	0.0156424	X5aza - untr	Q16576	Histone-binding protein RBBP7	RBBP7
0.321278	-0.00526154	0.647818	15.5059	2.09335	0.0533539	0.0705128	-4.89635	0.0520854	0.240601	X5aza - untr	Q96SL8	Flt3-interacting zinc finger protein 1	FIZ1
0.321266	0.191442	0.45109	19.4611	5.2651	8.89e-05	0.000380361	1.36329	0.00131948	0.00580975	X5aza - untr	Q9UEG4	Zinc finger protein 629	ZNF629
0.320832	0.143491	0.498172	20.9647	3.84917	0.00152319	0.00338923	-1.48079	0.00891035	0.0464916	X5aza - untr	Q13112	Chromatin assembly factor 1 subunit B	CHAF1B
0.320627	0.224529	0.416725	15.6197	7.09877	3.23e-06	4.57e-05	4.70416	5.82e-05	0.000167207	X5aza - untr	Q6P4R8-3	Nuclear factor related to kappa-B-binding protein	NFRKB
0.320206	0.230749	0.409662	18.4958	7.61578	1.38e-06	2.89e-05	5.56087	2.07e-05	9.64e-05	X5aza - untr	Q6ZU65	Ubinuclein-2	UBN2
0.320122	0.201789	0.438454	20.5982	5.75583	3.5e-05	0.000201001	2.3023	0.000620865	0.00238736	X5aza - untr	Q8WXI9	Transcriptional repressor p66-beta	GATAD2B
0.319912	-0.155024	0.794848	20.3053	1.43315	0.171912	0.200188	-5.91081	0.0852051	0.407722	X5aza - untr	Q01831	DNA repair protein complementing XP-C cells	XPC
0.319171	0.19023	0.448113	15.0188	5.26658	8.86e-05	0.000379785	1.36617	0.0013164	0.00580975	X5aza - untr	O00442	RNA 3-terminal phosphate cyclase	RTCA
0.31882	0.180726	0.456914	16.1149	4.91212	0.000177018	0.000624551	0.670007	0.00219156	0.00700748	X5aza - untr	Q96P11	Probable 28S rRNA (cytosine-C(5))-methyltransferase	NSUN5
0.318649	0.221687	0.41561	20.4161	6.99212	3.87e-06	4.96e-05	4.52274	6.97e-05	0.000180039	X5aza - untr	P31949	Protein S100-A11;Protein S100-A11, N-terminally processed	S100A11
0.318529	0.25697	0.380089	20.161	11.0091	1.12e-08	2.58e-06	10.3314	2.04e-09	7.69e-09	X5aza - untr	O43242	26S proteasome non-ATPase regulatory subunit 3	PSMD3
0.317793	0.212604	0.422982	15.8462	6.42795	1.03e-05	8.93e-05	3.53616	0.000197985	0.000680579	X5aza - untr	K7ER89	DNA excision repair protein ERCC-1	ERCC1
0.317579	0.245789	0.389368	17.8173	9.41214	9.23e-08	6.7e-06	8.25839	2.51e-07	1.6e-06	X5aza - untr	P38398-7	Breast cancer type 1 susceptibility protein	BRCA1
0.317149	0.181578	0.45272	16.2084	4.97728	0.000155697	0.000568159	0.799017	0.00200609	0.00700748	X5aza - untr	Q96F63	Coiled-coil domain-containing protein 97	CCDC97
0.316188	0.206032	0.426344	19.4981	6.10711	1.83e-05	0.000128407	2.95497	0.000340403	0.00141434	X5aza - untr	P30041	Peroxiredoxin-6	PRDX6
0.316003	0.181493	0.450512	19.428	4.99845	0.000149355	0.000551955	0.840831	0.00194875	0.00663732	X5aza - untr	Q9BTT0	Acidic leucine-rich nuclear phosphoprotein 32 family member E	ANP32E
0.314904	0.236701	0.393107	18.0482	8.56745	3.14e-07	1.35e-05	7.04198	2.47e-06	9.03e-06	X5aza - untr	P62942	Peptidyl-prolyl cis-trans isomerase FKBP1A;Peptidyl-prolyl cis-trans isomerase	FKBP1A;FKBP12-Exin;FKBP12-Exip2
0.314582	0.245315	0.383848	20.4455	9.66286	6.52e-08	5.2e-06	8.60274	1.15e-07	1.38e-06	X5aza - untr	Q13200	26S proteasome non-ATPase regulatory subunit 2	PSMD2
0.313575	0.22845	0.3987	19.1295	7.83754	9.66e-07	2.38e-05	5.91693	1.29e-05	3.51e-05	X5aza - untr	P61081	NEDD8-conjugating enzyme Ubc12	UBE2M
0.313569	0.182285	0.444853	12.6941	5.08181	0.000126859	0.000492775	1.00502	0.00173266	0.00580975	X5aza - untr	Q96H79	Zinc finger CCCH-type antiviral protein 1-like	ZC3HAV1L
0.313487	0.174946	0.452028	23.4643	4.81436	0.0002148	0.000717424	0.475657	0.00249823	0.00996577	X5aza - untr	P06733	Alpha-enolase	ENO1
0.312778	0.136117	0.489438	13.5086	3.76698	0.00180497	0.00391295	-1.64893	0.00987393	0.0464916	X5aza - untr	Q6P1K8	General transcription factor IIH subunit 2-like protein;General transcription factor IIH subunit 2	GTF2H2C;GTF2H2
0.31246	0.20483	0.42009	18.9075	6.17673	1.61e-05	0.000116142	3.08231	0.000300306	0.00102735	X5aza - untr	A0A087WYT3	Prostaglandin E synthase 3	PTGES3
0.312243	0.164627	0.459858	14.9199	4.50047	0.000402564	0.00118034	-0.154281	0.00389735	0.0153395	X5aza - untr	M0R1C8	Zinc finger protein 324A;Zinc finger protein 324B	ZNF324;ZNF324B
0.311998	0.172916	0.45108	16.9845	4.77284	0.00023327	0.000764715	0.392831	0.00264774	0.00996577	X5aza - untr	P17028	Zinc finger protein 24	ZNF24
0.311819	0.214827	0.40881	16.3235	6.84013	5.01e-06	5.84e-05	4.2614	9.46e-05	0.000419929	X5aza - untr	E9PS17	N-terminal kinase-like protein	SCYL1
0.311715	0.220555	0.402874	20.5085	7.27531	2.4e-06	3.98e-05	5.00091	4.23e-05	0.000141442	X5aza - untr	Q9UKN8	General transcription factor 3C polypeptide 4	GTF3C4
0.310249	0.238334	0.382164	14.0477	9.1788	1.28e-07	8.04e-06	7.93119	4.84e-07	3.39e-06	X5aza - untr	Q9UIC8	Leucine carboxyl methyltransferase 1	LCMT1
0.310221	0.15932	0.461121	16.872	4.37399	0.000519943	0.00142382	-0.410295	0.0045838	0.0156424	X5aza - untr	Q99856	AT-rich interactive domain-containing protein 3A	ARID3A
0.310162	0.225419	0.394904	18.603	7.78728	1.05e-06	2.43e-05	5.83682	1.41e-05	3.51e-05	X5aza - untr	Q9UHF7	Zinc finger transcription factor Trps1	TRPS1
0.31	0.163603	0.456397	14.9043	4.50533	0.000398635	0.00117313	-0.144461	0.00387208	0.0153395	X5aza - untr	Q13015	Protein AF1q	MLLT11
0.309945	0.206575	0.413314	17.7178	6.37953	1.12e-05	9.37e-05	3.44938	0.000214877	0.000680579	X5aza - untr	O15391	Transcription factor YY2	YY2
0.309845	0.209633	0.410056	19.8985	6.57847	7.9e-06	7.62e-05	3.8038	0.000151953	0.000433811	X5aza - untr	Q9UBE0	SUMO-activating enzyme subunit 1;SUMO-activating enzyme subunit 1, N-terminally processed	SAE1
0.309737	0.196195	0.42328	15.1034	5.80406	3.2e-05	0.000188313	2.39291	0.000573035	0.00238736	X5aza - untr	K7EKV4	Vacuolar protein-sorting-associated protein 25	VPS25
0.309726	0.233085	0.386368	19.2183	8.59827	3e-07	1.34e-05	7.08795	2.3e-06	9.03e-06	X5aza - untr	P49903	Selenide, water dikinase 1	SEPHS1
0.309711	0.179254	0.440167	14.7102	5.05111	0.000134707	0.000514495	0.944644	0.00180995	0.00657093	X5aza - untr	C9JR56	DNA-binding protein SATB;DNA-binding protein SATB2;DNA-binding protein SATB1	SATB2;SATB1
0.309116	0.22752	0.390713	19.9592	8.06021	6.81e-07	2.05e-05	6.2677	8.18e-06	3.21e-05	X5aza - untr	P28070	Proteasome subunit beta type-4	PSMB4
0.30741	0.226598	0.388222	16.8658	8.09355	6.46e-07	2e-05	6.31964	7.59e-06	3.21e-05	X5aza - untr	A0A0A0MRJ2	Cyclic AMP-dependent transcription factor ATF-3	ATF3
0.307209	0.225495	0.388923	19.9122	7.99899	7.49e-07	2.13e-05	6.17192	9.35e-06	3.21e-05	X5aza - untr	P39880-3	Homeobox protein cut-like 1;Protein CASP	CUX1
0.30706	0.196297	0.417822	19.3061	5.89831	2.69e-05	0.0001671	2.56906	0.000488539	0.0019683	X5aza - untr	Q9NRF9	DNA polymerase epsilon subunit 3	POLE3
0.306595	-0.0185354	0.631726	17.3867	2.00634	0.0628128	0.0812827	-5.04365	0.0558012	0.240601	X5aza - untr	O43665-2	Regulator of G-protein signaling 10	RGS10
0.306367	0.176476	0.436257	21.8895	5.01835	0.000143636	0.000537613	0.880092	0.00189567	0.00657093	X5aza - untr	P49915	GMP synthase [glutamine-hydrolyzing]	GMPS
0.306152	0.198382	0.413921	18.9358	6.04419	2.05e-05	0.000138219	2.83932	0.000379466	0.00141434	X5aza - untr	Q8ND82	Zinc finger protein 280C	ZNF280C
0.305987	0.241128	0.370846	17.526	10.0376	3.92e-08	4.31e-06	9.10381	4.12e-08	1.1e-07	X5aza - untr	Q86T24	Transcriptional regulator Kaiso	ZBTB33
0.305987	0.14233	0.469643	20.0878	3.97802	0.00116802	0.00270644	-1.21723	0.00756356	0.0308339	X5aza - untr	Q09028-3	Histone-binding protein RBBP4	RBBP4
0.305141	0.174622	0.43566	18.629	4.97419	0.000156645	0.000570966	0.792914	0.00201471	0.00700748	X5aza - untr	Q9NR33	DNA polymerase epsilon subunit 4	POLE4
0.305071	0.169026	0.441115	14.6185	4.77109	0.000234085	0.00076503	0.38933	0.00265415	0.00996577	X5aza - untr	Q5JSZ5-5	Protein PRRC2B	PRRC2B
0.304786	0.237826	0.371746	20.2791	9.68452	6.33e-08	5.18e-06	8.63215	1.09e-07	5.44e-07	X5aza - untr	A0A087X2I1	26S protease regulatory subunit 10B	PSMC6
0.303311	0.174559	0.432064	14.9311	5.01221	0.000145376	0.000541641	0.867979	0.00191195	0.00657093	X5aza - untr	Q15746-9	Myosin light chain kinase, smooth muscle;Myosin light chain kinase, smooth muscle, deglutamylated form	MYLK
0.302446	0.234287	0.370604	18.261	9.44111	8.87e-08	6.58e-06	8.29856	2.3e-07	1.6e-06	X5aza - untr	Q15008	26S proteasome non-ATPase regulatory subunit 6	PSMD6
0.302387	0.176844	0.427931	15.4695	5.12467	0.000116684	0.000463995	1.08915	0.00163079	0.00580975	X5aza - untr	H7C5J3	Ubiquitin carboxyl-terminal hydrolase 13	USP13
0.302099	0.156047	0.44815	15.0823	4.40088	0.000492347	0.0013682	-0.35576	0.00443284	0.0153395	X5aza - untr	P78337	Pituitary homeobox 1	PITX1
0.301973	0.192393	0.411553	18.9423	5.86318	2.87e-05	0.000173697	2.50354	0.000518143	0.0019683	X5aza - untr	P17676	CCAAT/enhancer-binding protein beta	CEBPB
0.301925	0.140271	0.463579	14.6371	3.97383	0.00117813	0.00272394	-1.2258	0.00760237	0.0308339	X5aza - untr	Q96DG6	Carboxymethylenebutenolidase homolog	CMBL
0.301342	0.0186201	0.584063	17.7269	2.26776	0.038218	0.0525086	-4.59108	0.0450429	0.206753	X5aza - untr	P17026	Zinc finger protein 22	ZNF22
0.301081	0.235	0.367163	18.0241	9.69394	6.25e-08	5.18e-06	8.64492	1.06e-07	5.44e-07	X5aza - untr	Q99436	Proteasome subunit beta type-7	PSMB7
0.300961	0.147582	0.454341	14.2862	4.17484	0.000780044	0.00196426	-0.815321	0.00592923	0.0257284	X5aza - untr	Q6IV72	Zinc finger protein 425	ZNF425
0.300243	0.15765	0.442837	18.1156	4.47994	0.000419595	0.00121356	-0.195767	0.00400498	0.0153395	X5aza - untr	P15374	Ubiquitin carboxyl-terminal hydrolase isozyme L3;Ubiquitin carboxyl-terminal hydrolase	UCHL3
0.299832	0.184984	0.41468	16.5998	5.55459	5.11e-05	0.000261021	1.92094	0.000861124	0.00309297	X5aza - untr	P19447	TFIIH basal transcription factor complex helicase XPB subunit	ERCC3
0.299675	0.124512	0.474839	21.1888	3.64003	0.00234702	0.00488848	-1.90846	0.0114882	0.0483842	X5aza - untr	P30044-2	Peroxiredoxin-5, mitochondrial	PRDX5
0.299573	0.169297	0.429849	18.1905	4.89255	0.000183992	0.000640662	0.631176	0.00224864	0.00700748	X5aza - untr	P53350	Serine/threonine-protein kinase PLK1	PLK1
0.299507	0.218864	0.38015	18.2103	7.90204	8.72e-07	2.32e-05	6.01924	1.14e-05	3.51e-05	X5aza - untr	Q9NRR5	Ubiquilin-4	UBQLN4
0.299422	0.11283	0.486013	20.5003	3.4142	0.00374663	0.00727675	-2.36865	0.0149315	0.0677509	X5aza - untr	Q92688-2	Acidic leucine-rich nuclear phosphoprotein 32 family member B	ANP32B
0.299299	0.103715	0.494883	13.5841	3.25589	0.00519893	0.00953485	-2.68916	0.0177261	0.0874053	X5aza - untr	Q8TD30	Alanine aminotransferase 2	GPT2
0.299138	0.222456	0.37582	17.0333	8.29998	4.7e-07	1.73e-05	6.63793	4.73e-06	2.22e-05	X5aza - untr	A0A0D9SFM0	E3 ubiquitin-protein ligase SHPRH	SHPRH
0.298979	0.188179	0.40978	16.617	5.74113	3.6e-05	0.000203905	2.27462	0.000635876	0.00238736	X5aza - untr	B8ZZU8	Transcription elongation factor B polypeptide 2	TCEB2
0.298333	0.156913	0.439754	21.4581	4.48834	0.000412536	0.00120185	-0.17878	0.00396073	0.0153395	X5aza - untr	Q9H4L7-2	SWI/SNF-related matrix-associated actin-dependent regulator of chromatin subfamily A containing DEAD/H box 1	SMARCAD1
0.298199	0.101668	0.49473	13.0478	3.22829	0.0055041	0.0100197	-2.7448	0.0182725	0.0874053	X5aza - untr	J3KPT4	TraB domain-containing protein	TRABD
0.297898	0.208422	0.387375	19.3123	7.08364	3.31e-06	4.62e-05	4.67851	5.98e-05	0.000167207	X5aza - untr	Q5VZL5	Zinc finger MYM-type protein 4	ZMYM4
0.297817	0.193432	0.402201	15.3052	6.07029	1.96e-05	0.000134546	2.88736	0.000362969	0.00141434	X5aza - untr	P05412	Transcription factor AP-1	JUN
0.297804	0.197535	0.398072	18.1122	6.31921	1.25e-05	9.98e-05	3.3408	0.000237306	0.000779932	X5aza - untr	E9PFE2	General transcription factor II-I repeat domain-containing protein 1	GTF2IRD1
0.297629	0.101586	0.493672	14.4535	3.23014	0.00548304	0.00998709	-2.74106	0.0182355	0.0874053	X5aza - untr	A0A087WZ88	Retinoic acid receptor RXR-alpha;Retinoic acid receptor RXR-gamma	RXRG;RXRA
0.297376	0.201446	0.393305	20.6217	6.59554	7.66e-06	7.58e-05	3.83396	0.000147784	0.000433811	X5aza - untr	Q9UBT2	SUMO-activating enzyme subunit 2	UBA2
0.296758	0.217537	0.375978	16.9243	7.97004	7.84e-07	2.18e-05	6.12645	9.92e-06	3.51e-05	X5aza - untr	A0A6E1WJ75	LIM domain-binding protein 1	LDB1
0.296679	0.168807	0.424551	17.6534	4.93638	0.000168749	0.000605409	0.718091	0.00212166	0.00700748	X5aza - untr	Q8NCF5	NFATC2-interacting protein	NFATC2IP
0.296449	0.184776	0.408123	14.6825	5.64805	4.28e-05	0.000231026	2.0987	0.000742	0.00286519	X5aza - untr	H0YHD0	Breast cancer metastasis-suppressor 1-like protein	BRMS1L
0.296163	0.197841	0.394486	19.1092	6.40879	1.07e-05	9.14e-05	3.50185	0.000204591	0.000680579	X5aza - untr	Q8NCN4	E3 ubiquitin-protein ligase RNF169	RNF169
0.295868	0.204251	0.387486	15.4634	6.87096	4.76e-06	5.64e-05	4.31468	8.89e-05	0.000419929	X5aza - untr	B1AH49	Sulfurtransferase;3-mercaptopyruvate sulfurtransferase	MPST
0.295384	0.130135	0.460633	23.4662	3.80317	0.00167492	0.00369179	-1.57489	0.0094425	0.0464916	X5aza - untr	P12956	X-ray repair cross-complementing protein 6	XRCC6
0.295176	0.210397	0.379955	18.4908	7.40783	1.93e-06	3.51e-05	5.22079	3.25e-05	0.000128403	X5aza - untr	Q9P2D1	Chromodomain-helicase-DNA-binding protein 7	CHD7
0.294919	0.158937	0.430901	18.472	4.61444	0.000320094	0.000978049	0.0753946	0.00332879	0.0153395	X5aza - untr	Q96SI1	BTB/POZ domain-containing protein KCTD15	KCTD15
0.294518	0.222008	0.367028	20.271	8.64197	2.81e-07	1.3e-05	7.15291	2.07e-06	9.03e-06	X5aza - untr	P25789	Proteasome subunit alpha type-4;Proteasome subunit alpha type;Proteasome subunit beta type	PSMA4
0.294207	0.222908	0.365505	19.3137	8.7795	2.29e-07	1.15e-05	7.35574	1.45e-06	7.58e-06	X5aza - untr	Q13472-2	DNA topoisomerase 3-alpha	TOP3A
0.293979	0.190429	0.39753	20.9867	6.04035	2.07e-05	0.000138818	2.83225	0.000381925	0.00141434	X5aza - untr	Q86YP4	Transcriptional repressor p66-alpha	GATAD2A
0.293581	0.169535	0.417627	19.9933	5.03549	0.000138892	0.000526803	0.913872	0.00185059	0.00657093	X5aza - untr	P83916	Chromobox protein homolog 1	CBX1
0.293205	0.120407	0.466003	20.9559	3.61019	0.0024966	0.00512317	-1.96941	0.0118869	0.0486519	X5aza - untr	Q01105	Protein SET;Protein SETSIP	SET;SETSIP
0.292915	0.220055	0.365776	18.0994	8.5536	3.2e-07	1.36e-05	7.02129	2.55e-06	9.54e-06	X5aza - untr	P17544-3	Cyclic AMP-dependent transcription factor ATF-7	ATF7
0.292849	0.198101	0.387596	14.7796	6.57616	7.93e-06	7.62e-05	3.79973	0.000152518	0.000433811	X5aza - untr	Q92613	Protein Jade-3	JADE3
0.29248	0.198513	0.386448	15.7746	6.62241	7.31e-06	7.53e-05	3.88132	0.000141321	0.000433811	X5aza - untr	Q06546	GA-binding protein alpha chain	GABPA
0.291308	0.185946	0.39667	18.2538	5.88256	2.77e-05	0.000169508	2.53971	0.000501687	0.0019683	X5aza - untr	P11766	Alcohol dehydrogenase class-3	ADH5
0.290838	0.196713	0.384963	16.9438	6.57422	7.95e-06	7.63e-05	3.79629	0.000152996	0.000433811	X5aza - untr	P61244-2	Protein max	MAX
0.290815	0.179955	0.401675	19.6879	5.58136	4.86e-05	0.000253406	1.97197	0.000825907	0.00309297	X5aza - untr	A0A0U1RRH6	PHD finger protein 14	PHF14
0.290683	0.199198	0.382169	17.3293	6.76032	5.75e-06	6.38e-05	4.12286	0.000110439	0.000422962	X5aza - untr	O14562	Ubiquitin domain-containing protein UBFD1	UBFD1
0.290262	0.143917	0.436608	12.8737	4.21996	0.000711354	0.00182438	-0.723378	0.0055969	0.0210713	X5aza - untr	A0A2R8YDQ0	Vacuolar protein sorting-associated protein 33B	VPS33B
0.289964	0.137013	0.442915	16.2895	4.03355	0.001042	0.00247002	-1.10371	0.0070668	0.0257284	X5aza - untr	A0A1X7SBS4	Transcriptional enhancer factor TEF-5;Transcriptional enhancer factor TEF-4;Transcriptional enhancer factor TEF-3;Transcriptional enhancer factor TEF-1	TEAD3;TEAD2;TEAD4;TEAD1
0.289486	0.201249	0.377723	17.7585	6.98027	3.95e-06	4.96e-05	4.50249	7.1e-05	0.000180039	X5aza - untr	Q9UNN5	FAS-associated factor 1	FAF1
0.289458	0.173515	0.405401	16.6321	5.31176	8.12e-05	0.000356008	1.45388	0.0012284	0.00369694	X5aza - untr	Q5TFE4	5-nucleotidase domain-containing protein 1	NT5DC1
0.288843	0.226072	0.351614	20.0699	9.79044	5.48e-08	4.76e-06	8.77514	7.95e-08	3.28e-07	X5aza - untr	Q9BTE3	Mini-chromosome maintenance complex-binding protein	MCMBP
0.288741	0.229864	0.347618	21.2061	10.4342	2.33e-08	3.72e-06	9.61713	1.35e-08	9.23e-08	X5aza - untr	Q6KC79	Nipped-B-like protein	NIPBL
0.288266	0.165645	0.410888	16.8054	5.00177	0.000148384	0.000549639	0.847389	0.00193982	0.00663732	X5aza - untr	P46108	Adapter molecule crk	CRK
0.288067	0.0379419	0.538192	17.692	2.45038	0.0267344	0.0386782	-4.25886	0.0385391	0.171124	X5aza - untr	B8ZZQ6	Prothymosin alpha;Prothymosin alpha, N-terminally processed;Thymosin alpha-1	PTMA
0.287985	0.198594	0.377376	20.2605	6.85447	4.89e-06	5.74e-05	4.28621	9.19e-05	0.000419929	X5aza - untr	Q7Z3K3-5	Pogo transposable element with ZNF domain	POGZ
0.287688	0.165605	0.409771	17.6545	5.01377	0.000144932	0.000541248	0.871059	0.0019078	0.00657093	X5aza - untr	Q9BWE0	Replication initiator 1	REPIN1
0.287442	0.117743	0.457141	13.5409	3.60385	0.00252955	0.00518411	-1.98233	0.0119725	0.0486519	X5aza - untr	G3V3U6	39S ribosomal protein L52, mitochondrial	MRPL52
0.286446	0.168815	0.404076	16.1314	5.18108	0.000104562	0.000428327	1.19955	0.0015014	0.00580975	X5aza - untr	D6RJA0	Histone-lysine N-methyltransferase SETD7	SETD7
0.286173	0.18912	0.383226	15.0533	6.2736	1.36e-05	0.000104858	3.25836	0.000255681	0.000779932	X5aza - untr	P49770	Translation initiation factor eIF-2B subunit beta	EIF2B2
0.28616	0.160871	0.411449	19.0624	4.85952	0.000196412	0.000669898	0.565547	0.00234627	0.00700748	X5aza - untr	E9PL57	NEDD8	NEDD8-MDP1;NEDD8
0.28591	0.1654	0.40642	20.3027	5.04781	0.000135581	0.000517216	0.938136	0.00181851	0.00657093	X5aza - untr	P43490	Nicotinamide phosphoribosyltransferase	NAMPT
0.285855	0.20377	0.36794	18.8544	7.40936	1.93e-06	3.51e-05	5.22331	3.24e-05	0.000116644	X5aza - untr	P51948	CDK-activating kinase assembly factor MAT1	MNAT1
0.285634	0.156004	0.415265	21.7832	4.68813	0.000276185	0.000873127	0.223358	0.00299158	0.0146649	X5aza - untr	P22314-2	Ubiquitin-like modifier-activating enzyme 1	UBA1
0.285539	0.121792	0.449287	13.5029	3.71012	0.00203014	0.00433884	-1.76521	0.0105795	0.0483842	X5aza - untr	O95625	Zinc finger and BTB domain-containing protein 11	ZBTB11
0.285333	0.183776	0.386891	19.0093	5.97778	2.32e-05	0.000149703	2.71664	0.000425512	0.00175178	X5aza - untr	Q12873	Chromodomain-helicase-DNA-binding protein 3	CHD3
0.285112	0.115882	0.454341	21.3694	3.58457	0.00263263	0.00534796	-2.0217	0.012235	0.0486519	X5aza - untr	Q9NRL2-2	Bromodomain adjacent to zinc finger domain protein 1A	BAZ1A
0.284943	0.17211	0.397776	15.222	5.37302	7.22e-05	0.000329834	1.57239	0.00112673	0.00369694	X5aza - untr	O15381-3	Nuclear valosin-containing protein-like	NVL
0.284497	-0.11277	0.681764	16.9667	1.52367	0.147971	0.174989	-5.7874	0.0800994	0.407722	X5aza - untr	K7EK07	Histone H3;Histone H3.3	H3F3B;H3F3A
0.284474	0.17437	0.394578	19.2229	5.49714	5.7e-05	0.000280743	1.8111	0.000939523	0.00316191	X5aza - untr	E9PMI6	Methylosome subunit pICln	CLNS1A
0.284444	0.178332	0.390556	18.645	5.70335	3.86e-05	0.000214024	2.20337	0.000677627	0.00286519	X5aza - untr	Q8WUA4	General transcription factor 3C polypeptide 2	GTF3C2
0.28441	0.158499	0.410322	14.7223	4.80593	0.000218426	0.000728012	0.458846	0.00252823	0.00996577	X5aza - untr	Q5T171	Pygopus homolog 2	PYGO2
0.284402	0.128381	0.440424	15.7878	3.87835	0.00143421	0.00322042	-1.42109	0.00858234	0.0464916	X5aza - untr	E5RHX8	Transcription and mRNA export factor ENY2	ENY2
0.284068	0.187797	0.380339	18.619	6.27804	1.35e-05	0.000104277	3.26641	0.000253863	0.000779932	X5aza - untr	P63167	Dynein light chain 1, cytoplasmic	DYNLL1
0.284028	0.114528	0.453528	14.5311	3.56524	0.00274011	0.00554095	-2.06113	0.0125171	0.0677509	X5aza - untr	A8MRA7	ATP synthase mitochondrial F1 complex assembly factor 1	ATPAF1
0.283749	0.167024	0.400475	19.4936	5.17208	0.000106405	0.000434464	1.18196	0.00152167	0.00580975	X5aza - untr	Q9UNF1	Melanoma-associated antigen D2	MAGED2
0.28366	0.11778	0.449539	13.8444	3.63833	0.00235529	0.00490251	-1.91193	0.0115107	0.0483842	X5aza - untr	Q5H9U9-2	Probable ATP-dependent RNA helicase DDX60-like	DDX60L
0.28305	0.0906085	0.475491	16.5745	3.1294	0.0067502	0.0119211	-2.9434	0.0203002	0.0874053	X5aza - untr	Q16594	Transcription initiation factor TFIID subunit 9;Transcription initiation factor TFIID subunit 9B	TAF9;TAF9B
0.282808	0.108072	0.457544	17.422	3.44354	0.0035257	0.00689379	-2.30901	0.014444	0.0677509	X5aza - untr	Q9NVP2	Histone chaperone ASF1B	ASF1B
0.282666	0.0572804	0.508053	13.636	2.66836	0.017301	0.0263937	-3.8483	0.0315645	0.137562	X5aza - untr	O75030-6	Microphthalmia-associated transcription factor;Transcription factor E3;Transcription factor EC	MITF;TFEC;TFE3
0.282482	0.133609	0.431354	15.634	4.03714	0.00103436	0.0024592	-1.09639	0.00703672	0.0257284	X5aza - untr	D6RHI7	Cyclin-H	CCNH
0.282477	0.217028	0.347926	17.4413	9.18285	1.28e-07	8.04e-06	7.93691	4.79e-07	2.48e-06	X5aza - untr	P28702	Retinoic acid receptor RXR-beta	RXRB
0.282423	0.144945	0.419901	16.9778	4.37082	0.000523286	0.00143118	-0.416704	0.00460172	0.0156424	X5aza - untr	Q9NQ88	Fructose-2,6-bisphosphatase TIGAR	TIGAR
0.282207	0.201488	0.362927	19.2449	7.43852	1.84e-06	3.41e-05	5.27136	3.05e-05	0.000116644	X5aza - untr	Q6FI81-3	Anamorsin	CIAPIN1
0.281991	0.194392	0.36959	15.8004	6.84911	4.94e-06	5.77e-05	4.27694	9.29e-05	0.000419929	X5aza - untr	Q15796	Mothers against decapentaplegic homolog 2;Mothers against decapentaplegic homolog;Mothers against decapentaplegic homolog 9;Mothers against decapentaplegic homolog 3	SMAD2;SMAD9;SMAD3
0.281355	0.21297	0.349741	17.4946	8.75363	2.38e-07	1.17e-05	7.31777	1.55e-06	9.03e-06	X5aza - untr	A0A1C7CYX1	ELM2 and SANT domain-containing protein 1	ELMSAN1
0.280698	0.110759	0.450636	16.0292	3.51435	0.00304474	0.00608271	-2.16489	0.0133039	0.0677509	X5aza - untr	K7EMD6	Small glutamine-rich tetratricopeptide repeat-containing protein alpha	SGTA
0.279883	0.130119	0.429646	21.7673	3.97617	0.00117245	0.00271475	-1.221	0.00758062	0.0308339	X5aza - untr	P18858	DNA ligase 1;DNA ligase	LIG1
0.279512	0.164428	0.394596	19.8437	5.16753	0.00010735	0.000437763	1.17306	0.00153197	0.00580975	X5aza - untr	Q96T23-2	Remodeling and spacing factor 1	RSF1
0.279241	0.103011	0.455471	17.0347	3.37129	0.00409474	0.00785621	-2.45573	0.0156594	0.0677509	X5aza - untr	A6PVN6	Serine/threonine-protein phosphatase 2A activator	PPP2R4
0.279198	0.191087	0.367308	14.9755	6.7419	5.94e-06	6.52e-05	4.09076	0.000114307	0.000422962	X5aza - untr	P62380	TATA box-binding protein-like protein 1	TBPL1
0.278945	0.162805	0.395086	16.1404	5.11013	0.000120039	0.000474362	1.06062	0.00166503	0.00580975	X5aza - untr	Q5QPE7	Mitochondrial genome maintenance exonuclease 1	MGME1
0.27879	0.17541	0.38217	14.8216	5.73772	3.62e-05	0.000204001	2.2682	0.000639381	0.00238736	X5aza - untr	H0YCY6	Bifunctional ATP-dependent dihydroxyacetone kinase/FAD-AMP lyase (cyclizing);ATP-dependent dihydroxyacetone kinase;FAD-AMP lyase (cyclizing)	TKFC;DAK
0.278666	0.171978	0.385355	17.5346	5.55729	5.08e-05	0.000260522	1.9261	0.000857531	0.00309297	X5aza - untr	Q01167	Forkhead box protein K2	FOXK2
0.278517	0.0780733	0.478961	17.0774	2.95635	0.00963369	0.016241	-3.28769	0.0241894	0.0953117	X5aza - untr	J3QQY0	Male-specific lethal 1 homolog	MSL1
0.277222	0.0889353	0.46551	13.9621	3.1326	0.00670589	0.0118494	-2.937	0.0202331	0.0874053	X5aza - untr	P42575-2	Caspase-2;Caspase-2 subunit p18;Caspase-2 subunit p13;Caspase-2 subunit p12	CASP2
0.277214	0.0772974	0.477131	17.1158	2.95028	0.00975427	0.0164117	-3.29968	0.0243316	0.0953117	X5aza - untr	J3QTA2	BAG family molecular chaperone regulator 1	BAG1
0.276676	0.0535437	0.499809	13.5812	2.63819	0.0183839	0.0277583	-3.90592	0.0324553	0.137562	X5aza - untr	Q14865	AT-rich interactive domain-containing protein 5B	ARID5B
0.27665	0.0500102	0.503289	23.1055	2.59712	0.0199631	0.0298001	-3.98397	0.0337087	0.148337	X5aza - untr	P11387	DNA topoisomerase 1	TOP1
0.276501	0.194063	0.358939	18.6881	7.13618	3.03e-06	4.41e-05	4.7674	5.45e-05	0.000167207	X5aza - untr	P28072	Proteasome subunit beta type-6	PSMB6
0.276328	0.201278	0.351379	16.2975	7.83373	9.72e-07	2.38e-05	5.91087	1.3e-05	3.51e-05	X5aza - untr	Q99728-3	BRCA1-associated RING domain protein 1	BARD1
0.276189	0.142963	0.409414	22.8138	4.41079	0.000482565	0.00135042	-0.335688	0.00437811	0.0153395	X5aza - untr	P07900	Heat shock protein HSP 90-alpha	HSP90AA1
0.27608	0.131433	0.420726	15.9063	4.06091	0.00098509	0.00237747	-1.04782	0.00683881	0.0257284	X5aza - untr	F2Z2T2	DNA repair protein complementing XP-A cells	XPA
0.275944	0.17929	0.372597	20.7148	6.07437	1.94e-05	0.000133836	2.89486	0.000360426	0.00141434	X5aza - untr	P61289	Proteasome activator complex subunit 3	PSME3
0.275811	0.134097	0.417524	16.4155	4.14093	0.000836075	0.00207912	-0.884471	0.00619289	0.0257284	X5aza - untr	B1AJY5	26S proteasome non-ATPase regulatory subunit 10	PSMD10
0.275681	0.198636	0.352726	18.168	7.61309	1.38e-06	2.89e-05	5.55651	2.09e-05	9.64e-05	X5aza - untr	Q9NRN7	L-aminoadipate-semialdehyde dehydrogenase-phosphopantetheinyl transferase	AASDHPPT
0.275346	0.200478	0.350214	18.2889	7.82492	9.85e-07	2.38e-05	5.89686	1.32e-05	3.51e-05	X5aza - untr	Q9NS91	E3 ubiquitin-protein ligase RAD18	RAD18
0.275094	0.196557	0.35363	19.6978	7.45257	1.8e-06	3.41e-05	5.29446	2.97e-05	0.000115062	X5aza - untr	P18615	Negative elongation factor E	NELFE
0.274972	0.136836	0.413109	18.0988	4.23523	0.000689528	0.00178128	-0.692281	0.00549076	0.0210713	X5aza - untr	Q12972	Nuclear inhibitor of protein phosphatase 1;Activator of RNA decay	PPP1R8
0.274556	0.128766	0.420347	23.7156	4.00681	0.00110086	0.00258408	-1.15837	0.00729969	0.0308339	X5aza - untr	P11498	Pyruvate carboxylase, mitochondrial	PC
0.274535	0.170131	0.378938	18.4908	5.59471	4.74e-05	0.00025037	1.99738	0.000808638	0.00309297	X5aza - untr	Q9H9P8	L-2-hydroxyglutarate dehydrogenase, mitochondrial	L2HGDH
0.274449	0.216123	0.332776	17.7239	10.0114	4.06e-08	4.31e-06	9.06929	4.37e-08	1.1e-07	X5aza - untr	O00231	26S proteasome non-ATPase regulatory subunit 11	PSMD11
0.274163	0.128147	0.42018	21.2067	3.99489	0.00112817	0.00263907	-1.18273	0.00740834	0.0308339	X5aza - untr	P49321	Nuclear autoantigenic sperm protein	NASP
0.274097	0.196697	0.351497	16.4921	7.53464	1.57e-06	3.13e-05	5.42889	2.49e-05	0.000115062	X5aza - untr	Q9Y2X9-2	Zinc finger protein 281	ZNF281
0.274023	0.143089	0.404956	23.5098	4.4528	0.000443237	0.00126465	-0.250631	0.00414948	0.0153395	X5aza - untr	Q14980-2	Nuclear mitotic apparatus protein 1	NUMA1
0.273986	0.146157	0.401815	17.8548	4.56034	0.000356831	0.00107236	-0.0334936	0.00359237	0.0153395	X5aza - untr	Q9UPT9-2	Ubiquitin carboxyl-terminal hydrolase 22	USP22
0.273977	0.191505	0.356449	20.1907	7.06816	3.4e-06	4.64e-05	4.65226	6.14e-05	0.000167207	X5aza - untr	P09382	Galectin-1	LGALS1
0.273865	0.142698	0.405032	16.8226	4.44231	0.000452746	0.00128271	-0.271874	0.00420607	0.0153395	X5aza - untr	P09497	Clathrin light chain B	CLTB
0.273833	0.164141	0.383525	19.232	5.31138	8.13e-05	0.000356008	1.45314	0.00122904	0.00369694	X5aza - untr	P58546	Myotrophin	MTPN
0.273768	0.192651	0.354884	20.9299	7.18075	2.81e-06	4.28e-05	4.84251	5.04e-05	0.000146005	X5aza - untr	P45974-2	Ubiquitin carboxyl-terminal hydrolase 5	USP5
0.273403	0.149232	0.397574	19.1488	4.68468	0.0002781	0.000876578	0.216426	0.00300686	0.0146649	X5aza - untr	A0A286YEX4	Nuclear factor 1 C-type	NFIC
0.273359	0.165355	0.381364	14.0607	5.38503	7.06e-05	0.00032372	1.59557	0.00110724	0.00369694	X5aza - untr	Q14119	Vascular endothelial zinc finger 1	VEZF1
0.27334	0.187752	0.358929	18.7983	6.79493	5.42e-06	6.18e-05	4.18306	0.00010339	0.000419929	X5aza - untr	B7Z7F3	Ran-binding protein 3	RANBP3
0.273077	0.0987294	0.447424	23.6216	3.33247	0.00443732	0.00839358	-2.53439	0.0163328	0.0677509	X5aza - untr	P09874	Poly [ADP-ribose] polymerase 1	PARP1
0.272984	0.094858	0.451109	17.5128	3.26067	0.00514777	0.00944645	-2.67951	0.0176323	0.0874053	X5aza - untr	Q15853-2	Upstream stimulatory factor 2	USF2
0.272945	0.152739	0.393152	17.9942	4.83109	0.000207792	0.000697664	0.508973	0.00243932	0.00996577	X5aza - untr	Q96KM6	Zinc finger protein 512B	ZNF512B
0.272918	0.139087	0.406748	17.5855	4.33885	0.000558386	0.0015084	-0.481598	0.00480108	0.0203689	X5aza - untr	O15379	Histone deacetylase 3	HDAC3
0.272737	0.133467	0.412007	17.4426	4.16662	0.000793264	0.0019897	-0.832077	0.00599256	0.0257284	X5aza - untr	A0A087WW63	Voltage-dependent P/Q-type calcium channel subunit alpha-1A	CACNA1A
0.272184	0.156037	0.388331	17.5128	4.986	0.00015305	0.000561712	0.816252	0.00198237	0.00663732	X5aza - untr	Q9NZT2	Opioid growth factor receptor	OGFR
0.272169	0.158466	0.385872	18.5496	5.09289	0.000124143	0.000486368	1.02679	0.00170604	0.00580975	X5aza - untr	P48735	Isocitrate dehydrogenase [NADP], mitochondrial	IDH2
0.272066	0.153862	0.39027	17.8876	4.89711	0.000182341	0.000636998	0.640232	0.00223528	0.00700748	X5aza - untr	Q4J6C6-4	Prolyl endopeptidase-like	PREPL
0.271772	0.0158261	0.527717	15.7559	2.2592	0.0388567	0.0532715	-4.60636	0.0453709	0.206753	X5aza - untr	Q99797	Mitochondrial intermediate peptidase	MIPEP
0.271118	0.149677	0.39256	19.2952	4.74994	0.00024415	0.000787445	0.347072	0.00273213	0.00996577	X5aza - untr	Q9NXG2	THUMP domain-containing protein 1	THUMPD1
0.270982	0.12708	0.414885	15.7123	4.00655	0.00110145	0.00258408	-1.1589	0.00730206	0.0308339	X5aza - untr	O60518	Ran-binding protein 6	RANBP6
0.270703	0.145352	0.396055	17.4162	4.59476	0.000332988	0.00101164	0.0358092	0.00342333	0.0153395	X5aza - untr	Q96BN8	Ubiquitin thioesterase otulin	OTULIN
0.270557	0.139291	0.401823	13.5171	4.38535	0.000508091	0.00139736	-0.38724	0.00451956	0.0156424	X5aza - untr	Q9ULX9	Transcription factor MafF	MAFF
0.270515	0.12214	0.41889	17.3549	3.87906	0.0014321	0.00321794	-1.41963	0.00857441	0.0464916	X5aza - untr	P61024	Cyclin-dependent kinases regulatory subunit 1;Cyclin-dependent kinases regulatory subunit	CKS1B
0.270326	0.189044	0.351607	19.2835	7.07609	3.36e-06	4.64e-05	4.66571	6.05e-05	0.000167207	X5aza - untr	Q96ST3	Paired amphipathic helix protein Sin3a	SIN3A
0.270242	0.118181	0.422303	14.05	3.78122	0.00175264	0.00383038	-1.61981	0.00970293	0.0464916	X5aza - untr	Q53R41-2	FAST kinase domain-containing protein 1	FASTKD1
0.270079	0.124576	0.415582	14.8788	3.94926	0.00123923	0.0028464	-1.27604	0.0078319	0.0308339	X5aza - untr	Q8IXQ3	Uncharacterized protein C9orf40	C9orf40
0.27004	0.177322	0.362757	22.7127	6.19675	1.56e-05	0.000113808	3.11881	0.000290391	0.00102735	X5aza - untr	P00558	Phosphoglycerate kinase 1	PGK1
0.269724	0.18568	0.353767	19.0451	6.82828	5.12e-06	5.9e-05	4.24089	9.69e-05	0.000419929	X5aza - untr	A0A087X1R1	Smoothelin	SMTN
0.269317	0.111525	0.427108	15.7995	3.63142	0.0023892	0.0049582	-1.92603	0.0116024	0.0483842	X5aza - untr	F6TLX2	Glyoxalase domain-containing protein 4	GLOD4
0.269269	0.0645777	0.473961	16.0163	2.79888	0.0132851	0.0211462	-3.59645	0.0280007	0.0983022	X5aza - untr	Q13315	Serine-protein kinase ATM	ATM
0.269138	0.160488	0.377787	19.5214	5.27041	8.8e-05	0.000378006	1.37361	0.00130846	0.00580975	X5aza - untr	Q00534	Cyclin-dependent kinase 6	CDK6
0.269126	0.179414	0.358839	15.9425	6.38267	1.12e-05	9.37e-05	3.45501	0.000213765	0.000680579	X5aza - untr	F5H0I7	G/T mismatch-specific thymine DNA glycosylase	TDG
0.26881	0.073605	0.464015	13.3145	2.92989	0.01017	0.0169306	-3.3399	0.0248115	0.0953117	X5aza - untr	Q15170	Transcription elongation factor A protein-like 1	TCEAL1
0.268534	0.117365	0.419703	17.7048	3.7795	0.00175885	0.00384133	-1.62331	0.00972341	0.0464916	X5aza - untr	Q14331	Protein FRG1	FRG1
0.26852	0.175032	0.362007	16.6894	6.11108	1.82e-05	0.000127942	2.96225	0.00033802	0.00141434	X5aza - untr	Q9P000	COMM domain-containing protein 9	COMMD9
0.268476	0.158821	0.37813	14.8746	5.20924	9.9e-05	0.000413154	1.25451	0.00143894	0.00580975	X5aza - untr	R4GN94	Ankyrin repeat and SOCS box protein 9	ASB9
0.268377	0.194182	0.342571	19.2812	7.69609	1.21e-06	2.63e-05	5.69061	1.73e-05	8.24e-05	X5aza - untr	O00232	26S proteasome non-ATPase regulatory subunit 12	PSMD12
0.268255	0.108028	0.428481	16.0658	3.56212	0.00275786	0.0055698	-2.06749	0.0125645	0.0677509	X5aza - untr	Q9ULD4	Bromodomain and PHD finger-containing protein 3	BRPF3
0.268014	0.124032	0.411996	13.8354	3.96047	0.00121095	0.00279175	-1.25311	0.0077267	0.0308338	X5aza - untr	E7EPN6	Homeobox protein PKNOX1;Homeobox protein PKNOX2	PKNOX1;PKNOX2
0.267945	-0.0478179	0.583709	11.4755	1.80543	0.0906999	0.112731	-5.36939	0.0652595	0.311961	X5aza - untr	A0A1B0GWJ6
0.267944	0.168618	0.36727	19.6704	5.73955	3.61e-05	0.000203905	2.27164	0.0006375	0.00238736	X5aza - untr	O14737	Programmed cell death protein 5	PDCD5
0.26782	0.118148	0.417491	16.9191	3.80716	0.00166119	0.00367072	-1.56674	0.0093957	0.0464916	X5aza - untr	F5GXG6	General transcription factor IIH subunit 3	GTF2H3
0.267662	0.192592	0.342733	19.8319	7.58607	1.45e-06	2.96e-05	5.51265	2.22e-05	0.000115062	X5aza - untr	Q16401-2	26S proteasome non-ATPase regulatory subunit 5	PSMD5
0.267636	0.189095	0.346178	19.1621	7.25005	2.51e-06	4.06e-05	4.95873	4.44e-05	0.000146005	X5aza - untr	A0A3B3IRW6	Glutamine and serine-rich protein 1	QSER1
0.267509	0.175567	0.359451	17.3929	6.19043	1.58e-05	0.00011485	3.1073	0.000293499	0.00102735	X5aza - untr	I3L0K2	Thioredoxin domain-containing protein 17	TXNDC17
0.267484	0.200715	0.334254	18.811	8.52347	3.35e-07	1.39e-05	6.97619	2.73e-06	1.06e-05	X5aza - untr	Q9NP66	High mobility group protein 20A	HMG20A
0.267288	0.172742	0.361833	21.9027	6.01499	2.17e-05	0.000142126	2.78546	0.000398677	0.00175178	X5aza - untr	O95239	Chromosome-associated kinesin KIF4A	KIF4A
0.267276	0.0799138	0.454638	14.3158	3.03511	0.00819602	0.0141346	-3.13156	0.0223774	0.0953117	X5aza - untr	K7ESG9	Nuclear factor 1;Nuclear factor 1 X-type	NFIX
0.267197	0.162959	0.371435	16.3555	5.45385	6.19e-05	0.000298406	1.72807	0.00100145	0.00321516	X5aza - untr	Q6PID6	Tetratricopeptide repeat protein 33	TTC33
0.267157	0.116262	0.418052	16.6899	3.76694	0.00180513	0.00391295	-1.64901	0.00987445	0.0464916	X5aza - untr	E7EV54	Proline-, glutamic acid- and leucine-rich protein 1	PELP1
0.267051	0.196375	0.337727	15.4563	8.0393	7.03e-07	2.1e-05	6.23503	8.57e-06	3.21e-05	X5aza - untr	Q9NQX6	Zinc finger protein 331	ZNF331
0.266958	0.20322	0.330696	17.4436	8.91127	1.89e-07	1.02e-05	7.54784	1.01e-06	7.34e-06	X5aza - untr	A0A6Q8PFU3	Platelet-activating factor acetylhydrolase IB subunit alpha	PAFAH1B1
0.266897	0.161945	0.37185	16.9048	5.41062	6.72e-05	0.000312741	1.64491	0.00106625	0.00369694	X5aza - untr	Q96CN7	Isochorismatase domain-containing protein 1	ISOC1
0.266848	0.145975	0.387722	18.3662	4.69711	0.000271279	0.000860171	0.241341	0.00295217	0.0146649	X5aza - untr	Q13098-7	COP9 signalosome complex subunit 1	GPS1
0.266763	0.200223	0.333304	20.3188	8.52974	3.32e-07	1.39e-05	6.98559	2.69e-06	9.54e-06	X5aza - untr	G3V5Z7	Proteasome subunit alpha type;Proteasome subunit alpha type-6	PSMA6
0.266429	0.197022	0.335835	20.4512	8.16731	5.76e-07	1.89e-05	6.43401	6.41e-06	2.22e-05	X5aza - untr	Q9NXH9	tRNA (guanine(26)-N(2))-dimethyltransferase	TRMT1
0.266309	0.137307	0.39531	19.5405	4.39226	0.000501028	0.0013827	-0.37324	0.00448074	0.0156424	X5aza - untr	A0A0A0MQR2	Protein RTF2 homolog	RTFDC1
0.266029	0.167493	0.364565	14.2981	5.74422	3.58e-05	0.00020364	2.28045	0.000632697	0.00238736	X5aza - untr	Q8IX18-3	Probable ATP-dependent RNA helicase DHX40	DHX40
0.265983	0.180364	0.351602	15.2772	6.6097	7.48e-06	7.54e-05	3.85892	0.000144364	0.000433811	X5aza - untr	H0YG99	Forkhead box protein M1	FOXM1
0.265745	0.198994	0.332495	17.0368	8.47043	3.63e-07	1.45e-05	6.8965	3.08e-06	1.06e-05	X5aza - untr	Q9NQT4	Exosome complex component RRP46	EXOSC5
0.265742	0.205064	0.32642	19.8652	9.31804	1.05e-07	7.16e-06	8.12722	3.27e-07	1.87e-06	X5aza - untr	Q86UV5	Ubiquitin carboxyl-terminal hydrolase 48	USP48
0.265664	0.159045	0.372282	16.6052	5.30147	8.28e-05	0.000359762	1.43391	0.00124604	0.00383145	X5aza - untr	Q01995	Transgelin	TAGLN
0.265523	0.203243	0.327803	17.5311	9.07092	1.5e-07	8.86e-06	7.77766	6.55e-07	3.39e-06	X5aza - untr	O95155-3	Ubiquitin conjugation factor E4 B	UBE4B
0.26534	0.17412	0.356559	16.1782	6.18888	1.58e-05	0.000114905	3.10447	0.000294266	0.00102735	X5aza - untr	O00257	E3 SUMO-protein ligase CBX4	CBX4
0.265314	0.165343	0.365285	21.0835	5.64657	4.3e-05	0.000231026	2.09591	0.000743758	0.00286519	X5aza - untr	A0A6Q8PGF4	Fanconi anemia group I protein	FANCI
0.265014	0.157205	0.372823	22.1359	5.23012	9.51e-05	0.000401054	1.29521	0.00139359	0.00580975	X5aza - untr	P34932	Heat shock 70 kDa protein 4	HSPA4
0.264894	0.172018	0.357769	19.4488	6.06828	1.97e-05	0.00013475	2.88366	0.000364224	0.00141434	X5aza - untr	J3KR44	Ubiquitin thioesterase OTUB1	OTUB1
0.264888	0.171367	0.358409	19.5792	6.02629	2.12e-05	0.000140662	2.8063	0.000391019	0.00141434	X5aza - untr	P61758	Prefoldin subunit 3	VBP1
0.264807	0.175312	0.354302	18.5073	6.29548	1.3e-05	0.000103068	3.29795	0.000246789	0.000779932	X5aza - untr	Q9NZL9	Methionine adenosyltransferase 2 subunit beta	MAT2B
0.264775	0.15122	0.378331	14.5724	4.96096	0.000160777	0.000583558	0.766738	0.00205186	0.00700748	X5aza - untr	J3KS22	L-xylulose reductase	DCXR
0.264041	0.168298	0.359783	19.725	5.86763	2.84e-05	0.000172929	2.51184	0.000514341	0.0019683	X5aza - untr	P49773	Histidine triad nucleotide-binding protein 1	HINT1
0.263718	0.168114	0.359322	21.0955	5.86897	2.84e-05	0.00017283	2.51434	0.000513199	0.0019683	X5aza - untr	Q9HAV4	Exportin-5	XPO5
0.263597	0.195953	0.331242	12.0937	8.29101	4.77e-07	1.73e-05	6.62421	4.83e-06	2.22e-05	X5aza - untr	I3L2H2	Zinc finger protein 174	ZNF174
0.263571	0.184303	0.34284	16.5219	7.07448	3.36e-06	4.64e-05	4.66299	6.07e-05	0.000167207	X5aza - untr	Q92759	General transcription factor IIH subunit 4	GTF2H4
0.263424	0.18269	0.344158	19.9886	6.94219	4.21e-06	5.15e-05	4.43725	7.66e-05	0.000382775	X5aza - untr	Q13868	Exosome complex component RRP4	EXOSC2
0.263397	0.167047	0.359748	15.4004	5.81641	3.13e-05	0.000184878	2.41606	0.000561148	0.00238736	X5aza - untr	P05976-2	Myosin light chain 1/3, skeletal muscle isoform;Myosin light chain 3	MYL1;MYL3
0.263295	0.186631	0.339959	16.7705	7.30717	2.28e-06	3.9e-05	5.054	3.98e-05	0.000141442	X5aza - untr	Q9NXF7	DDB1- and CUL4-associated factor 16	DCAF16
0.26326	0.0177443	0.508775	15.2468	2.28141	0.0372209	0.0513153	-4.56667	0.0445223	0.206753	X5aza - untr	Q9UK45	U6 snRNA-associated Sm-like protein LSm7	LSM7
0.263157	0.161802	0.364512	16.9114	5.52419	5.41e-05	0.000271289	1.86288	0.000902023	0.00309297	X5aza - untr	Q9NZN4	EH domain-containing protein 2	EHD2
0.262727	0.160125	0.365329	20.8892	5.44811	6.25e-05	0.000300783	1.71704	0.0010098	0.00321516	X5aza - untr	A0A1W2PPZ5	Transcription elongation factor A protein 1	TCEA1
0.262596	0.166634	0.358558	16.574	5.82218	3.09e-05	0.00018393	2.42686	0.00055565	0.00238736	X5aza - untr	C9IYS7	Integrator complex subunit 11	CPSF3L
0.262293	0.0241633	0.500422	17.5049	2.34353	0.0329816	0.0461482	-4.45468	0.0422441	0.171124	X5aza - untr	P63313	Thymosin beta-10	TMSB10
0.262205	-0.116815	0.641226	15.2632	1.47189	0.1613	0.189162	-5.85869	0.0830099	0.407722	X5aza - untr	Q5T8U9	UPF0586 protein C9orf41	C9orf41
0.261699	0.169647	0.35375	18.075	6.04879	2.04e-05	0.000137854	2.84779	0.000376531	0.00141434	X5aza - untr	Q9NY27	Serine/threonine-protein phosphatase 4 regulatory subunit 2	PPP4R2
0.261645	0.167587	0.355704	22.4914	5.9185	2.59e-05	0.000162364	2.60664	0.00047198	0.0019683	X5aza - untr	P78371	T-complex protein 1 subunit beta	CCT2
0.261601	0.198806	0.324395	19.5796	8.86374	2.02e-07	1.06e-05	7.4788	1.15e-06	7.58e-06	X5aza - untr	P25788-2	Proteasome subunit alpha type-3	PSMA3
0.26157	0.1922	0.330939	18.4316	8.02262	7.22e-07	2.11e-05	6.20895	8.89e-06	3.21e-05	X5aza - untr	P68400	Casein kinase II subunit alpha;Casein kinase II subunit alpha 3	CSNK2A1;CSNK2A3
0.261306	0.136943	0.385668	22.5651	4.4705	0.000427668	0.00123133	-0.214844	0.00405495	0.0153395	X5aza - untr	Q08J23	tRNA (cytosine(34)-C(5))-methyltransferase	NSUN2
0.260853	0.183723	0.337983	18.6878	7.1956	2.75e-06	4.24e-05	4.86746	4.91e-05	0.000146005	X5aza - untr	Q09472	Histone acetyltransferase p300	EP300
0.2608	0.17735	0.34425	19.5777	6.64935	6.98e-06	7.3e-05	3.92873	0.000134965	0.000433811	X5aza - untr	Q9UKL0	REST corepressor 1	RCOR1
0.26066	0.172348	0.348973	21.518	6.27987	1.34e-05	0.000104277	3.26971	0.000253119	0.000779932	X5aza - untr	P55060	Exportin-2	CSE1L
0.260281	0.13479	0.385772	23.8619	4.41292	0.000480489	0.00134579	-0.331376	0.00436639	0.0153395	X5aza - untr	P11142	Heat shock cognate 71 kDa protein	HSPA8
0.25997	0.138509	0.381431	18.2927	4.55389	0.000361493	0.00108177	-0.0464981	0.00362459	0.0153395	X5aza - untr	Q96L91-4	E1A-binding protein p400	EP400
0.259842	0.181261	0.338423	20.5756	7.03539	3.59e-06	4.76e-05	4.59654	6.49e-05	0.000180039	X5aza - untr	O60701	UDP-glucose 6-dehydrogenase	UGDH
0.259733	-0.247446	0.766912	20.095	1.08959	0.292741	0.323545	-6.32403	0.106313	0.63891	X5aza - untr	P68431	Histone H3.1;Histone H3.1t;Histone H3.3C;Histone H3	HIST1H3A;HIST3H3;H3F3C;H3F3B;H3F3A
0.259657	0.100286	0.419027	15.459	3.46648	0.00336211	0.00663077	-2.26236	0.014069	0.0677509	X5aza - untr	Q9NVF7	F-box only protein 28	FBXO28
0.259601	0.125487	0.393716	12.7374	4.11841	0.000875538	0.00215876	-0.930426	0.00637141	0.0257284	X5aza - untr	J3KMZ7	Integrator complex subunit 2	INTS2
0.259549	0.127249	0.39185	17.2669	4.17403	0.000781333	0.00196525	-0.816967	0.00593543	0.0257284	X5aza - untr	P16220-3	Cyclic AMP-responsive element-binding protein 1	CREB1;CREM
0.259516	0.13511	0.383922	15.8807	4.43834	0.000456389	0.00129052	-0.279894	0.00422752	0.0153395	X5aza - untr	Q9Y294	Histone chaperone ASF1A	ASF1A
0.259114	0.0734786	0.44475	16.7126	2.9698	0.00937188	0.0158582	-3.26111	0.0238757	0.0953117	X5aza - untr	P41208	Centrin-2	CETN2
0.25909	0.188275	0.329904	18.9407	7.78441	1.05e-06	2.43e-05	5.83225	1.42e-05	3.51e-05	X5aza - untr	Q9UBL3-3	Set1/Ash2 histone methyltransferase complex subunit ASH2	ASH2L
0.259024	0.165448	0.352601	21.7695	5.88938	2.73e-05	0.000168345	2.55242	0.000495968	0.0019683	X5aza - untr	Q86VP6	Cullin-associated NEDD8-dissociated protein 1	CAND1
0.258923	0.0959849	0.421861	16.8761	3.381	0.00401325	0.00771946	-2.43604	0.0154932	0.0677509	X5aza - untr	A0A3F2YNW7	AT-rich interactive domain-containing protein 1B	ARID1B
0.258811	0.190561	0.32706	16.1245	8.06827	6.72e-07	2.04e-05	6.28027	8.04e-06	3.21e-05	X5aza - untr	P57081	tRNA (guanine-N(7)-)-methyltransferase non-catalytic subunit WDR4	WDR4
0.258746	0.17986	0.337632	18.2008	6.97865	3.96e-06	4.96e-05	4.49971	7.12e-05	0.000180039	X5aza - untr	E9PGT6	COP9 signalosome complex subunit 8	COPS8
0.25855	0.165242	0.351859	17.7092	5.89552	2.7e-05	0.0001671	2.56386	0.000490854	0.0019683	X5aza - untr	Q9UL46	Proteasome activator complex subunit 2	PSME2
0.25831	0.156089	0.360531	20.2132	5.37649	7.17e-05	0.000328588	1.57909	0.00112108	0.00369694	X5aza - untr	P61964	WD repeat-containing protein 5	WDR5
0.258277	0.187656	0.328897	18.183	7.78131	1.06e-06	2.43e-05	5.82728	1.43e-05	6.91e-05	X5aza - untr	O00273	DNA fragmentation factor subunit alpha	DFFA
0.257828	0.0909327	0.424724	14.7868	3.28687	0.00487631	0.0090191	-2.62661	0.017141	0.0677509	X5aza - untr	P58012	Forkhead box protein L2	FOXL2
0.257708	0.0864106	0.429006	11.9641	3.20091	0.00582428	0.0105246	-2.7999	0.018823	0.0874053	X5aza - untr	H0YDE3	Crossover junction endonuclease MUS81	MUS81
0.257536	0.141136	0.373937	17.0578	4.70739	0.000265767	0.000843533	0.261935	0.00290741	0.0146649	X5aza - untr	Q9BV86	N-terminal Xaa-Pro-Lys N-methyltransferase 1;N-terminal Xaa-Pro-Lys N-methyltransferase 1, N-terminally processed	NTMT1
0.257522	0.150892	0.364151	17.1475	5.13847	0.000113592	0.000457953	1.11617	0.00159864	0.00580975	X5aza - untr	Q6SJ93	Protein FAM111B	FAM111B
0.257321	0.0991541	0.415488	17.4479	3.46144	0.0033974	0.00668385	-2.27261	0.0141509	0.0677509	X5aza - untr	Q9NV88-3	Integrator complex subunit 9	INTS9
0.257304	0.197036	0.317572	17.8993	9.08353	1.47e-07	8.86e-06	7.79568	6.33e-07	3.39e-06	X5aza - untr	O14497	AT-rich interactive domain-containing protein 1A	ARID1A
0.257204	0.19088	0.323528	19.51	8.25095	5.07e-07	1.78e-05	6.56285	5.31e-06	2.22e-05	X5aza - untr	J3KMZ8	Zinc finger protein ubi-d4	DPF2
0.257142	0.170954	0.343331	18.831	6.34775	1.19e-05	9.7e-05	3.39224	0.00022631	0.000680579	X5aza - untr	Q9C005	Protein dpy-30 homolog	DPY30
0.256885	0.134105	0.379666	17.7897	4.45152	0.00044439	0.00126465	-0.253231	0.00415639	0.0153395	X5aza - untr	Q96CP2	FLYWCH family member 2	FLYWCH2
0.256877	0.193252	0.320503	18.8137	8.58998	3.03e-07	1.34e-05	7.07559	2.34e-06	9.03e-06	X5aza - untr	Q92890	Ubiquitin fusion degradation protein 1 homolog	UFD1L
0.256867	0.130228	0.383506	19.7552	4.31557	0.000585444	0.00156298	-0.528883	0.00495076	0.0203689	X5aza - untr	Q9NR45	Sialic acid synthase	NANS
0.256815	0.12846	0.38517	13.95	4.25701	0.000659572	0.00171779	-0.647947	0.00534114	0.0210713	X5aza - untr	P48163-2	NADP-dependent malic enzyme	ME1
0.25654	0.118081	0.395	19.397	3.94212	0.00125758	0.00287229	-1.29064	0.00789923	0.0308338	X5aza - untr	Q9UNX4	WD repeat-containing protein 3	WDR3
0.256526	0.175429	0.337623	15.4158	6.73015	6.06e-06	6.62e-05	4.07025	0.000116813	0.000422962	X5aza - untr	A0A7P0Z4R7	Abnormal spindle-like microcephaly-associated protein	ASPM
0.256439	0.142484	0.370394	13.7501	4.78792	0.000226382	0.000747673	0.422926	0.00259292	0.00996577	X5aza - untr	P79522-2	Proline-rich protein 3	PRR3
0.256055	0.147076	0.365034	15.4843	4.99904	0.00014918	0.00055195	0.842005	0.00194715	0.00663732	X5aza - untr	Q9H6E5	Speckle targeted PIP5K1A-regulated poly(A) polymerase	TUT1
0.255614	0.151603	0.359624	17.1528	5.22881	9.53e-05	0.000401537	1.29267	0.0013964	0.00580975	X5aza - untr	Q96L50	Leucine-rich repeat protein 1	LRR1
0.255343	0.145981	0.364706	15.3134	4.96768	0.000158664	0.000577009	0.780036	0.00203295	0.00700748	X5aza - untr	Q5QPM9	Proteasome inhibitor PI31 subunit	PSMF1
0.255321	0.158164	0.352478	17.9807	5.59125	4.77e-05	0.00025081	1.99081	0.000813084	0.00309297	X5aza - untr	Q16719	Kynureninase	KYNU
0.254912	0.170974	0.338851	16.5535	6.46137	9.7e-06	8.61e-05	3.59586	0.00018678	0.000614133	X5aza - untr	Q9BZ95-4	Histone-lysine N-methyltransferase NSD3	WHSC1L1
0.25479	0.136488	0.373092	14.4938	4.58233	0.000341406	0.00103218	0.0107887	0.00348384	0.0153395	X5aza - untr	P49427	Ubiquitin-conjugating enzyme E2 R1	CDC34
0.254744	0.169404	0.340083	15.9182	6.35113	1.18e-05	9.67e-05	3.39832	0.000225083	0.000680579	X5aza - untr	P0DP91	DNA excision repair protein ERCC-6	ERCC6
0.254594	0.0968881	0.412299	15.5791	3.43477	0.00359033	0.00699874	-2.32684	0.0145888	0.0677509	X5aza - untr	O75582	Ribosomal protein S6 kinase alpha-5;Ribosomal protein S6 kinase;Ribosomal protein S6 kinase alpha-4	RPS6KA5;RPS6KA4
0.254553	0.169151	0.339955	17.1287	6.34172	1.2e-05	9.73e-05	3.38139	0.000228507	0.000680579	X5aza - untr	P32780	General transcription factor IIH subunit 1	GTF2H1
0.254549	0.181163	0.327936	17.4456	7.3799	2.02e-06	3.65e-05	5.17466	3.44e-05	0.000128403	X5aza - untr	Q9Y696	Chloride intracellular channel protein 4	CLIC4
0.254531	0.147043	0.36202	19.2504	5.03821	0.000138153	0.000525774	0.919231	0.00184348	0.00657093	X5aza - untr	Q8N5C6	S1 RNA-binding domain-containing protein 1	SRBD1
0.254489	0.180093	0.328884	19.3474	7.27814	2.39e-06	3.98e-05	5.00563	4.21e-05	0.000141442	X5aza - untr	Q8IU81	Interferon regulatory factor 2-binding protein 1	IRF2BP1
0.254453	0.171498	0.337408	21.6466	6.52625	8.65e-06	8.06e-05	3.71131	0.000166728	0.000614133	X5aza - untr	A6NEM2	Host cell factor 1;HCF N-terminal chain 1;HCF N-terminal chain 2;HCF N-terminal chain 3;HCF N-terminal chain 4;HCF N-terminal chain 5;HCF N-terminal chain 6;HCF C-terminal chain 1;HCF C-terminal chain 2;HCF C-terminal chain 3;HCF C-terminal chain 4;HCF C-terminal chain 5;HCF C-terminal chain 6	HCFC1
0.254352	0.176778	0.331925	20.3935	6.9762	3.97e-06	4.96e-05	4.49552	7.15e-05	0.000277934	X5aza - untr	O95816	BAG family molecular chaperone regulator 2	BAG2
0.253844	0.127811	0.379877	20.4745	4.28528	0.000622659	0.00164254	-0.590442	0.00515014	0.0210207	X5aza - untr	O15355	Protein phosphatase 1G	PPM1G
0.253736	0.168637	0.338836	17.2627	6.34388	1.2e-05	9.72e-05	3.38527	0.000227721	0.000680579	X5aza - untr	Q5LJA5	Ubiquitin carboxyl-terminal hydrolase;Ubiquitin carboxyl-terminal hydrolase isozyme L5	UCHL5
0.25352	0.147643	0.359396	18.0072	5.09458	0.000123736	0.000485368	1.0301	0.00170202	0.00580975	X5aza - untr	O60293-2	Zinc finger C3H1 domain-containing protein	ZFC3H1
0.253444	0.0554689	0.451419	13.0968	2.72376	0.0154706	0.0239213	-3.74189	0.0299694	0.115043	X5aza - untr	A0A5F9ZH79		ASCC1
0.253046	0.188062	0.31803	17.8105	8.285	4.81e-07	1.73e-05	6.61502	4.9e-06	2.22e-05	X5aza - untr	Q12857-4	Nuclear factor 1 A-type;Nuclear factor 1	NFIA
0.252973	0.113658	0.392287	13.897	3.86345	0.00147897	0.00330004	-1.45158	0.00874891	0.0464916	X5aza - untr	A0A087WY09	Transcription termination factor 1	TTF1
0.252936	0.16976	0.336112	15.7634	6.47008	9.56e-06	8.54e-05	3.61139	0.000184021	0.000614133	X5aza - untr	A0A499FJL1	Prolyl endopeptidase	PREP
0.252829	0.181306	0.324351	18.7173	7.52108	1.61e-06	3.16e-05	5.40675	2.56e-05	0.000115062	X5aza - untr	O96006	Zinc finger BED domain-containing protein 1	ZBED1
0.252749	0.154999	0.350498	21.3679	5.50137	5.65e-05	0.000279627	1.81921	0.000933605	0.00316191	X5aza - untr	P12277	Creatine kinase B-type	CKB
0.252475	0.184018	0.320933	16.8144	7.84682	9.52e-07	2.38e-05	5.93168	1.27e-05	3.51e-05	X5aza - untr	Q5HY81	Ubiquitin-like protein 4A	UBL4A
0.252221	0.153957	0.350485	21.516	5.46116	6.1e-05	0.000295173	1.7421	0.000990864	0.00321516	X5aza - untr	Q9NQW6	Actin-binding protein anillin	ANLN
0.252204	0.140128	0.364281	18.1498	4.7878	0.000226433	0.000747673	0.422699	0.00259333	0.00996577	X5aza - untr	O15164-2	Transcription intermediary factor 1-alpha	TRIM24
0.252117	0.108285	0.395949	16.7044	3.72944	0.00195063	0.00418854	-1.72571	0.0103361	0.0483842	X5aza - untr	Q96JP5	E3 ubiquitin-protein ligase ZFP91	ZFP91;ZFP91-CNTF
0.251977	0.154171	0.349783	19.6588	5.48142	5.87e-05	0.000287047	1.78098	0.000961767	0.00321516	X5aza - untr	Q8N1G2	Cap-specific mRNA (nucleoside-2-O-)-methyltransferase 1	CMTR1
0.251818	0.109952	0.393684	22.9805	3.77664	0.0017693	0.00385624	-1.62917	0.00975775	0.0464916	X5aza - untr	P13010	X-ray repair cross-complementing protein 5	XRCC5
0.251465	0.124746	0.378184	15.9298	4.22213	0.000708205	0.00181989	-0.718951	0.00558173	0.0210713	X5aza - untr	P16383-2	GC-rich sequence DNA-binding factor 2	GCFC2
0.251382	0.179835	0.322929	18.7584	7.4755	1.73e-06	3.31e-05	5.33212	2.83e-05	0.000115062	X5aza - untr	P10155	60 kDa SS-A/Ro ribonucleoprotein	TROVE2
0.251235	0.086021	0.416449	12.9506	3.23542	0.00542361	0.00990143	-2.73044	0.0181305	0.0874053	X5aza - untr	G3V2W9	E2F-associated phosphoprotein	EAPP
0.251196	0.163418	0.338974	19.6711	6.08867	1.89e-05	0.000130957	2.92115	0.000351593	0.00141434	X5aza - untr	P20042	Eukaryotic translation initiation factor 2 subunit 2	EIF2S2
0.251188	0.0841596	0.418217	13.6886	3.19967	0.00583922	0.0105396	-2.80239	0.0188482	0.0874053	X5aza - untr	E7EMK3	Flotillin-2	FLOT2
0.251175	0.130244	0.372105	17.2313	4.41912	0.000474491	0.00133367	-0.318809	0.00433231	0.0153395	X5aza - untr	Q9Y3B2	Exosome complex component CSL4	EXOSC1
0.251112	0.145008	0.357216	20.2009	5.03538	0.000138919	0.000526803	0.913673	0.00185085	0.00657093	X5aza - untr	A0A6Q8PFY3	Fanconi anemia group D2 protein	FANCD2
0.251101	0.166019	0.336183	20.3713	6.27926	1.34e-05	0.000104277	3.26861	0.000253368	0.000779932	X5aza - untr	P15121	Aldose reductase	AKR1B1
0.251072	0.180433	0.321712	19.7808	7.56222	1.5e-06	3.05e-05	5.47385	2.34e-05	0.000115062	X5aza - untr	O43252	Bifunctional 3-phosphoadenosine 5-phosphosulfate synthase 1;Sulfate adenylyltransferase;Adenylyl-sulfate kinase	PAPSS1
0.251049	0.1782	0.323899	17.9612	7.33214	2.19e-06	3.82e-05	5.09551	3.79e-05	0.000141442	X5aza - untr	Q7Z6Z7-2	E3 ubiquitin-protein ligase HUWE1	HUWE1
0.251042	0.182232	0.319852	19.7848	7.76232	1.09e-06	2.48e-05	5.79692	1.49e-05	6.91e-05	X5aza - untr	Q9NW82	WD repeat-containing protein 70	WDR70
0.251026	0.143935	0.358117	17.0552	4.98727	0.00015267	0.000561437	0.818751	0.00197894	0.00663732	X5aza - untr	P55263	Adenosine kinase	ADK
0.251019	0.180335	0.321703	20.8518	7.55587	1.52e-06	3.07e-05	5.46351	2.37e-05	0.000115062	X5aza - untr	P06744	Glucose-6-phosphate isomerase	GPI
0.250885	0.167905	0.333864	20.7875	6.43282	1.02e-05	8.88e-05	3.54487	0.000196325	0.000680579	X5aza - untr	Q96JM3	Chromosome alignment-maintaining phosphoprotein 1	CHAMP1
0.250786	0.129043	0.372528	17.496	4.38287	0.000510661	0.00140322	-0.392284	0.00453358	0.0156424	X5aza - untr	Q9NWU2	Glucose-induced degradation protein 8 homolog	GID8
0.250392	0.00102788	0.499757	17.1846	2.1364	0.0491738	0.065613	-4.82219	0.0502814	0.240601	X5aza - untr	Q9Y4C1	Lysine-specific demethylase 3A	KDM3A
0.250388	0.113179	0.387597	18.5543	3.88265	0.00142154	0.00319645	-1.41229	0.00853458	0.0464916	X5aza - untr	P20248	Cyclin-A2	CCNA2
0.250327	0.0916656	0.408989	14.2952	3.35686	0.0042189	0.00805198	-2.48499	0.0159081	0.0677509	X5aza - untr	Q9UPW0-2	Forkhead box protein J3	FOXJ3
0.250318	0.181192	0.319445	19.2378	7.70452	1.19e-06	2.63e-05	5.70416	1.69e-05	6.91e-05	X5aza - untr	Q14320	Protein FAM50A	FAM50A
0.250076	0.0328497	0.467302	14.1248	2.44938	0.026787	0.0387193	-4.2607	0.038573	0.171124	X5aza - untr	P58317	Zinc finger protein 121	ZNF121
0.249957	0.175957	0.323956	19.4168	7.18675	2.79e-06	4.26e-05	4.8526	4.99e-05	0.000146005	X5aza - untr	A0A7P0Z472	Adenylosuccinate lyase	ADSL
0.249766	0.14112	0.358411	18.4817	4.89122	0.000184476	0.000641648	0.628536	0.00225253	0.00700748	X5aza - untr	P62877	E3 ubiquitin-protein ligase RBX1;E3 ubiquitin-protein ligase RBX1, N-terminally processed	RBX1
0.249698	0.110104	0.389292	21.3963	3.80578	0.00166591	0.0036786	-1.56955	0.00941182	0.0464916	X5aza - untr	P60174	Triosephosphate isomerase	TPI1
0.249669	0.156057	0.343281	17.0804	5.67454	4.08e-05	0.000223193	2.14889	0.000710742	0.00286519	X5aza - untr	P40425	Pre-B-cell leukemia transcription factor 2	PBX2
0.249515	0.114986	0.384045	14.7591	3.94619	0.0012471	0.00285856	-1.28232	0.00786084	0.0308339	X5aza - untr	Q5FBB7-5	Shugoshin-like 1	SGOL1
0.249383	0.155285	0.34348	15.7955	5.63877	4.36e-05	0.000233438	2.08112	0.000753118	0.00286519	X5aza - untr	Q9BR76	Coronin-1B	CORO1B
0.249351	0.139981	0.358721	20.4296	4.85076	0.000199847	0.000676683	0.548129	0.00237241	0.00700748	X5aza - untr	Q5VTR2	E3 ubiquitin-protein ligase BRE1A	RNF20
0.24934	0.139906	0.358773	21.4856	4.84773	0.000201048	0.00067859	0.542112	0.00238146	0.00996577	X5aza - untr	P09211	Glutathione S-transferase P	GSTP1
0.249293	0.159016	0.33957	20.423	5.87528	2.8e-05	0.000171259	2.52612	0.000507838	0.0019683	X5aza - untr	P49916-3	DNA ligase 3	LIG3
0.249245	0.165881	0.332609	19.279	6.36127	1.16e-05	9.62e-05	3.41657	0.000221414	0.000680579	X5aza - untr	P50613	Cyclin-dependent kinase 7	CDK7
0.249206	-0.0109356	0.509348	14.5395	2.0382	0.0591854	0.0773184	-4.99013	0.0544306	0.240601	X5aza - untr	A0A0C4DFM2	Zinc finger protein 574	ZNF574
0.24912	0.13344	0.3648	15.6968	4.58191	0.000341691	0.00103218	0.0099524	0.00348588	0.0153395	X5aza - untr	Q96G25-3	Mediator of RNA polymerase II transcription subunit 8	MED8
0.248953	0.160546	0.337361	18.5937	5.99137	2.26e-05	0.000146904	2.7418	0.000415585	0.00175178	X5aza - untr	Q9BW71	HIRA-interacting protein 3	HIRIP3
0.248739	0.18979	0.307688	20.3227	8.97768	1.71e-07	9.44e-06	7.64383	8.34e-07	7.34e-06	X5aza - untr	Q7LBC6	Lysine-specific demethylase 3B	KDM3B
0.248726	0.163983	0.333469	17.3073	6.24474	1.43e-05	0.000107829	3.20606	0.000267759	0.000832875	X5aza - untr	P14550	Alcohol dehydrogenase [NADP(+)]	AKR1A1
0.248647	0.166112	0.331183	18.7662	6.40973	1.06e-05	9.14e-05	3.50354	0.000204264	0.000680579	X5aza - untr	A6NFX8	ADP-sugar pyrophosphatase	NUDT5
0.248544	0.146649	0.350438	17.0468	5.18979	0.000102809	0.000424104	1.21656	0.00148192	0.00580975	X5aza - untr	Q13131	5-AMP-activated protein kinase catalytic subunit alpha-1;5-AMP-activated protein kinase catalytic subunit alpha-2	PRKAA1;PRKAA2
0.247989	0.141294	0.354683	19.4724	4.94524	0.000165829	0.000597639	0.735631	0.00209638	0.00700748	X5aza - untr	Q13309	S-phase kinase-associated protein 2	SKP2
0.247873	0.180519	0.315228	18.5247	7.82999	9.77e-07	2.38e-05	5.90493	1.31e-05	3.51e-05	X5aza - untr	Q9H0C8	Integrin-linked kinase-associated serine/threonine phosphatase 2C	ILKAP;ILKAP3
0.247819	0.157772	0.337865	20.2078	5.8555	2.91e-05	0.000174886	2.4892	0.000524741	0.0019683	X5aza - untr	G3V5T9	Cyclin-dependent kinase 2	CDK2
0.24776	0.164421	0.331099	19.4197	6.32528	1.24e-05	9.92e-05	3.35176	0.000234907	0.000779932	X5aza - untr	P31153	S-adenosylmethionine synthase isoform type-2	MAT2A
0.247656	0.184171	0.311142	19.3413	8.29989	4.7e-07	1.73e-05	6.6378	4.73e-06	2.22e-05	X5aza - untr	P28074	Proteasome subunit beta type-5	PSMB5
0.247502	0.181434	0.313571	16.7223	7.97042	7.83e-07	2.18e-05	6.12706	9.92e-06	3.21e-05	X5aza - untr	A0A0B4J291	Chromodomain Y-like protein 2	CDYL2
0.246976	0.142336	0.351617	18.5198	5.02172	0.000142689	0.000537613	0.886741	0.00188676	0.00657093	X5aza - untr	Q14019	Coactosin-like protein	COTL1
0.246918	0.147479	0.346356	17.0038	5.28316	8.58e-05	0.000370316	1.39838	0.00128218	0.00580975	X5aza - untr	A0A494C1T8	Myc proto-oncogene protein	MYC
0.246768	0.160685	0.33285	19.5517	6.09918	1.86e-05	0.000129509	2.94044	0.000345186	0.00141434	X5aza - untr	Q8N806	Putative E3 ubiquitin-protein ligase UBR7	UBR7
0.246612	0.156566	0.336658	19.1548	5.82703	3.07e-05	0.000182814	2.43595	0.000551046	0.00238736	X5aza - untr	Q96JM2	Zinc finger protein 462	ZNF462
0.246514	0.163711	0.329316	14.9291	6.33427	1.22e-05	9.81e-05	3.36795	0.000231381	0.000779932	X5aza - untr	U3KQF8	Serine/threonine-protein kinase 17B	STK17B
0.246439	0.149419	0.343459	15.3958	5.40438	6.8e-05	0.000316036	1.63289	0.00107618	0.00369694	X5aza - untr	O96017-4	Serine/threonine-protein kinase Chk2	CHEK2
0.246386	0.151591	0.341181	18.1168	5.53004	5.35e-05	0.000269144	1.87405	0.000894089	0.00309297	X5aza - untr	Q8NG31-2	Protein CASC5	CASC5
0.246317	0.129798	0.362837	16.6432	4.49772	0.000404804	0.00118473	-0.159836	0.00391167	0.0153395	X5aza - untr	A0A087X0R7	Sentrin-specific protease 3	SENP3-EIF4A1;SENP3
0.246194	0.12357	0.368819	16.1472	4.27166	0.000640169	0.00167821	-0.618136	0.00524166	0.0210713	X5aza - untr	H7C183	Ubiquitin carboxyl-terminal hydrolase 34	USP34
0.246038	0.143468	0.348609	19.9875	5.10361	0.000121575	0.000479246	1.04783	0.00168049	0.00580975	X5aza - untr	Q9Y224	UPF0568 protein C14orf166	C14orf166
0.245859	0.10694	0.384779	19.5156	3.76548	0.00181057	0.00391941	-1.65199	0.00989203	0.0464916	X5aza - untr	Q00403	Transcription initiation factor IIB	GTF2B
0.24583	0.166807	0.324853	19.5075	6.61878	7.36e-06	7.54e-05	3.87493	0.000142187	0.000433811	X5aza - untr	O14646-2	Chromodomain-helicase-DNA-binding protein 1	CHD1
0.245681	0.126078	0.365285	14.3478	4.37045	0.000523686	0.00143118	-0.417466	0.00460386	0.0156424	X5aza - untr	D6RIE3	Cytochrome c oxidase subunit 7A2, mitochondrial	COX7A2
0.245557	0.155418	0.335697	15.1288	5.7961	3.25e-05	0.000190583	2.37797	0.00058078	0.00238736	X5aza - untr	Q9H1A4	Anaphase-promoting complex subunit 1	ANAPC1
0.245299	0.15111	0.339488	21.3655	5.54106	5.24e-05	0.000266091	1.89512	0.000879207	0.00309297	X5aza - untr	P46063	ATP-dependent DNA helicase Q1	RECQL
0.245227	0.0943374	0.396117	14.2069	3.45785	0.00342278	0.00672137	-2.27992	0.0142095	0.0677509	X5aza - untr	Q2TAM9	Tumor suppressor candidate gene 1 protein	TUSC1
0.245159	0.158604	0.331713	19.9491	6.02635	2.12e-05	0.000140662	2.80642	0.000390978	0.00141434	X5aza - untr	Q01469	Fatty acid-binding protein, epidermal	FABP5
0.245152	0.0947557	0.395547	14.9033	3.46813	0.00335062	0.00661219	-2.25899	0.0140421	0.0677509	X5aza - untr	A0A2R8Y430	Glutathione synthetase	GSS
0.24513	0.124801	0.365459	19.0937	4.33434	0.000563519	0.00151618	-0.490744	0.00482984	0.0203689	X5aza - untr	Q96GX5-3	Serine/threonine-protein kinase greatwall	MASTL
0.245126	0.150969	0.339282	18.3972	5.53906	5.26e-05	0.000266339	1.89129	0.000881904	0.00309297	X5aza - untr	A0A7P0T8J7	Protein AAR2 homolog	AAR2
0.245078	0.161114	0.329042	21.373	6.21023	1.52e-05	0.000111974	3.14336	0.00028381	0.00102735	X5aza - untr	P00338	L-lactate dehydrogenase A chain	LDHA
0.244911	0.125222	0.3646	13.8616	4.35363	0.00054187	0.00147125	-0.45159	0.00470734	0.0203689	X5aza - untr	P49761-3	Dual specificity protein kinase CLK3	CLK3
0.244812	0.112329	0.377295	14.3229	3.93161	0.00128511	0.00292261	-1.31214	0.00800312	0.0464916	X5aza - untr	Q9NZM5	Glioma tumor suppressor candidate region gene 2 protein	GLTSCR2
0.24479	0.154102	0.335477	20.0072	5.74306	3.58e-05	0.000203654	2.27825	0.000633894	0.00238736	X5aza - untr	Q9BWD1	Acetyl-CoA acetyltransferase, cytosolic	ACAT2
0.244714	0.177888	0.31154	16.8396	7.7913	1.04e-06	2.43e-05	5.84324	1.4e-05	3.51e-05	X5aza - untr	B3KYB6	Phosphatidylinositol transfer protein beta isoform	PITPNB
0.24468	0.124729	0.36463	16.7496	4.34003	0.000557044	0.00150628	-0.479193	0.00479353	0.0203689	X5aza - untr	P56556	NADH dehydrogenase [ubiquinone] 1 alpha subcomplex subunit 6	NDUFA6
0.244494	0.0943164	0.394671	21.6126	3.46386	0.0033804	0.00665861	-2.26768	0.0141115	0.0677509	X5aza - untr	P05455	Lupus La protein	SSB
0.244473	0.126122	0.362823	19.6408	4.39499	0.000498262	0.00138103	-0.367704	0.00446555	0.0153395	X5aza - untr	Q9H981	Actin-related protein 8	ACTR8
0.244443	0.163917	0.324968	20.8177	6.45864	9.75e-06	8.61e-05	3.59099	0.000187649	0.000614133	X5aza - untr	A0A499FI31	Squamous cell carcinoma antigen recognized by T-cells 3	SART3
0.244337	0.171726	0.316947	18.1454	7.15958	2.92e-06	4.33e-05	4.80688	5.23e-05	0.000146005	X5aza - untr	A0A590UJ73	tRNA-splicing endonuclease subunit Sen34	TSEN34
0.244312	0.17079	0.317835	15.2807	7.07003	3.39e-06	4.64e-05	4.65542	6.12e-05	0.000167207	X5aza - untr	Q9GZV5	WW domain-containing transcription regulator protein 1	WWTR1
0.244306	0.150777	0.337836	19.7102	5.55755	5.08e-05	0.000260522	1.92659	0.00085719	0.00309297	X5aza - untr	P14174	Macrophage migration inhibitory factor	MIF
0.244148	0.159876	0.328419	21.6536	6.16409	1.65e-05	0.000118029	3.05926	0.00030719	0.00141434	X5aza - untr	P40227	T-complex protein 1 subunit zeta	CCT6A
0.244079	0.153032	0.335126	16.4996	5.70378	3.86e-05	0.000214024	2.20418	0.000677139	0.00286519	X5aza - untr	Q96RU2-3	Ubiquitin carboxyl-terminal hydrolase 28;Ubiquitin carboxyl-terminal hydrolase	USP28
0.244061	0.157104	0.331019	19.6698	5.97156	2.35e-05	0.000150209	2.70512	0.000430102	0.0019683	X5aza - untr	O14929	Histone acetyltransferase type B catalytic subunit	HAT1
0.244018	0.175273	0.312762	18.0686	7.55233	1.53e-06	3.07e-05	5.45774	2.39e-05	0.000115062	X5aza - untr	P29084	Transcription initiation factor IIE subunit beta	GTF2E2
0.243981	0.15267	0.335292	17.8373	5.685	4e-05	0.00021931	2.16868	0.000698612	0.00286519	X5aza - untr	X6RCR8	AT-rich interactive domain-containing protein 4B	ARID4B
0.243971	0.113987	0.373955	22.2369	3.99343	0.00113156	0.00264114	-1.18571	0.00742167	0.0308339	X5aza - untr	Q02880-2	DNA topoisomerase 2-beta;DNA topoisomerase 2	TOP2B
0.243955	0.173555	0.314355	19.0995	7.37278	2.05e-06	3.66e-05	5.16288	3.49e-05	0.000128403	X5aza - untr	X6RLT1	Negative elongation factor C/D	NELFCD;TH1L
0.243816	0.167308	0.320325	16.3302	6.78034	5.56e-06	6.25e-05	4.15771	0.000106325	0.000419929	X5aza - untr	Q9UMX0	Ubiquilin-1	UBQLN1
0.243663	0.155921	0.331406	20.2521	5.90849	2.64e-05	0.000164743	2.58801	0.000480149	0.0019683	X5aza - untr	O60934	Nibrin	NBN
0.243584	0.148047	0.339121	15.3106	5.42469	6.54e-05	0.000307133	1.672	0.00104419	0.00321516	X5aza - untr	Q9BVK6	Transmembrane emp24 domain-containing protein 9	TMED9
0.24352	0.13882	0.34822	14.6703	4.94864	0.000164722	0.000594974	0.742368	0.0020867	0.00700748	X5aza - untr	D6RJB1	Importin-11	IPO11
0.243519	0.140708	0.34633	20.987	5.03955	0.000137789	0.000525014	0.921885	0.00183997	0.00657093	X5aza - untr	O96019	Actin-like protein 6A	ACTL6A
0.243409	0.145865	0.340954	21.0143	5.30922	8.16e-05	0.000356325	1.44894	0.00123271	0.00369694	X5aza - untr	A0A7I2V430	ATP-dependent RNA helicase DDX1	DDX1
0.243161	-0.0123321	0.498654	15.8952	2.02494	0.0606711	0.0789739	-5.01246	0.0549996	0.240601	X5aza - untr	Q8IWA0	WD repeat-containing protein 75	WDR75
0.243136	0.13837	0.347902	16.2952	4.93771	0.000168308	0.000604509	0.720717	0.00211786	0.00700748	X5aza - untr	P14923	Junction plakoglobin	JUP
0.243112	0.122249	0.363975	17.4273	4.27968	0.000629805	0.00165783	-0.601838	0.0051877	0.0210207	X5aza - untr	P14324-2	Farnesyl pyrophosphate synthase	FDPS
0.242896	0.182669	0.303123	19.4062	8.5808	3.07e-07	1.34e-05	7.06191	2.39e-06	9.03e-06	X5aza - untr	A0A2R8YD63	DNA topoisomerase 2-binding protein 1	TOPBP1
0.242886	0.154717	0.331054	19.163	5.86121	2.88e-05	0.000174003	2.49985	0.000519836	0.0019683	X5aza - untr	A0A0A0MTR2	Prolyl 3-hydroxylase OGFOD1	OGFOD1
0.242773	0.139692	0.345854	16.9142	5.01093	0.00014574	0.000542362	0.86547	0.00191533	0.00657093	X5aza - untr	Q9Y5N6	Origin recognition complex subunit 6	ORC6
0.242694	0.0215242	0.463865	19.4125	2.3347	0.0335554	0.0468484	-4.47069	0.0425559	0.171124	X5aza - untr	Q8WW12	PEST proteolytic signal-containing nuclear protein	PCNP
0.242675	0.152357	0.332992	16.1398	5.71676	3.77e-05	0.000210916	2.22868	0.000662539	0.00286519	X5aza - untr	B4DUA7	Mediator of RNA polymerase II transcription subunit 29	IXL;MED29
0.242613	0.127985	0.357241	20.7251	4.5032	0.00040035	0.00117601	-0.148759	0.00388313	0.0153395	X5aza - untr	Q9Y314	Nitric oxide synthase-interacting protein	NOSIP
0.242611	0.166181	0.319041	17.8186	6.75371	5.82e-06	6.42e-05	4.11135	0.000111818	0.000422962	X5aza - untr	Q9NP77	RNA polymerase II subunit A C-terminal domain phosphatase SSU72	SSU72
0.242553	0.145284	0.339821	20.0431	5.30556	8.22e-05	0.000357572	1.44184	0.00123898	0.00383145	X5aza - untr	P30085	UMP-CMP kinase	CMPK1
0.24253	0.0643908	0.42067	15.7137	2.8967	0.0108842	0.0178589	-3.40522	0.0256006	0.0953117	X5aza - untr	C9JHB1	Zinc finger and SCAN domain-containing protein 31	ZSCAN31
0.242481	0.112683	0.372279	17.1096	3.97472	0.00117597	0.00272092	-1.22398	0.0075941	0.0308339	X5aza - untr	O14686	Histone-lysine N-methyltransferase 2D	KMT2D
0.242285	0.15891	0.325661	18.1629	6.18283	1.6e-05	0.000115649	3.09343	0.000297267	0.00102735	X5aza - untr	Q9UPN9	E3 ubiquitin-protein ligase TRIM33	TRIM33
0.242251	0.172728	0.311774	18.0622	7.41369	1.91e-06	3.51e-05	5.23045	3.21e-05	0.000116644	X5aza - untr	Q6UXN9	WD repeat-containing protein 82	WDR82
0.242136	0.147351	0.33692	21.0717	5.43525	6.41e-05	0.000304266	1.69232	0.00102863	0.00321516	X5aza - untr	Q92922	SWI/SNF complex subunit SMARCC1	SMARCC1
0.242042	0.145904	0.33818	18.3155	5.35664	7.45e-05	0.0003392	1.54075	0.00115355	0.00369694	X5aza - untr	Q9H9A7	RecQ-mediated genome instability protein 1	RMI1
0.241991	0.172782	0.3112	17.7288	7.43931	1.84e-06	3.41e-05	5.27267	3.05e-05	0.000115062	X5aza - untr	B9ZVN9	DNA-directed RNA polymerase;DNA-directed RNA polymerase I subunit RPA1	POLR1A
0.241873	0.116527	0.36722	20.0164	4.10556	0.000898895	0.00220598	-0.956652	0.00647443	0.0257284	X5aza - untr	H0YMJ0	Mortality factor 4-like protein 1	MORF4L1
0.241839	0.12116	0.362519	19.5751	4.26373	0.000650598	0.00169997	-0.634271	0.00529539	0.0210713	X5aza - untr	Q6IN85-2	Serine/threonine-protein phosphatase 4 regulatory subunit 3A	SMEK1
0.241718	0.0971087	0.386328	16.6724	3.55639	0.00279082	0.00562213	-2.07919	0.012652	0.0677509	X5aza - untr	K7EQV2	Ribonuclease P protein subunit p29	POP4
0.241641	0.129829	0.353454	15.2266	4.59808	0.000330772	0.00100586	0.0425027	0.00340724	0.0153395	X5aza - untr	Q5BKU9	Oxidoreductase-like domain-containing protein 1	OXLD1
0.241627	0.122721	0.360533	14.5665	4.32352	0.000576053	0.00154552	-0.512726	0.00489935	0.0203689	X5aza - untr	Q9BWT7	Caspase recruitment domain-containing protein 10	CARD10
0.241556	0.162486	0.320626	15.8218	6.49988	9.07e-06	8.25e-05	3.66446	0.000174734	0.000614133	X5aza - untr	P29375	Lysine-specific demethylase 5A	KDM5A
0.241514	0.141407	0.341622	18.3644	5.13302	0.000114803	0.000461488	1.1055	0.0016113	0.00580975	X5aza - untr	O75131	Copine-3	CPNE3
0.241292	0.114936	0.367649	14.8544	4.06297	0.000980944	0.00236925	-1.04363	0.00682183	0.0257284	X5aza - untr	Q9Y679-3	Ancient ubiquitous protein 1	AUP1
0.241231	-0.000196733	0.482658	13.3248	2.1259	0.0501648	0.0668237	-4.84036	0.0507192	0.240601	X5aza - untr	M0R1K3	Platelet-activating factor acetylhydrolase IB subunit gamma	PAFAH1B3
0.24117	0.0136961	0.468644	15.4158	2.25574	0.0391172	0.0535597	-4.61252	0.0455036	0.206753	X5aza - untr	Q96ER3	Protein SAAL1	SAAL1
0.240738	0.160849	0.320626	14.2471	6.41143	1.06e-05	9.14e-05	3.50658	0.000203675	0.000680579	X5aza - untr	Q9NXE8	Pre-mRNA-splicing factor CWC25 homolog	CWC25
0.240645	0.149138	0.332153	12.9197	5.59521	4.73e-05	0.00025037	1.99835	0.000807987	0.00309297	X5aza - untr	O95571	Persulfide dioxygenase ETHE1, mitochondrial	ETHE1
0.240645	0.0560742	0.425216	14.1665	2.77403	0.0139727	0.0219345	-3.6447	0.0286233	0.112201	X5aza - untr	Q9H116	GDNF-inducible zinc finger protein 1	GZF1
0.240598	0.132297	0.348899	21.5753	4.72669	0.000255728	0.00081491	0.300572	0.00282457	0.0146649	X5aza - untr	Q93009	Ubiquitin carboxyl-terminal hydrolase 7;Ubiquitin carboxyl-terminal hydrolase	USP7
0.240594	0.0959932	0.385195	20.7963	3.54007	0.0028868	0.00579355	-2.11248	0.0129028	0.0677509	X5aza - untr	P39687	Acidic leucine-rich nuclear phosphoprotein 32 family member A	ANP32A
0.240504	0.175584	0.305424	17.716	7.88205	9e-07	2.34e-05	5.98759	1.19e-05	3.51e-05	X5aza - untr	P19623	Spermidine synthase	SRM
0.240465	0.139755	0.341176	16.5526	5.08015	0.000127272	0.000493179	1.00176	0.00173667	0.00580975	X5aza - untr	Q9Y4B6-3	Protein VPRBP	VPRBP
0.240445	0.171777	0.309113	20.2401	7.45006	1.8e-06	3.41e-05	5.29033	2.98e-05	0.000115062	X5aza - untr	Q9H0H5	Rac GTPase-activating protein 1	RACGAP1
0.24019	0.128532	0.351848	16.4684	4.5768	0.000345221	0.00104186	-0.000348543	0.00351097	0.0153395	X5aza - untr	P17039	Zinc finger protein 30;Zinc finger protein 677;Zinc finger protein 195;Zinc finger protein 527;Zinc finger protein 665;Zinc finger protein 461;Zinc finger protein 695;Zinc finger protein 595;Zinc finger protein 347;Zinc finger protein 534;Zinc finger protein 528;Zinc finger protein 624;Zinc finger protein 333;Zinc finger protein 766;Zinc finger protein 573;Zinc finger protein 891;Zinc finger prot…	ZNF30;ZNF525;ZNF354B;ZNF677;ZNF286A;ZNF573;ZNF468;ZNF670;ZNF506;ZNF257;ZNF195;ZNF461;ZNF695;ZNF519;ZNF486;ZNF624;ZNF83;ZNF527;ZNF528;ZNF721;ZNF789;ZNF141;ZNF90;ZNF701;ZNF415;ZNF595;ZNF71;ZNF766;ZNF445;ZNF480;ZNF534;ZNF320;ZNF66;ZNF28;ZNF616;ZNF761;ZNF354A;ZNF813;ZNF610;ZNF841;ZNF665;ZNF347;ZNF333;ZNF891;ZNF765;ZNF56;ZNF713;ZNF718;ZNF716;ZFP82
0.240014	0.0884198	0.391607	16.6731	3.36862	0.00411746	0.00788665	-2.46115	0.0157054	0.0677509	X5aza - untr	A6NIR2	Intraflagellar transport protein 25 homolog	HSPB11
0.239935	0.132419	0.34745	15.7464	4.7481	0.000245048	0.000789543	0.343389	0.00273897	0.00996577	X5aza - untr	A0A1B0GX90	Integrator complex subunit 12	INTS12
0.239879	0.164676	0.315081	17.7487	6.78665	5.5e-06	6.22e-05	4.16867	0.00010505	0.000419929	X5aza - untr	P46109	Crk-like protein	CRKL
0.239834	0.169276	0.310392	18.2229	7.23209	2.58e-06	4.14e-05	4.92868	4.59e-05	0.000146005	X5aza - untr	Q2TAL8	Glutamine-rich protein 1	QRICH1
0.239813	0.140585	0.339042	15.8741	5.14205	0.000112803	0.000455346	1.12319	0.00159035	0.00580975	X5aza - untr	Q5JS98	Pre-B-cell leukemia transcription factor 3	PBX3
0.239752	0.160685	0.318819	19.8983	6.45155	9.88e-06	8.69e-05	3.57833	0.000190006	0.000680579	X5aza - untr	Q9Y3F4-2	Serine-threonine kinase receptor-associated protein	STRAP
0.23975	0.163718	0.315782	17.5074	6.70901	6.29e-06	6.69e-05	4.03331	0.000121397	0.000433811	X5aza - untr	Q6PCB5-2	Round spermatid basic protein 1-like protein	RSBN1L
0.239583	0.149469	0.329697	15.479	5.65665	4.21e-05	0.000229247	2.11502	0.000731761	0.00286519	X5aza - untr	P68402	Platelet-activating factor acetylhydrolase IB subunit beta	PAFAH1B2
0.239491	0.119242	0.359741	15.4006	4.23743	0.000686438	0.00177617	-0.687798	0.00547555	0.0210713	X5aza - untr	H0YJ44	Tyrosyl-DNA phosphodiesterase 1	TDP1
0.239486	0.116441	0.362531	20.4816	4.14107	0.000835833	0.00207912	-0.884182	0.00619178	0.0257284	X5aza - untr	Q9NRZ9-2	Lymphoid-specific helicase	HELLS
0.239473	0.158036	0.32091	19.8071	6.25647	1.4e-05	0.000106222	3.22734	0.000262732	0.000779932	X5aza - untr	A0A0A0MRJ6	Protein-L-isoaspartate O-methyltransferase;Protein-L-isoaspartate(D-aspartate) O-methyltransferase	PCMT1
0.239387	0.155392	0.323382	21.5576	6.06378	1.98e-05	0.00013528	2.87538	0.000367045	0.00141434	X5aza - untr	P50991	T-complex protein 1 subunit delta	CCT4
0.239252	0.120865	0.357638	16.1572	4.2998	0.000604521	0.0016025	-0.560916	0.00505351	0.0203689	X5aza - untr	A0A0A0MTB8	WD repeat-containing protein 36	WDR36
0.23916	0.141122	0.337199	18.7603	5.19028	0.000102712	0.000424104	1.21751	0.00148084	0.00580975	X5aza - untr	Q9UBD5-2	Origin recognition complex subunit 3	ORC3
0.238919	0.12868	0.349157	20.2498	4.61118	0.00032219	0.000982573	0.068852	0.00334431	0.0153395	X5aza - untr	P60981	Destrin	DSTN
0.23891	0.0376979	0.440123	16.8934	2.52625	0.0229983	0.0338248	-4.11753	0.035992	0.171124	X5aza - untr	Q14980	Nuclear mitotic apparatus protein 1	NUMA1
0.238806	0.159281	0.31833	17.9124	6.38913	1.1e-05	9.32e-05	3.4666	0.000211479	0.000680579	X5aza - untr	Q13526	Peptidyl-prolyl cis-trans isomerase NIMA-interacting 1	PIN1
0.238716	0.120382	0.35705	16.0641	4.29209	0.000614091	0.00162452	-0.576604	0.00510473	0.0210207	X5aza - untr	Q96IU4	Alpha/beta hydrolase domain-containing protein 14B	ABHD14B
0.23871	0.146682	0.330739	17.7545	5.51884	5.47e-05	0.000272773	1.85265	0.00090936	0.00316191	X5aza - untr	P60891	Ribose-phosphate pyrophosphokinase 1;Ribose-phosphate pyrophosphokinase 2;Ribose-phosphate pyrophosphokinase 3	PRPS1;PRPS2;PRPS1L1
0.238624	0.132942	0.344306	14.2369	4.80409	0.000219224	0.000729909	0.455185	0.00253478	0.00996577	X5aza - untr	P41214-2	Eukaryotic translation initiation factor 2D	EIF2D
0.238482	0.108138	0.368825	16.284	3.89281	0.00139208	0.00313905	-1.39151	0.00842256	0.0464916	X5aza - untr	Q53S33	BolA-like protein 3	BOLA3
0.238426	0.143615	0.333237	22.2621	5.35049	7.54e-05	0.000340158	1.52885	0.0011637	0.00369694	X5aza - untr	P07737	Profilin-1	PFN1
0.238405	0.0854532	0.391356	22.5742	3.31633	0.00458799	0.00860721	-2.56705	0.0166168	0.0677509	X5aza - untr	P25705	ATP synthase subunit alpha, mitochondrial	ATP5A1
0.238373	0.0712644	0.405481	13.0793	3.03498	0.00819834	0.0141346	-3.13184	0.0223805	0.0953117	X5aza - untr	A0A087WY55	Vacuolar protein sorting-associated protein VTA1 homolog	VTA1
0.238283	0.170464	0.306102	20.6727	7.47548	1.73e-06	3.31e-05	5.33208	2.83e-05	0.000115062	X5aza - untr	O95071-2	E3 ubiquitin-protein ligase UBR5	UBR5
0.238237	0.0910615	0.385412	14.3414	3.44406	0.0035219	0.00689202	-2.30795	0.0144354	0.0677509	X5aza - untr	H0YJP0	E3 ubiquitin-protein ligase HECTD1	HECTD1
0.238104	0.157273	0.318936	19.6258	6.26733	1.37e-05	0.000105281	3.24701	0.000258253	0.000779932	X5aza - untr	A3KN83-3	Protein strawberry notch homolog 1	SBNO1
0.238064	0.150544	0.325584	18.2536	5.78738	3.3e-05	0.000192991	2.36161	0.000589327	0.00238736	X5aza - untr	O00170	AH receptor-interacting protein	AIP
0.237971	0.167905	0.308036	21.309	7.2263	2.61e-06	4.14e-05	4.91898	4.64e-05	0.000146005	X5aza - untr	P23526	Adenosylhomocysteinase	AHCY
0.237875	0.0878928	0.387857	21.0712	3.37448	0.00406781	0.00781029	-2.44927	0.0156048	0.0677509	X5aza - untr	P0DP25		CALM2;CALM1
0.237869	0.160045	0.315692	20.5016	6.50316	9.01e-06	8.22e-05	3.67029	0.000173728	0.000614133	X5aza - untr	Q96PZ0	Pseudouridylate synthase 7 homolog	PUS7
0.237829	0.154151	0.321507	20.4176	6.04713	2.04e-05	0.000137981	2.84472	0.000377591	0.00141434	X5aza - untr	P07195	L-lactate dehydrogenase B chain;L-lactate dehydrogenase	LDHB
0.237686	0.111296	0.364077	16.3161	4.00118	0.00111368	0.00260894	-1.16988	0.00735091	0.0308338	X5aza - untr	Q9Y5Y2	Cytosolic Fe-S cluster assembly factor NUBP2	NUBP2
0.237652	0.0518648	0.423439	13.6074	2.72159	0.0155385	0.0240148	-3.74607	0.0300282	0.115043	X5aza - untr	B6VEX4	Abl interactor 1	ABI1
0.237636	0.177143	0.298129	20.1461	8.35805	4.3e-07	1.66e-05	6.72646	4.1e-06	2.22e-05	X5aza - untr	Q02790	Peptidyl-prolyl cis-trans isomerase FKBP4;Peptidyl-prolyl cis-trans isomerase FKBP4, N-terminally processed	FKBP4
0.237429	0.131643	0.343216	14.2809	4.7753	0.000232131	0.000762836	0.397746	0.00263875	0.00996577	X5aza - untr	M0QYC1	Rho guanine nucleotide exchange factor 1	ARHGEF1
0.237415	0.167637	0.307193	20.9795	7.23912	2.55e-06	4.12e-05	4.94043	4.53e-05	0.000146005	X5aza - untr	Q92598-2	Heat shock protein 105 kDa	HSPH1
0.23733	0.123471	0.351188	15.5218	4.4349	0.000459579	0.00129632	-0.286863	0.0042462	0.0153395	X5aza - untr	Q9Y6X3	MAU2 chromatid cohesion factor homolog	MAU2
0.237321	0.169804	0.304839	18.3555	7.47856	1.72e-06	3.31e-05	5.33715	2.81e-05	0.000115062	X5aza - untr	P63272	Transcription elongation factor SPT4	SUPT4H1
0.237171	0.103412	0.37093	14.4966	3.77256	0.00178427	0.00388091	-1.63751	0.0098067	0.0464916	X5aza - untr	O75362	Zinc finger protein 217	ZNF217
0.237157	0.149912	0.324402	19.633	5.78353	3.32e-05	0.000193308	2.35437	0.000593129	0.00238736	X5aza - untr	Q7Z4Q2	HEAT repeat-containing protein 3	HEATR3
0.23687	0.111599	0.362141	14.085	4.02305	0.00106473	0.0025127	-1.12518	0.00715524	0.0257284	X5aza - untr	Q5VUA4	Zinc finger protein 318	ZNF318
0.236847	0.098978	0.374717	18.4639	3.65509	0.002275	0.00477271	-1.8777	0.0112897	0.0483842	X5aza - untr	E5RGX5	Stathmin;Stathmin-2	STMN2
0.236841	0.156289	0.317393	19.3378	6.25572	1.4e-05	0.000106222	3.22598	0.000263043	0.000832875	X5aza - untr	P31946	14-3-3 protein beta/alpha;14-3-3 protein beta/alpha, N-terminally processed	YWHAB
0.236816	0.155298	0.318335	15.0199	6.18089	1.6e-05	0.000115791	3.08991	0.000298229	0.00102735	X5aza - untr	Q86XK2-3	F-box only protein 11	FBXO11
0.23668	0.111465	0.361894	16.6103	4.02165	0.0010678	0.00251664	-1.12804	0.00716707	0.0257284	X5aza - untr	O75818-2	Ribonuclease P protein subunit p40	RPP40
0.236497	0.113276	0.359718	20.7931	4.08356	0.00094036	0.00228786	-1.00156	0.00665273	0.0257284	X5aza - untr	P53999	Activated RNA polymerase II transcriptional coactivator p15	SUB1
0.236454	0.167262	0.305647	18.1041	7.27082	2.42e-06	3.99e-05	4.99343	4.27e-05	0.000141442	X5aza - untr	Q99496	E3 ubiquitin-protein ligase RING2	RNF2
0.236445	0.119076	0.353814	16.2825	4.28621	0.000621485	0.00164136	-0.588557	0.00514394	0.0210207	X5aza - untr	Q9Y3C8	Ubiquitin-fold modifier-conjugating enzyme 1	UFC1
0.236371	0.173694	0.299049	19.3213	8.02377	7.2e-07	2.11e-05	6.21075	8.86e-06	3.21e-05	X5aza - untr	P54578-2	Ubiquitin carboxyl-terminal hydrolase 14;Ubiquitin carboxyl-terminal hydrolase	USP14
0.236222	0.127493	0.34495	17.5691	4.62247	0.000314979	0.000966117	0.0915449	0.00329065	0.0153395	X5aza - untr	Q9BQ61	Uncharacterized protein C19orf43	C19orf43
0.236186	0.0344444	0.437927	21.7761	2.4909	0.0246728	0.0359892	-4.18361	0.0371696	0.171124	X5aza - untr	P42765	3-ketoacyl-CoA thiolase, mitochondrial	ACAA2
0.236185	0.0606763	0.411695	12.6831	2.86319	0.0116546	0.018919	-3.47094	0.0264104	0.0983022	X5aza - untr	K7ELP2	Protein lin-37 homolog	LIN37
0.236146	0.139171	0.33312	17.2765	5.18108	0.000104562	0.000428327	1.19954	0.0015014	0.00580975	X5aza - untr	Q16539-2	Mitogen-activated protein kinase 14	MAPK14
0.236145	0.156307	0.315983	14.9697	6.29316	1.31e-05	0.000103242	3.29376	0.000247725	0.000779932	X5aza - untr	Q9Y2A7	Nck-associated protein 1	NCKAP1
0.236137	0.0143203	0.457954	17.2115	2.26499	0.0384234	0.0527227	-4.59602	0.0451488	0.206753	X5aza - untr	H0YLB7	Ubiquitin carboxyl-terminal hydrolase;Ubiquitin carboxyl-terminal hydrolase 3	USP3
0.236126	0.121466	0.350786	20.9361	4.38155	0.00051202	0.00140574	-0.394942	0.00454098	0.0156424	X5aza - untr	Q9Y570	Protein phosphatase methylesterase 1	PPME1
0.236088	0.111904	0.360271	15.6947	4.04488	0.00101804	0.00243127	-1.08057	0.00697197	0.0257284	X5aza - untr	O43681	ATPase ASNA1	ASNA1
0.236027	0.174997	0.297058	20.1938	8.22833	5.25e-07	1.8e-05	6.5281	5.6e-06	2.22e-05	X5aza - untr	Q92917	G patch domain and KOW motifs-containing protein	GPKOW
0.235724	0.107248	0.364199	17.6103	3.90373	0.0013611	0.00307789	-1.36918	0.00830316	0.0464916	X5aza - untr	Q96T76-9	MMS19 nucleotide excision repair protein homolog	MMS19
0.235708	0.148343	0.323073	17.2109	5.7403	3.6e-05	0.000203905	2.27307	0.000636722	0.00238736	X5aza - untr	F8WE18	B-cell CLL/lymphoma 7 protein family member B;B-cell CLL/lymphoma 7 protein family member A	BCL7B;BCL7A
0.235665	0.126495	0.344836	20.374	4.59291	0.000334227	0.00101443	0.0320879	0.00343229	0.0153395	X5aza - untr	Q9UMS4	Pre-mRNA-processing factor 19	PRPF19
0.235579	0.169667	0.301491	18.5257	7.6045	1.4e-06	2.89e-05	5.54258	2.13e-05	0.000115062	X5aza - untr	P29083	General transcription factor IIE subunit 1	GTF2E1
0.23557	0.112403	0.358736	13.5512	4.06933	0.00096821	0.00234382	-1.03062	0.00676933	0.0257284	X5aza - untr	P21399	Cytoplasmic aconitate hydratase	ACO1
0.235565	0.127922	0.343207	18.801	4.6561	0.000294458	0.000917178	0.159099	0.00313494	0.0146649	X5aza - untr	Q68E01-2	Integrator complex subunit 3	INTS3
0.235322	0.0670661	0.403579	13.8743	2.9757	0.00925918	0.0157091	-3.24944	0.0237386	0.0953117	X5aza - untr	O60739	Eukaryotic translation initiation factor 1b	EIF1B
0.235317	0.161491	0.309143	17.1649	6.78173	5.54e-06	6.25e-05	4.16012	0.000106044	0.000419929	X5aza - untr	B1AK44	Mitotic spindle assembly checkpoint protein MAD2B	MAD2L2
0.235296	0.15546	0.315131	20.6757	6.27068	1.36e-05	0.000105154	3.25308	0.000256876	0.000779932	X5aza - untr	A0A0C4DGX4	Cullin-1	CUL1
0.235163	0.158231	0.312095	16.1462	6.50371	9.01e-06	8.22e-05	3.67126	0.000173561	0.000614133	X5aza - untr	O60664-4	Perilipin-3	PLIN3
0.234829	0.139826	0.329832	18.3567	5.25911	8.99e-05	0.000384272	1.35164	0.00133201	0.00580975	X5aza - untr	Q06265	Exosome complex component RRP45	EXOSC9
0.234791	0.151588	0.317993	17.6797	6.00402	2.21e-05	0.000144417	2.76519	0.000406476	0.00175178	X5aza - untr	F8VYH9	Cyclin-dependent kinase 4	CDK4
0.234593	0.0462452	0.42294	15.4271	2.65003	0.0179511	0.0272683	-3.88332	0.0321043	0.137562	X5aza - untr	Q9P0T4	Zinc finger protein 581	ZNF581
0.23459	0.159121	0.310059	18.2449	6.61364	7.42e-06	7.54e-05	3.86588	0.000143417	0.000433811	X5aza - untr	P48507	Glutamate--cysteine ligase regulatory subunit	GCLM
0.234414	0.163027	0.305801	19.9437	6.98652	3.9e-06	4.96e-05	4.51316	7.03e-05	0.000180039	X5aza - untr	O60231	Putative pre-mRNA-splicing factor ATP-dependent RNA helicase DHX16	DHX16
0.234409	0.164112	0.304705	20.2364	7.09478	3.25e-06	4.57e-05	4.6974	5.86e-05	0.000167207	X5aza - untr	Q01780	Exosome component 10	EXOSC10
0.234254	0.117441	0.351067	18.5409	4.2667	0.000646676	0.00169249	-0.628234	0.00527526	0.0210713	X5aza - untr	A0A2R8YCS7	Deoxynucleoside triphosphate triphosphohydrolase SAMHD1	SAMHD1
0.23414	0.157122	0.311158	17.0235	6.46813	9.59e-06	8.54e-05	3.60792	0.000184637	0.000614133	X5aza - untr	O60870	DNA/RNA-binding protein KIN17	KIN
0.234108	0.144452	0.323763	16.994	5.55567	5.1e-05	0.000260905	1.923	0.000859686	0.00309297	X5aza - untr	Q96J01	THO complex subunit 3	THOC3
0.234012	0.102579	0.365446	14.1024	3.78818	0.00172761	0.00378863	-1.60556	0.0096199	0.0464916	X5aza - untr	H0Y5V5	Serine/threonine-protein kinase N2	PKN2
0.233996	0.16066	0.307332	17.8907	6.78872	5.48e-06	6.22e-05	4.17227	0.000104633	0.000419929	X5aza - untr	Q7Z5J4-3	Retinoic acid-induced protein 1	RAI1
0.23395	0.162506	0.305395	20.0551	6.96712	4.04e-06	5.01e-05	4.47998	7.27e-05	0.000277934	X5aza - untr	P31689	DnaJ homolog subfamily A member 1	DNAJA1
0.233944	0.114322	0.353567	14.691	4.161	0.000802432	0.00200954	-0.843534	0.00603607	0.0257284	X5aza - untr	J3QKW1	RAC-beta serine/threonine-protein kinase	AKT2
0.23388	0.120467	0.347293	18.1714	4.38758	0.000505799	0.00139346	-0.382717	0.004507	0.0156424	X5aza - untr	Q9NYZ3	G2 and S phase-expressed protein 1	GTSE1
0.233869	0.134088	0.333649	16.9224	4.98684	0.0001528	0.000561437	0.817902	0.00198011	0.00663732	X5aza - untr	B4E1N1	Armadillo repeat-containing protein 6	ARMC6
0.233862	0.0964026	0.371321	15.3598	3.61979	0.00244747	0.00504179	-1.9498	0.0117578	0.0483842	X5aza - untr	H0YE03	CWF19-like protein 2	CWF19L2
0.233852	0.155874	0.311831	19.3205	6.38062	1.12e-05	9.37e-05	3.45133	0.000214492	0.000680579	X5aza - untr	O15145	Actin-related protein 2/3 complex subunit 3	ARPC3
0.233842	0.132463	0.33522	16.9258	4.90765	0.000178585	0.000628104	0.661149	0.00220453	0.00700748	X5aza - untr	F5H345	Porphobilinogen deaminase	HMBS
0.23376	0.162507	0.305013	18.5102	6.9801	3.95e-06	4.96e-05	4.5022	7.1e-05	0.000180039	X5aza - untr	Q969U7-2	Proteasome assembly chaperone 2	PSMG2
0.233741	0.157587	0.309895	18.9301	6.53037	8.59e-06	8.05e-05	3.71862	0.000165496	0.000614133	X5aza - untr	Q13951	Core-binding factor subunit beta	CBFB
0.233728	0.150356	0.3171	21.5179	5.96468	2.38e-05	0.000151814	2.69238	0.000435392	0.0019683	X5aza - untr	P49368	T-complex protein 1 subunit gamma	CCT3
0.233694	0.094851	0.372537	14.3872	3.58114	0.0026514	0.00537861	-2.02871	0.0122819	0.0486519	X5aza - untr	Q9UQ84-4	Exonuclease 1	EXO1
0.233642	0.134003	0.333281	16.2517	4.98905	0.000152138	0.00056083	0.822265	0.00197412	0.00663732	X5aza - untr	O43633	Charged multivesicular body protein 2a	CHMP2A
0.233605	0.170819	0.296392	16.343	7.91613	8.53e-07	2.29e-05	6.0415	1.11e-05	3.51e-05	X5aza - untr	O75528	Transcriptional adapter 3	TADA3
0.233467	0.079739	0.387196	15.3913	3.23124	0.00547063	0.00997549	-2.73885	0.0182136	0.0874053	X5aza - untr	E9PS30	Probable RNA-binding protein EIF1AD	EIF1AD
0.233405	0.149809	0.317002	15.6499	5.94045	2.49e-05	0.000157474	2.64743	0.000454361	0.0019683	X5aza - untr	Q5JW54	Kinetochore-associated protein DSN1 homolog	DSN1
0.233331	0.165898	0.300763	22.0307	7.36205	2.08e-06	3.66e-05	5.14511	3.56e-05	0.000141442	X5aza - untr	Q06830	Peroxiredoxin-1	PRDX1
0.233243	0.108888	0.357598	15.906	3.99065	0.00113806	0.00265049	-1.19141	0.00744719	0.0308338	X5aza - untr	E7EX90	Dynactin subunit 1	DCTN1;DKFZp686E0752
0.23322	0.145991	0.320449	18.0151	5.68853	3.97e-05	0.000219114	2.17535	0.000694552	0.00286519	X5aza - untr	Q9UEE9	Craniofacial development protein 1	CFDP1
0.233135	0.0613533	0.404916	17.4355	2.88754	0.0110897	0.0181401	-3.42321	0.02582	0.0953117	X5aza - untr	Q6UUV7-3	CREB-regulated transcription coactivator 3	CRTC3
0.233069	0.153415	0.312723	18.5868	6.22552	1.48e-05	0.000110065	3.17116	0.000276448	0.00102735	X5aza - untr	Q15024	Exosome complex component RRP42	EXOSC7
0.233042	0.153535	0.312548	17.7661	6.23629	1.45e-05	0.000108457	3.19071	0.000271414	0.000832875	X5aza - untr	F8VR84	UPF0160 protein MYG1, mitochondrial	C12orf10
0.232957	0.123413	0.342501	15.8173	4.52463	0.000383428	0.0011371	-0.10551	0.00377267	0.0153395	X5aza - untr	Q96FZ2	Embryonic stem cell-specific 5-hydroxymethylcytosine-binding protein	HMCES
0.232912	0.102345	0.363479	21.7358	3.79538	0.00170211	0.00373528	-1.59084	0.00953451	0.0464916	X5aza - untr	O43143	Pre-mRNA-splicing factor ATP-dependent RNA helicase DHX15	DHX15
0.232897	0.151593	0.314202	16.7549	6.09462	1.87e-05	0.000130109	2.93207	0.000347957	0.00141434	X5aza - untr	Q9Y6Q9-2	Nuclear receptor coactivator 3	NCOA3
0.232846	0.10987	0.355821	15.3248	4.02853	0.00105282	0.00249195	-1.11398	0.00710905	0.0257284	X5aza - untr	Q9ULX3	RNA-binding protein NOB1	NOB1
0.232801	0.166653	0.298949	20.5216	7.488	1.69e-06	3.31e-05	5.35261	2.75e-05	0.000115062	X5aza - untr	P63104	14-3-3 protein zeta/delta	YWHAZ
0.232524	0.136745	0.328303	19.2736	5.1653	0.000107816	0.000439103	1.1687	0.00153704	0.00580975	X5aza - untr	Q5SRQ6	Casein kinase II subunit beta	CSNK2B;CSNK2B-LY6G5B-1181;CSNK2B-LY6G5B--991
0.23243	0.133693	0.331167	16.9123	5.00853	0.000146428	0.00054429	0.860729	0.00192172	0.00657093	X5aza - untr	Q6NZY4	Zinc finger CCHC domain-containing protein 8	ZCCHC8
0.232395	0.161866	0.302924	19.8258	7.0106	3.75e-06	4.87e-05	4.55429	6.76e-05	0.000180039	X5aza - untr	Q99829	Copine-1	CPNE1
0.232183	0.13171	0.332657	19.2948	4.91673	0.000175414	0.000620575	0.679156	0.00217819	0.00700748	X5aza - untr	O94992	Protein HEXIM1	HEXIM1
0.23213	0.0798588	0.384401	20.857	3.24348	0.00533403	0.00976021	-2.71419	0.0179707	0.0874053	X5aza - untr	E7ES08	High mobility group protein B3	HMGB3
0.232125	0.146379	0.31787	20.8083	5.75979	3.47e-05	0.00019988	2.30976	0.000616852	0.00238736	X5aza - untr	Q9Y2L1	Exosome complex exonuclease RRP44	DIS3
0.232107	0.0664438	0.397771	14.0447	2.98098	0.00915944	0.0155813	-3.23898	0.0236162	0.0953117	X5aza - untr	P23919-2	Thymidylate kinase	DTYMK
0.232106	0.124352	0.33986	14.7233	4.583	0.000340942	0.00103187	0.0121511	0.00348053	0.0153395	X5aza - untr	Q93034	Cullin-5	CUL5
0.232046	0.125763	0.338329	16.3578	4.64523	0.000300938	0.0009311	0.137269	0.00318453	0.0146649	X5aza - untr	P56270-2	Myc-associated zinc finger protein	MAZ
0.232016	0.150183	0.313848	21.6197	6.03238	2.1e-05	0.000139683	2.81754	0.000387067	0.00141434	X5aza - untr	Q92878	DNA repair protein RAD50	RAD50
0.231999	0.0881921	0.375807	17.5734	3.43244	0.00360772	0.00702405	-2.33158	0.0146274	0.0677509	X5aza - untr	E9PM92	Small acidic protein	C11orf58;SMAP
0.231979	0.137115	0.326843	18.5458	5.2029	0.000100229	0.000416706	1.24215	0.00145287	0.00580975	X5aza - untr	Q9GZU8	Protein FAM192A	FAM192A
0.231945	-0.0006296	0.464521	12.3015	2.12188	0.0505496	0.067224	-4.84731	0.0508875	0.240601	X5aza - untr	Q96QU8-2	Exportin-6	XPO6
0.231856	0.151968	0.311745	18.0921	6.17493	1.62e-05	0.000116258	3.07903	0.000301204	0.00123842	X5aza - untr	F2Z2U4	Transformation/transcription domain-associated protein	TRRAP
0.231611	0.0924645	0.370758	18.5903	3.54147	0.0028784	0.00578033	-2.10961	0.0128811	0.0677509	X5aza - untr	P27348	14-3-3 protein theta	YWHAQ
0.231568	0.14525	0.317885	20.1302	5.70791	3.83e-05	0.000212946	2.21197	0.000672479	0.00286519	X5aza - untr	Q9NZ63	Uncharacterized protein C9orf78	C9orf78
0.231481	0.117459	0.345502	22.1427	4.31942	0.000580874	0.00155468	-0.521053	0.00492581	0.0203689	X5aza - untr	P33993	DNA replication licensing factor MCM7	MCM7
0.231456	0.147473	0.315439	19.708	5.86374	2.86e-05	0.000173697	2.50458	0.000517665	0.0019683	X5aza - untr	A0A087WUB9	Beta-catenin-like protein 1	CTNNBL1
0.231444	0.143282	0.319606	20.0101	5.58549	4.82e-05	0.000252502	1.97985	0.000820532	0.00309297	X5aza - untr	P30086	Phosphatidylethanolamine-binding protein 1;Hippocampal cholinergic neurostimulating peptide	PEBP1
0.231254	0.130246	0.332262	17.3077	4.87113	0.00019195	0.000659029	0.588632	0.00231176	0.00700748	X5aza - untr	Q9HBE1-4	POZ-, AT hook-, and zinc finger-containing protein 1	PATZ1
0.231249	0.130531	0.331968	13.9379	4.88503	0.000186745	0.00064602	0.616255	0.00227071	0.00700748	X5aza - untr	H0YEP0	Histone acetyltransferase KAT5	KAT5
0.231162	0.1589	0.303424	21.8755	6.80617	5.32e-06	6.08e-05	4.20257	0.000101162	0.000419929	X5aza - untr	O95347	Structural maintenance of chromosomes protein 2	SMC2
0.231078	0.1532	0.308957	18.309	6.31304	1.26e-05	0.000100623	3.32967	0.000239755	0.000779932	X5aza - untr	M0R3C8	Bifunctional polynucleotide phosphatase/kinase;Polynucleotide 3-phosphatase;Polynucleotide 5-hydroxyl-kinase	PNKP
0.231073	0.140266	0.321879	20.106	5.41414	6.67e-05	0.000312007	1.6517	0.00106067	0.00369694	X5aza - untr	Q969G3	SWI/SNF-related matrix-associated actin-dependent regulator of chromatin subfamily E member 1	SMARCE1
0.231053	0.129118	0.332987	15.0205	4.82267	0.000211288	0.000707171	0.492216	0.00246886	0.00996577	X5aza - untr	H0Y8S5	Vacuolar-sorting protein SNF8	SNF8
0.230996	-0.00490322	0.466895	17.4629	2.08341	0.0543644	0.0716407	-4.91335	0.0525053	0.240601	X5aza - untr	Q7Z5L9	Interferon regulatory factor 2-binding protein 2	IRF2BP2
0.230864	0.168574	0.293153	20.2981	7.88567	8.95e-07	2.34e-05	5.99332	1.18e-05	3.51e-05	X5aza - untr	Q9HCK8	Chromodomain-helicase-DNA-binding protein 8	CHD8
0.23073	0.0260157	0.435445	22.4035	2.39802	0.0296409	0.0421199	-4.3553	0.0403385	0.171124	X5aza - untr	P09429	High mobility group protein B1	HMGB1
0.230689	0.026264	0.435115	12.9628	2.40099	0.0294686	0.04195	-4.34986	0.0402357	0.171124	X5aza - untr	E7ESD5	Eyes absent homolog;Eyes absent homolog 4	EYA4
0.230653	0.0853955	0.375911	13.8371	3.37845	0.00403451	0.00775101	-2.44122	0.0155368	0.0677509	X5aza - untr	Q93074-3	Mediator of RNA polymerase II transcription subunit 12	MED12;TNRC11
0.230648	0.03593	0.425365	21.8326	2.52023	0.0232756	0.0341697	-4.12881	0.0361914	0.171124	X5aza - untr	Q13111	Chromatin assembly factor 1 subunit A	CHAF1A
0.230592	0.155299	0.305886	17.6491	6.51605	8.81e-06	8.16e-05	3.6932	0.000169802	0.000614133	X5aza - untr	M0QXB4	Coatomer subunit epsilon	COPE
0.230554	0.154868	0.306241	18.4586	6.48118	9.37e-06	8.48e-05	3.63117	0.000180534	0.000614133	X5aza - untr	Q9UN37	Vacuolar protein sorting-associated protein 4A	VPS4A
0.230531	0.141706	0.319355	18.6309	5.52197	5.44e-05	0.000271594	1.85863	0.000905053	0.00309297	X5aza - untr	Q9NRX4	14 kDa phosphohistidine phosphatase	PHPT1
0.230412	0.150489	0.310335	19.0661	6.13382	1.75e-05	0.000123983	3.0039	0.000324573	0.00141434	X5aza - untr	Q9NVM9	Protein asunder homolog	ASUN
0.2304	0.0938144	0.366985	18.2495	3.58901	0.0026085	0.00531666	-2.01263	0.0121742	0.0486519	X5aza - untr	Q7L2J0	7SK snRNA methylphosphate capping enzyme	MEPCE
0.230349	0.0216836	0.439015	15.7563	2.34873	0.032648	0.0457818	-4.44524	0.0420609	0.171124	X5aza - untr	Q969Q0	60S ribosomal protein L36a-like	RPL36AL;RPL36A
0.230219	0.11985	0.340587	17.9823	4.43806	0.000456653	0.00129052	-0.280471	0.00422907	0.0153395	X5aza - untr	Q6P6C2-1	RNA demethylase ALKBH5	ALKBH5
0.230114	0.110319	0.34991	15.8564	4.08696	0.000933836	0.0022744	-0.99463	0.00662505	0.0257284	X5aza - untr	P00374	Dihydrofolate reductase;Dihydrofolate reductase, mitochondrial	DHFR;DHFRL1
0.230095	0.156756	0.303435	17.266	6.67523	6.67e-06	7.03e-05	3.97415	0.000128991	0.000433811	X5aza - untr	Q5TDH0-2	Protein DDI1 homolog 2	DDI2
0.230087	0.0523437	0.407831	15.4199	2.7542	0.0145458	0.0227114	-3.6831	0.029149	0.112201	X5aza - untr	Q86UA1	Pre-mRNA-processing factor 39	PRPF39
0.229992	0.0496536	0.41033	15.6126	2.71345	0.0157964	0.0243309	-3.76175	0.0302532	0.137562	X5aza - untr	Q96HY7	Probable 2-oxoglutarate dehydrogenase E1 component DHKTD1, mitochondrial	DHTKD1
0.229832	0.16123	0.298433	19.5913	7.12808	3.07e-06	4.44e-05	4.75373	5.53e-05	0.000167207	X5aza - untr	P10768	S-formylglutathione hydrolase	ESD
0.22978	0.0746437	0.384916	15.1826	3.15134	0.00645164	0.0114764	-2.89944	0.0198412	0.0874053	X5aza - untr	B8ZZS2	NGFI-A-binding protein 1	NAB1
0.229702	0.130298	0.329105	19.2334	4.91655	0.000175477	0.000620575	0.678793	0.00217872	0.00700748	X5aza - untr	Q99426	Tubulin-folding cofactor B	TBCB
0.229672	0.161803	0.29754	17.685	7.20008	2.73e-06	4.24e-05	4.87499	4.87e-05	0.000146005	X5aza - untr	Q6UX04	Peptidyl-prolyl cis-trans isomerase CWC27 homolog	CWC27
0.229626	0.13914	0.320112	15.4125	5.39928	6.87e-05	0.00031775	1.62305	0.00108434	0.00369694	X5aza - untr	E9PCS8	Metastasis-associated protein MTA3	MTA3
0.22954	0.147906	0.311174	20.39	5.98254	2.3e-05	0.000148699	2.72547	0.000422016	0.00175178	X5aza - untr	Q8NEM2	SHC SH2 domain-binding protein 1	SHCBP1
0.229473	-0.0388844	0.497831	13.7348	1.81934	0.0884622	0.110293	-5.34753	0.0645791	0.31196	X5aza - untr	A0A494C071
0.229421	0.137932	0.32091	14.96	5.33535	7.76e-05	0.000346145	1.49956	0.00118882	0.00369694	X5aza - untr	Q9BYE7	Polycomb group RING finger protein 6	PCGF6
0.229399	0.118551	0.340246	18.7973	4.40314	0.000490103	0.00136522	-0.351191	0.00442036	0.0153395	X5aza - untr	Q9GZS1	DNA-directed RNA polymerase I subunit RPA49	POLR1E
0.229367	0.169285	0.28945	18.0756	8.12238	6.18e-07	1.93e-05	6.36443	7.1e-06	3.21e-05	X5aza - untr	Q8WVY7	Ubiquitin-like domain-containing CTD phosphatase 1	UBLCP1
0.229233	0.0465461	0.41192	21.2211	2.66973	0.0172534	0.0263337	-3.84568	0.0315243	0.137562	X5aza - untr	H0Y993	Protein DEK	DEK
0.229158	0.133073	0.325242	21.2036	5.07432	0.000128729	0.000496414	0.990305	0.00175076	0.00580975	X5aza - untr	P42285	Superkiller viralicidic activity 2-like 2	SKIV2L2
0.229129	0.145893	0.312366	16.0024	5.85683	2.9e-05	0.000174886	2.49168	0.000523599	0.0019683	X5aza - untr	F5H0F9	Anaphase-promoting complex subunit 5	ANAPC5
0.228772	0.0829386	0.374606	17.3015	3.33766	0.0043899	0.00830881	-2.52388	0.016242	0.0677509	X5aza - untr	J3KSH8	Hematological and neurological expressed 1 protein;Hematological and neurological expressed 1 protein, N-terminally processed	HN1
0.228743	0.0637721	0.393713	14.4738	2.95011	0.00975773	0.0164117	-3.30002	0.0243356	0.0953117	X5aza - untr	P51531-2	Probable global transcription activator SNF2L2	SMARCA2
0.228675	0.17653	0.280821	20.5898	9.33037	1.04e-07	7.16e-06	8.14447	3.16e-07	1.6e-06	X5aza - untr	Q12789-3	General transcription factor 3C polypeptide 1	GTF3C1
0.228591	0.09711	0.360071	18.1863	3.69908	0.00207704	0.00441249	-1.78778	0.01072	0.0483842	X5aza - untr	P13051	Uracil-DNA glycosylase	UNG;DKFZp781L1143
0.228532	0.17235	0.284714	18.3761	8.65457	2.75e-07	1.3e-05	7.17159	2e-06	9.03e-06	X5aza - untr	Q8N108-16	Mesoderm induction early response protein 1	MIER1
0.228507	0.156744	0.30027	19.0503	6.77477	5.61e-06	6.26e-05	4.14802	0.000107458	0.000419929	X5aza - untr	Q92905	COP9 signalosome complex subunit 5	COPS5
0.228468	0.109394	0.347541	18.4776	4.08232	0.000942747	0.00228912	-1.00409	0.00666282	0.0257284	X5aza - untr	Q96DV4	39S ribosomal protein L38, mitochondrial	MRPL38
0.227977	0.00154663	0.454407	16.3291	2.14217	0.0486378	0.0650064	-4.8122	0.0500418	0.240601	X5aza - untr	Q8TF76	Serine/threonine-protein kinase haspin	GSG2
0.227952	0.146762	0.309141	18.5676	5.97365	2.34e-05	0.000149933	2.709	0.000428553	0.00175178	X5aza - untr	Q8TDX7	Serine/threonine-protein kinase Nek7	NEK7
0.227807	0.10947	0.346145	21.4531	4.09583	0.000917002	0.00224024	-0.976515	0.006553	0.0257284	X5aza - untr	B5MDF5	GTP-binding nuclear protein Ran	RAN
0.22767	0.151332	0.304008	17.53	6.34545	1.19e-05	9.71e-05	3.3881	0.000227147	0.000680579	X5aza - untr	Q5T9B7	Adenylate kinase isoenzyme 1	AK1
0.227603	0.140907	0.314299	16.5731	5.58566	4.82e-05	0.000252502	1.98017	0.000820315	0.00309297	X5aza - untr	H0YCE7	Acidic fibroblast growth factor intracellular-binding protein	FIBP
0.227364	0.040495	0.414232	18.1738	2.5887	0.0203026	0.0302361	-3.99991	0.033969	0.148337	X5aza - untr	O43660	Pleiotropic regulator 1	PLRG1
0.227299	0.157259	0.297338	17.4786	6.90481	4.49e-06	5.45e-05	4.37302	8.29e-05	0.000419929	X5aza - untr	P48634	Protein PRRC2A	PRRC2A
0.227202	0.146955	0.30745	16.1529	6.0239	2.13e-05	0.000140972	2.80191	0.00039257	0.00141434	X5aza - untr	Q8IZ73-2	RNA pseudouridylate synthase domain-containing protein 2	RPUSD2
0.227181	0.123407	0.330955	18.211	4.6578	0.000293456	0.000915938	0.162517	0.00312721	0.0146649	X5aza - untr	Q13895	Bystin	BYSL
0.22706	0.108291	0.34583	19.3707	4.06756	0.000971743	0.00235059	-1.03424	0.00678395	0.0257284	X5aza - untr	O95218-2	Zinc finger Ran-binding domain-containing protein 2	ZRANB2
0.227044	0.157852	0.296235	20.0998	6.98157	3.94e-06	4.96e-05	4.50471	7.09e-05	0.000180039	X5aza - untr	Q99661	Kinesin-like protein KIF2C;Kinesin-like protein	KIF2C
0.226949	0.0696785	0.384219	14.7942	3.07028	0.00762424	0.0132449	-3.06153	0.0215889	0.0953117	X5aza - untr	Q96B23-2	Uncharacterized protein C18orf25	C18orf25
0.226805	0.161306	0.292303	18.9519	7.36747	2.06e-06	3.66e-05	5.15409	3.53e-05	0.000128403	X5aza - untr	P54920	Alpha-soluble NSF attachment protein	NAPA
0.226758	0.159139	0.294377	19.3836	7.13495	3.04e-06	4.41e-05	4.76533	5.46e-05	0.000167207	X5aza - untr	Q9P0W2	SWI/SNF-related matrix-associated actin-dependent regulator of chromatin subfamily E member 1-related	HMG20B
0.226739	0.149052	0.304425	20.9576	6.20976	1.52e-05	0.000111974	3.14249	0.000284041	0.00102735	X5aza - untr	Q32Q12	Nucleoside diphosphate kinase;Nucleoside diphosphate kinase B;Nucleoside diphosphate kinase A	NME1-NME2;NME2;NME1
0.226722	0.119337	0.334107	15.6087	4.49207	0.00040944	0.00119392	-0.17124	0.00394117	0.0153395	X5aza - untr	Q9NX74	tRNA-dihydrouridine(20) synthase [NAD(P)+]-like	DUS2
0.226622	0.128689	0.324556	18.071	4.92343	0.000173113	0.000614851	0.692424	0.00215886	0.00700748	X5aza - untr	Q99497	Protein deglycase DJ-1	PARK7
0.226473	0.11495	0.337996	13.5427	4.32066	0.000579413	0.00155207	-0.518537	0.00491781	0.0203689	X5aza - untr	Q66K14-2	TBC1 domain family member 9B	TBC1D9B
0.22644	0.0729332	0.379948	17.3359	3.1385	0.00662481	0.0117451	-2.92518	0.0201093	0.0874053	X5aza - untr	Q9BWT3-2	Poly(A) polymerase gamma	PAPOLG
0.226314	0.102945	0.349683	15.9731	3.90303	0.00136305	0.00308013	-1.3706	0.00831075	0.0464916	X5aza - untr	Q14147	Probable ATP-dependent RNA helicase DHX34	DHX34
0.226299	0.137515	0.315083	18.0979	5.42305	6.56e-05	0.000307643	1.66884	0.00104661	0.00369694	X5aza - untr	Q9P013	Spliceosome-associated protein CWC15 homolog	CWC15
0.22627	0.168244	0.284295	15.686	8.2967	4.72e-07	1.73e-05	6.63292	4.77e-06	2.22e-05	X5aza - untr	Q7Z7F0-2	UPF0469 protein KIAA0907	KIAA0907
0.225907	0.15025	0.301564	18.4363	6.35299	1.18e-05	9.66e-05	3.40166	0.000224409	0.000680579	X5aza - untr	P78346	Ribonuclease P protein subunit p30	RPP30
0.225801	0.142459	0.309143	18.0825	5.76446	3.44e-05	0.000198864	2.31853	0.000612147	0.00238736	X5aza - untr	J3QQJ0	SAP30-binding protein	SAP30BP
0.225771	-0.0213567	0.472898	13.7877	1.94376	0.0705319	0.0900473	-5.14734	0.0586254	0.295378	X5aza - untr	P82932	28S ribosomal protein S6, mitochondrial	MRPS6
0.225768	0.13726	0.314277	15.1828	5.42719	6.51e-05	0.000306313	1.67681	0.00104049	0.00321516	X5aza - untr	Q96C86	m7GpppX diphosphatase	DCPS
0.225757	0.15159	0.299924	20.503	6.47631	9.45e-06	8.5e-05	3.62249	0.00018206	0.000614133	X5aza - untr	Q16881	Thioredoxin reductase 1, cytoplasmic	TXNRD1
0.225736	0.0983655	0.353106	17.9887	3.77076	0.00179091	0.0038927	-1.64119	0.00982833	0.0464916	X5aza - untr	O95243-3	Methyl-CpG-binding domain protein 4	MBD4
0.225671	0.0233235	0.428018	17.0781	2.37288	0.0311407	0.044055	-4.40129	0.0412138	0.171124	X5aza - untr	Q01658	Protein Dr1	DR1
0.225669	0.103724	0.347614	17.6594	3.93736	0.00126996	0.00289436	-1.30037	0.00794426	0.0308338	X5aza - untr	Q9ULL5	Proline-rich protein 12	PRR12
0.225669	0.155958	0.295381	16.6461	6.88756	4.62e-06	5.55e-05	4.34331	8.59e-05	0.000419929	X5aza - untr	P10588	Nuclear receptor subfamily 2 group F member 6	NR2F6
0.225611	0.12262	0.328603	19.4623	4.66075	0.000291728	0.000911861	0.168442	0.00311385	0.0146649	X5aza - untr	A6NHN7	Zinc finger MYM-type protein 3	ZMYM3
0.225551	0.12982	0.321282	16.8046	5.0129	0.000145179	0.000541537	0.869346	0.00191011	0.00657093	X5aza - untr	Q14687-2	Genetic suppressor element 1	GSE1
0.225507	0.137582	0.313432	17.0507	5.45686	6.15e-05	0.000297148	1.73385	0.000997081	0.00321516	X5aza - untr	A0A024RAC6	Transcription elongation factor B polypeptide 3	TCEB3
0.225501	0.170337	0.280666	17.2767	8.69734	2.59e-07	1.25e-05	7.23485	1.8e-06	9.03e-06	X5aza - untr	U3KQF4	E3 ubiquitin-protein ligase RNF126	RNF126
0.225189	0.150894	0.299484	21.3207	6.44886	9.92e-06	8.7e-05	3.57353	0.000190906	0.000680579	X5aza - untr	P04083	Annexin A1	ANXA1
0.225111	0.106015	0.344207	21.7736	4.02157	0.00106797	0.00251664	-1.1282	0.00716775	0.0257284	X5aza - untr	P49736	DNA replication licensing factor MCM2	MCM2
0.22508	0.11089	0.339271	16.4986	4.19377	0.000750435	0.0019017	-0.776731	0.00578474	0.0257284	X5aza - untr	Q9NZL4	Hsp70-binding protein 1	HSPBP1
0.22502	0.0902744	0.359766	17.2756	3.55307	0.00281009	0.00565382	-2.08596	0.0127028	0.0677509	X5aza - untr	Q9NUJ1	Mycophenolic acid acyl-glucuronide esterase, mitochondrial	ABHD10
0.224979	0.121717	0.328241	14.7096	4.63551	0.000306849	0.000944812	0.117763	0.00322931	0.0149935	X5aza - untr	A0A7I2V365	Citron Rho-interacting kinase	CIT
0.22484	0.14673	0.30295	20.3107	6.12438	1.78e-05	0.00012544	2.98663	0.000330113	0.00141434	X5aza - untr	O15294	UDP-N-acetylglucosamine--peptide N-acetylglucosaminyltransferase 110 kDa subunit	OGT
0.224798	0.142709	0.306887	19.5792	5.82646	3.07e-05	0.000182814	2.43488	0.000551588	0.00238736	X5aza - untr	Q99615	DnaJ homolog subfamily C member 7	DNAJC7
0.224768	0.153624	0.295912	18.8489	6.72192	6.15e-06	6.62e-05	4.05588	0.000118586	0.000422962	X5aza - untr	Q96RS6	NudC domain-containing protein 1	NUDCD1
0.224571	0.134765	0.314378	17.6843	5.32038	7.99e-05	0.000352315	1.47058	0.00121388	0.00369694	X5aza - untr	A0A0C4DH00	Leucine-rich repeat-containing protein 41	LRRC41
0.224434	0.133074	0.315794	18.4193	5.2267	9.57e-05	0.000402123	1.28855	0.00140096	0.00580975	X5aza - untr	Q9BV20	Methylthioribose-1-phosphate isomerase	MRI1
0.224312	0.169091	0.279533	19.0132	8.64267	2.8e-07	1.3e-05	7.15395	2.06e-06	9.03e-06	X5aza - untr	H7BZ14	Peptidyl-prolyl cis-trans isomerase;Peptidyl-prolyl cis-trans isomerase-like 3	PPIL3
0.224215	0.150346	0.298085	20.928	6.45799	9.76e-06	8.61e-05	3.58983	0.000187855	0.000680579	X5aza - untr	P30153	Serine/threonine-protein phosphatase 2A 65 kDa regulatory subunit A alpha isoform	PPP2R1A
0.22397	0.132139	0.315802	21.2358	5.18915	0.000102938	0.000424104	1.2153	0.00148336	0.00580975	X5aza - untr	Q13619	Cullin-4A	CUL4A
0.223494	0.127137	0.319851	19.1009	4.93493	0.000169231	0.000606458	0.715222	0.0021258	0.00700748	X5aza - untr	Q86XI2	Condensin-2 complex subunit G2	NCAPG2
0.223413	0.102917	0.34391	17.3351	3.94486	0.00125051	0.00286433	-1.28504	0.00787336	0.0308339	X5aza - untr	Q6SPF0	Atherin	SAMD1
0.223246	0.137673	0.308818	13.3611	5.55068	5.15e-05	0.00026212	1.91348	0.000866326	0.00309297	X5aza - untr	Q96S59	Ran-binding protein 9	RANBP9
0.223152	0.125501	0.320803	21.9849	4.86207	0.000195424	0.000668082	0.570614	0.00233868	0.00700748	X5aza - untr	Q99832	T-complex protein 1 subunit eta	CCT7
0.223129	0.142854	0.303403	18.8687	5.91388	2.61e-05	0.000163432	2.59804	0.000475739	0.0019683	X5aza - untr	Q13126	S-methyl-5-thioadenosine phosphorylase;Purine nucleoside phosphorylase	MTAP
0.223053	0.163264	0.282842	20.5786	7.93752	8.25e-07	2.23e-05	6.07527	1.06e-05	3.51e-05	X5aza - untr	Q9HB71	Calcyclin-binding protein	CACYBP
0.223002	0.151118	0.294885	21.2017	6.60049	7.6e-06	7.56e-05	3.84269	0.000146584	0.000433811	X5aza - untr	P52209-2	6-phosphogluconate dehydrogenase, decarboxylating	PGD
0.222896	0.0528615	0.392931	17.5541	2.78909	0.013552	0.0214003	-3.61547	0.0282454	0.0983022	X5aza - untr	Q9Y2S6	Translation machinery-associated protein 7	TMA7;hCG_2014768
0.222826	0.0739028	0.371748	20.1315	3.18347	0.00603784	0.010843	-2.83496	0.0191782	0.0874053	X5aza - untr	Q7Z4V5-2	Hepatoma-derived growth factor-related protein 2	HDGFRP2
0.222728	0.139401	0.306056	21.0841	5.68703	3.98e-05	0.00021915	2.17252	0.000696271	0.00286519	X5aza - untr	O95340	Bifunctional 3-phosphoadenosine 5-phosphosulfate synthase 2;Sulfate adenylyltransferase;Adenylyl-sulfate kinase	PAPSS2
0.222706	0.133518	0.311893	17.3054	5.31282	8.11e-05	0.000356	1.45593	0.00122661	0.00369694	X5aza - untr	Q14814-4	Myocyte-specific enhancer factor 2D	MEF2D
0.222609	0.126274	0.318944	18.2685	4.91648	0.000175503	0.000620575	0.678648	0.00217893	0.00700748	X5aza - untr	Q96KP4	Cytosolic non-specific dipeptidase	CNDP2
0.222544	0.118189	0.3269	17.7183	4.5373	0.000373766	0.00111328	-0.079945	0.00370814	0.0153395	X5aza - untr	Q2KHT3-2	Protein CLEC16A	CLEC16A
0.22247	0.129207	0.315733	15.9236	5.07526	0.000128493	0.000496104	0.992149	0.00174848	0.00580975	X5aza - untr	F2Z2W7	tRNA (uracil-5-)-methyltransferase homolog A	TRMT2A
0.222453	0.11775	0.327157	14.7574	4.52039	0.00038672	0.00114439	-0.11407	0.0037944	0.0153395	X5aza - untr	E5RK75	AN1-type zinc finger protein 1	ZFAND1
0.222174	0.164245	0.280102	17.0882	8.16011	5.83e-07	1.89e-05	6.42288	6.51e-06	2.22e-05	X5aza - untr	Q8TEX9	Importin-4	IPO4
0.222079	0.166176	0.277983	17.9711	8.45208	3.73e-07	1.45e-05	6.86885	3.21e-06	2.22e-05	X5aza - untr	Q13426-2	DNA repair protein XRCC4	XRCC4
0.222049	0.0707968	0.3733	15.1332	3.12352	0.00683254	0.0120399	-2.95518	0.0204241	0.0874053	X5aza - untr	Q13546-2	Receptor-interacting serine/threonine-protein kinase 1	RIPK1
0.22204	0.150515	0.293564	17.8842	6.60501	7.54e-06	7.54e-05	3.85066	0.000145492	0.000433811	X5aza - untr	O75391	Sperm-associated antigen 7	SPAG7
0.222026	0.155921	0.28813	18.1337	7.14608	2.98e-06	4.37e-05	4.78412	5.35e-05	0.000146005	X5aza - untr	O00154-2	Cytosolic acyl coenzyme A thioester hydrolase	ACOT7
0.222007	0.128215	0.315799	19.7113	5.03616	0.00013871	0.000526803	0.915191	0.00184884	0.00657093	X5aza - untr	A0A087X0M4	Kanadaptin	SLC4A1AP
0.221871	0.160536	0.283206	17.8733	7.69641	1.21e-06	2.63e-05	5.69112	1.72e-05	6.91e-05	X5aza - untr	Q96DF8	Protein DGCR14	DGCR14
0.221748	0.152731	0.290765	20.528	6.83596	5.05e-06	5.84e-05	4.2542	9.54e-05	0.000419929	X5aza - untr	P32119	Peroxiredoxin-2	PRDX2
0.221716	0.135565	0.307866	19.1975	5.47564	5.94e-05	0.000289776	1.7699	0.000970021	0.00321516	X5aza - untr	Q52LJ0	Protein FAM98B	FAM98B
0.221713	0.161526	0.281901	20.7328	7.83763	9.66e-07	2.38e-05	5.91708	1.29e-05	3.51e-05	X5aza - untr	P62258	14-3-3 protein epsilon	YWHAE
0.221685	0.152488	0.290882	21.4752	6.81627	5.22e-06	6e-05	4.22008	9.92e-05	0.000419929	X5aza - untr	P51532	Transcription activator BRG1	SMARCA4
0.221483	0.0966148	0.346351	16.4322	3.77386	0.00177949	0.0038758	-1.63486	0.00979111	0.0464916	X5aza - untr	Q5JWT2	Mediator of RNA polymerase II transcription subunit 23	MED23
0.221383	0.0169603	0.425805	14.1431	2.30416	0.0356122	0.0493104	-4.52582	0.0436597	0.206753	X5aza - untr	Q9NUG6	p53 and DNA damage-regulated protein 1	PDRG1
0.221346	0.0912503	0.351441	14.2586	3.61998	0.00244648	0.00504179	-1.9494	0.0117552	0.0483842	X5aza - untr	A0A087WXF7	Inhibitor of growth protein;Inhibitor of growth protein 1	ING1
0.221244	0.0494175	0.39307	23.0192	2.73955	0.0149841	0.0232819	-3.71143	0.0295423	0.115043	X5aza - untr	P52701	DNA mismatch repair protein Msh6	MSH6
0.221224	0.138427	0.304021	21.8888	5.68481	4e-05	0.00021931	2.16832	0.000698835	0.00286519	X5aza - untr	P50990	T-complex protein 1 subunit theta	CCT8
0.221097	0.102179	0.340014	20.1655	3.95579	0.00122269	0.00281475	-1.26269	0.00777058	0.0308338	X5aza - untr	O14980	Exportin-1	XPO1
0.22103	0.115545	0.326515	17.0359	4.45818	0.000438447	0.00125445	-0.239758	0.00412065	0.0153395	X5aza - untr	P68036-2	Ubiquitin-conjugating enzyme E2 L3	UBE2L3
0.220994	0.136965	0.305023	19.7183	5.59563	4.73e-05	0.00025037	1.99914	0.00080745	0.00309297	X5aza - untr	Q15181	Inorganic pyrophosphatase	PPA1
0.220942	0.0410621	0.400821	13.0892	2.61332	0.0193251	0.0290104	-3.95323	0.0332103	0.146479	X5aza - untr	Q68CT8	YY1-associated protein 1	DKFZp686J14104;YY1AP1
0.220922	0.125872	0.315972	16.5385	4.94522	0.000165834	0.000597639	0.735603	0.00209642	0.00700748	X5aza - untr	Q9BPX3	Condensin complex subunit 3	NCAPG
0.220868	0.0718349	0.3699	16.6914	3.15317	0.00642738	0.0114524	-2.89578	0.0198032	0.0874053	X5aza - untr	O75794	Cell division cycle protein 123 homolog	CDC123
0.220676	0.0877376	0.353614	16.3293	3.53185	0.00293636	0.00588932	-2.12923	0.0130302	0.0677509	X5aza - untr	Q9H0U4	Ras-related protein Rab-1B;Putative Ras-related protein Rab-1C	RAB1B;RAB1C
0.220631	0.123184	0.318078	15.6841	4.81722	0.000213586	0.000714114	0.481352	0.00248811	0.00996577	X5aza - untr	I3L2J0	Protein capicua homolog	CIC
0.220625	0.04915	0.392101	22.7402	2.73748	0.015047	0.0233682	-3.71542	0.0295981	0.115043	X5aza - untr	P29401	Transketolase	TKT
0.220565	0.163011	0.27812	20.0337	8.15366	5.89e-07	1.89e-05	6.41291	6.6e-06	2.22e-05	X5aza - untr	D6RFN0	COP9 signalosome complex subunit 4	COPS4
0.22054	0.1607	0.28038	19.7053	7.84141	9.6e-07	2.38e-05	5.92309	1.28e-05	3.51e-05	X5aza - untr	Q9UHD1	Cysteine and histidine-rich domain-containing protein 1	CHORDC1
0.22054	0.0446068	0.396474	12.2686	2.66708	0.0173455	0.0264364	-3.85074	0.0316019	0.137562	X5aza - untr	Q15814	Tubulin-specific chaperone C	TBCC
0.220477	0.154148	0.286806	20.2299	7.07223	3.38e-06	4.64e-05	4.65916	6.09e-05	0.000167207	X5aza - untr	Q8TAQ2	SWI/SNF complex subunit SMARCC2	SMARCC2
0.220403	0.12669	0.314116	19.8949	5.00396	0.000147747	0.000547915	0.851716	0.00193393	0.00663732	X5aza - untr	O95757	Heat shock 70 kDa protein 4L	HSPA4L
0.220332	0.078454	0.362209	13.9146	3.30415	0.00470509	0.00879073	-2.59169	0.0168326	0.0677509	X5aza - untr	H3BMZ4	Autophagy-related protein 101	ATG101
0.220135	0.148809	0.29146	15.95	6.56663	8.06e-06	7.66e-05	3.78286	0.00015487	0.000614133	X5aza - untr	P51580	Thiopurine S-methyltransferase	TPMT
0.220048	0.134497	0.305598	18.4312	5.47254	5.97e-05	0.000290605	1.76394	0.000974472	0.00321516	X5aza - untr	Q8NHZ8	Anaphase-promoting complex subunit CDC26	CDC26
0.219937	0.154234	0.285641	20.1311	7.12206	3.11e-06	4.47e-05	4.74355	5.59e-05	0.000167207	X5aza - untr	P17480	Nucleolar transcription factor 1	UBTF
0.219905	0.111165	0.328646	14.1423	4.30271	0.000600957	0.00159506	-0.555009	0.00503448	0.0203689	X5aza - untr	P84022	Mothers against decapentaplegic homolog 3	SMAD3
0.219854	0.081646	0.358061	19.0841	3.38453	0.00398398	0.00767704	-2.42887	0.0154329	0.0677509	X5aza - untr	Q8WVC0	RNA polymerase-associated protein LEO1	LEO1
0.219827	0.133237	0.306417	21.1906	5.40144	6.84e-05	0.00031726	1.62723	0.00108087	0.00369694	X5aza - untr	Q14807	Kinesin-like protein KIF22;Kinesin-like protein	KIF22
0.219815	0.00307807	0.436553	13.0693	2.15785	0.0472061	0.0632253	-4.78494	0.049392	0.240601	X5aza - untr	X6R5I7	Regulator of telomere elongation helicase 1	RTEL1;RTEL1-TNFRSF6B
0.219666	0.125978	0.313354	17.6823	4.98856	0.000152283	0.00056083	0.821306	0.00197544	0.00663732	X5aza - untr	A0A6Q8PF18	Meiotic nuclear division protein 1 homolog	MND1
0.219649	0.14852	0.290777	18.3357	6.57028	8.01e-06	7.66e-05	3.78932	0.000153968	0.000433811	X5aza - untr	A0A2R8Y653	Uridine-cytidine kinase 2	UCK2
0.219642	0.16214	0.277144	20.3976	8.12699	6.14e-07	1.93e-05	6.37158	7.02e-06	3.04e-05	X5aza - untr	Q13451	Peptidyl-prolyl cis-trans isomerase FKBP5;Peptidyl-prolyl cis-trans isomerase FKBP5, N-terminally processed	FKBP5
0.219626	0.121323	0.317929	19.0776	4.75352	0.000242413	0.000782634	0.354239	0.00271883	0.00996577	X5aza - untr	Q86UE8-3	Serine/threonine-protein kinase tousled-like 2	TLK2
0.219517	0.159209	0.279826	18.8238	7.74444	1.12e-06	2.54e-05	5.76827	1.55e-05	6.91e-05	X5aza - untr	Q9P2N5	RNA-binding protein 27	RBM27
0.219461	0.162557	0.276364	19.4702	8.20567	5.43e-07	1.85e-05	6.49322	5.89e-06	2.22e-05	X5aza - untr	Q92620	Pre-mRNA-splicing factor ATP-dependent RNA helicase PRP16	DHX38
0.219213	0.117009	0.321418	19.0768	4.56347	0.000354594	0.00106712	-0.0271916	0.00357682	0.0153395	X5aza - untr	P22102	Trifunctional purine biosynthetic protein adenosine-3;Phosphoribosylamine--glycine ligase;Phosphoribosylformylglycinamidine cyclo-ligase;Phosphoribosylglycinamide formyltransferase	GART
0.219069	0.150286	0.287852	19.0581	6.77637	5.6e-06	6.26e-05	4.1508	0.000107133	0.000419929	X5aza - untr	Q9NU22	Midasin	MDN1
0.21906	0.025983	0.412137	20.5592	2.41396	0.028726	0.0410941	-4.32604	0.0397874	0.171124	X5aza - untr	P30048-2	Thioredoxin-dependent peroxide reductase, mitochondrial	PRDX3
0.219032	0.133159	0.304905	16.1951	5.42686	6.51e-05	0.000306313	1.67617	0.00104098	0.00321516	X5aza - untr	O76071	Probable cytosolic iron-sulfur protein assembly protein CIAO1	CIAO1
0.219005	0.052486	0.385524	20.7587	2.79826	0.0133019	0.0211539	-3.59766	0.0280162	0.0983022	X5aza - untr	Q96RP9	Elongation factor G, mitochondrial	GFM1
0.21892	0.134245	0.303594	16.3937	5.50086	5.66e-05	0.000279627	1.81823	0.000934319	0.00316191	X5aza - untr	Q9P2K3-4	REST corepressor 3	RCOR3
0.218851	0.111729	0.325973	15.9984	4.34676	0.000549483	0.00148939	-0.465535	0.00475077	0.0203689	X5aza - untr	A0A7I2V5B1	Twinfilin-2	TWF2
0.218838	-0.032333	0.47001	16.3343	1.85375	0.0831372	0.104511	-5.293	0.062907	0.31196	X5aza - untr	A0A7I2V333	Importin subunit alpha-3	KPNA4
0.21878	0.136206	0.301355	18.0983	5.63715	4.37e-05	0.000233438	2.07803	0.000755074	0.00309297	X5aza - untr	Q9H974-2	Queuine tRNA-ribosyltransferase subunit QTRTD1	QTRTD1
0.21877	0.15314	0.284399	19.3174	7.09229	3.27e-06	4.57e-05	4.69317	5.89e-05	0.000167207	X5aza - untr	P13984	General transcription factor IIF subunit 2	GTF2F2
0.218744	0.127854	0.309634	15.709	5.12055	0.000117626	0.000466827	1.08106	0.00164047	0.00580975	X5aza - untr	Q6P9B9	Integrator complex subunit 5	INTS5
0.21874	0.142344	0.295136	20.4839	6.09192	1.88e-05	0.000130469	2.9271	0.000349609	0.00141434	X5aza - untr	E5RJR5	S-phase kinase-associated protein 1	SKP1
0.21852	0.14132	0.295719	16.5197	6.02243	2.14e-05	0.000140972	2.79919	0.00039353	0.00141434	X5aza - untr	Q6MZP7-2	Protein lin-54 homolog	LIN54
0.218506	0.123131	0.31388	15.3014	4.87445	0.000190695	0.000656552	0.595223	0.00230195	0.00700748	X5aza - untr	Q96EK4	THAP domain-containing protein 11	THAP11
0.218439	0.126609	0.310268	20.4075	5.06108	0.000132105	0.000506374	0.964264	0.00178426	0.00657093	X5aza - untr	Q69YH5	Cell division cycle-associated protein 2	CDCA2
0.218346	0.147905	0.288786	21.1139	6.59505	7.67e-06	7.58e-05	3.83309	0.000147903	0.000433811	X5aza - untr	P37802	Transgelin-2	TAGLN2
0.21823	0.132778	0.303682	15.1691	5.43362	6.43e-05	0.000304439	1.68918	0.00103102	0.00321516	X5aza - untr	Q9BUA3	Uncharacterized protein C11orf84	C11orf84
0.2182	0.152158	0.284242	16.3664	7.02962	3.63e-06	4.79e-05	4.5867	6.55e-05	0.000180039	X5aza - untr	I3L2G3	Ketosamine-3-kinase	FN3KRP
0.218128	0.0545015	0.381754	16.2181	2.83632	0.0123107	0.0197776	-3.52348	0.0270709	0.0983022	X5aza - untr	P52815	39S ribosomal protein L12, mitochondrial	MRPL12
0.218061	0.0530129	0.383108	16.193	2.81103	0.012961	0.0207233	-3.57281	0.0276978	0.0983022	X5aza - untr	P10109	Adrenodoxin, mitochondrial	FDX1
0.217995	0.12068	0.31531	16.7868	4.76609	0.000236423	0.000770304	0.379355	0.00267246	0.00996577	X5aza - untr	Q96ME1-4
0.217875	0.138198	0.297553	19.7318	5.81796	3.12e-05	0.000184689	2.41895	0.00055967	0.00238736	X5aza - untr	Q9H5V9-2	UPF0428 protein CXorf56	CXorf56
0.217796	0.108077	0.327516	12.8382	4.2234	0.00070637	0.0018189	-0.716362	0.00557287	0.0210713	X5aza - untr	Q86XI8	Uncharacterized protein C19orf68	C19orf68
0.217718	0.14614	0.289297	18.3396	6.47155	9.53e-06	8.54e-05	3.61401	0.000183558	0.000614133	X5aza - untr	E5RFP0	NudC domain-containing protein 2	NUDCD2
0.217688	0.113508	0.321868	18.9207	4.44578	0.000449579	0.00127487	-0.264849	0.00418732	0.0153395	X5aza - untr	O43592	Exportin-T	XPOT
0.217649	0.0580079	0.37729	15.5804	2.90074	0.0107946	0.017769	-3.39728	0.025504	0.0953117	X5aza - untr	H3BRC0	Ubiquinone biosynthesis protein COQ9, mitochondrial	COQ9
0.217597	0.127728	0.307466	20.0583	5.15157	0.000110732	0.000449261	1.14183	0.0015684	0.00580975	X5aza - untr	Q13573	SNW domain-containing protein 1	SNW1
0.217575	0.154715	0.280436	19.4164	7.36428	2.08e-06	3.66e-05	5.14881	3.55e-05	0.000128403	X5aza - untr	B1AK88	F-actin-capping protein subunit beta	CAPZB
0.217563	0.0897609	0.345364	21.9926	3.62197	0.00243644	0.00503205	-1.94535	0.0117286	0.0483842	X5aza - untr	Q9ULW0	Targeting protein for Xklp2	TPX2
0.217389	0.128005	0.306773	19.6091	5.17458	0.000105889	0.000432912	1.18685	0.00151602	0.00580975	X5aza - untr	Q09161	Nuclear cap-binding protein subunit 1	NCBP1
0.217359	0.0617885	0.37293	23.3175	2.97267	0.00931678	0.0157829	-3.25542	0.0238089	0.0953117	X5aza - untr	P43246	DNA mismatch repair protein Msh2	MSH2
0.217173	0.0673839	0.366961	17.2911	3.08477	0.00740024	0.0128909	-3.03263	0.0212679	0.0953117	X5aza - untr	Q6P587	Acylpyruvase FAHD1, mitochondrial	FAHD1
0.21712	0.153634	0.280606	18.6337	7.27641	2.4e-06	3.98e-05	5.00275	4.23e-05	0.000141442	X5aza - untr	C9J0K6	Sorcin	SRI
0.217096	0.110609	0.323583	19.9237	4.33763	0.00055977	0.00150958	-0.484073	0.00480885	0.0203689	X5aza - untr	A0A0D9SGE8	PHD finger protein 6	PHF6
0.217071	0.133978	0.300164	16.9703	5.55822	5.07e-05	0.000260522	1.92787	0.000856296	0.00309297	X5aza - untr	Q96FX7	tRNA (adenine(58)-N(1))-methyltransferase catalytic subunit TRMT61A	TRMT61A
0.217069	0.0906569	0.34348	17.4745	3.65348	0.00228257	0.00478231	-1.88098	0.0113108	0.0483842	X5aza - untr	Q4G0N4	NAD kinase 2, mitochondrial	NADK2
0.217	0.129524	0.304476	17.1333	5.27799	8.67e-05	0.000373522	1.38834	0.00129279	0.00580975	X5aza - untr	O14965	Aurora kinase A	AURKA
0.216967	0.152785	0.281148	18.6937	7.19253	2.76e-06	4.24e-05	4.86232	4.94e-05	0.000146005	X5aza - untr	Q99575	Ribonucleases P/MRP protein subunit POP1	POP1
0.216875	0.148228	0.285523	18.4165	6.72171	6.15e-06	6.62e-05	4.05551	0.000118632	0.000422962	X5aza - untr	Q9UBB5	Methyl-CpG-binding domain protein 2	MBD2
0.21683	0.161002	0.272658	19.4426	8.26346	4.97e-07	1.76e-05	6.58204	5.16e-06	2.22e-05	X5aza - untr	C9JE98	Nuclear receptor corepressor 2	NCOR2
0.216814	0.075826	0.357802	15.2722	3.27192	0.00502948	0.00926667	-2.65682	0.017417	0.0735252	X5aza - untr	Q9NYD6	Homeobox protein Hox-C10	HOXC10
0.216798	0.140374	0.293223	14.6531	6.0356	2.09e-05	0.000139153	2.82348	0.000384987	0.00141434	X5aza - untr	E9PID2	Oxysterols receptor LXR-beta;Oxysterols receptor LXR-alpha	NR1H3;NR1H2
0.216798	0.137042	0.296554	17.9869	5.78346	3.32e-05	0.000193308	2.35425	0.000593192	0.00238736	X5aza - untr	Q15648	Mediator of RNA polymerase II transcription subunit 1	MED1
0.216795	0.130529	0.303061	17.9532	5.34697	7.59e-05	0.000341233	1.52205	0.00116952	0.00369694	X5aza - untr	P47985	Cytochrome b-c1 complex subunit Rieske, mitochondrial;Cytochrome b-c1 complex subunit 11;Putative cytochrome b-c1 complex subunit Rieske-like protein 1	UQCRFS1;UQCRFS1P1
0.216778	0.14125	0.292307	20.3368	6.10666	1.83e-05	0.000128407	2.95416	0.000340669	0.00141434	X5aza - untr	O95373	Importin-7	IPO7
0.216654	0.143747	0.28956	16.6396	6.3226	1.24e-05	9.94e-05	3.34692	0.000235965	0.000779932	X5aza - untr	O15397	Importin-8	IPO8
0.216528	0.155991	0.277064	18.889	7.61018	1.39e-06	2.89e-05	5.55179	2.1e-05	9.64e-05	X5aza - untr	Q9UI30	Multifunctional methyltransferase subunit TRM112-like protein	TRMT112
0.216506	0.0374243	0.395587	16.0833	2.57227	0.0209811	0.031116	-4.03097	0.0344853	0.171124	X5aza - untr	C9JNK6	Metaxin-2	MTX2
0.216408	0.111049	0.321766	20.4755	4.37018	0.000523976	0.00143118	-0.41802	0.00460541	0.0156424	X5aza - untr	J3QT28	Mitotic checkpoint protein BUB3	BUB3
0.21636	0.0909112	0.341808	20.5167	3.66951	0.00220808	0.00466606	-1.84822	0.0111012	0.0483842	X5aza - untr	Q8WXX5	DnaJ homolog subfamily C member 9	DNAJC9
0.216357	0.0803749	0.352338	18.3796	3.38522	0.00397834	0.0076708	-2.42748	0.0154212	0.0677509	X5aza - untr	P20674	Cytochrome c oxidase subunit 5A, mitochondrial	COX5A
0.216341	0.142599	0.290083	15.6593	6.24197	1.44e-05	0.000108113	3.20103	0.000268955	0.000832875	X5aza - untr	Q99700	Ataxin-2	ATXN2
0.216338	0.111918	0.320758	20.4877	4.40806	0.000485241	0.00135553	-0.341218	0.00439316	0.0153395	X5aza - untr	Q15428	Splicing factor 3A subunit 2	SF3A2
0.216176	0.1442	0.288152	17.5308	6.39022	1.1e-05	9.32e-05	3.46857	0.000211092	0.000680579	X5aza - untr	Q9NZB2-4	Constitutive coactivator of PPAR-gamma-like protein 1	FAM120A
0.216149	0.0632484	0.36905	19.6452	3.00775	0.00866997	0.0148755	-3.18593	0.023	0.0953117	X5aza - untr	Q04837	Single-stranded DNA-binding protein, mitochondrial	SSBP1
0.216074	0.0801274	0.35202	17.5273	3.38167	0.00400766	0.00771335	-2.43467	0.0154817	0.0677509	X5aza - untr	Q15776	Zinc finger protein with KRAB and SCAN domains 8	ZKSCAN8
0.216025	0.137477	0.294573	17.7116	5.85147	2.93e-05	0.000175507	2.48167	0.000528224	0.00238736	X5aza - untr	Q9NS69	Mitochondrial import receptor subunit TOM22 homolog	TOMM22
0.216017	0.12178	0.310254	19.1779	4.87712	0.00018969	0.000654082	0.600533	0.00229404	0.00700748	X5aza - untr	Q96EB6	NAD-dependent protein deacetylase sirtuin-1;SirtT1 75 kDa fragment	SIRT1
0.215841	0.0763929	0.355289	15.2588	3.2932	0.00481286	0.00892938	-2.61382	0.0170277	0.0677509	X5aza - untr	Q15366-6
0.215695	0.134503	0.296887	15.9741	5.65228	4.25e-05	0.000230348	2.10673	0.000736955	0.00286519	X5aza - untr	Q8WVM7-2	Cohesin subunit SA-1	STAG1;DKFZp781D1416
0.215495	0.103888	0.327101	16.0281	4.10812	0.000894194	0.00219628	-0.951429	0.00645384	0.0257284	X5aza - untr	H0YMT3	WD repeat-containing protein 73	WDR73
0.215489	0.103806	0.327171	17.3952	4.10522	0.000899526	0.00220598	-0.957351	0.00647719	0.0257284	X5aza - untr	Q9Y281	Cofilin-2	CFL2
0.215421	0.107909	0.322934	16.8041	4.26313	0.000651395	0.00170066	-0.635493	0.00529947	0.0210713	X5aza - untr	O00165-5	HCLS1-associated protein X-1	HAX1
0.215386	0.0513271	0.379445	13.4185	2.79328	0.013437	0.0212883	-3.60732	0.0281405	0.0983022	X5aza - untr	Q6IEG0	U11/U12 small nuclear ribonucleoprotein 48 kDa protein	SNRNP48
0.215336	0.0943567	0.336315	17.3979	3.78706	0.00173159	0.00379372	-1.60784	0.00963317	0.0464916	X5aza - untr	A0A2R8Y6B6	Glutathione peroxidase 1	GPX1
0.215278	0.120802	0.309754	20.2084	4.84814	0.000200885	0.00067859	0.542925	0.00238023	0.00700748	X5aza - untr	P37108	Signal recognition particle 14 kDa protein	SRP14
0.215093	0.131852	0.298333	19.267	5.49777	5.69e-05	0.000280743	1.81232	0.000938633	0.00316191	X5aza - untr	Q04726-5	Transducin-like enhancer protein 3	TLE3
0.21509	0.0782813	0.351899	21.8718	3.34506	0.00432322	0.00819905	-2.5089	0.016113	0.0677509	X5aza - untr	Q08945	FACT complex subunit SSRP1	SSRP1
0.215062	0.140638	0.289486	20.4577	6.14821	1.7e-05	0.000121203	3.03024	0.000316231	0.00141434	X5aza - untr	O43663-4	Protein regulator of cytokinesis 1	PRC1
0.214999	0.0445486	0.385449	14.0894	2.68371	0.0167739	0.0256385	-3.81889	0.0311153	0.137562	X5aza - untr	Q86WA6-2	Valacyclovir hydrolase	BPHL
0.214994	0.0174769	0.412511	21.8446	2.31589	0.0348082	0.0483136	-4.50468	0.0432223	0.171124	X5aza - untr	E7EX59	Propionyl-CoA carboxylase beta chain, mitochondrial	PCCB
0.214911	0.150513	0.27931	19.8081	7.10035	3.22e-06	4.57e-05	4.70684	5.81e-05	0.000167207	X5aza - untr	Q15291	Retinoblastoma-binding protein 5	RBBP5
0.214882	0.151496	0.278268	18.7257	7.21278	2.67e-06	4.2e-05	4.8963	4.76e-05	0.000146005	X5aza - untr	P62993	Growth factor receptor-bound protein 2	GRB2
0.21488	0.132641	0.297119	18.501	5.55926	5.06e-05	0.000260522	1.92986	0.000854918	0.00309297	X5aza - untr	P19784	Casein kinase II subunit alpha	CSNK2A2
0.21485	0.137317	0.292383	19.5003	5.89584	2.7e-05	0.0001671	2.56446	0.000490586	0.0019683	X5aza - untr	A0A0A0MTN0	Cullin-2	CUL2
0.214837	0.0965567	0.333118	16.6334	3.8645	0.00147577	0.0032952	-1.44943	0.00873709	0.0464916	X5aza - untr	Q96EV2	RNA-binding protein 33	RBM33
0.214605	0.0833998	0.345811	16.0249	3.48005	0.00326892	0.00647899	-2.23474	0.0138496	0.0677509	X5aza - untr	P31946-2	14-3-3 protein beta/alpha;14-3-3 protein beta/alpha, N-terminally processed	YWHAB
0.214572	0.150929	0.278215	21.2525	7.1733	2.85e-06	4.29e-05	4.82998	5.11e-05	0.000146005	X5aza - untr	Q9Y265	RuvB-like 1	RUVBL1
0.214486	0.15185	0.277122	13.8729	7.28571	2.36e-06	3.97e-05	5.01826	4.15e-05	0.000141442	X5aza - untr	P13807-2	Glycogen [starch] synthase, muscle	GYS1
0.214485	0.10792	0.321051	15.1702	4.28231	0.000626442	0.00165035	-0.596491	0.00517006	0.0210207	X5aza - untr	A0A590UJ01	Serine/threonine-protein kinase ATR	ATR
0.214248	0.141521	0.286974	19.661	6.26791	1.37e-05	0.000105281	3.24806	0.000258015	0.000779932	X5aza - untr	O95433	Activator of 90 kDa heat shock protein ATPase homolog 1	AHSA1
0.214224	0.101631	0.326817	15.4619	4.04812	0.00101129	0.00241695	-1.07395	0.00694495	0.0257284	X5aza - untr	Q96HR8	H/ACA ribonucleoprotein complex non-core subunit NAF1	NAF1
0.214185	0.149673	0.278698	20.6661	7.06387	3.43e-06	4.65e-05	4.64496	6.18e-05	0.000178493	X5aza - untr	A0A7I2V3K7	DnaJ homolog subfamily B member 1	DNAJB1
0.214095	0.0871217	0.341069	14.057	3.58749	0.00261672	0.00532524	-2.01573	0.012195	0.0486519	X5aza - untr	E5RH49	Homeobox protein Nkx-2.5	NKX2-5
0.214094	0.0475859	0.380602	15.6063	2.73569	0.0151017	0.023437	-3.71888	0.0296465	0.115043	X5aza - untr	Q8NDV3-2	Structural maintenance of chromosomes protein 1B	SMC1B
0.213971	0.0830425	0.3449	17.5423	3.4771	0.00328895	0.00650254	-2.24074	0.0138971	0.0677509	X5aza - untr	P54277	PMS1 protein homolog 1	PMS1
0.213971	0.0912538	0.336688	21.7263	3.70977	0.00203162	0.00433911	-1.76593	0.010584	0.0483842	X5aza - untr	E9PKG1	Protein arginine N-methyltransferase 1	PRMT1
0.213817	0.117627	0.310008	17.8212	4.72941	0.000254344	0.000812122	0.306017	0.00281352	0.0123752	X5aza - untr	O15541	RING finger protein 113A	RNF113A
0.213777	0.0873978	0.340156	20.029	3.59901	0.00255506	0.00521631	-1.99223	0.0120382	0.0486519	X5aza - untr	Q16795	NADH dehydrogenase [ubiquinone] 1 alpha subcomplex subunit 9, mitochondrial	NDUFA9
0.213659	0.152848	0.27447	18.6556	7.4754	1.73e-06	3.31e-05	5.33196	2.83e-05	0.000115062	X5aza - untr	Q9BQ67	Glutamate-rich WD repeat-containing protein 1	GRWD1
0.213556	0.0998005	0.327311	20.3527	3.99427	0.00112962	0.00263917	-1.184	0.00741403	0.0308338	X5aza - untr	J3KPG5	Bromodomain adjacent to zinc finger domain protein 2A	BAZ2A
0.213467	0.0576325	0.369301	21.0573	2.9145	0.0104952	0.0173814	-3.37021	0.0251761	0.0953117	X5aza - untr	Q15366-3
0.213425	0.0415846	0.385266	14.9493	2.64251	0.0182248	0.0275791	-3.89768	0.032327	0.137562	X5aza - untr	E9PIX0	Protein HGH1 homolog	HGH1
0.213378	0.134815	0.291942	15.5633	5.77867	3.35e-05	0.000194369	2.34524	0.000597942	0.00238736	X5aza - untr	E9PGW7	Mediator of RNA polymerase II transcription subunit 22	MED22
0.213315	0.0262586	0.400372	17.1152	2.42631	0.0280354	0.0402868	-4.30331	0.0393624	0.171124	X5aza - untr	O60675	Transcription factor MafK;Transcription factor MafG	MAFK;MAFG
0.213188	0.140723	0.285652	17.7794	6.25941	1.39e-05	0.000106222	3.23265	0.000261519	0.000779932	X5aza - untr	O14802	DNA-directed RNA polymerase III subunit RPC1	POLR3A
0.21307	0.124532	0.301608	19.8109	5.12025	0.000117694	0.000466827	1.08048	0.00164116	0.00580975	X5aza - untr	Q9BWF3	RNA-binding protein 4	RBM4
0.213054	0.144305	0.281804	18.0097	6.59351	7.69e-06	7.58e-05	3.83037	0.000148278	0.000433811	X5aza - untr	A0A0D9SG71	Ubiquitin-conjugating enzyme E2 A	UBE2A
0.212905	0.137668	0.288143	16.5512	6.02076	2.14e-05	0.000140972	2.79611	0.000394621	0.00141434	X5aza - untr	E9PHH9	DNA-directed RNA polymerase III subunit RPC3	POLR3C
0.212886	0.154706	0.271066	18.2433	7.78527	1.05e-06	2.43e-05	5.83361	1.42e-05	3.51e-05	X5aza - untr	P53611	Geranylgeranyl transferase type-2 subunit beta	RABGGTB
0.212786	0.132532	0.293039	17.5153	5.64125	4.34e-05	0.000232812	2.08581	0.000750142	0.00286519	X5aza - untr	Q12792-4	Twinfilin-1	TWF1
0.212619	0.124444	0.300793	16.5136	5.13045	0.000115379	0.000462479	1.10047	0.00161729	0.00580975	X5aza - untr	E9PK47	Alpha-1,4 glucan phosphorylase;Glycogen phosphorylase, liver form	PYGL
0.212557	0.0831694	0.341944	15.1442	3.49527	0.00316749	0.00629358	-2.20376	0.013606	0.0677509	X5aza - untr	P33981-2	Dual specificity protein kinase TTK	TTK
0.212544	0.152435	0.272652	19.5513	7.52334	1.6e-06	3.16e-05	5.41043	2.55e-05	0.000115062	X5aza - untr	Q86X55-1	Histone-arginine methyltransferase CARM1	CARM1
0.212421	-0.0326171	0.457459	17.7435	1.84442	0.0845513	0.106038	-5.30784	0.0633586	0.31196	X5aza - untr	Q9P0J0	NADH dehydrogenase [ubiquinone] 1 alpha subcomplex subunit 13	NDUFA13
0.21239	0.0588048	0.365975	16.9553	2.94226	0.00991567	0.0166269	-3.3155	0.0245198	0.0953117	X5aza - untr	P46379-3	Large proline-rich protein BAG6	BAG6;BAT3
0.212301	0.143244	0.281358	19.1583	6.54099	8.43e-06	7.94e-05	3.73745	0.000162342	0.000614133	X5aza - untr	P40692	DNA mismatch repair protein Mlh1	MLH1
0.212253	0.119158	0.305348	19.122	4.85092	0.000199784	0.000676683	0.548445	0.00237193	0.00700748	X5aza - untr	P85037	Forkhead box protein K1	FOXK1
0.212231	0.140638	0.283824	19.1264	6.30718	1.28e-05	0.000101431	3.31909	0.000242091	0.000779932	X5aza - untr	A0A0C4DFX9	Negative elongation factor A	NELFA
0.212225	0.145041	0.279409	19.523	6.7209	6.16e-06	6.62e-05	4.0541	0.000118807	0.000422962	X5aza - untr	E7ESC6	Exportin-7	XPO7
0.212157	0.13975	0.284564	20.1925	6.2341	1.46e-05	0.000108631	3.18674	0.000272362	0.00102735	X5aza - untr	B4DDF4	Calponin;Calponin-2	CNN2
0.212145	0.09565	0.328639	17.7599	3.87457	0.00144544	0.00323653	-1.42883	0.00862442	0.0464916	X5aza - untr	Q96B26	Exosome complex component RRP43	EXOSC8
0.212103	0.128546	0.29566	16.1843	5.40084	6.85e-05	0.00031726	1.62606	0.00108183	0.00369694	X5aza - untr	Q99504-5	Eyes absent homolog 3;Eyes absent homolog	EYA3
0.211648	0.130645	0.292651	19.2676	5.55919	5.06e-05	0.000260522	1.92972	0.000855016	0.00309297	X5aza - untr	Q15785	Mitochondrial import receptor subunit TOM34	TOMM34
0.211605	0.0872845	0.335926	16.765	3.62143	0.00243916	0.00503442	-1.94645	0.0117358	0.0483842	X5aza - untr	Q9UHB7	AF4/FMR2 family member 4	AFF4
0.211582	0.000286911	0.422876	14.5337	2.13052	0.0497264	0.0662673	-4.83236	0.0505263	0.240601	X5aza - untr	K7EL18	Mothers against decapentaplegic homolog;Mothers against decapentaplegic homolog 4	SMAD4
0.211373	0.149759	0.272988	18.3247	7.29901	2.31e-06	3.93e-05	5.04041	4.04e-05	0.000141442	X5aza - untr	Q8TAF3-3	WD repeat-containing protein 48	WDR48
0.211359	0.152843	0.269876	17.3807	7.68494	1.23e-06	2.66e-05	5.67264	1.77e-05	9.64e-05	X5aza - untr	R4GMX3	Polycomb complex protein BMI-1	COMMD3-BMI1;BMI1
0.211301	0.115144	0.307457	15.6201	4.6754	0.000283304	0.000890345	0.197828	0.00304806	0.0146649	X5aza - untr	Q96JC9	ELL-associated factor 1	EAF1
0.211196	0.0575213	0.364871	22.5534	2.92402	0.0102929	0.0171173	-3.35147	0.0249503	0.0953117	X5aza - untr	P25205	DNA replication licensing factor MCM3	MCM3
0.210881	0.116807	0.304955	15.2414	4.76941	0.000234869	0.000766805	0.385976	0.0026603	0.00996577	X5aza - untr	Q8N766-4	ER membrane protein complex subunit 1	EMC1
0.2108	0.126756	0.294844	18.4071	5.33656	7.74e-05	0.000345821	1.50191	0.0011868	0.00369694	X5aza - untr	Q5RKV6	Exosome complex component MTR3	EXOSC6
0.210728	0.146681	0.274775	20.2693	7.00039	3.81e-06	4.93e-05	4.53686	6.88e-05	0.000180039	X5aza - untr	O75150	E3 ubiquitin-protein ligase BRE1B	RNF40
0.2107	0.127002	0.294399	17.003	5.35605	7.46e-05	0.0003392	1.53961	0.00115452	0.00369694	X5aza - untr	A0A6E1XE14	Transcription factor AP-2-alpha;Transcription factor AP-2-epsilon;Transcription factor AP-2-beta	TFAP2A;TFAP2E;TFAP2B
0.210532	0.101826	0.319238	19.892	4.12062	0.000871579	0.00215066	-0.925911	0.00635375	0.0257284	X5aza - untr	Q92973-2	Transportin-1	TNPO1
0.210514	0.108131	0.312897	19.7005	4.37472	0.000519164	0.00142291	-0.408797	0.00457962	0.0156424	X5aza - untr	Q9NPF5	DNA methyltransferase 1-associated protein 1	DMAP1
0.210351	0.122383	0.29832	18.802	5.08762	0.000125427	0.000488999	1.01644	0.00171868	0.00580975	X5aza - untr	Q13618-2	Cullin-3	CUL3
0.210321	0.119138	0.301504	17.2538	4.90757	0.000178615	0.000628104	0.66098	0.00220478	0.00700748	X5aza - untr	Q13057	Bifunctional coenzyme A synthase;Phosphopantetheine adenylyltransferase;Dephospho-CoA kinase	COASY
0.21015	0.0455687	0.37473	20.7743	2.71673	0.015692	0.0242168	-3.75544	0.0301603	0.115043	X5aza - untr	P00505	Aspartate aminotransferase, mitochondrial	GOT2
0.210092	0.0457697	0.374413	21.8552	2.72026	0.0155804	0.0240678	-3.74863	0.0300643	0.115043	X5aza - untr	P06576	ATP synthase subunit beta, mitochondrial;ATP synthase subunit beta	ATP5B
0.210083	0.14241	0.277755	15.84	6.60503	7.54e-06	7.54e-05	3.85069	0.000145488	0.000433811	X5aza - untr	Q96IX5	Up-regulated during skeletal muscle growth protein 5	USMG5
0.210072	0.0532128	0.36693	16.7815	2.84941	0.0119867	0.0193691	-3.4979	0.0267483	0.0983022	X5aza - untr	Q9H814	Phosphorylated adapter RNA export protein	PHAX
0.210029	0.116674	0.303384	16.8536	4.78672	0.000226921	0.000748511	0.420537	0.00259725	0.00996577	X5aza - untr	A0A1W2PNZ9	Probable JmjC domain-containing histone demethylation protein 2C	JMJD1C
0.209912	0.123979	0.295846	16.4886	5.19722	0.000101338	0.000420769	1.23107	0.00146541	0.00580975	X5aza - untr	Q6PIJ6	F-box only protein 38	FBXO38
0.20991	0.134466	0.285353	17.9043	5.91981	2.58e-05	0.000162292	2.60907	0.00047092	0.0019683	X5aza - untr	Q86U44	N6-adenosine-methyltransferase 70 kDa subunit	METTL3
0.20989	0.136179	0.2836	18.1566	6.05837	2e-05	0.000136328	2.86544	0.000370448	0.00141434	X5aza - untr	C9JYI4	Importin subunit alpha-5;Importin subunit alpha-5, N-terminally processed	KPNA1
0.209809	0.122212	0.297406	18.1619	5.09602	0.000123388	0.000484747	1.03294	0.00169856	0.00580975	X5aza - untr	O95372	Acyl-protein thioesterase 2	LYPLA2
0.20978	0.0945944	0.324966	15.9008	3.87492	0.00144439	0.00323644	-1.42811	0.00862049	0.0464916	X5aza - untr	Q9Y3D0	Mitotic spindle-associated MMXD complex subunit MIP18	FAM96B
0.209765	0.132601	0.286929	19.303	5.78381	3.32e-05	0.000193308	2.3549	0.000592849	0.00238736	X5aza - untr	J3KN16	Proteasome-associated protein ECM29 homolog	KIAA0368;ECM29
0.209567	0.0732752	0.345859	18.2808	3.27152	0.00503358	0.00926886	-2.65761	0.0174243	0.0735252	X5aza - untr	G3V4F2	Acyl-coenzyme A thioesterase 1;Acyl-coenzyme A thioesterase 2, mitochondrial	ACOT1;ACOT2
0.209538	0.0870755	0.332	19.0108	3.64046	0.00234491	0.00488727	-1.90757	0.0114824	0.0483842	X5aza - untr	Q9Y2S7	Polymerase delta-interacting protein 2	POLDIP2
0.209513	0.0767814	0.342244	17.2117	3.35841	0.00420536	0.00803093	-2.48184	0.0158813	0.0677509	X5aza - untr	Q9NWV4	UPF0587 protein C1orf123	C1orf123
0.209496	0.115934	0.303059	17.4919	4.76402	0.000237403	0.00077154	0.375203	0.0026801	0.00996577	X5aza - untr	Q96EI5	Transcription elongation factor A protein-like 4	TCEAL4
0.209464	0.127595	0.291332	17.5224	5.44362	6.31e-05	0.000302005	1.70841	0.00101636	0.00321516	X5aza - untr	D6RFM0	Ubiquitin-conjugating enzyme E2 D2;Ubiquitin-conjugating enzyme E2 D3	UBE2D2;UBE2D3
0.209423	0.0501868	0.368659	20.3696	2.79821	0.0133032	0.0211539	-3.59775	0.0280174	0.0983022	X5aza - untr	P50213	Isocitrate dehydrogenase [NAD] subunit alpha, mitochondrial	IDH3A
0.209412	0.152385	0.26644	18.7661	7.81291	1e-06	2.41e-05	5.87772	1.35e-05	3.51e-05	X5aza - untr	O95456	Proteasome assembly chaperone 1	PSMG1
0.209128	0.108068	0.310189	15.9006	4.40282	0.00049042	0.00136522	-0.351838	0.00442213	0.0153395	X5aza - untr	P78413	Iroquois-class homeodomain protein IRX-4	IRX4
0.208993	0.0581412	0.359846	15.0317	2.94766	0.00980667	0.0164804	-3.30485	0.0243929	0.0953117	X5aza - untr	P54725-3	UV excision repair protein RAD23 homolog A	RAD23A
0.20883	0.0988863	0.318775	20.2629	4.04128	0.0010256	0.00244749	-1.08793	0.00700206	0.0257284	X5aza - untr	Q96EA4	Protein Spindly	SPDL1
0.208798	0.0911863	0.326409	17.1728	3.77723	0.00176713	0.00385413	-1.62796	0.00975061	0.0464916	X5aza - untr	A0A3B3ISX4	RecQ-mediated genome instability protein 2	RMI2
0.208587	0.154708	0.262466	17.9325	8.23692	5.18e-07	1.8e-05	6.5413	5.49e-06	2.22e-05	X5aza - untr	Q99471	Prefoldin subunit 5	PFDN5
0.208436	0.139033	0.277839	17.1811	6.38985	1.1e-05	9.32e-05	3.46789	0.000211225	0.000680579	X5aza - untr	Q04917	14-3-3 protein eta	YWHAH
0.208435	-0.0024243	0.419294	20.8632	2.10317	0.0523726	0.069417	-4.8795	0.0516717	0.240601	X5aza - untr	P13804	Electron transfer flavoprotein subunit alpha, mitochondrial	ETFA
0.208363	0.138598	0.278128	18.5529	6.35446	1.17e-05	9.66e-05	3.40431	0.000223877	0.000680579	X5aza - untr	Q8NFC6	Biorientation of chromosomes in cell division protein 1-like 1	BOD1L1
0.208261	0.0342789	0.382244	16.9216	2.54683	0.0220743	0.0325859	-4.07889	0.0353145	0.171124	X5aza - untr	P03928	ATP synthase protein 8	MT-ATP8
0.208156	0.14685	0.269461	18.5868	7.22415	2.62e-06	4.14e-05	4.91537	4.66e-05	0.000146005	X5aza - untr	Q9Y4X5	E3 ubiquitin-protein ligase ARIH1	ARIH1
0.207958	0.140107	0.275809	17.269	6.52104	8.73e-06	8.11e-05	3.70207	0.000168292	0.000614133	X5aza - untr	E7ENN3	Nesprin-1	SYNE1
0.207922	0.121814	0.29403	19.0649	5.13751	0.000113802	0.000458224	1.11431	0.00160085	0.00580975	X5aza - untr	P37837	Transaldolase	TALDO1
0.207845	0.146117	0.269574	18.1016	7.16393	2.9e-06	4.33e-05	4.81421	5.19e-05	0.000146005	X5aza - untr	P00390-2	Glutathione reductase, mitochondrial	GSR
0.207841	0.0542777	0.361405	20.1022	2.87966	0.0112696	0.0183592	-3.43867	0.0260094	0.0953117	X5aza - untr	Q92947	Glutaryl-CoA dehydrogenase, mitochondrial	GCDH
0.207791	0.116313	0.29927	19.7081	4.83286	0.000207062	0.000695945	0.512507	0.00243312	0.00996577	X5aza - untr	Q2TAY7	WD40 repeat-containing protein SMU1;WD40 repeat-containing protein SMU1, N-terminally processed	SMU1
0.207791	0.127973	0.287609	19.9998	5.5389	5.26e-05	0.000266339	1.89098	0.00088212	0.00309297	X5aza - untr	O75934	Pre-mRNA-splicing factor SPF27	BCAS2
0.207732	0.096909	0.318556	20.9728	3.98813	0.00114396	0.00266054	-1.19655	0.00747031	0.0308338	X5aza - untr	Q99459	Cell division cycle 5-like protein	CDC5L
0.207676	0.0788623	0.33649	22.0623	3.43021	0.0036244	0.00705224	-2.33611	0.0146644	0.0677509	X5aza - untr	O75643	U5 small nuclear ribonucleoprotein 200 kDa helicase	SNRNP200
0.20761	0.144358	0.270862	17.3367	6.9835	3.92e-06	4.96e-05	4.508	7.07e-05	0.000180039	X5aza - untr	P45984-3	Mitogen-activated protein kinase 9;Mitogen-activated protein kinase 10	MAPK9;MAPK10
0.207456	0.145959	0.268953	19.3177	7.17743	2.83e-06	4.28e-05	4.83692	5.07e-05	0.000146005	X5aza - untr	A0A0C4DGA6	Helicase-like transcription factor	HLTF
0.207456	0.0986031	0.316308	14.8757	4.05494	0.000997241	0.00239413	-1.06002	0.00688829	0.0257284	X5aza - untr	Q15723-4	ETS-related transcription factor Elf-2	ELF2
0.207345	0.122557	0.292133	17.5532	5.20303	0.000100203	0.000416706	1.24241	0.00145258	0.00580975	X5aza - untr	C9J7E5	Transportin-3	TNPO3
0.207208	0.0885309	0.325886	18.9478	3.71481	0.00201056	0.00429988	-1.75563	0.0105202	0.0483842	X5aza - untr	P11413	Glucose-6-phosphate 1-dehydrogenase	G6PD
0.207194	0.124483	0.289904	18.2596	5.32983	7.84e-05	0.000347489	1.48888	0.00119804	0.00369694	X5aza - untr	P04818	Thymidylate synthase	TYMS
0.207134	0.116716	0.297551	21.1469	4.87412	0.000190818	0.000656552	0.594578	0.00230291	0.00700748	X5aza - untr	Q9BTC0	Death-inducer obliterator 1	DIDO1
0.207002	0.134782	0.279222	15.739	6.09836	1.86e-05	0.000129509	2.93893	0.000345686	0.00141434	X5aza - untr	H7C128	Bromodomain-containing protein 8	BRD8
0.206997	0.0542609	0.359733	20.0303	2.8835	0.0111816	0.0182437	-3.43114	0.025917	0.0953117	X5aza - untr	P04181	Ornithine aminotransferase, mitochondrial;Ornithine aminotransferase, hepatic form;Ornithine aminotransferase, renal form	OAT
0.206986	0.0542682	0.359704	18.6325	2.88369	0.0111773	0.0182437	-3.43077	0.0259125	0.0953117	X5aza - untr	A0A7I2V2W4	NADH dehydrogenase [ubiquinone] 1 alpha subcomplex subunit 5	NDUFA5
0.206978	0.0448238	0.369133	19.3921	2.71577	0.0157224	0.0242286	-3.75728	0.0301863	0.137562	X5aza - untr	A0A0D9SFP2	Hydroxyacyl-coenzyme A dehydrogenase, mitochondrial	HADH
0.206942	-0.0189125	0.432796	15.0177	1.94947	0.0697939	0.0892121	-5.13796	0.0583602	0.295378	X5aza - untr	O00472	RNA polymerase II elongation factor ELL2	ELL2
0.206941	0.132279	0.281603	19.3387	5.89718	2.69e-05	0.0001671	2.56695	0.000489479	0.0019683	X5aza - untr	P61201	COP9 signalosome complex subunit 2	COPS2
0.206908	0.0602143	0.353601	14.1447	3.00098	0.00879119	0.0150672	-3.19935	0.023155	0.0953117	X5aza - untr	P08240-2	Signal recognition particle receptor subunit alpha	SRPR
0.206823	0.117756	0.295889	17.9545	4.9406	0.000167351	0.000602162	0.72645	0.00210959	0.00700748	X5aza - untr	Q9UBB4	Ataxin-10	ATXN10
0.206775	0.126905	0.286644	17.5582	5.50825	5.58e-05	0.000277446	1.83238	0.000924019	0.00316191	X5aza - untr	Q6P1K2	Polyamine-modulated factor 1	PMF1;PMF1-BGLAP
0.206737	0.127855	0.28562	16.3649	5.57617	4.9e-05	0.000255085	1.96209	0.000832666	0.00309297	X5aza - untr	Q96AY2-2	Crossover junction endonuclease EME1	EME1
0.206727	0.139897	0.273557	19.8214	6.5815	7.85e-06	7.62e-05	3.80916	0.000151208	0.000433811	X5aza - untr	Q9Y5Q8	General transcription factor 3C polypeptide 5	GTF3C5
0.206662	0.0576087	0.355716	13.6287	2.94996	0.00976067	0.0164117	-3.30032	0.0243391	0.0953117	X5aza - untr	E2QRD4	Protein MMS22-like	MMS22L
0.206504	0.117435	0.295572	15.5627	4.9329	0.00016991	0.000607529	0.711195	0.00213163	0.00700748	X5aza - untr	F8W689	DNA-binding protein RFX5	RFX5
0.206501	0.146031	0.26697	20.7639	7.26574	2.44e-06	3.99e-05	4.98494	4.31e-05	0.000141442	X5aza - untr	A0A7I2V5Y5	Kinesin-like protein KIF23;Kinesin-like protein	KIF23
0.206462	0.0252762	0.387647	12.656	2.42445	0.0281383	0.0403982	-4.30673	0.0394262	0.171124	X5aza - untr	E9PKP7	Nucleolar transcription factor 1	UBTF
0.206441	0.1031	0.309781	20.1164	4.25033	0.000668622	0.0017357	-0.661551	0.00538684	0.0210713	X5aza - untr	P08758	Annexin A5;Annexin	ANXA5
0.206425	0.0656733	0.347178	16.9798	3.12036	0.00687714	0.0120985	-2.96149	0.0204908	0.0874053	X5aza - untr	P36954	DNA-directed RNA polymerase II subunit RPB9	POLR2I
0.206414	0.099264	0.313564	20.8402	4.09868	0.000911653	0.00223021	-0.970689	0.0065299	0.0257284	X5aza - untr	O75937	DnaJ homolog subfamily C member 8	DNAJC8
0.206299	0.123952	0.288645	16.1959	5.33025	7.84e-05	0.000347489	1.48969	0.00119734	0.00369694	X5aza - untr	G3V2V7	Proto-oncogene c-Fos	FOS
0.206245	0.0466862	0.365803	20.7526	2.75017	0.0146651	0.0228529	-3.69089	0.0292563	0.112201	X5aza - untr	P07954-2	Fumarate hydratase, mitochondrial	FH
0.206234	0.04779	0.364678	14.4267	2.76937	0.0141052	0.0221208	-3.65373	0.0287464	0.112201	X5aza - untr	E7ETM8	Nexilin	NEXN
0.206181	0.0785704	0.333792	16.6147	3.43763	0.00356917	0.00696598	-2.32104	0.0145416	0.0677509	X5aza - untr	J3KQ32	Obg-like ATPase 1	OLA1
0.205995	0.0989411	0.313049	12.6733	4.09403	0.000920385	0.00224678	-0.980182	0.00656755	0.0257284	X5aza - untr	A0A1X7SBT5	Transcription factor IIIA	GTF3A
0.20581	0.0925586	0.319062	15.5989	3.86651	0.00146965	0.00328422	-1.44531	0.0087145	0.0464916	X5aza - untr	A0A087WUN5	Anaphase-promoting complex subunit 16	ANAPC16
0.205701	0.0836362	0.327765	18.0078	3.58545	0.00262782	0.00534435	-2.0199	0.0122229	0.0486519	X5aza - untr	Q9NPJ3-2	Acyl-coenzyme A thioesterase 13;Acyl-coenzyme A thioesterase 13, N-terminally processed	ACOT13
0.205693	0.0904712	0.320915	18.7782	3.79823	0.0016921	0.00372322	-1.58499	0.00950074	0.0464916	X5aza - untr	H0YNW5	Deoxyuridine 5-triphosphate nucleotidohydrolase, mitochondrial	DUT
0.205465	0.113005	0.297925	17.7706	4.72804	0.000255039	0.000813525	0.303281	0.00281907	0.0123752	X5aza - untr	K7EN05	Transcription elongation factor 1 homolog	ELOF1
0.205381	0.109255	0.301508	16.9834	4.54586	0.000367382	0.00109631	-0.0626868	0.0036649	0.0153395	X5aza - untr	Q9H2J4	Phosducin-like protein 3	PDCL3
0.205332	0.0915854	0.319078	16.6627	3.84075	0.00154989	0.00344384	-1.49802	0.00900641	0.0464916	X5aza - untr	Q9NW08	DNA-directed RNA polymerase III subunit RPC2	POLR3B
0.205326	0.108762	0.30189	15.3003	4.52402	0.0003839	0.0011371	-0.10674	0.00377579	0.0153395	X5aza - untr	Q86V97	Kelch repeat and BTB domain-containing protein 6;Kelch repeat and BTB domain-containing protein 7	KBTBD6;KBTBD7
0.205242	-0.0176396	0.428123	19.3892	1.95925	0.0685462	0.0877226	-5.12187	0.0579071	0.295378	X5aza - untr	Q5JXX1	Mortality factor 4-like protein 2	MORF4L2
0.205062	0.109371	0.300753	19.5742	4.55945	0.00035747	0.00107275	-0.0352855	0.0035968	0.0153395	X5aza - untr	E5RIW3	Tubulin-specific chaperone A	TBCA
0.205033	0.113459	0.296607	16.5525	4.76375	0.000237527	0.00077154	0.374677	0.00268107	0.00996577	X5aza - untr	Q9ULR0	Pre-mRNA-splicing factor ISY1 homolog	ISY1
0.205025	0.138819	0.27123	17.0089	6.58881	7.75e-06	7.58e-05	3.82208	0.000149421	0.000433811	X5aza - untr	Q86W42	THO complex subunit 6 homolog	THOC6
0.20501	0.138953	0.271066	21.1577	6.60319	7.56e-06	7.54e-05	3.84745	0.000145932	0.000433811	X5aza - untr	Q7KZ85	Transcription elongation factor SPT6	SUPT6H
0.205007	0.145214	0.264799	17.9368	7.29491	2.33e-06	3.93e-05	5.03358	4.08e-05	0.000141442	X5aza - untr	O15212	Prefoldin subunit 6	PFDN6
0.205002	0.136797	0.273207	18.9242	6.39498	1.09e-05	9.32e-05	3.47709	0.000209419	0.000680579	X5aza - untr	E5RHG8	Transcription elongation factor B polypeptide 1	TCEB1
0.204782	0.0802579	0.329306	15.5442	3.49893	0.00314355	0.0062538	-2.1963	0.0135477	0.0677509	X5aza - untr	K7EM73	Calpain small subunit 1	CAPNS1
0.204773	0.110505	0.29904	17.3431	4.62175	0.000315433	0.000966581	0.0901009	0.00329405	0.0153395	X5aza - untr	Q9ULC4	Malignant T-cell-amplified sequence 1	MCTS1
0.204756	0.107855	0.301656	20.5483	4.49581	0.000406366	0.00118821	-0.163693	0.00392164	0.0153395	X5aza - untr	P49959	Double-strand break repair protein MRE11A	MRE11A
0.204754	0.114531	0.294976	16.0622	4.82852	0.00020885	0.000699747	0.503869	0.0024483	0.00996577	X5aza - untr	P53367-3	Arfaptin-1	ARFIP1
0.204653	0.0846671	0.324639	21.9267	3.62898	0.00240131	0.00497235	-1.93102	0.0116349	0.0483842	X5aza - untr	Q29RF7	Sister chromatid cohesion protein PDS5 homolog A	PDS5A
0.204623	0.128668	0.280577	17.6669	5.73191	3.66e-05	0.000205745	2.25725	0.000645738	0.00286519	X5aza - untr	B7ZBM3	Forkhead box protein P4	FOXP4
0.204578	0.120704	0.288452	18.7304	5.18955	0.000102857	0.000424104	1.21609	0.00148246	0.00580975	X5aza - untr	P16152	Carbonyl reductase [NADPH] 1	CBR1
0.204423	0.0509249	0.35792	16.0872	2.83351	0.0123815	0.0198764	-3.52898	0.0271404	0.0983022	X5aza - untr	E7ESC7	Macrophage erythroblast attacher	MAEA
0.204266	0.122262	0.286269	16.5262	5.29982	8.31e-05	0.000360072	1.43072	0.00124888	0.00383145	X5aza - untr	O43913	Origin recognition complex subunit 5	ORC5
0.204188	0.0870137	0.321363	22.1739	3.70761	0.0020407	0.00435267	-1.77033	0.0106113	0.0483842	X5aza - untr	A0A3B3IU45	DNA replication licensing factor MCM4	MCM4
0.204131	0.0822592	0.326002	20.0328	3.56372	0.0027488	0.005555	-2.06425	0.0125404	0.0677509	X5aza - untr	A0A5F9ZHB6	DNA primase small subunit;DNA primase	PRIM1
0.204065	0.118455	0.289674	18.4116	5.07158	0.00012942	0.000497876	0.984919	0.0017574	0.00657093	X5aza - untr	Q13907	Isopentenyl-diphosphate Delta-isomerase 1	IDI1
0.204055	0.103895	0.304215	23.0701	4.3346	0.000563228	0.00151618	-0.490228	0.00482821	0.0203689	X5aza - untr	P04406	Glyceraldehyde-3-phosphate dehydrogenase	GAPDH
0.204028	0.0058573	0.402199	14.3189	2.19052	0.0443482	0.0597737	-4.72783	0.0480496	0.240601	X5aza - untr	Q12834	Cell division cycle protein 20 homolog	CDC20
0.204027	0.107213	0.300842	18.3008	4.48379	0.00041634	0.00120885	-0.187971	0.00398464	0.0153395	X5aza - untr	Q69YN2	CWF19-like protein 1	CWF19L1
0.203866	0.0654676	0.342265	17.8626	3.13408	0.00668541	0.0118263	-2.93403	0.0202019	0.0874053	X5aza - untr	P23368	NAD-dependent malic enzyme, mitochondrial	ME2
0.203853	0.138172	0.269534	20.9476	6.60352	7.56e-06	7.54e-05	3.84803	0.000145853	0.000433811	X5aza - untr	P00966	Argininosuccinate synthase	ASS1
0.20382	0.0834394	0.324201	15.1668	3.60236	0.0025374	0.0051902	-1.98539	0.0119927	0.0486519	X5aza - untr	K7EQS1	Homologous-pairing protein 2 homolog	PSMC3IP
0.203757	0.142295	0.265219	16.5476	7.05346	3.49e-06	4.7e-05	4.62728	6.29e-05	0.000178493	X5aza - untr	Q9H788	SH2 domain-containing protein 4A	SH2D4A
0.203688	0.110813	0.296563	18.7279	4.66619	0.000288574	0.000904236	0.179343	0.00308935	0.0146649	X5aza - untr	A2A2D0	Stathmin	STMN1
0.203672	0.138459	0.268885	18.0439	6.64499	7.03e-06	7.31e-05	3.92106	0.000135985	0.000433811	X5aza - untr	J3KN29	26S proteasome non-ATPase regulatory subunit 9	PSMD9
0.2036	0.141404	0.265797	18.7617	6.96478	4.05e-06	5.01e-05	4.47597	7.31e-05	0.000382775	X5aza - untr	P04183	Thymidine kinase, cytosolic;Thymidine kinase	TK1
0.203567	0.13559	0.271543	20.2211	6.37154	1.14e-05	9.47e-05	3.43503	0.000217727	0.000680579	X5aza - untr	Q86XP3	ATP-dependent RNA helicase DDX42	DDX42
0.203545	0.139608	0.267481	17.604	6.77341	5.62e-06	6.26e-05	4.14565	0.000107737	0.000422962	X5aza - untr	Q6PJT7	Zinc finger CCCH domain-containing protein 14	ZC3H14
0.203473	-0.00133711	0.408284	18.2369	2.11374	0.0513348	0.068183	-4.86132	0.0512279	0.240601	X5aza - untr	P53597	Succinyl-CoA ligase [ADP/GDP-forming] subunit alpha, mitochondrial	SUCLG1
0.203443	0.117222	0.289664	19.0989	5.02025	0.000143103	0.000537613	0.88383	0.00189066	0.00657093	X5aza - untr	Q9NTX5-6	Ethylmalonyl-CoA decarboxylase	ECHDC1
0.203424	0.0812656	0.325582	16.2316	3.54304	0.00286905	0.00576518	-2.10641	0.0128569	0.0677509	X5aza - untr	A0A590UJP9	Protein C-ets-2	ETS2
0.203414	0.136754	0.270073	19.0497	6.49255	9.18e-06	8.33e-05	3.65142	0.000176997	0.000614133	X5aza - untr	P50750	Cyclin-dependent kinase 9	CDK9
0.203282	0.0144522	0.392112	18.7153	2.29047	0.0365718	0.0504836	-4.55042	0.0441777	0.206753	X5aza - untr	P21953	2-oxoisovalerate dehydrogenase subunit beta, mitochondrial	BCKDHB
0.203262	0.141846	0.264678	19.4708	7.04162	3.56e-06	4.75e-05	4.60714	6.42e-05	0.000180039	X5aza - untr	Q9NTZ6	RNA-binding protein 12	RBM12
0.203251	0.12761	0.278892	21.2016	5.71707	3.76e-05	0.000210916	2.22927	0.000662187	0.00286519	X5aza - untr	O00267	Transcription elongation factor SPT5	SUPT5H
0.203199	0.123656	0.282742	19.6558	5.43521	6.41e-05	0.000304266	1.69224	0.00102868	0.00321516	X5aza - untr	P41567	Eukaryotic translation initiation factor 1	EIF1
0.203123	0.135521	0.270724	18.4593	6.39293	1.1e-05	9.32e-05	3.47343	0.000210137	0.000680579	X5aza - untr	Q8NDH3-2	Probable aminopeptidase NPEPL1	NPEPL1
0.203093	0.0573512	0.348835	23.0497	2.96488	0.00946674	0.0159679	-3.27083	0.0239902	0.0953117	X5aza - untr	P62937	Peptidyl-prolyl cis-trans isomerase A;Peptidyl-prolyl cis-trans isomerase A, N-terminally processed;Peptidyl-prolyl cis-trans isomerase	PPIA
0.203068	0.141694	0.264441	18.9123	7.03974	3.57e-06	4.75e-05	4.60394	6.44e-05	0.000180039	X5aza - untr	Q8WUA2	Peptidyl-prolyl cis-trans isomerase-like 4	PPIL4
0.203024	0.0998554	0.306192	16.8579	4.18694	0.000760973	0.00192535	-0.790639	0.00583659	0.0257284	X5aza - untr	P36404	ADP-ribosylation factor-like protein 2	ARL2;ARL2-SNX15
0.202979	0.00948159	0.396477	17.7167	2.23189	0.0409595	0.055795	-4.65488	0.0464227	0.206753	X5aza - untr	Q16656-2	Nuclear respiratory factor 1	NRF1
0.202953	-0.0730413	0.478948	22.2526	1.56456	0.138111	0.164119	-5.72984	0.0778226	0.407722	X5aza - untr	O75475	PC4 and SFRS1-interacting protein	PSIP1
0.202937	0.122178	0.283697	19.2501	5.34644	7.6e-05	0.000341233	1.52102	0.0011704	0.00369694	X5aza - untr	O95400	CD2 antigen cytoplasmic tail-binding protein 2	CD2BP2
0.20291	0.137177	0.268644	19.1499	6.5677	8.05e-06	7.66e-05	3.78476	0.000154604	0.000433811	X5aza - untr	Q9UJX2	Cell division cycle protein 23 homolog	CDC23
0.20289	0.143802	0.261978	18.8941	7.30565	2.29e-06	3.9e-05	5.05147	3.99e-05	0.000141442	X5aza - untr	O15160	DNA-directed RNA polymerases I and III subunit RPAC1	POLR1C
0.202869	0.125807	0.279931	19.9731	5.60107	4.68e-05	0.000249029	2.0095	0.000800472	0.00309297	X5aza - untr	Q92979	Ribosomal RNA small subunit methyltransferase NEP1	EMG1
0.202733	0.127747	0.27772	16.9168	5.7523	3.52e-05	0.000201603	2.29566	0.000624447	0.00238736	X5aza - untr	O15119	T-box transcription factor TBX3	TBX3
0.202572	0.12954	0.275605	17.3824	5.90148	2.67e-05	0.000166561	2.57497	0.000485915	0.0019683	X5aza - untr	P08047-3	Transcription factor Sp1	SP1
0.202338	0.10551	0.299165	17.8183	4.44606	0.000449322	0.00127487	-0.264276	0.00418579	0.0153395	X5aza - untr	U3KQC1	WD repeat-containing protein 18	WDR18
0.20232	0.0980136	0.306626	16.6782	4.12691	0.000860412	0.00213134	-0.913063	0.00630366	0.0257284	X5aza - untr	Q9NPF4	Probable tRNA N6-adenosine threonylcarbamoyltransferase	OSGEP
0.202305	0.0859576	0.318652	16.2872	3.69953	0.0020751	0.00441131	-1.78686	0.0107142	0.0483842	X5aza - untr	Q6DD87	Zinc finger protein 787	ZNF787
0.202271	0.0838138	0.320729	19.5772	3.63303	0.00238127	0.0049469	-1.92275	0.0115811	0.0483842	X5aza - untr	Q9H2U2	Inorganic pyrophosphatase 2, mitochondrial	PPA2
0.202212	0.13631	0.268114	17.5998	6.5284	8.62e-06	8.05e-05	3.71513	0.000166084	0.000614133	X5aza - untr	A0A669KBI7	Histone-lysine N-methyltransferase 2B	KMT2B
0.202129	0.139755	0.264504	19.2892	6.89475	4.57e-06	5.5e-05	4.3557	8.47e-05	0.000419929	X5aza - untr	O43447	Peptidyl-prolyl cis-trans isomerase H;Peptidyl-prolyl cis-trans isomerase	PPIH
0.202123	0.0858885	0.318358	23.2109	3.69979	0.00207398	0.00441131	-1.78632	0.0107109	0.0483842	X5aza - untr	P78527	DNA-dependent protein kinase catalytic subunit	PRKDC
0.202086	0.0918405	0.312331	17.4778	3.90008	0.00137138	0.00309466	-1.37664	0.00834297	0.0464916	X5aza - untr	Q9HAF1-2	Chromatin modification-related protein MEAF6	MEAF6
0.202006	0.0735151	0.330496	15.044	3.34495	0.00432421	0.00819905	-2.50912	0.0161149	0.0677509	X5aza - untr	Q7Z6R9	Transcription factor AP-2-delta;Transcription factor AP-2 gamma;Transcription factor AP-2-alpha	TFAP2D;TFAP2A;TFAP2C
0.202005	0.123786	0.280224	16.9411	5.49472	5.72e-05	0.0002816	1.80647	0.00094291	0.00316191	X5aza - untr	Q15742	NGFI-A-binding protein 2	NAB2
0.201984	0.145707	0.258261	19.0932	7.6363	1.33e-06	2.84e-05	5.5941	1.98e-05	9.64e-05	X5aza - untr	P63151	Serine/threonine-protein phosphatase 2A 55 kDa regulatory subunit B alpha isoform	PPP2R2A
0.201968	0.133645	0.270292	16.7541	6.28943	1.32e-05	0.000103678	3.28701	0.000249233	0.000779932	X5aza - untr	Q99633	Pre-mRNA-splicing factor 18	PRPF18
0.201944	0.0955832	0.308305	16.7416	4.03968	0.00102898	0.00245189	-1.0912	0.00701547	0.0257284	X5aza - untr	Q96B01-2	RAD51-associated protein 1	RAD51AP1
0.201906	0.134585	0.269227	19.6158	6.3811	1.12e-05	9.37e-05	3.4522	0.00021432	0.000680579	X5aza - untr	Q9HC52	Chromobox protein homolog 8	CBX8
0.2019	0.0999233	0.303876	17.9636	4.21244	0.000722362	0.0018452	-0.738698	0.00564953	0.0210713	X5aza - untr	P18074	TFIIH basal transcription factor complex helicase XPD subunit	ERCC2
0.201885	0.0999169	0.303854	18.2465	4.21246	0.000722329	0.0018452	-0.738652	0.00564938	0.0210713	X5aza - untr	Q13620	Cullin-4B	CUL4B
0.201862	0.0788386	0.324886	18.0892	3.49111	0.00319489	0.00634407	-2.21222	0.0136723	0.0677509	X5aza - untr	M0QY97	Zinc finger CCCH domain-containing protein 4	ZC3H4
0.201828	0.139211	0.264444	16.7289	6.85781	4.86e-06	5.73e-05	4.29197	9.13e-05	0.000419929	X5aza - untr	F2Z2I2	6-phosphofructo-2-kinase/fructose-2,6-bisphosphatase 3;6-phosphofructo-2-kinase;Fructose-2,6-bisphosphatase	PFKFB3
0.201662	0.127217	0.276107	20.5015	5.76348	3.45e-05	0.000198866	2.3167	0.000613127	0.00238736	X5aza - untr	O00299	Chloride intracellular channel protein 1	CLIC1
0.201456	0.0181627	0.384749	12.5212	2.33846	0.0333094	0.0465457	-4.46387	0.0424228	0.171124	X5aza - untr	H7C342	D-dopachrome decarboxylase	DDT
0.201422	0.123404	0.27944	15.2573	5.49299	5.74e-05	0.000282093	1.80316	0.000945339	0.00316191	X5aza - untr	J3KNI5	Probable E3 ubiquitin-protein ligase TRIML2	TRIML2;FLJ25801
0.201418	0.119394	0.283443	14.1723	5.22458	9.61e-05	0.000403248	1.28442	0.00140554	0.00580975	X5aza - untr	O75164	Lysine-specific demethylase 4A	KDM4A
0.201278	0.0459363	0.35662	19.1286	2.7568	0.0144694	0.0226129	-3.67807	0.0290799	0.112201	X5aza - untr	A0A1B0GTG2	Alpha-aminoadipic semialdehyde dehydrogenase	ALDH7A1
0.201264	0.0972064	0.305323	16.6063	4.11518	0.000881349	0.00216973	-0.937016	0.00639722	0.0257284	X5aza - untr	Q8WUX2	Putative glutathione-specific gamma-glutamylcyclotransferase 2	CHAC2
0.201246	0.127095	0.275397	18.6452	5.7744	3.38e-05	0.000195564	2.33723	0.000602184	0.00238736	X5aza - untr	C9J050	Choline-phosphate cytidylyltransferase A	PCYT1A
0.201244	0.0976394	0.304848	16.7939	4.13277	0.000850157	0.00211085	-0.901116	0.00625725	0.0257284	X5aza - untr	P51970	NADH dehydrogenase [ubiquinone] 1 alpha subcomplex subunit 8	NDUFA8
0.201238	0.0537607	0.348716	14.4373	2.90323	0.0107398	0.017713	-3.39238	0.0254445	0.0953117	X5aza - untr	F6TX30	Ankyrin repeat and SOCS box protein 6	ASB6
0.20119	0.113133	0.289247	22.2572	4.86117	0.000195771	0.000668553	0.56883	0.00234135	0.00700748	X5aza - untr	P53396	ATP-citrate synthase	ACLY
0.201138	0.131976	0.2703	17.4188	6.18765	1.58e-05	0.000114905	3.10223	0.000294875	0.00102735	X5aza - untr	P46734-2	Dual specificity mitogen-activated protein kinase kinase 3	MAP2K3
0.201122	0.115989	0.286256	19.2775	5.02639	0.000141391	0.00053443	0.895937	0.00187446	0.00657093	X5aza - untr	P35269	General transcription factor IIF subunit 1	GTF2F1
0.201085	0.107174	0.294996	16.853	4.55574	0.000360147	0.00107976	-0.0427604	0.00361531	0.0153395	X5aza - untr	Q5QNZ2	ATP synthase F(0) complex subunit B1, mitochondrial	ATP5F1
0.201033	0.109766	0.2923	15.2627	4.68654	0.000277065	0.000875044	0.220166	0.00299861	0.0146649	X5aza - untr	Q6N043-2	Zinc finger protein 280D	ZNF280D
0.200997	0.0511416	0.350852	20.0199	2.85374	0.0118815	0.0192186	-3.48944	0.0266421	0.0983022	X5aza - untr	Q6NVY1	3-hydroxyisobutyryl-CoA hydrolase, mitochondrial	HIBCH
0.200969	0.0986056	0.303333	17.3596	4.17716	0.000776347	0.00195649	-0.810584	0.00591139	0.0257284	X5aza - untr	Q4U2R6	39S ribosomal protein L51, mitochondrial	MRPL51
0.200965	0.0926282	0.309301	19.2106	3.94677	0.00124559	0.00285716	-1.28112	0.0078553	0.0308339	X5aza - untr	P18669	Phosphoglycerate mutase 1;Phosphoglycerate mutase 2	PGAM1;PGAM2
0.200926	0.130128	0.271723	20.5095	6.03827	2.08e-05	0.000138988	2.82841	0.000383264	0.00141434	X5aza - untr	A0A0G2JIS2	Histone-lysine N-methyltransferase EHMT2	EHMT2
0.200898	0.141212	0.260583	19.3117	7.16149	2.91e-06	4.33e-05	4.8101	5.21e-05	0.000146005	X5aza - untr	Q7L5N1	COP9 signalosome complex subunit 6	COPS6
0.200827	0.128724	0.27293	21.7897	5.92609	2.55e-05	0.000160935	2.62075	0.000465843	0.0019683	X5aza - untr	P38919	Eukaryotic initiation factor 4A-III;Eukaryotic initiation factor 4A-III, N-terminally processed	EIF4A3
0.200812	0.139902	0.261722	20.0344	7.01454	3.72e-06	4.87e-05	4.561	6.72e-05	0.000180039	X5aza - untr	P38606-2	V-type proton ATPase catalytic subunit A	ATP6V1A
0.200789	0.107961	0.293617	14.5911	4.6021	0.000328116	0.000998735	0.0505844	0.00338787	0.0153395	X5aza - untr	A0A494C064	Methionine synthase	MTR
0.200765	0.142815	0.258715	19.7593	7.37106	2.05e-06	3.66e-05	5.16003	3.5e-05	0.000128403	X5aza - untr	O43719	HIV Tat-specific factor 1	HTATSF1
0.20076	0.123552	0.277969	19.2584	5.53236	5.33e-05	0.000268807	1.87849	0.000890941	0.00309297	X5aza - untr	G5EA36	Cell division cycle protein 27 homolog	CDC27
0.200703	0.0821468	0.31926	22.0265	3.60186	0.00254004	0.00519228	-1.98641	0.0119995	0.0486519	X5aza - untr	P33992	DNA replication licensing factor MCM5;DNA helicase	MCM5
0.200697	0.00683763	0.394555	14.8589	2.20268	0.0433262	0.0585941	-4.70647	0.0475581	0.206753	X5aza - untr	Q03169	Tumor necrosis factor alpha-induced protein 2	TNFAIP2
0.200672	0.0700196	0.331324	14.8362	3.26789	0.00507156	0.00932268	-2.66495	0.0174918	0.0735252	X5aza - untr	E7ETB3	Aspartyl aminopeptidase	DNPEP
0.200648	0.0964839	0.304813	15.978	4.09839	0.000912198	0.00223021	-0.971284	0.00653226	0.0257284	X5aza - untr	Q5JZ02	TP53-regulating kinase	TP53RK
0.200564	0.146117	0.255011	17.0742	7.83747	9.66e-07	2.38e-05	5.91683	1.29e-05	3.51e-05	X5aza - untr	A0A2R8Y6S3	Mismatch repair endonuclease PMS2	PMS2
0.200507	0.120635	0.280379	17.3467	5.34111	7.68e-05	0.000343295	1.51071	0.00117924	0.00369694	X5aza - untr	Q96AT9-2	Ribulose-phosphate 3-epimerase	RPE
0.200409	0.0710383	0.329779	18.5677	3.29594	0.00478573	0.00889801	-2.6083	0.0169789	0.0677509	X5aza - untr	Q96NC0	Zinc finger matrin-type protein 2	ZMAT2
0.20032	0.123716	0.276925	17.0659	5.56376	5.02e-05	0.000259434	1.93844	0.000848968	0.00309297	X5aza - untr	P62310	U6 snRNA-associated Sm-like protein LSm3	LSM3
0.200236	0.115333	0.28514	16.1932	5.0178	0.00014379	0.000537613	0.879012	0.00189712	0.00657093	X5aza - untr	Q5JTV1	Glucocorticoid modulatory element-binding protein 2;Glucocorticoid modulatory element-binding protein 1	GMEB2;GMEB1
0.200134	0.0754721	0.324796	15.4298	3.41573	0.00373473	0.00725806	-2.36553	0.0149058	0.0677509	X5aza - untr	Q8N5Y2	Male-specific lethal 3 homolog;Putative male-specific lethal-3 protein-like 2	MSL3;MSL3P1
0.199951	0.0688151	0.331086	18.6662	3.24414	0.00532672	0.00975801	-2.71286	0.0179576	0.0874053	X5aza - untr	P05091	Aldehyde dehydrogenase, mitochondrial	ALDH2
0.199925	0.0548922	0.344959	19.0918	2.9329	0.0101076	0.0168582	-3.33397	0.0247404	0.0953117	X5aza - untr	P10606	Cytochrome c oxidase subunit 5B, mitochondrial	COX5B
0.199675	0.120139	0.27921	15.8702	5.34145	7.67e-05	0.000343295	1.51137	0.00117867	0.00369694	X5aza - untr	F5GY88	Mediator of RNA polymerase II transcription subunit 24	MED24
0.199622	0.121402	0.277841	16.7555	5.42986	6.48e-05	0.000305848	1.68196	0.00103655	0.00321516	X5aza - untr	A0A087X0N3	Nucleolar protein 4-like;Nucleolar protein 4	NOL4L;NOL4
0.199592	0.0988402	0.300343	15.5903	4.21491	0.000718723	0.0018418	-0.73366	0.0056322	0.0210713	X5aza - untr	P61088	Ubiquitin-conjugating enzyme E2 N;Putative ubiquitin-conjugating enzyme E2 N-like	UBE2N;UBE2NL
0.199553	-0.00718576	0.406293	13.3027	2.05368	0.0574917	0.0753885	-4.96394	0.0537684	0.240601	X5aza - untr	H0YCF4		GEMIN2
0.19951	-0.0388674	0.437887	16.2869	1.78072	0.0947985	0.117231	-5.40795	0.0664739	0.311961	X5aza - untr	P13861-2	cAMP-dependent protein kinase type II-alpha regulatory subunit	PRKAR2A
0.199454	0.12569	0.273218	20.0696	5.75299	3.52e-05	0.000201603	2.29696	0.000623746	0.00238736	X5aza - untr	Q9BZZ5-2	Apoptosis inhibitor 5	API5
0.199184	0.100284	0.298084	16.5569	4.28504	0.000622961	0.00164254	-0.590926	0.00515174	0.0210207	X5aza - untr	E9PGT3	Ribosomal protein S6 kinase;Ribosomal protein S6 kinase alpha-1	RPS6KA1
0.199174	0.104852	0.293496	16.9501	4.49278	0.000408856	0.00119331	-0.16981	0.00393747	0.0153395	X5aza - untr	A0A6Q8PHB5	Cytosolic purine 5-nucleotidase	NT5C2
0.199136	0.0712076	0.327065	17.3348	3.31192	0.0046301	0.00866584	-2.57598	0.0166949	0.0677509	X5aza - untr	Q8N183	Mimitin, mitochondrial	NDUFAF2
0.199125	0.0480028	0.350247	17.5982	2.80346	0.0131619	0.021013	-3.58753	0.0278863	0.0983022	X5aza - untr	O75600	2-amino-3-ketobutyrate coenzyme A ligase, mitochondrial	GCAT
0.199098	0.118387	0.279809	18.9712	5.24848	9.18e-05	0.000390159	1.33096	0.0013544	0.00580975	X5aza - untr	P26447	Protein S100-A4	S100A4
0.199034	-0.225541	0.623609	15.525	0.997403	0.334068	0.364427	-6.41873	0.11268	1	X5aza - untr	A0A0J9YWB6	RNA polymerase II subunit A C-terminal domain phosphatase	CTDP1
0.199001	0.12994	0.268061	22.1888	6.1309	1.75e-05	0.000124239	2.99856	0.000326279	0.00141434	X5aza - untr	P48643	T-complex protein 1 subunit epsilon	CCT5
0.198888	0.128075	0.269701	16.4397	5.97577	2.33e-05	0.000149933	2.71293	0.000426989	0.00175178	X5aza - untr	Q96HW7	Integrator complex subunit 4	INTS4
0.198656	-0.0770296	0.474341	14.9566	1.53315	0.145635	0.172482	-5.77416	0.07957	0.407722	X5aza - untr	B8ZZ47	U3 small nucleolar ribonucleoprotein protein IMP4	IMP4
0.198599	0.0459592	0.351239	19.2292	2.76825	0.0141373	0.0221602	-3.65589	0.028776	0.112201	X5aza - untr	Q9BSH4	Translational activator of cytochrome c oxidase 1	TACO1
0.198583	0.052819	0.344348	15.9757	2.8986	0.0108419	0.017817	-3.40148	0.0255551	0.0953117	X5aza - untr	A0A087X0W9	OTU domain-containing protein 6B	OTUD6B
0.198533	0.124564	0.272502	18.6904	5.7106	3.81e-05	0.000212245	2.21705	0.000669448	0.00286519	X5aza - untr	G5E975	SWI/SNF-related matrix-associated actin-dependent regulator of chromatin subfamily B member 1	SMARCB1
0.198519	0.105392	0.291646	17.2996	4.53549	0.000375129	0.0011163	-0.0835918	0.00371731	0.0153395	X5aza - untr	O60942	mRNA-capping enzyme;Polynucleotide 5-triphosphatase;mRNA guanylyltransferase	RNGTT
0.19849	0.139458	0.257523	20.3878	7.15395	2.94e-06	4.35e-05	4.79738	5.28e-05	0.000146005	X5aza - untr	Q9BQ52	Zinc phosphodiesterase ELAC protein 2	ELAC2
0.198457	0.120924	0.275991	19.0168	5.44596	6.28e-05	0.000301557	1.71291	0.00101294	0.00321516	X5aza - untr	Q9UKX7	Nuclear pore complex protein Nup50	NUP50
0.198276	0.0998857	0.296666	17.3972	4.28761	0.000619718	0.00163805	-0.585714	0.0051346	0.0210207	X5aza - untr	Q9H6Y2	WD repeat-containing protein 55	WDR55
0.198109	0.119403	0.276814	18.5054	5.35544	7.47e-05	0.0003392	1.53843	0.00115552	0.00369694	X5aza - untr	P49588-2	Alanine--tRNA ligase, cytoplasmic	AARS
0.198067	0.123695	0.272439	18.0617	5.66628	4.14e-05	0.000226295	2.13325	0.00072041	0.00286519	X5aza - untr	G3V1P5	Mediator of RNA polymerase II transcription subunit 15	MED15
0.198014	0.146355	0.249673	18.101	8.1555	5.87e-07	1.89e-05	6.41574	6.57e-06	2.22e-05	X5aza - untr	Q9NQP4	Prefoldin subunit 4	PFDN4
0.198002	0.0895092	0.306494	17.9317	3.88299	0.00142054	0.00319645	-1.41159	0.00853082	0.0464916	X5aza - untr	A0A0B4J269	Tubulin beta-3 chain	TUBB3
0.197932	0.131353	0.264511	17.7225	6.32522	1.24e-05	9.92e-05	3.35165	0.000234931	0.000779932	X5aza - untr	Q99081	Transcription factor 12;Transcription factor 4	TCF12;TCF4
0.197879	0.113357	0.282401	20.8873	4.98112	0.000154526	0.000565377	0.806606	0.00199563	0.00663732	X5aza - untr	O94906	Pre-mRNA-processing factor 6	PRPF6
0.197853	0.11862	0.277085	19.2937	5.31294	8.1e-05	0.000356	1.45615	0.00122642	0.00369694	X5aza - untr	B4DLR8	NAD(P)H dehydrogenase [quinone] 1	NQO1
0.197774	0.113333	0.282216	15.3767	4.98322	0.000153889	0.000564143	0.810756	0.00198992	0.00663732	X5aza - untr	Q99805	Transmembrane 9 superfamily member 2	TM9SF2
0.197747	0.097387	0.298107	18.0563	4.19224	0.00075278	0.00190613	-0.779843	0.00579632	0.0257284	X5aza - untr	Q8NFF5-3	FAD synthase;Molybdenum cofactor biosynthesis protein-like region;FAD synthase region	FLAD1
0.197554	0.124934	0.270175	19.2587	5.78793	3.3e-05	0.000192991	2.36263	0.000588787	0.00238736	X5aza - untr	P61221	ATP-binding cassette sub-family E member 1	ABCE1
0.197423	0.111938	0.282908	17.8885	4.91367	0.000176477	0.00062333	0.673085	0.00218706	0.00700748	X5aza - untr	O75940	Survival of motor neuron-related-splicing factor 30	SMNDC1
0.1974	0.118597	0.276203	16.0545	5.32971	7.85e-05	0.000347489	1.48865	0.00119823	0.00369694	X5aza - untr	Q9GZT8-2	NIF3-like protein 1	NIF3L1
0.197391	0.0423538	0.352428	16.6795	2.70887	0.0159431	0.024545	-3.77056	0.0303851	0.137562	X5aza - untr	P56385	ATP synthase subunit e, mitochondrial	ATP5I
0.197377	0.0583216	0.336432	18.6116	3.01999	0.00845467	0.0145373	-3.16162	0.0227204	0.0953117	X5aza - untr	Q96RR1	Twinkle protein, mitochondrial	PEO1
0.197315	0.077568	0.317063	21.4971	3.50584	0.00309887	0.00618032	-2.18222	0.0134381	0.0677509	X5aza - untr	M0QXA7	Protein Wiz	WIZ
0.1973	0.0927549	0.301844	17.7219	4.01533	0.00108176	0.00254161	-1.14096	0.00722257	0.0308339	X5aza - untr	Q15404-2	Ras suppressor protein 1	RSU1
0.197246	0.101654	0.292839	17.8157	4.39018	0.000503142	0.00138733	-0.377451	0.0044924	0.0156424	X5aza - untr	Q9NW13	RNA-binding protein 28	RBM28
0.197093	0.103112	0.291074	15.9667	4.46197	0.000435102	0.00124757	-0.232093	0.00410039	0.0153395	X5aza - untr	P60983	Glia maturation factor beta	GMFB
0.197024	0.11611	0.277938	18.3846	5.18073	0.000104634	0.000428327	1.19885	0.00150219	0.00580975	X5aza - untr	O75151	Lysine-specific demethylase PHF2	PHF2
0.197006	0.0666706	0.327341	20.1315	3.21599	0.00564577	0.0102426	-2.76957	0.0185188	0.0874053	X5aza - untr	Q13838-2	Spliceosome RNA helicase DDX39B	DDX39B
0.196953	0.119917	0.273989	18.0824	5.43961	6.36e-05	0.000302965	1.70069	0.00102223	0.00321516	X5aza - untr	U3KQ56	Glyoxylate reductase/hydroxypyruvate reductase	GRHPR
0.196935	0.104032	0.289837	17.9785	4.51016	0.000394774	0.00116284	-0.134713	0.00384708	0.0153395	X5aza - untr	O60828-5	Polyglutamine-binding protein 1	PQBP1
0.196759	0.0668944	0.326623	15.9475	3.2236	0.00555769	0.0101	-2.75425	0.0183662	0.0874053	X5aza - untr	F5GWN1	Protein SSXT	SS18
0.196657	0.109538	0.283776	19.2928	4.80281	0.000219781	0.000730241	0.452637	0.00253935	0.00996577	X5aza - untr	B9A018	U4/U6.U5 tri-snRNP-associated protein 2	USP39
0.196509	0.0455998	0.347418	20.6741	2.77054	0.0140719	0.0220795	-3.65147	0.0287156	0.112201	X5aza - untr	Q15031	Probable leucine--tRNA ligase, mitochondrial	LARS2
0.196393	0.0526898	0.340097	23.4897	2.90774	0.0106412	0.0175867	-3.3835	0.0253369	0.0953117	X5aza - untr	Q9Y5B9	FACT complex subunit SPT16	SUPT16H
0.196374	0.104644	0.288103	15.3979	4.5548	0.000360829	0.0010808	-0.0446571	0.00362002	0.0153395	X5aza - untr	Q9UL03-3	Integrator complex subunit 6	INTS6
0.195938	0.110856	0.281019	15.6711	4.89982	0.000181368	0.000635682	0.645614	0.00222735	0.00700748	X5aza - untr	Q9BX63-2	Fanconi anemia group J protein	BRIP1
0.195896	0.126439	0.265352	18.5908	6.0008	2.22e-05	0.000144977	2.75923	0.000408788	0.00175178	X5aza - untr	F8VVS7	Caspase;Caspase-9;Caspase-9 subunit p35;Caspase-9 subunit p10	CASP9
0.195878	0.00812862	0.383628	21.6435	2.21975	0.0419281	0.0569713	-4.67636	0.0468934	0.206753	X5aza - untr	P31040	Succinate dehydrogenase [ubiquinone] flavoprotein subunit, mitochondrial	SDHA
0.195869	0.133149	0.258589	19.7961	6.64437	7.04e-06	7.31e-05	3.91997	0.00013613	0.000433811	X5aza - untr	O60306	Intron-binding protein aquarius	AQR
0.195756	0.102864	0.288648	18.8972	4.48366	0.000416453	0.00120885	-0.188241	0.00398535	0.0153395	X5aza - untr	Q5W0H4	Translationally-controlled tumor protein	TPT1
0.195751	-0.0637134	0.455215	20.7875	1.60518	0.128873	0.154464	-5.67157	0.0756028	0.374429	X5aza - untr	P11177-2	Pyruvate dehydrogenase E1 component subunit beta, mitochondrial	PDHB
0.195731	0.120221	0.271241	17.4703	5.51509	5.51e-05	0.000274293	1.84547	0.000914538	0.00316191	X5aza - untr	O60493	Sorting nexin-3	SNX3
0.195728	0.0959542	0.295501	17.1552	4.17382	0.000781667	0.00196525	-0.817394	0.00593704	0.0257284	X5aza - untr	Q9BZL1	Ubiquitin-like protein 5	UBL5
0.195725	0.0796912	0.311759	17.9968	3.58888	0.00260921	0.00531666	-2.0129	0.012176	0.0486519	X5aza - untr	M0QWZ7	Serine--tRNA ligase, mitochondrial	SARS2
0.195661	0.125405	0.265917	17.2017	5.92543	2.56e-05	0.000160935	2.61952	0.000466375	0.0019683	X5aza - untr	B4DG22	Ribosomal protein S6 kinase alpha-3	RPS6KA3
0.195565	0.13259	0.25854	19.9092	6.60724	7.51e-06	7.54e-05	3.8546	0.000144955	0.000433811	X5aza - untr	P13489	Ribonuclease inhibitor	RNH1
0.195493	0.110046	0.280941	15.7428	4.86778	0.000193227	0.000662699	0.581973	0.0023217	0.00700748	X5aza - untr	O60671-2	Cell cycle checkpoint protein RAD1	RAD1
0.195396	0.0945767	0.296215	12.3053	4.12353	0.000866388	0.0021395	-0.919959	0.00633053	0.0257284	X5aza - untr	Q07820-2	Induced myeloid leukemia cell differentiation protein Mcl-1	MCL1
0.19535	0.108799	0.281902	18.2181	4.80216	0.000220066	0.000730427	0.451337	0.00254168	0.00996577	X5aza - untr	O75874	Isocitrate dehydrogenase [NADP] cytoplasmic	IDH1
0.195323	0.131709	0.258936	18.1155	6.53283	8.56e-06	8.03e-05	3.72298	0.000164762	0.000614133	X5aza - untr	Q14562	ATP-dependent RNA helicase DHX8	DHX8
0.195205	0.106089	0.28432	17.1407	4.66052	0.000291864	0.000911861	0.167972	0.00311491	0.0146649	X5aza - untr	P21281	V-type proton ATPase subunit B, brain isoform	ATP6V1B2
0.195177	0.0382149	0.352139	20.2134	2.64564	0.0181105	0.0274533	-3.89171	0.0322343	0.137562	X5aza - untr	O75439	Mitochondrial-processing peptidase subunit beta	PMPCB
0.195114	0.0531118	0.337116	19.5445	2.92341	0.0103057	0.0171297	-3.35267	0.0249647	0.0953117	X5aza - untr	Q9BXW7	Cat eye syndrome critical region protein 5	CECR5
0.1951	0.0661854	0.324015	13.5498	3.21997	0.0055995	0.0101702	-2.76155	0.0184389	0.0874053	X5aza - untr	P62699	Protein yippee-like 5	YPEL5
0.195036	0.102454	0.287617	20.4143	4.48216	0.000417719	0.00121032	-0.19128	0.00399327	0.0153395	X5aza - untr	Q92541	RNA polymerase-associated protein RTF1 homolog	RTF1
0.195018	0.131283	0.258753	20.1647	6.51019	8.9e-06	8.19e-05	3.68279	0.00017158	0.000614133	X5aza - untr	Q16543	Hsp90 co-chaperone Cdc37;Hsp90 co-chaperone Cdc37, N-terminally processed	CDC37
0.194968	0.0653468	0.32459	13.7503	3.20025	0.00583226	0.010533	-2.80123	0.0188365	0.0874053	X5aza - untr	Q8N8K9-2
0.194967	0.133532	0.256403	16.5779	6.75211	5.84e-06	6.42e-05	4.10856	0.000112153	0.000422962	X5aza - untr	Q9NVQ4	Fas apoptotic inhibitory molecule 1	FAIM
0.194967	0.0933746	0.296559	18.118	4.08316	0.000941124	0.00228786	-1.00237	0.00665596	0.0257284	X5aza - untr	E9PM04	DCN1-like protein;DCN1-like protein 5	DCUN1D5
0.194962	0.0256312	0.364292	13.9523	2.44969	0.0267707	0.0387133	-4.26013	0.0385626	0.171124	X5aza - untr	A0A087WZX0	B-cell CLL/lymphoma 9-like protein	BCL9L
0.194884	0.0756565	0.314112	12.6999	3.47774	0.00328464	0.00650207	-2.23945	0.0138869	0.0677509	X5aza - untr	Q96BF6	Nucleus accumbens-associated protein 2	NACC2
0.194857	0.119067	0.270648	18.1696	5.47013	6e-05	0.000291498	1.75931	0.000977936	0.00321516	X5aza - untr	Q9Y508	E3 ubiquitin-protein ligase RNF114	RNF114
0.194799	0.105556	0.284043	16.3868	4.64417	0.000301573	0.000932163	0.135153	0.00318935	0.0146649	X5aza - untr	P78318	Immunoglobulin-binding protein 1	IGBP1
0.194715	-0.0112153	0.400646	21.4133	2.01176	0.0621817	0.0805461	-5.03458	0.0555673	0.240601	X5aza - untr	P40926	Malate dehydrogenase, mitochondrial;Malate dehydrogenase	MDH2
0.194502	0.0906104	0.298394	21.9152	3.98328	0.00115545	0.00268511	-1.20648	0.007515	0.0308339	X5aza - untr	Q16531	DNA damage-binding protein 1	DDB1
0.194488	0.132456	0.256519	19.065	6.67077	6.72e-06	7.06e-05	3.96634	0.00013001	0.000433811	X5aza - untr	A0A0D9SF63	F-box-like/WD repeat-containing protein TBL1XR1	TBL1XR1
0.194486	0.0714705	0.317502	17.4384	3.36376	0.00415904	0.00795199	-2.47099	0.0157889	0.0677509	X5aza - untr	Q7L592	NADH dehydrogenase [ubiquinone] complex I, assembly factor 7	NDUFAF7
0.194429	0.0800362	0.308821	16.048	3.61626	0.0024654	0.00506892	-1.95701	0.0118051	0.0483842	X5aza - untr	B9TWZ6	Mediator of RNA polymerase II transcription subunit 16	MED16
0.194414	0.1407	0.248128	18.8803	7.70083	1.2e-06	2.63e-05	5.69822	1.71e-05	6.91e-05	X5aza - untr	Q4G0J3	La-related protein 7	LARP7
0.194347	0.1038	0.284894	18.4557	4.56667	0.000352319	0.00106128	-0.0207439	0.00356094	0.0153395	X5aza - untr	P20618	Proteasome subunit beta type-1	PSMB1
0.194309	0.127316	0.261303	21.8024	6.17101	1.63e-05	0.000116822	3.07188	0.000303306	0.00141434	X5aza - untr	Q9Y230	RuvB-like 2	RUVBL2
0.194244	-0.0169152	0.405403	16.4905	1.9572	0.0688061	0.0880199	-5.12524	0.058002	0.295378	X5aza - untr	C9JT95	SOSS complex subunit B1	NABP2
0.194192	0.109162	0.279223	18.1903	4.85907	0.000196584	0.000669898	0.564665	0.00234759	0.00700748	X5aza - untr	P52888	Thimet oligopeptidase	THOP1
0.194059	0.114959	0.273159	18.165	5.21979	9.7e-05	0.000406464	1.2751	0.00141591	0.00580975	X5aza - untr	G5E9A6	Ubiquitin carboxyl-terminal hydrolase;Ubiquitin carboxyl-terminal hydrolase 11	USP11
0.194047	0.117144	0.27095	15.5411	5.36857	7.28e-05	0.000332181	1.56381	0.00113398	0.00369694	X5aza - untr	Q8WUQ7-2	Cactin	CACTIN
0.193976	0.130263	0.25769	21.7864	6.4776	9.43e-06	8.5e-05	3.6248	0.000181653	0.000614133	X5aza - untr	P31948	Stress-induced-phosphoprotein 1	STIP1
0.193939	0.0953365	0.292542	21.2703	4.1848	0.000764321	0.00192923	-0.795017	0.00585296	0.0257284	X5aza - untr	O75531	Barrier-to-autointegration factor;Barrier-to-autointegration factor, N-terminally processed	BANF1
0.193869	0.0719445	0.315793	15.1972	3.3831	0.00399581	0.0076952	-2.43177	0.0154573	0.0677509	X5aza - untr	E7ETU9	Procollagen-lysine,2-oxoglutarate 5-dioxygenase 2	PLOD2
0.193868	0.110238	0.277498	17.9008	4.93222	0.000170137	0.000607658	0.709857	0.00213356	0.00700748	X5aza - untr	A0A0A0MQV6	Fibroblast growth factor 2	FGF2
0.193856	0.117968	0.269744	18.1497	5.43502	6.41e-05	0.000304267	1.69187	0.00102896	0.00321516	X5aza - untr	A0A6I8PS19	Guanine nucleotide-binding protein-like 3-like protein	GNL3L
0.193847	0.0443035	0.34339	17.1232	2.75796	0.0144353	0.022572	-3.67582	0.029049	0.112201	X5aza - untr	Q9BTA9-2	WW domain-containing adapter protein with coiled-coil	WAC
0.193824	0.104337	0.283311	21.4161	4.60833	0.000324037	0.000987262	0.0631224	0.00335794	0.0153395	X5aza - untr	Q9Y3I0	tRNA-splicing ligase RtcB homolog	RTCB
0.193753	0.0985191	0.288986	16.3281	4.32867	0.000570055	0.00153214	-0.502266	0.00486621	0.0203689	X5aza - untr	D6RDA9	Glucocorticoid receptor	NR3C1
0.193727	0.0321006	0.355354	20.2785	2.5502	0.0219263	0.0323973	-4.07255	0.0352041	0.171124	X5aza - untr	Q58FF8	Putative heat shock protein HSP 90-beta 2	HSP90AB2P
0.193651	0.095646	0.291657	18.225	4.20405	0.000734841	0.00187131	-0.755785	0.00570851	0.0210713	X5aza - untr	Q7RTV0	PHD finger-like domain-containing protein 5A	PHF5A
0.193488	0.0485929	0.338382	18.4063	2.84117	0.0121896	0.0196473	-3.514	0.0269512	0.0983022	X5aza - untr	Q9H582	Zinc finger protein 644	ZNF644
0.193282	0.0724939	0.31407	19.4272	3.40459	0.00382193	0.00740049	-2.38816	0.015093	0.0677509	X5aza - untr	P36542	ATP synthase subunit gamma, mitochondrial	ATP5C1
0.193267	0.0948586	0.291675	18.1977	4.17853	0.000774177	0.00195257	-0.807794	0.00590089	0.0257284	X5aza - untr	O75607	Nucleoplasmin-3	NPM3
0.193183	0.0958461	0.29052	18.552	4.22268	0.000707418	0.00181989	-0.717841	0.00557793	0.0210713	X5aza - untr	Q96P16	Regulation of nuclear pre-mRNA domain-containing protein 1A	RPRD1A
0.193176	0.116346	0.270006	15.7484	5.34957	7.55e-05	0.000340158	1.52707	0.00116522	0.00369694	X5aza - untr	Q15042-3	Rab3 GTPase-activating protein catalytic subunit	RAB3GAP1
0.193029	0.0160658	0.369993	12.9865	2.32079	0.0344775	0.0480099	-4.49583	0.0430483	0.171124	X5aza - untr	A0A590UJS8	ATP-binding cassette sub-family B member 7, mitochondrial	ABCB7
0.192982	0.049499	0.336465	13.7442	2.86163	0.0116919	0.0189696	-3.474	0.0264487	0.0983022	X5aza - untr	H0YC42	Tumor protein D52	TPD52
0.192943	0.0944745	0.291412	17.5694	4.16896	0.000789472	0.00198175	-0.827301	0.00597447	0.0257284	X5aza - untr	P54098	DNA polymerase subunit gamma-1	POLG
0.192897	0.0924877	0.293307	15.4531	4.08741	0.000932973	0.00227403	-0.993709	0.00662138	0.0257284	X5aza - untr	P54259	Atrophin-1	ATN1
0.192795	0.124342	0.261248	19.9268	5.99243	2.26e-05	0.000146904	2.74376	0.00041482	0.00175178	X5aza - untr	Q9UBU9	Nuclear RNA export factor 1	NXF1
0.192617	0.0993551	0.28588	19.2537	4.39427	0.000498991	0.00138185	-0.369167	0.00446956	0.0153395	X5aza - untr	Q9UNS2	COP9 signalosome complex subunit 3	COPS3
0.192584	0.108757	0.276411	17.8494	4.88804	0.00018564	0.000643593	0.622216	0.00226188	0.00700748	X5aza - untr	Q06330-6	Recombining binding protein suppressor of hairless	RBPJ
0.192582	0.123799	0.261365	17.7375	5.95708	2.41e-05	0.000153644	2.67828	0.00044129	0.0019683	X5aza - untr	A0A669KB71	TOX high mobility group box family member 4	TOX4
0.192375	0.100945	0.283805	16.0403	4.47667	0.000422373	0.00121828	-0.202373	0.00402225	0.0153395	X5aza - untr	A0A0A0MSW3	Nuclear pore complex protein Nup214	NUP214
0.192321	0.114664	0.269977	16.9502	5.26923	8.82e-05	0.000378354	1.37132	0.00131089	0.00580975	X5aza - untr	Q9UJX5	Anaphase-promoting complex subunit 4	ANAPC4
0.192316	0.0906436	0.293989	17.6841	4.02448	0.00106162	0.00250721	-1.12226	0.00714321	0.0257284	X5aza - untr	G3XAI9	Protein FAM133B;Protein FAM133A	FAM133B;FAM133A
0.192257	0.0406531	0.343862	19.6643	2.69817	0.0162916	0.0250213	-3.79114	0.0306949	0.137562	X5aza - untr	P48047	ATP synthase subunit O, mitochondrial	ATP5O
0.19201	0.12448	0.259539	21.8699	6.04962	2.03e-05	0.000137854	2.84932	0.000376001	0.00141434	X5aza - untr	Q9NTJ3	Structural maintenance of chromosomes protein 4;Structural maintenance of chromosomes protein	SMC4
0.191985	0.123983	0.259988	18.9947	6.00675	2.2e-05	0.000143992	2.77023	0.000404528	0.00175178	X5aza - untr	Q9Y6X9	MORC family CW-type zinc finger protein 2	MORC2
0.191945	0.10692	0.27697	20.059	4.80316	0.00021963	0.000730241	0.453328	0.00253811	0.00996577	X5aza - untr	Q9BW19	Kinesin-like protein KIFC1	KIFC1
0.191935	0.0979419	0.285927	17.4096	4.34467	0.000551824	0.00149446	-0.469784	0.00476405	0.0203689	X5aza - untr	E9PI87	Oxidoreductase HTATIP2	HTATIP2
0.191911	0.10237	0.281453	19.832	4.5601	0.000357005	0.00107236	-0.0339801	0.00359358	0.0153395	X5aza - untr	P82979	SAP domain-containing ribonucleoprotein	SARNP
0.191872	0.112211	0.271532	21.3443	5.12465	0.000116689	0.000463995	1.0891	0.00163084	0.00580975	X5aza - untr	A0A0C4DG89	Probable ATP-dependent RNA helicase DDX46	DDX46
0.191831	0.0804487	0.303214	17.3491	3.66437	0.00223171	0.00470354	-1.85873	0.0111682	0.0483842	X5aza - untr	Q96A35	39S ribosomal protein L24, mitochondrial	MRPL24
0.191791	0.129867	0.253715	17.2643	6.58972	7.74e-06	7.58e-05	3.82368	0.0001492	0.000433811	X5aza - untr	A0A087WY94	Adenylate kinase isoenzyme 6	TAF9;AK6
0.191724	0.119478	0.26397	20.2395	5.64624	4.3e-05	0.000231026	2.09527	0.000744162	0.00286519	X5aza - untr	O60884	DnaJ homolog subfamily A member 2	DNAJA2
0.191644	0.122398	0.260891	21.3556	5.88837	2.74e-05	0.000168345	2.55053	0.000496819	0.0019683	X5aza - untr	Q9BUQ8	Probable ATP-dependent RNA helicase DDX23	DDX23
0.191556	-0.143977	0.52709	11.9059	1.21467	0.24289	0.272792	-6.18424	0.0982665	0.475623	X5aza - untr	O43295-3	SLIT-ROBO Rho GTPase-activating protein 3;SLIT-ROBO Rho GTPase-activating protein 2B;SLIT-ROBO Rho GTPase-activating protein 2C;SLIT-ROBO Rho GTPase-activating protein 1;SLIT-ROBO Rho GTPase-activating protein 2	SRGAP3;SRGAP2;SRGAP2C;SRGAP2B;SRGAP1
0.191508	0.0586406	0.324375	17.0872	3.06666	0.00768125	0.0133222	-3.06875	0.0216694	0.0953117	X5aza - untr	Q9BWJ5	Splicing factor 3B subunit 5	SF3B5
0.191424	0.105014	0.277834	18.1183	4.71333	0.000262631	0.00083524	0.273844	0.00288172	0.0146649	X5aza - untr	Q9UJA5	tRNA (adenine(58)-N(1))-methyltransferase non-catalytic subunit TRM6	TRMT6
0.191358	0.0333999	0.349317	15.9854	2.57752	0.020762	0.0308252	-4.02106	0.034316	0.148337	X5aza - untr	P06746	DNA polymerase beta	POLB
0.191353	0.0850942	0.297612	16.9205	3.83149	0.00157981	0.00350788	-1.51697	0.00911278	0.0464916	X5aza - untr	O14530	Thioredoxin domain-containing protein 9	TXNDC9
0.191334	-0.0441263	0.426795	13.097	1.72891	0.103926	0.127286	-5.48769	0.0691083	0.347459	X5aza - untr	Q9Y3C4-2	EKC/KEOPS complex subunit TPRKB	TPRKB
0.191225	0.11884	0.26361	15.3931	5.62073	4.51e-05	0.000240368	2.04686	0.000775551	0.00309297	X5aza - untr	P21283	V-type proton ATPase subunit C 1	ATP6V1C1
0.191223	0.12744	0.255005	18.619	6.3787	1.12e-05	9.37e-05	3.44788	0.000215175	0.000680579	X5aza - untr	Q14232	Translation initiation factor eIF-2B subunit alpha	EIF2B1
0.191193	0.115509	0.266877	18.5619	5.37485	7.2e-05	0.000329148	1.57593	0.00112375	0.00369694	X5aza - untr	Q9NXV6	CDKN2A-interacting protein	CDKN2AIP
0.191184	0.0187922	0.363576	14.9731	2.35957	0.0319633	0.0450193	-4.42554	0.04168	0.171124	X5aza - untr	H3BQ52	cAMP-regulated phosphoprotein 19;Alpha-endosulfine	ARPP19;ENSA
0.191114	0.103468	0.27876	19.7086	4.63937	0.000304491	0.000939152	0.125498	0.00321145	0.0146649	X5aza - untr	Q6PD62	RNA polymerase-associated protein CTR9 homolog	CTR9
0.191074	0.0134146	0.368733	18.6917	2.28829	0.0367273	0.0506567	-4.55434	0.0442607	0.206753	X5aza - untr	P26583	High mobility group protein B2	HMGB2
0.191073	0.126954	0.255192	18.3989	6.34032	1.2e-05	9.73e-05	3.37886	0.00022902	0.000779932	X5aza - untr	Q9P287	BRCA2 and CDKN1A-interacting protein	BCCIP
0.191073	0.0936436	0.288502	19.1063	4.1726	0.000783619	0.00196861	-0.819881	0.00594643	0.0257284	X5aza - untr	Q5QJE6	Deoxynucleotidyltransferase terminal-interacting protein 2	DNTTIP2
0.191002	0.129497	0.252507	17.4631	6.60729	7.51e-06	7.54e-05	3.85469	0.000144942	0.000433811	X5aza - untr	P60510	Serine/threonine-protein phosphatase 4 catalytic subunit;Serine/threonine-protein phosphatase	PPP4C
0.190937	0.131788	0.250086	17.8028	6.86813	4.78e-06	5.65e-05	4.30979	8.94e-05	0.000419929	X5aza - untr	Q3B726	DNA-directed RNA polymerase I subunit RPA43	TWISTNB
0.190848	0.0924711	0.289225	20.9498	4.12754	0.000859314	0.00213027	-0.911791	0.00629871	0.0257284	X5aza - untr	H0Y8C6	Importin-5	IPO5
0.19082	0.10208	0.279561	18.6871	4.57508	0.00034641	0.00104446	-0.00379344	0.00351938	0.0153395	X5aza - untr	E2QRF9	Geminin	GMNN
0.190677	0.126095	0.25526	17.5283	6.28176	1.34e-05	0.000104277	3.27314	0.000252348	0.000779932	X5aza - untr	Q06124	Tyrosine-protein phosphatase non-receptor type 11	PTPN11
0.190571	0.113867	0.267274	17.3676	5.28614	8.53e-05	0.000368692	1.40416	0.00127608	0.00580975	X5aza - untr	Q9NUQ9-2	Protein FAM49B	FAM49B
0.190523	0.126764	0.254283	18.5041	6.35771	1.17e-05	9.65e-05	3.41017	0.000222699	0.000680579	X5aza - untr	Q92466	DNA damage-binding protein 2	DDB2
0.190487	0.0811205	0.299854	18.0328	3.70576	0.00204853	0.00436645	-1.77412	0.0106349	0.0483842	X5aza - untr	P49716	CCAAT/enhancer-binding protein delta	CEBPD
0.19046	0.122152	0.258767	18.5802	5.93242	2.52e-05	0.000159505	2.63251	0.000460762	0.0019683	X5aza - untr	Q9HCS7	Pre-mRNA-splicing factor SYF1	XAB2
0.190435	0.114723	0.266146	15.6978	5.35156	7.52e-05	0.000340158	1.53092	0.00116193	0.00369694	X5aza - untr	P51610	Host cell factor 1;HCF N-terminal chain 1;HCF N-terminal chain 2;HCF N-terminal chain 3;HCF N-terminal chain 4;HCF N-terminal chain 5;HCF N-terminal chain 6;HCF C-terminal chain 1;HCF C-terminal chain 2;HCF C-terminal chain 3;HCF C-terminal chain 4;HCF C-terminal chain 5;HCF C-terminal chain 6	HCFC1
0.190427	0.133334	0.24752	18.4028	7.09644	3.24e-06	4.57e-05	4.70021	5.85e-05	0.000167207	X5aza - untr	Q8IWZ8	SURP and G-patch domain-containing protein 1	SUGP1
0.190377	0.102829	0.277924	16.4759	4.62666	0.000312347	0.000959887	0.0999596	0.00327087	0.0153395	X5aza - untr	P78345	Ribonuclease P protein subunit p38	RPP38
0.190274	0.099338	0.281209	16.592	4.45186	0.000444084	0.00126465	-0.252543	0.00415456	0.0153395	X5aza - untr	E9PF84	Isocitrate dehydrogenase [NAD] subunit, mitochondrial;Isocitrate dehydrogenase [NAD] subunit gamma, mitochondrial	IDH3G
0.190234	0.104975	0.275493	21.3837	4.74727	0.00024545	0.000790042	0.341742	0.00274203	0.00996577	X5aza - untr	P63241	Eukaryotic translation initiation factor 5A-1;Eukaryotic translation initiation factor 5A;Eukaryotic translation initiation factor 5A-1-like	EIF5A;EIF5AL1
0.190191	0.0809402	0.299441	17.7965	3.70393	0.00205629	0.00437715	-1.77786	0.0106581	0.0483842	X5aza - untr	Q9P032	NADH dehydrogenase [ubiquinone] 1 alpha subcomplex assembly factor 4	NDUFAF4
0.190127	0.050491	0.329764	19.9555	2.89696	0.0108783	0.0178583	-3.4047	0.0255942	0.0953117	X5aza - untr	P30084	Enoyl-CoA hydratase, mitochondrial	ECHS1
0.190099	0.0495845	0.330613	20.2657	2.87843	0.0112978	0.0183956	-3.44107	0.0260388	0.0953117	X5aza - untr	A0A087WZN1	Isocitrate dehydrogenase [NAD] subunit, mitochondrial;Isocitrate dehydrogenase [NAD] subunit beta, mitochondrial	IDH3B
0.190091	0.023753	0.35643	16.9215	2.43146	0.0277521	0.0399334	-4.29381	0.0391856	0.171124	X5aza - untr	O95202	LETM1 and EF-hand domain-containing protein 1, mitochondrial	LETM1
0.190091	0.0641054	0.316077	15.3536	3.21024	0.00571315	0.0103413	-2.78113	0.0186345	0.0874053	X5aza - untr	Q9Y620	DNA repair and recombination protein RAD54B	RAD54B
0.190067	0.0430548	0.33708	17.0202	2.75074	0.0146481	0.0228376	-3.68979	0.0292411	0.112201	X5aza - untr	L0R8F8		SMCR7L
0.190065	0.0374347	0.342696	20.4853	2.64946	0.0179717	0.0272866	-3.88441	0.0321212	0.137562	X5aza - untr	O94925-3	Glutaminase kidney isoform, mitochondrial	GLS
0.190021	0.06465	0.315392	14.3974	3.22479	0.00554403	0.0100809	-2.75185	0.0183424	0.0874053	X5aza - untr	A0A0J9YXC7	LIM and senescent cell antigen-like-containing domain protein 1	LIMS1
0.189927	0.128999	0.250856	19.7485	6.63228	7.19e-06	7.43e-05	3.89871	0.000138976	0.000433811	X5aza - untr	P08243-2	Asparagine synthetase [glutamine-hydrolyzing]	ASNS
0.189871	0.111048	0.268695	17.8304	5.12509	0.000116589	0.000463995	1.08997	0.00162981	0.00580975	X5aza - untr	Q9HCE5	N6-adenosine-methyltransferase subunit METTL14	METTL14
0.189826	0.0962112	0.28344	16.8143	4.31429	0.00058697	0.00156574	-0.531484	0.00495906	0.0203689	X5aza - untr	F5H5A1	Acyl-CoA synthetase family member 3, mitochondrial	ACSF3
0.189755	-0.130034	0.509544	15.3528	1.26249	0.225659	0.25587	-6.12748	0.0953554	0.475623	X5aza - untr	Q9Y3B9	RRP15-like protein	RRP15
0.189712	0.0771056	0.302317	15.9947	3.58451	0.00263295	0.00534796	-2.02182	0.0122358	0.0486519	X5aza - untr	Q9H0L4	Cleavage stimulation factor subunit 2 tau variant	CSTF2T
0.189676	0.0947759	0.284576	16.6282	4.25248	0.000665687	0.00172949	-0.657159	0.00537206	0.0210713	X5aza - untr	Q9Y3C6	Peptidyl-prolyl cis-trans isomerase-like 1	PPIL1
0.189593	0.12555	0.253636	18.9444	6.29862	1.3e-05	0.000102743	3.30363	0.000245523	0.000779932	X5aza - untr	P17066	Heat shock 70 kDa protein 6	HSPA6
0.189566	0.0825788	0.296553	21.4973	3.76986	0.00179424	0.00389728	-1.64303	0.00983915	0.0464916	X5aza - untr	A0A7I2V2T3	Inosine-5-monophosphate dehydrogenase 2	IMPDH2
0.189521	0.102103	0.276939	18.5785	4.6127	0.000321211	0.000980524	0.071902	0.00333707	0.0153395	X5aza - untr	P41134	DNA-binding protein inhibitor ID-1	ID1
0.189469	0.0512071	0.327731	17.2716	2.91563	0.0104711	0.0173503	-3.36799	0.0251493	0.0953117	X5aza - untr	Q9Y2Q3-3	Glutathione S-transferase kappa 1	GSTK1
0.189405	0.115454	0.263356	16.972	5.44933	6.24e-05	0.000300536	1.71939	0.00100803	0.00321516	X5aza - untr	O00762	Ubiquitin-conjugating enzyme E2 C	UBE2C
0.189163	0.0997626	0.278564	16.7633	4.50188	0.000401421	0.00117807	-0.151434	0.00389001	0.0153395	X5aza - untr	Q9BXR0	Queuine tRNA-ribosyltransferase	QTRT1
0.189103	0.0933685	0.284837	20.5111	4.2027	0.000736872	0.00187477	-0.758538	0.00571804	0.0210713	X5aza - untr	Q12874	Splicing factor 3A subunit 3	SF3A3
0.18907	0.0979125	0.280228	17.0775	4.41292	0.000480485	0.00134579	-0.331366	0.00436636	0.0153395	X5aza - untr	Q15527	Surfeit locus protein 2	SURF2
0.189044	0.106943	0.271144	17.8987	4.89905	0.000181646	0.000635958	0.644075	0.00222962	0.00700748	X5aza - untr	Q9NW64	Pre-mRNA-splicing factor RBM22	RBM22
0.189003	0.118611	0.259395	18.6479	5.7127	3.79e-05	0.00021178	2.22102	0.000667083	0.00286519	X5aza - untr	Q13416	Origin recognition complex subunit 2	ORC2
0.189001	0.0697139	0.308289	19.7221	3.37106	0.00409664	0.00785621	-2.45619	0.0156633	0.0677509	X5aza - untr	P15927	Replication protein A 32 kDa subunit	RPA2
0.188977	0.0824176	0.295537	15.2375	3.77324	0.00178178	0.00387814	-1.63613	0.00979859	0.0464916	X5aza - untr	Q7Z7K6	Centromere protein V	CENPV
0.188942	0.0892949	0.288589	19.2491	4.03423	0.00104055	0.00247002	-1.10233	0.0070611	0.0257284	X5aza - untr	P52298	Nuclear cap-binding protein subunit 2	NCBP2
0.188924	0.094943	0.282905	14.2895	4.27704	0.000633191	0.00166265	-0.607192	0.00520539	0.0210207	X5aza - untr	Q9NV35	Probable 8-oxo-dGTP diphosphatase NUDT15	NUDT15
0.188646	0.118394	0.258898	18.9855	5.71328	3.79e-05	0.00021178	2.22211	0.000666432	0.00286519	X5aza - untr	Q12788	Transducin beta-like protein 3	TBL3
0.1886	0.0993029	0.277897	16.7004	4.49367	0.000408126	0.00119227	-0.16802	0.00393283	0.0153395	X5aza - untr	P61970	Nuclear transport factor 2	NUTF2
0.188544	0.076604	0.300484	15.8454	3.58364	0.00263768	0.00535417	-2.02359	0.0122476	0.0486519	X5aza - untr	Q9BYC9	39S ribosomal protein L20, mitochondrial	MRPL20
0.18854	0.114165	0.262914	16.9305	5.39357	6.94e-05	0.000320417	1.61204	0.00109349	0.00369694	X5aza - untr	Q6IQ49	Protein SDE2 homolog	SDE2
0.188535	0.117555	0.259514	16.1081	5.65139	4.26e-05	0.000230348	2.10505	0.000738011	0.00286519	X5aza - untr	I3L1Q2	B-cell CLL/lymphoma 7 protein family member C	BCL7C
0.188471	-0.0201819	0.397125	14.9566	1.92184	0.0734327	0.0933031	-5.18321	0.0596483	0.295378	X5aza - untr	J3QQV2	Monocarboxylate transporter 4	SLC16A3
0.188414	0.0911982	0.285629	17.1687	4.12358	0.000866311	0.0021395	-0.919871	0.00633018	0.0257284	X5aza - untr	Q9GZN1	Actin-related protein 6	ACTR6
0.188367	0.111877	0.264858	17.0331	5.23957	9.34e-05	0.000395881	1.31362	0.00137333	0.00580975	X5aza - untr	O43813	LanC-like protein 1	LANCL1
0.188316	0.0657343	0.310898	15.8269	3.26858	0.00506434	0.00931476	-2.66356	0.017479	0.0735252	X5aza - untr	Q92882	Osteoclast-stimulating factor 1	OSTF1
0.188313	0.081572	0.295054	20.8951	3.75358	0.00185566	0.00399806	-1.67634	0.0100364	0.0464916	X5aza - untr	A0A0A0MRP6	Probable global transcription activator SNF2L1	SMARCA1
0.1883	0.110207	0.266394	19.4099	5.13018	0.000115439	0.000462479	1.09994	0.00161791	0.00580975	X5aza - untr	Q9H8V3	Protein ECT2	ECT2
0.188256	0.0909843	0.285528	15.7147	4.11774	0.000876727	0.00216002	-0.931778	0.0063767	0.0257284	X5aza - untr	Q6PJG6	BRCA1-associated ATM activator 1	BRAT1
0.188195	0.0869868	0.289404	18.0995	3.9563	0.00122141	0.00281383	-1.26165	0.00776581	0.0308339	X5aza - untr	Q6IBW4	Condensin-2 complex subunit H2	NCAPH2
0.188113	0.0604346	0.315792	18.5136	3.13472	0.00667667	0.0118174	-2.93276	0.0201886	0.0874053	X5aza - untr	Q5JRX3-2	Presequence protease, mitochondrial	PITRM1
0.18811	0.0682329	0.307987	18.9663	3.33866	0.00438082	0.00829653	-2.52185	0.0162245	0.0677509	X5aza - untr	Q13442	28 kDa heat- and acid-stable phosphoprotein	PDAP1
0.188034	0.117295	0.258772	16.5722	5.6556	4.22e-05	0.000229312	2.11302	0.000733015	0.00286519	X5aza - untr	Q9Y2Y1	DNA-directed RNA polymerase III subunit RPC10	POLR3K
0.187901	0.127117	0.248685	17.8396	6.57716	7.91e-06	7.62e-05	3.80149	0.000152274	0.000433811	X5aza - untr	A0A6Q8PFA6	Kinesin-like protein KIF2A	KIF2A
0.187796	0.0917106	0.283882	18.3981	4.15839	0.000806725	0.00201713	-0.848852	0.00605633	0.0257284	X5aza - untr	H3BNT4	M-phase phosphoprotein 6	MPHOSPH6
0.187782	0.061781	0.313783	15.9631	3.17086	0.00619705	0.0110853	-2.86029	0.0194371	0.0874053	X5aza - untr	Q9NSV4-6	Protein diaphanous homolog 3	DIAPH3
0.187726	0.109822	0.265631	18.3913	5.12695	0.000116168	0.000463995	1.09361	0.00162546	0.00580975	X5aza - untr	Q9Y2Z0-2	Suppressor of G2 allele of SKP1 homolog	SUGT1
0.187627	0.0968712	0.278384	19.5548	4.39863	0.000494605	0.00137209	-0.360337	0.00444536	0.0153395	X5aza - untr	Q14137	Ribosome biogenesis protein BOP1	BOP1
0.187609	0.125211	0.250007	20.7422	6.39701	1.09e-05	9.31e-05	3.48074	0.000208705	0.000680579	X5aza - untr	A0A7I2V351	Importin subunit alpha-1	KPNA2
0.187576	0.111621	0.263532	16.4571	5.25431	9.07e-05	0.00038679	1.34232	0.00134208	0.00580975	X5aza - untr	Q13887	Krueppel-like factor 5	KLF5
0.187529	0.115386	0.259671	18.6289	5.53062	5.35e-05	0.000269144	1.87516	0.000893302	0.00309297	X5aza - untr	O15067	Phosphoribosylformylglycinamidine synthase	PFAS
0.187527	0.109464	0.26559	15.6967	5.11113	0.000119804	0.000474019	1.0626	0.00166265	0.00580975	X5aza - untr	C9JH92	Quinone oxidoreductase	CRYZ
0.187483	0.0133875	0.361579	17.1298	2.29124	0.0365171	0.0504321	-4.54903	0.0441484	0.206753	X5aza - untr	P62273	40S ribosomal protein S29	RPS29
0.187479	0.0942654	0.280693	16.2086	4.27928	0.000630318	0.00165783	-0.60265	0.00519038	0.0210207	X5aza - untr	B4DKY1	Cysteine--tRNA ligase, cytoplasmic	CARS
0.187393	0.123942	0.250843	18.0078	6.28369	1.33e-05	0.000104277	3.27663	0.000251563	0.000779932	X5aza - untr	Q00653	Nuclear factor NF-kappa-B p100 subunit;Nuclear factor NF-kappa-B p52 subunit	NFKB2
0.187274	0.115195	0.259353	17.3326	5.52798	5.37e-05	0.000269769	1.87013	0.000896872	0.00309297	X5aza - untr	A0A087WZ32	Pleckstrin homology domain-containing family A member 2	PLEKHA2
0.187195	0.0947399	0.27965	16.824	4.30785	0.000594711	0.00158243	-0.544572	0.00500095	0.0203689	X5aza - untr	Q86Y56-2	Dynein assembly factor 5, axonemal	DNAAF5
0.187176	0.127644	0.246708	18.7343	6.68954	6.5e-06	6.88e-05	3.99923	0.000125745	0.000433811	X5aza - untr	Q96GM8	Target of EGR1 protein 1	TOE1
0.187153	-0.0357816	0.410088	16.0997	1.78614	0.0938857	0.116309	-5.39952	0.0662069	0.311961	X5aza - untr	Q92793	CREB-binding protein	CREBBP
0.187105	0.113545	0.260665	18.8193	5.41177	6.7e-05	0.00031251	1.64713	0.00106443	0.00369694	X5aza - untr	Q96A72	Protein mago nashi homolog 2;Protein mago nashi homolog	MAGOHB;MAGOH
0.187047	0.125288	0.248805	17.1473	6.44393	1e-05	8.76e-05	3.56471	0.000192565	0.000680579	X5aza - untr	Q96GD0	Pyridoxal phosphate phosphatase	PDXP
0.187031	0.105645	0.268418	17.5205	4.88943	0.00018513	0.000642521	0.624982	0.00225779	0.00700748	X5aza - untr	H3BQZ9	Adenine phosphoribosyltransferase	APRT
0.186951	0.0829618	0.29094	17.2607	3.82505	0.00160094	0.00355232	-1.53013	0.00918713	0.0464916	X5aza - untr	I3L4H1	Phosphatidylinositol transfer protein alpha isoform	PITPNA
0.186776	0.077767	0.295785	18.0863	3.64549	0.00232063	0.00484932	-1.8973	0.011416	0.0483842	X5aza - untr	Q8NDX6	Zinc finger protein 740	ZNF740
0.186662	0.0658267	0.307498	18.0501	3.28669	0.00487817	0.0090191	-2.62699	0.0171443	0.0735252	X5aza - untr	A4D1E9	GTP-binding protein 10	GTPBP10
0.186634	0.0316967	0.341571	16.3437	2.5629	0.0213775	0.0316744	-4.04864	0.0347895	0.171124	X5aza - untr	H0Y8C3	Mitochondrial carrier homolog 1	MTCH1
0.186604	0.11863	0.254578	18.0593	5.84084	2.99e-05	0.000178668	2.46178	0.000538083	0.00238736	X5aza - untr	Q08752	Peptidyl-prolyl cis-trans isomerase D	PPID
0.186556	-0.0192175	0.39233	18.8189	1.92893	0.0724828	0.0922798	-5.17163	0.0593167	0.295378	X5aza - untr	Q5VTU8	ATP synthase subunit epsilon-like protein, mitochondrial;ATP synthase subunit epsilon, mitochondrial	ATP5EP2;ATP5E
0.186401	0.111778	0.261024	19.2487	5.31465	8.08e-05	0.00035573	1.45947	0.00122353	0.00369694	X5aza - untr	E7EVX8	U4/U6 small nuclear ribonucleoprotein Prp31	PRPF31
0.18636	0.0877458	0.284975	22.8699	4.02077	0.00106972	0.0025189	-1.12983	0.00717447	0.0289606	X5aza - untr	P14618	Pyruvate kinase PKM;Pyruvate kinase	PKM
0.186348	0.10796	0.264736	16.4626	5.05794	0.00013292	0.00050889	0.958074	0.00179235	0.00657093	X5aza - untr	Q9BUL5-4	PHD finger protein 23	PHF23
0.186123	0.0260415	0.346205	16.554	2.47375	0.0255262	0.0370815	-4.21552	0.0377467	0.171124	X5aza - untr	F5GYJ5	Succinate dehydrogenase assembly factor 2, mitochondrial	SDHAF2
0.186098	0.036429	0.335768	20.3993	2.64549	0.0181159	0.0274533	-3.89199	0.0322387	0.137562	X5aza - untr	Q9Y697-2	Cysteine desulfurase, mitochondrial	NFS1
0.185971	0.112608	0.259335	18.7335	5.3934	6.94e-05	0.000320417	1.61171	0.00109376	0.00369694	X5aza - untr	Q9NYB0	Telomeric repeat-binding factor 2-interacting protein 1	TERF2IP
0.185935	0.0543717	0.317498	15.0549	3.00693	0.00868445	0.0148923	-3.18754	0.0230186	0.0953117	X5aza - untr	P83369	U7 snRNA-associated Sm-like protein LSm11	LSM11
0.185696	0.0720153	0.299376	16.1557	3.47547	0.0033001	0.00651652	-2.24407	0.0139235	0.0677509	X5aza - untr	Q16878	Cysteine dioxygenase type 1	CDO1
0.185674	0.0366561	0.334693	14.9008	2.651	0.0179164	0.0272285	-3.88148	0.0320758	0.137562	X5aza - untr	B4DVF4	3-ketoacyl-CoA thiolase, peroxisomal	ACAA1
0.185646	0.107908	0.263385	14.6433	5.08096	0.00012707	0.000492995	1.00335	0.00173471	0.00580975	X5aza - untr	B4DSN5	Tyrosine-protein phosphatase non-receptor type;Tyrosine-protein phosphatase non-receptor type 1	PTPN1
0.185592	0.0981229	0.273061	16.7682	4.51441	0.000391402	0.00115504	-0.126125	0.00382512	0.0153395	X5aza - untr	O60244	Mediator of RNA polymerase II transcription subunit 14	MED14
0.185503	0.0735079	0.297499	18.8342	3.5241	0.00298386	0.00596958	-2.14502	0.0131509	0.0677509	X5aza - untr	Q9NPD3	Exosome complex component RRP41	EXOSC4
0.185448	0.0227559	0.348139	17.383	2.42523	0.0280951	0.0403543	-4.3053	0.0393994	0.171124	X5aza - untr	P18859-2	ATP synthase-coupling factor 6, mitochondrial	ATP5J
0.185375	0.126712	0.244038	18.1225	6.72331	6.13e-06	6.62e-05	4.0583	0.000118287	0.000422962	X5aza - untr	O95630	STAM-binding protein	STAMBP
0.185349	0.0433136	0.327384	16.2179	2.77646	0.013904	0.0218697	-3.63999	0.0285623	0.0983022	X5aza - untr	P31947-2	14-3-3 protein sigma	SFN
0.185296	0.0960367	0.274555	18.9079	4.41682	0.000476706	0.00133872	-0.323469	0.00434494	0.0153395	X5aza - untr	Q9UFC0	Leucine-rich repeat and WD repeat-containing protein 1	LRWD1
0.185288	0.114294	0.256283	18.1304	5.55288	5.13e-05	0.000261446	1.91769	0.000863391	0.00309297	X5aza - untr	Q9UBW8	COP9 signalosome complex subunit 7a	COPS7A
0.185203	0.0818949	0.288511	17.0607	3.81427	0.00163698	0.00362474	-1.55219	0.00931248	0.0464916	X5aza - untr	F2Z3P9	NADH dehydrogenase [ubiquinone] 1 beta subcomplex subunit 4	NDUFB4
0.185159	0.104164	0.266154	19.1384	4.86391	0.000194713	0.000666365	0.574274	0.0023332	0.00700748	X5aza - untr	A0A024QZX5	Serpin B6	SERPINB6
0.185054	0.07076	0.299348	14.77	3.44487	0.00351604	0.00689179	-2.30632	0.0144222	0.0677509	X5aza - untr	P50416	Carnitine O-palmitoyltransferase 1, liver isoform	CPT1A
0.185016	0.0830835	0.286949	17.0444	3.86183	0.00148391	0.00330875	-1.45488	0.00876709	0.0464916	X5aza - untr	Q96IY1	Kinetochore-associated protein NSL1 homolog	NSL1
0.184805	0.125337	0.244272	18.6703	6.61196	7.45e-06	7.54e-05	3.86291	0.00014382	0.000433811	X5aza - untr	Q9UK59	Lariat debranching enzyme	DBR1
0.184647	0.079052	0.290241	14.3708	3.72046	0.00198719	0.00425845	-1.74407	0.0104489	0.0483842	X5aza - untr	P11216	Glycogen phosphorylase, brain form	PYGB
0.1846	-0.0341799	0.403381	22.3901	1.79524	0.0923721	0.114586	-5.38535	0.0657598	0.311961	X5aza - untr	P39748	Flap endonuclease 1	FEN1
0.184581	0.0471222	0.322041	18.4415	2.85701	0.0118026	0.0191201	-3.48305	0.026562	0.0983022	X5aza - untr	Q96IR7	4-hydroxyphenylpyruvate dioxygenase-like protein	HPDL
0.184563	0.0445027	0.324623	19.9126	2.80367	0.0131563	0.021013	-3.58712	0.0278811	0.0983022	X5aza - untr	P30837	Aldehyde dehydrogenase X, mitochondrial	ALDH1B1
0.184496	0.121392	0.247599	19.7453	6.22053	1.49e-05	0.000110802	3.16208	0.000278841	0.00102735	X5aza - untr	P52788	Spermine synthase	SMS
0.184399	-0.0266284	0.395427	17.4159	1.85916	0.0823258	0.103572	-5.28436	0.0626452	0.31196	X5aza - untr	A8MT70-3	Zinc finger B-box domain-containing protein 1	ZBBX
0.18438	0.100036	0.268724	18.5205	4.65112	0.000297409	0.000922865	0.149097	0.0031576	0.0146649	X5aza - untr	Q8TF68	Zinc finger protein 384	ZNF384
0.184259	0.101928	0.26659	16.2456	4.76172	0.000238487	0.000773872	0.370628	0.00268853	0.00996577	X5aza - untr	J3KPZ4	Nuclear nucleic acid-binding protein C1D	C1D
0.184232	0.115991	0.252473	17.9437	5.74405	3.58e-05	0.00020364	2.28012	0.000632878	0.00238736	X5aza - untr	O60563	Cyclin-T1	CCNT1
0.184186	0.0330901	0.335282	19.7165	2.59359	0.0201048	0.0299974	-3.99065	0.0338177	0.148337	X5aza - untr	P29372-5	DNA-3-methyladenine glycosylase	MPG
0.184168	0.0953149	0.27302	20.1213	4.41001	0.000483326	0.00135137	-0.337264	0.0043824	0.0153395	X5aza - untr	Q9H9B1	Histone-lysine N-methyltransferase EHMT1	EHMT1
0.184068	0.100492	0.267644	18.2858	4.68591	0.000277415	0.000875282	0.218901	0.0030014	0.0146649	X5aza - untr	Q7Z2E3	Aprataxin	APTX
0.184017	0.0999013	0.268134	17.3165	4.65454	0.000295381	0.000918331	0.15596	0.00314204	0.0146649	X5aza - untr	Q13257	Mitotic spindle assembly checkpoint protein MAD2A	MAD2L1
0.184	0.102348	0.265651	15.4413	4.79455	0.000223417	0.00073927	0.436164	0.00256898	0.00996577	X5aza - untr	A6NHT5	Homeobox protein HMX3	HMX3
0.183999	0.11074	0.257257	18.0672	5.34384	7.64e-05	0.000342457	1.51599	0.0011747	0.00369694	X5aza - untr	Q5T653	39S ribosomal protein L2, mitochondrial	MRPL2
0.183978	0.10815	0.259806	18.103	5.16217	0.000108474	0.00044122	1.16257	0.00154416	0.00580975	X5aza - untr	C9JYM0	Ribonuclease P protein subunit p20	POP7
0.183933	0.0398518	0.328015	16.3973	2.71612	0.0157113	0.0242287	-3.75661	0.0301768	0.115043	X5aza - untr	Q9H2W6	39S ribosomal protein L46, mitochondrial	MRPL46
0.183866	-0.0609644	0.428697	14.1298	1.59784	0.130502	0.156182	-5.68218	0.075998	0.374429	X5aza - untr	A0A087WZG9	Retrotransposon-derived protein PEG10	PEG10
0.183843	0.130355	0.237331	19.8579	7.31281	2.26e-06	3.9e-05	5.06339	3.94e-05	0.000141442	X5aza - untr	Q9Y3A5	Ribosome maturation protein SBDS	SBDS
0.1837	0.10324	0.264159	18.3545	4.85769	0.000197125	0.000670408	0.561907	0.00235172	0.00700748	X5aza - untr	Q9P021	Cysteine-rich PDZ-binding protein	CRIPT
0.18365	0.116516	0.250783	18.2776	5.82031	3.1e-05	0.000184227	2.42335	0.000557431	0.00238736	X5aza - untr	P42771	Cyclin-dependent kinase inhibitor 2A	CDKN2A
0.183636	0.0172344	0.350037	14.0001	2.348	0.0326948	0.0458273	-4.44658	0.0420867	0.171124	X5aza - untr	Q9UIJ7	GTP:AMP phosphotransferase AK3, mitochondrial	AK3
0.183629	0.017592	0.349666	16.2071	2.35306	0.0323726	0.0454955	-4.43737	0.0419084	0.171124	X5aza - untr	Q15654	Thyroid receptor-interacting protein 6	TRIP6
0.183623	0.122149	0.245097	19.9111	6.35523	1.17e-05	9.66e-05	3.4057	0.000223596	0.000680579	X5aza - untr	A0A7P0T8N8	Transcription elongation regulator 1	TCERG1
0.183583	0.103028	0.264138	16.93	4.84883	0.000200614	0.00067856	0.544282	0.00237819	0.00700748	X5aza - untr	F5GZ90	Denticleless protein homolog	DTL
0.183528	-0.128057	0.495112	12.9816	1.2532	0.228927	0.259207	-6.13864	0.0959192	0.475623	X5aza - untr	E7EW05	Protein SDA1 homolog	SDAD1
0.183423	0.0853416	0.281505	15.6699	3.9789	0.00116589	0.00270348	-1.21542	0.00755538	0.0308339	X5aza - untr	Q96GK7	Fumarylacetoacetate hydrolase domain-containing protein 2A	FAHD2A
0.183388	0.0685141	0.298262	16.4199	3.39662	0.00388552	0.00751451	-2.40434	0.0152276	0.0677509	X5aza - untr	Q9NVW2-2	E3 ubiquitin-protein ligase RLIM	RLIM
0.183285	0.0754943	0.291076	19.3036	3.61778	0.00245765	0.00505623	-1.9539	0.0117847	0.0483842	X5aza - untr	Q9Y657	Spindlin-1	SPIN1
0.183118	0.111854	0.254382	16.9145	5.4671	6.03e-05	0.000292738	1.75351	0.00098229	0.00321516	X5aza - untr	E7EN86	Zinc finger protein 143;Zinc finger protein 76	ZNF143;ZNF76
0.183013	0.124817	0.241209	17.7865	6.69095	6.49e-06	6.88e-05	4.00171	0.000125427	0.000433811	X5aza - untr	O94782	Ubiquitin carboxyl-terminal hydrolase 1	USP1
0.182826	0.10193	0.263721	18.1828	4.80851	0.000217309	0.000725046	0.463995	0.00251902	0.00996577	X5aza - untr	A0A0A0MSL3	Ubiquitin-conjugating enzyme E2 variant 1;Ubiquitin-conjugating enzyme E2 variant 2	UBE2V1;TMEM189-UBE2V1;UBE2V2
0.182811	0.108174	0.257448	17.8779	5.21128	9.86e-05	0.000412139	1.2585	0.00143447	0.00580975	X5aza - untr	Q9C0B1	Alpha-ketoglutarate-dependent dioxygenase FTO	FTO
0.182701	0.0563382	0.309064	18.8615	3.07623	0.00753152	0.013091	-3.04968	0.0214569	0.0953117	X5aza - untr	P28838-2	Cytosol aminopeptidase	LAP3
0.182547	0.107649	0.257446	17.3894	5.1856	0.000103648	0.000426372	1.20838	0.00149127	0.00580975	X5aza - untr	Q96EZ8-3	Microspherule protein 1	MCRS1
0.18245	0.133814	0.231086	19.5096	7.98148	7.7e-07	2.17e-05	6.14444	9.69e-06	3.21e-05	X5aza - untr	A0A0A0MTH9	TATA-binding protein-associated factor 172	BTAF1
0.182384	0.110419	0.254348	18.5783	5.39218	6.96e-05	0.000320699	1.60937	0.00109571	0.00369694	X5aza - untr	P42224	Signal transducer and activator of transcription 1-alpha/beta;Signal transducer and activator of transcription	STAT1
0.182375	0.116088	0.248662	18.5998	5.85374	2.92e-05	0.000175099	2.48591	0.000526263	0.0019683	X5aza - untr	P51452	Dual specificity protein phosphatase 3	DUSP3
0.182303	0.0600954	0.304511	18.8145	3.17389	0.00615838	0.0110346	-2.85419	0.0193747	0.0874053	X5aza - untr	F8VQE1	LIM domain and actin-binding protein 1	LIMA1
0.182286	0.0654734	0.299099	17.2219	3.32017	0.00455169	0.00854747	-2.55928	0.016549	0.0677509	X5aza - untr	Q9NPE2	Neugrin	NGRN
0.182037	0.110838	0.253236	18.5459	5.4398	6.35e-05	0.000302965	1.70107	0.00102194	0.00321516	X5aza - untr	P23921	Ribonucleoside-diphosphate reductase large subunit	RRM1
0.181982	0.081712	0.282252	15.4286	3.86149	0.00148496	0.00330878	-1.45558	0.00877095	0.0464916	X5aza - untr	Q8IX21	Protein FAM178A	FAM178A
0.181933	0.0538436	0.310022	12.8008	3.02201	0.00841976	0.0144851	-3.15762	0.0226746	0.0953117	X5aza - untr	F5GXB9	Anaphase-promoting complex subunit 15	ANAPC15
0.181932	0.0589412	0.304923	18.236	3.14727	0.00650611	0.0115604	-2.90761	0.0199261	0.0874053	X5aza - untr	Q9Y617-2	Phosphoserine aminotransferase	PSAT1
0.181929	0.0483642	0.315494	14.9151	2.89806	0.010854	0.0178276	-3.40255	0.0255681	0.0953117	X5aza - untr	H7C171	INO80 complex subunit B	INO80B;INO80B-WBP1
0.181915	0.109224	0.254606	19.9308	5.32457	7.92e-05	0.000349969	1.4787	0.00120684	0.00369694	X5aza - untr	P49711	Transcriptional repressor CTCF	CTCF
0.181829	0.0611303	0.302528	19.7167	3.20522	0.00577272	0.0104432	-2.79124	0.0187359	0.0874053	X5aza - untr	P35244	Replication protein A 14 kDa subunit	RPA3
0.181793	0.0787362	0.284849	21.2035	3.75317	0.00185724	0.00399877	-1.67718	0.0100415	0.0483842	X5aza - untr	P20585	DNA mismatch repair protein Msh3	MSH3
0.181634	0.0850616	0.278206	17.7184	4.00167	0.00111255	0.00260821	-1.16887	0.00734641	0.0308339	X5aza - untr	P12429	Annexin A3;Annexin	ANXA3
0.181618	0.10071	0.262526	22.0774	4.77601	0.000231803	0.000762836	0.399165	0.00263615	0.00996577	X5aza - untr	P04075	Fructose-bisphosphate aldolase A;Fructose-bisphosphate aldolase	ALDOA
0.18154	0.110397	0.252683	16.9785	5.4292	6.48e-05	0.000305848	1.68068	0.00103753	0.00321516	X5aza - untr	Q9NVM6	DnaJ homolog subfamily C member 17	DNAJC17
0.181495	0.114716	0.248274	17.5381	5.78258	3.33e-05	0.000193308	2.35259	0.000594064	0.00238736	X5aza - untr	A6NF51	3(2),5-bisphosphate nucleotidase 1	BPNT1
0.181492	0.110541	0.252443	19.4803	5.4425	6.32e-05	0.0003022	1.70625	0.001018	0.00321516	X5aza - untr	Q9GZL7	Ribosome biogenesis protein WDR12	WDR12
0.181464	0.0571708	0.305758	14.0829	3.10627	0.0070797	0.0124274	-2.98967	0.0207959	0.0953117	X5aza - untr	O75376	Nuclear receptor corepressor 1	NCOR1
0.181452	0.0987561	0.264148	16.7714	4.66846	0.000287262	0.000901011	0.183911	0.00307912	0.0146649	X5aza - untr	Q14677	Clathrin interactor 1	CLINT1
0.181426	0.0606928	0.30216	15.3539	3.1972	0.00586914	0.0105817	-2.80737	0.0188984	0.0874053	X5aza - untr	Q16831	Uridine phosphorylase 1	UPP1
0.181308	0.119452	0.243163	17.5458	6.23645	1.45e-05	0.000108457	3.19101	0.000271343	0.000832875	X5aza - untr	O75152	Zinc finger CCCH domain-containing protein 11A	ZC3H11A
0.181274	0.0781454	0.284402	22.0265	3.73985	0.00190909	0.0041037	-1.70442	0.0102063	0.0483842	X5aza - untr	Q15365	Poly(rC)-binding protein 1	PCBP1
0.181267	0.110006	0.252529	15.7926	5.41205	6.7e-05	0.00031251	1.64766	0.00106399	0.00369694	X5aza - untr	Q8NDX5-2	Polyhomeotic-like protein 3	PHC3
0.181206	0.100143	0.262268	16.9998	4.75609	0.000241177	0.000780359	0.35937	0.00270932	0.00996577	X5aza - untr	Q99958	Forkhead box protein C2	FOXC2
0.181076	0.119524	0.242629	16.4504	6.25913	1.39e-05	0.000106222	3.23215	0.000261634	0.000779932	X5aza - untr	H9KV28	Protein diaphanous homolog 1	DIAPH1
0.180995	0.115228	0.246761	18.0825	5.85542	2.91e-05	0.000174886	2.48904	0.000524817	0.0019683	X5aza - untr	Q9Y4E8-2	Ubiquitin carboxyl-terminal hydrolase 15	USP15
0.180991	0.0350219	0.32696	16.2829	2.63811	0.0183867	0.0277583	-3.90607	0.0324576	0.137562	X5aza - untr	Q92572	AP-3 complex subunit sigma-1	AP3S1
0.180944	0.0287841	0.333105	19.451	2.53012	0.022822	0.0335965	-4.11028	0.0358644	0.171124	X5aza - untr	P38117	Electron transfer flavoprotein subunit beta	ETFB
0.180893	0.105278	0.256508	18.5194	5.0899	0.000124871	0.000488022	1.02091	0.00171322	0.00580975	X5aza - untr	C9J384	Protein CMSS1	CMSS1
0.180464	0.101124	0.259803	18.5431	4.83945	0.000204377	0.000689098	0.525616	0.00241017	0.00996577	X5aza - untr	Q16763	Ubiquitin-conjugating enzyme E2 S	UBE2S
0.180245	0.089446	0.271043	19.144	4.22357	0.000706122	0.0018189	-0.716012	0.00557167	0.0210713	X5aza - untr	G3V529	ATP-dependent RNA helicase DDX24	DDX24
0.180195	0.0853039	0.275086	17.3311	4.04031	0.00102764	0.00245052	-1.0899	0.00701014	0.0257284	X5aza - untr	P33552	Cyclin-dependent kinases regulatory subunit 2	CKS2
0.180121	0.104673	0.25557	19.3754	5.07937	0.000127466	0.000493332	1.00022	0.00173856	0.00580975	X5aza - untr	Q04446	1,4-alpha-glucan-branching enzyme	GBE1
0.180114	0.0936125	0.266615	23.6878	4.43019	0.000463984	0.00130644	-0.296406	0.00427185	0.0153395	X5aza - untr	P08238	Heat shock protein HSP 90-beta	HSP90AB1
0.180012	0.0565757	0.303449	18.3393	3.10281	0.00713038	0.0125026	-2.9966	0.0208716	0.0953117	X5aza - untr	Q96I51-3	Williams-Beuren syndrome chromosomal region 16 protein	WBSCR16
0.179992	0.114807	0.245177	16.8999	5.87493	2.81e-05	0.000171259	2.52548	0.000508129	0.0019683	X5aza - untr	Q5VW32-2	BRO1 domain-containing protein BROX	BROX
0.17992	0.0783395	0.2815	21.2855	3.76848	0.00179938	0.00390579	-1.64586	0.00985583	0.0464916	X5aza - untr	Q15029-2	116 kDa U5 small nuclear ribonucleoprotein component	EFTUD2
0.179894	0.058944	0.300845	15.0699	3.16452	0.0062787	0.0112125	-2.87302	0.019568	0.0874053	X5aza - untr	P43360	Melanoma-associated antigen 6;Melanoma-associated antigen 2	MAGEA6;MAGEA2
0.179864	0.122882	0.236847	18.0541	6.71588	6.21e-06	6.66e-05	4.04532	0.000119898	0.000422962	X5aza - untr	Q9UL15	BAG family molecular chaperone regulator 5	BAG5
0.179769	0.0969657	0.262572	19.3273	4.61917	0.000317069	0.000970662	0.0849156	0.00330627	0.0153395	X5aza - untr	Q96KB5	Lymphokine-activated killer T-cell-originated protein kinase	PBK
0.179755	0.0707964	0.288713	14.6908	3.51008	0.00307178	0.00613011	-2.17359	0.0133711	0.0677509	X5aza - untr	Q9UDW1-2	Cytochrome b-c1 complex subunit 9	UQCR10
0.179367	0.062329	0.296404	18.709	3.26072	0.00514728	0.00944645	-2.67942	0.0176314	0.0874053	X5aza - untr	P67775	Serine/threonine-protein phosphatase 2A catalytic subunit alpha isoform;Serine/threonine-protein phosphatase 2A catalytic subunit beta isoform	PPP2CA;PPP2CB
0.179351	0.10417	0.254532	20.4209	5.07566	0.000128392	0.000496104	0.992937	0.00174752	0.00580975	X5aza - untr	P06493	Cyclin-dependent kinase 1	CDK1;CDC2
0.17934	0.102335	0.256345	19.8572	4.95512	0.000162636	0.00058877	0.755181	0.00206835	0.00700748	X5aza - untr	Q9Y232-2	Chromodomain Y-like protein	CDYL
0.179335	0.0437039	0.314966	21.9193	2.81321	0.0129035	0.0206417	-3.56854	0.0276434	0.0983022	X5aza - untr	Q9P258	Protein RCC2	RCC2
0.179227	0.0897127	0.268741	21.8989	4.25999	0.000655584	0.0017088	-0.641893	0.00532086	0.0210713	X5aza - untr	Q14566	DNA replication licensing factor MCM6	MCM6
0.1792	0.0590001	0.299401	15.2248	3.17198	0.00618275	0.0110659	-2.85804	0.0194141	0.0874053	X5aza - untr	U3KPY1	DNA-directed RNA polymerases I, II, and III subunit RPABC2	POLR2F
0.179105	0.078416	0.279794	16.7057	3.78462	0.00174035	0.00380873	-1.61284	0.00966227	0.0464916	X5aza - untr	P17931	Galectin-3;Galectin	LGALS3
0.179091	0.101222	0.25696	16.4004	4.89335	0.0001837	0.000640341	0.632775	0.00224627	0.00700748	X5aza - untr	S4R360	39S ribosomal protein L42, mitochondrial	MRPL42
0.17898	0.0833634	0.274598	20.3586	3.9826	0.00115705	0.00268688	-1.20785	0.00752121	0.0308339	X5aza - untr	Q13148	TAR DNA-binding protein 43	TARDBP;TDP43
0.178946	0.046623	0.31127	19.1995	2.87729	0.0113242	0.0184293	-3.44332	0.0260663	0.0983022	X5aza - untr	Q9NYK5-2	39S ribosomal protein L39, mitochondrial	MRPL39
0.178938	0.106229	0.251647	21.725	5.23614	9.4e-05	0.000397983	1.30695	0.00138065	0.00580975	X5aza - untr	Q9BXP5-4	Serrate RNA effector molecule homolog	SRRT
0.178932	0.0663217	0.291543	18.9974	3.3807	0.00401575	0.00771962	-2.43665	0.0154983	0.0677509	X5aza - untr	O95251-4	Histone acetyltransferase KAT7;Histone acetyltransferase	KAT7
0.178908	0.0982514	0.259565	17.7228	4.7194	0.000259472	0.000826015	0.285989	0.00285567	0.0146649	X5aza - untr	P53582	Methionine aminopeptidase 1	METAP1
0.178726	0.0756203	0.281832	17.4785	3.6881	0.00212479	0.00450494	-1.81024	0.0108608	0.0483842	X5aza - untr	Q5TDE7	E3 ubiquitin-protein ligase RNF220	RNF220
0.178669	0.0555529	0.301785	18.1508	3.08767	0.00735615	0.0128351	-3.02683	0.0212039	0.0953117	X5aza - untr	Q9NYY8	FAST kinase domain-containing protein 2	FASTKD2
0.178566	0.0736192	0.283512	20.6156	3.62015	0.0024456	0.00504179	-1.94905	0.0117529	0.0483842	X5aza - untr	Q9Y383	Putative RNA-binding protein Luc7-like 2;UPF0562 protein C7orf55	LUC7L2;C7orf55
0.178537	0.0651653	0.291909	16.3645	3.35059	0.00427404	0.00812321	-2.4977	0.0160169	0.0677509	X5aza - untr	Q9UKI8-5	Serine/threonine-protein kinase tousled-like 1	TLK1
0.178466	0.0824534	0.274478	19.4935	3.9548	0.00122517	0.00281842	-1.2647	0.00777981	0.0308339	X5aza - untr	Q7Z2W9	39S ribosomal protein L21, mitochondrial	MRPL21
0.178461	0.104623	0.252299	19.7447	5.14232	0.000112744	0.000455346	1.12372	0.00158973	0.00580975	X5aza - untr	F8VXG7	Protein SCAF11	SCAF11
0.178311	0.0666344	0.289988	17.8029	3.39714	0.00388137	0.00751104	-2.40329	0.0152188	0.0677509	X5aza - untr	P82914	28S ribosomal protein S15, mitochondrial	MRPS15
0.178264	-0.0643322	0.420861	16.4965	1.56342	0.138377	0.164375	-5.73146	0.0778856	0.407722	X5aza - untr	A0A7P0T8M5	UPF0688 protein C1orf174	C1orf174
0.178213	0.107055	0.249371	16.9134	5.32858	7.86e-05	0.000347766	1.48645	0.00120013	0.00369694	X5aza - untr	Q96EH3	Mitochondrial assembly of ribosomal large subunit protein 1	MALSU1
0.178196	0.0246435	0.331748	20.0953	2.4691	0.0257625	0.0373737	-4.22416	0.0379039	0.171124	X5aza - untr	O75390	Citrate synthase, mitochondrial;Citrate synthase	CS
0.178125	0.0447189	0.311532	17.5717	2.84084	0.012198	0.019651	-3.51466	0.0269595	0.0983022	X5aza - untr	Q8NE86-3	Calcium uniporter protein, mitochondrial	MCU
0.178103	0.0932865	0.26292	18.0311	4.46773	0.000430064	0.00123711	-0.220435	0.00406965	0.0153395	X5aza - untr	Q6RFH5-2	WD repeat-containing protein 74	WDR74
0.178012	0.0802839	0.275739	17.5054	3.8755	0.00144266	0.00323644	-1.42692	0.00861402	0.0464916	X5aza - untr	Q9BYD1	39S ribosomal protein L13, mitochondrial	MRPL13
0.178003	0.0532249	0.302782	19.4593	3.03519	0.00819476	0.0141346	-3.13142	0.0223757	0.0953117	X5aza - untr	Q9BXS6-4	Nucleolar and spindle-associated protein 1	NUSAP1
0.177933	0.103903	0.251963	19.4582	5.1138	0.000119183	0.000472147	1.06783	0.00165635	0.00580975	X5aza - untr	Q05048	Cleavage stimulation factor subunit 1	CSTF1
0.177855	0.10315	0.252559	17.2511	5.06544	0.000130982	0.000502676	0.972846	0.00177307	0.00657093	X5aza - untr	P46926	Glucosamine-6-phosphate isomerase 1;Glucosamine-6-phosphate isomerase	GNPDA1
0.177798	0.103385	0.252211	19.4017	5.08365	0.000126405	0.000491894	1.00863	0.00172824	0.00580975	X5aza - untr	Q96HA7	Tonsoku-like protein	TONSL
0.177692	0.0877011	0.267683	16.5639	4.20113	0.000739234	0.00187629	-0.76173	0.00572909	0.0257284	X5aza - untr	F8VVT7	Charged multivesicular body protein 1a	CHMP1A
0.177681	0.1119	0.243462	20.2187	5.74692	3.56e-05	0.000203274	2.28554	0.000629933	0.00238736	X5aza - untr	P50395	Rab GDP dissociation inhibitor beta	GDI2
0.17767	0.0422793	0.313062	19.7746	2.79204	0.0134709	0.0213108	-3.60973	0.0281715	0.0983022	X5aza - untr	P11310-2	Medium-chain specific acyl-CoA dehydrogenase, mitochondrial	ACADM
0.177584	0.00721537	0.347952	21.3109	2.21774	0.0420903	0.0571404	-4.67991	0.0469713	0.206753	X5aza - untr	H0YFD6	Trifunctional enzyme subunit alpha, mitochondrial;Long-chain enoyl-CoA hydratase;Long chain 3-hydroxyacyl-CoA dehydrogenase	HADHA
0.177559	-0.0107141	0.365832	15.6868	2.00656	0.0627874	0.0812827	-5.04329	0.0557919	0.240601	X5aza - untr	Q96BH1	E3 ubiquitin-protein ligase RNF25	RNF25
0.177543	0.0927384	0.262347	19.4666	4.45432	0.000441877	0.00126264	-0.247557	0.00414132	0.0153395	X5aza - untr	Q14157-4	Ubiquitin-associated protein 2-like	UBAP2L
0.177408	0.0443216	0.310495	15.6833	2.8362	0.0123138	0.0197776	-3.52372	0.0270739	0.0983022	X5aza - untr	B4DMI0	Protein FAM172A	FAM172A
0.177402	0.0630731	0.291731	14.5069	3.30141	0.00473188	0.00882014	-2.59724	0.0168814	0.0677509	X5aza - untr	F5GXF0	Nuclear receptor subfamily 4 group A member 1	NR4A1
0.177394	0.101277	0.253512	17.825	4.95852	0.000161549	0.000585499	0.761922	0.00205872	0.00700748	X5aza - untr	Q96G46	tRNA-dihydrouridine(47) synthase [NAD(P)(+)]-like	DUS3L
0.177264	0.0949859	0.259543	19.4416	4.58387	0.000340346	0.00103105	0.0139032	0.00347628	0.0153395	X5aza - untr	P31939-2	Bifunctional purine biosynthesis protein PURH;Phosphoribosylaminoimidazolecarboxamide formyltransferase;IMP cyclohydrolase	ATIC
0.177223	0.100578	0.253868	18.0857	4.91963	0.000174413	0.00061878	0.684905	0.00216981	0.00700748	X5aza - untr	Q9UDY4	DnaJ homolog subfamily B member 4	DNAJB4
0.177137	0.109742	0.244533	19.8719	5.59209	4.76e-05	0.00025081	1.99241	0.000812006	0.00309297	X5aza - untr	Q5T8P6-2	RNA-binding protein 26	RBM26
0.177105	-0.0147254	0.368935	17.5955	1.96431	0.0679075	0.08701	-5.11351	0.0576729	0.295378	X5aza - untr	D6REB4	Polyadenylate-binding protein-interacting protein 1	PAIP1
0.17704	0.0181669	0.335913	20.5313	2.37093	0.0312599	0.044165	-4.40485	0.041282	0.171124	X5aza - untr	Q9P015	39S ribosomal protein L15, mitochondrial	MRPL15
0.176999	0.100307	0.253692	15.562	4.91039	0.000177625	0.000626	0.666569	0.00219659	0.00700748	X5aza - untr	A8MU39	Serine/threonine-protein phosphatase;Serine/threonine-protein phosphatase 5	PPP5C
0.176897	0.0954997	0.258293	17.9985	4.62391	0.000314072	0.00096426	0.0944379	0.00328384	0.0153395	X5aza - untr	G8JLB3	tRNA pseudouridine synthase;tRNA pseudouridine synthase A, mitochondrial	PUS1
0.176857	0.110113	0.2436	20.2786	5.63779	4.37e-05	0.000233438	2.07926	0.000754297	0.00286519	X5aza - untr	Q16658	Fascin	FSCN1
0.176821	0.100486	0.253157	19.3836	4.92839	0.000171427	0.000610219	0.702263	0.00214457	0.00700748	X5aza - untr	Q9Y2W2	WW domain-binding protein 11	WBP11
0.176774	0.113512	0.240036	18.2112	5.94527	2.46e-05	0.000156705	2.65638	0.000450548	0.0019683	X5aza - untr	P42695	Condensin-2 complex subunit D3	NCAPD3
0.176758	0.10941	0.244105	18.6332	5.58411	4.83e-05	0.000252502	1.97722	0.000822324	0.00309297	X5aza - untr	Q9BRX5	DNA replication complex GINS protein PSF3	GINS3
0.176694	0.0694516	0.283937	16.8733	3.50552	0.00310096	0.00618063	-2.18288	0.0134432	0.0677509	X5aza - untr	Q8NFV4-4	Alpha/beta hydrolase domain-containing protein 11	ABHD11
0.176587	0.0767244	0.27645	15.7817	3.76229	0.00182254	0.00393999	-1.65852	0.00993062	0.0464916	X5aza - untr	P61086-2	Ubiquitin-conjugating enzyme E2 K	UBE2K
0.176555	0.0249549	0.328156	19.113	2.47786	0.0253189	0.0368162	-4.20787	0.0376079	0.171124	X5aza - untr	Q96I99	Succinyl-CoA ligase [GDP-forming] subunit beta, mitochondrial	SUCLG2
0.176388	-0.0889295	0.441705	14.2125	1.41449	0.177226	0.205402	-5.93554	0.0862675	0.407722	X5aza - untr	Q8IUE6	Histone H2A type 2-B	HIST2H2AB
0.176359	0.04248	0.310238	13.752	2.80274	0.0131813	0.0210323	-3.58894	0.0279043	0.0983022	X5aza - untr	Q9NWK9	Box C/D snoRNA protein 1	ZNHIT6
0.176114	0.0813579	0.27087	16.7193	3.95443	0.0012261	0.00281854	-1.26546	0.00778329	0.0308339	X5aza - untr	I3L0E3	28S ribosomal protein S17, mitochondrial	hCG_1984214;MRPS17
0.176037	0.0175465	0.334528	19.873	2.36318	0.0317376	0.0447212	-4.41896	0.0415531	0.171124	X5aza - untr	Q6YN16	Hydroxysteroid dehydrogenase-like protein 2	HSDL2
0.175908	0.0942635	0.257553	17.4745	4.58411	0.000340185	0.00103105	0.0143787	0.00347512	0.0153395	X5aza - untr	Q14781	Chromobox protein homolog 2	CBX2
0.175882	0.076317	0.275447	19.0059	3.75848	0.00183697	0.00396315	-1.66632	0.00997689	0.0464916	X5aza - untr	Q96Q11-2	CCA tRNA nucleotidyltransferase 1, mitochondrial	TRNT1
0.175852	0.0532303	0.298475	15.7775	3.05124	0.00792877	0.0137143	-3.09947	0.0220141	0.0953117	X5aza - untr	Q96ER9	Coiled-coil domain-containing protein 51	CCDC51
0.175849	0.118831	0.232867	18.8818	6.56182	8.13e-06	7.7e-05	3.77436	0.000156254	0.000614133	X5aza - untr	Q8WUB8-3	PHD finger protein 10	PHF10
0.175744	0.0360118	0.315476	14.8729	2.67597	0.0170377	0.0260294	-3.83373	0.0313414	0.137562	X5aza - untr	Q5VV87	Microsomal glutathione S-transferase 3	MGST3
0.175725	0.118309	0.23314	19.679	6.51174	8.88e-06	8.19e-05	3.68555	0.000171108	0.000614133	X5aza - untr	Q96GM5	SWI/SNF-related matrix-associated actin-dependent regulator of chromatin subfamily D member 1	SMARCD1
0.175689	0.0485419	0.302837	18.6921	2.93992	0.00996347	0.0166824	-3.32014	0.024575	0.0953117	X5aza - untr	K7ELC2	40S ribosomal protein S15	RPS15
0.175665	0.00757774	0.343752	21.7948	2.22355	0.0416224	0.0566016	-4.66964	0.0467458	0.206753	X5aza - untr	Q12931-2	Heat shock protein 75 kDa, mitochondrial	TRAP1
0.175605	-0.00665985	0.357871	20.6577	2.04989	0.0579021	0.0757726	-4.97036	0.0539302	0.240601	X5aza - untr	P43897	Elongation factor Ts, mitochondrial;Elongation factor Ts	TSFM
0.175393	0.0623219	0.288463	13.5766	3.30034	0.00474237	0.00882423	-2.5994	0.0169005	0.0677509	X5aza - untr	Q9HBM1	Kinetochore protein Spc25	SPC25
0.17526	0.105613	0.244906	16.0574	5.35404	7.49e-05	0.000339636	1.53571	0.00115784	0.00369694	X5aza - untr	A0A6Q8PGT8	E3 ubiquitin-protein ligase LRSAM1	LRSAM1
0.175237	0.109384	0.24109	17.0859	5.66173	4.17e-05	0.000227845	2.12464	0.000725757	0.00286519	X5aza - untr	P47712	Cytosolic phospholipase A2;Phospholipase A2;Lysophospholipase	PLA2G4A
0.175226	0.0567031	0.293748	15.2412	3.14553	0.0065295	0.0115955	-2.9111	0.0199624	0.0874053	X5aza - untr	A0A2R8YF61	Cyclin-dependent kinase 13	CDK13
0.175137	0.0948158	0.255459	18.8472	4.63921	0.000304586	0.000939152	0.125186	0.00321216	0.0146649	X5aza - untr	Q9H444	Charged multivesicular body protein 4b	CHMP4B
0.175114	0.0194809	0.330746	14.2016	2.39396	0.0298787	0.0423823	-4.36275	0.0404795	0.171124	X5aza - untr	Q13555	Calcium/calmodulin-dependent protein kinase type II subunit gamma;Calcium/calmodulin-dependent protein kinase type II subunit beta;Calcium/calmodulin-dependent protein kinase type II subunit alpha	CAMK2G;CAMK2B;CAMK2A
0.175021	0.072022	0.278019	16.6811	3.61539	0.00246986	0.00507156	-1.95879	0.0118168	0.0486519	X5aza - untr	Q9Y6V7	Probable ATP-dependent RNA helicase DDX49	DDX49
0.17496	0.021941	0.32798	17.4034	2.43271	0.0276836	0.0398709	-4.2915	0.0391427	0.171124	X5aza - untr	Q96SZ6-2	CDK5 regulatory subunit-associated protein 1	CDK5RAP1
0.174954	0.00325733	0.346651	15.126	2.168	0.0463006	0.0620907	-4.76725	0.0489734	0.240601	X5aza - untr	Q9Y5B6-2	PAX3- and PAX7-binding protein 1	PAXBP1
0.174927	0.0860196	0.263835	21.504	4.18616	0.000762201	0.0019254	-0.792247	0.0058426	0.0257284	X5aza - untr	Q8N3U4-2	Cohesin subunit SA-2	STAG2
0.174904	0.0636138	0.286194	20.9357	3.3438	0.0043345	0.00821369	-2.51145	0.0161349	0.0677509	X5aza - untr	Q15393	Splicing factor 3B subunit 3	SF3B3
0.174843	0.0985031	0.251183	16.738	4.87297	0.000191251	0.000657337	0.592296	0.0023063	0.00700748	X5aza - untr	A0A024R571	EH domain-containing protein 1	EHD1
0.174793	0.104596	0.244989	17.5153	5.29789	8.34e-05	0.000360923	1.42698	0.00125223	0.00580975	X5aza - untr	Q9BU76	Multiple myeloma tumor-associated protein 2	MMTAG2
0.174772	0.0972958	0.252249	17.1819	4.79954	0.000221214	0.000733475	0.446111	0.00255107	0.00996577	X5aza - untr	Q9H4Z3	Phosphorylated CTD-interacting factor 1	PCIF1
0.174749	0.0618955	0.287602	15.7041	3.29455	0.00479944	0.00891484	-2.61109	0.0170036	0.0677509	X5aza - untr	A0A0A0MTN9	NADPH:adrenodoxin oxidoreductase, mitochondrial	FDXR
0.174666	0.0474799	0.301853	13.2861	2.9219	0.0103377	0.0171739	-3.35565	0.0250006	0.0953117	X5aza - untr	O95801	Tetratricopeptide repeat protein 4	TTC4
0.174602	-0.000323703	0.349528	22.0395	2.1237	0.0503751	0.0670757	-4.84416	0.0508113	0.240601	X5aza - untr	P05165-2	Propionyl-CoA carboxylase alpha chain, mitochondrial	PCCA
0.17459	-0.129381	0.478561	14.6273	1.22204	0.24017	0.270403	-6.17561	0.0978169	0.475623	X5aza - untr	A0A0C4DGB9		PPA2
0.174583	0.0478364	0.301329	18.4227	2.93064	0.0101543	0.0169133	-3.33842	0.0247937	0.0953117	X5aza - untr	Q8NCN5	Pyruvate dehydrogenase phosphatase regulatory subunit, mitochondrial	PDPR
0.174546	0.082997	0.266095	20.5109	4.05652	0.000994015	0.00238935	-1.0568	0.0068752	0.0257284	X5aza - untr	Q15459	Splicing factor 3A subunit 1	SF3A1
0.174513	0.064232	0.284794	17.9517	3.36685	0.00413253	0.00791077	-2.46473	0.0157357	0.0677509	X5aza - untr	O00560-3	Syntenin-1	SDCBP
0.17443	0.0573114	0.291548	20.3573	3.16878	0.00622365	0.0111266	-2.86445	0.0194799	0.0874053	X5aza - untr	P49643	DNA primase large subunit	PRIM2
0.174205	0.0920614	0.256348	16.6009	4.51216	0.000393184	0.00115922	-0.130672	0.00383674	0.0153395	X5aza - untr	F5H2T0	Elongator complex protein 1	IKBKAP
0.174203	0.0505968	0.297808	18.3846	2.99856	0.008835	0.015118	-3.20415	0.0232107	0.0953117	X5aza - untr	A0A090HNM7	DNA repair protein complementing XP-G cells	ERCC5-201;BIVM-ERCC5;ERCC5
0.173974	0.0992371	0.248712	17.546	4.95273	0.000163401	0.00059087	0.750463	0.0020751	0.00700748	X5aza - untr	D6RBW1	Eukaryotic translation initiation factor 4E	EIF4E
0.173931	0.00813181	0.339731	19.46	2.23199	0.0409519	0.055795	-4.65471	0.0464191	0.206753	X5aza - untr	B4DLN1
0.17379	0.045392	0.302188	17.8828	2.87981	0.0112662	0.0183592	-3.43838	0.0260057	0.0953117	X5aza - untr	Q9BTL3	RNMT-activating mini protein	FAM103A1
0.173765	0.0858375	0.261693	17.7362	4.20469	0.000733882	0.00187131	-0.754482	0.005704	0.0210713	X5aza - untr	B0QZE2	Zinc finger MYND domain-containing protein 11	ZMYND11
0.173741	0.0544378	0.293044	14.0226	3.09847	0.0071944	0.0126011	-3.00527	0.0209666	0.0953117	X5aza - untr	Q8WVM8	Sec1 family domain-containing protein 1	SCFD1
0.173564	0.0818517	0.265276	19.0387	4.02652	0.00105717	0.00249855	-1.11809	0.00712598	0.0257284	X5aza - untr	Q01581	Hydroxymethylglutaryl-CoA synthase, cytoplasmic	HMGCS1
0.173535	0.0758077	0.271262	19.0347	3.77806	0.00176411	0.00385017	-1.62626	0.0097407	0.0464916	X5aza - untr	Q13084	39S ribosomal protein L28, mitochondrial	MRPL28
0.173494	0.0744338	0.272554	16.6795	3.72634	0.00196318	0.00421265	-1.73205	0.010375	0.0483842	X5aza - untr	O95619	YEATS domain-containing protein 4	YEATS4
0.173462	-0.0134615	0.360386	15.5731	1.97441	0.0666502	0.0855706	-5.0968	0.0572069	0.295378	X5aza - untr	Q7Z4G1-2	COMM domain-containing protein 6	COMMD6
0.173426	0.0283744	0.318477	15.1327	2.54383	0.0222066	0.0327509	-4.08453	0.0354128	0.171124	X5aza - untr	P08754	Guanine nucleotide-binding protein G(k) subunit alpha	GNAI3
0.173372	0.0462084	0.300535	14.8467	2.90077	0.010794	0.017769	-3.39722	0.0255033	0.0953117	X5aza - untr	Q14139	Ubiquitin conjugation factor E4 A	UBE4A
0.173279	0.0984737	0.248085	18.526	4.92844	0.000171409	0.000610219	0.702369	0.00214442	0.00700748	X5aza - untr	Q9BRT9	DNA replication complex GINS protein SLD5;DNA replication complex GINS protein SLD5, N-terminally processed;DNA replication complex GINS protein SLD5	GINS4
0.17325	0.0999149	0.246584	18.581	5.02644	0.000141376	0.00053443	0.896041	0.00187433	0.00657093	X5aza - untr	E7ETZ4	Basic leucine zipper and W2 domain-containing protein 2	BZW2
0.172876	0.0989029	0.246849	18.2608	4.97231	0.000157226	0.000572433	0.789186	0.00201998	0.00700748	X5aza - untr	E9PHA2	Condensin complex subunit 2	NCAPH
0.172857	0.0412207	0.304493	16.8361	2.79388	0.0134205	0.0212807	-3.60615	0.0281254	0.0983022	X5aza - untr	H3BU16	Hematological and neurological expressed 1-like protein	HN1L
0.172848	0.0797203	0.265976	18.064	3.94896	0.00124001	0.0028464	-1.27666	0.00783475	0.0308338	X5aza - untr	Q9BVC3	Sister chromatid cohesion protein DCC1	DSCC1
0.172816	-0.0043321	0.349965	14.3744	2.0756	0.0551702	0.0726127	-4.92668	0.052836	0.240601	X5aza - untr	R4GNB9	E3 ubiquitin-protein ligase TRIM11	TRIM11
0.17276	0.0939031	0.251618	16.0427	4.66122	0.000291456	0.000911861	0.169377	0.00311174	0.0146649	X5aza - untr	Q96FC9-4	Probable ATP-dependent RNA helicase DDX11;Putative ATP-dependent RNA helicase DDX11-like protein 8;Putative ATP-dependent RNA helicase DDX12	DDX11;DDX11L8;DDX12P
0.17259	-0.0619676	0.407147	18.7009	1.56554	0.137883	0.16397	-5.72845	0.0777686	0.407722	X5aza - untr	O00330-3	Pyruvate dehydrogenase protein X component, mitochondrial	PDHX
0.17251	0.0883871	0.256632	20.8762	4.36313	0.000531524	0.00144685	-0.43232	0.00464766	0.0203689	X5aza - untr	P22234	Multifunctional protein ADE2;Phosphoribosylaminoimidazole-succinocarboxamide synthase;Phosphoribosylaminoimidazole carboxylase	PAICS
0.172475	0.103878	0.241072	18.7259	5.34955	7.55e-05	0.000340158	1.52703	0.00116525	0.00369694	X5aza - untr	Q9NVX2	Notchless protein homolog 1	NLE1
0.172443	0.102003	0.242882	19.6146	5.20866	9.91e-05	0.000413154	1.25339	0.0014402	0.00580975	X5aza - untr	P61160	Actin-related protein 2	ACTR2
0.172414	0.0373458	0.307483	15.0748	2.71592	0.0157178	0.0242286	-3.757	0.0301823	0.115043	X5aza - untr	Q7Z3K6-4	Mesoderm induction early response protein 3	MIER3
0.17237	0.0831219	0.261617	16.7315	4.10923	0.000892148	0.00219294	-0.949147	0.00644487	0.0257284	X5aza - untr	Q96G74-3	OTU domain-containing protein 5	OTUD5
0.172342	-0.000615782	0.345299	20.3428	2.12006	0.0507239	0.0674277	-4.85044	0.0509634	0.240601	X5aza - untr	Q9HAV7	GrpE protein homolog 1, mitochondrial	GRPEL1
0.172292	0.0730987	0.271485	17.5972	3.69555	0.00209225	0.00444185	-1.79499	0.0107651	0.0483842	X5aza - untr	Q9UHV9	Prefoldin subunit 2	PFDN2
0.172288	0.0769653	0.267611	17.1962	3.84552	0.0015347	0.00341245	-1.48825	0.00895188	0.0464916	X5aza - untr	Q9UNE7-2	E3 ubiquitin-protein ligase CHIP	STUB1
0.172233	0.0782731	0.266192	18.9103	3.90006	0.00137142	0.00309466	-1.37667	0.00834313	0.0464916	X5aza - untr	P84077	ADP-ribosylation factor 1;ADP-ribosylation factor 3	ARF1;ARF3
0.172114	0.0804477	0.26378	16.6176	3.99488	0.0011282	0.00263907	-1.18275	0.00740842	0.0308338	X5aza - untr	H3BLU7	Aflatoxin B1 aldehyde reductase member 2	AKR7A2
0.171976	0.0911435	0.252809	17.4668	4.52667	0.000381854	0.00113419	-0.101389	0.00376223	0.0153395	X5aza - untr	Q8NEZ5-3	F-box only protein 22	FBXO22
0.171948	0.083818	0.260078	17.8247	4.15117	0.000818734	0.00204076	-0.863582	0.00611261	0.0257284	X5aza - untr	P47897	Glutamine--tRNA ligase	QARS
0.171771	0.109685	0.233857	18.1532	5.88648	2.75e-05	0.000168609	2.54701	0.0004984	0.0019683	X5aza - untr	P41229-2	Lysine-specific demethylase 5C;Lysine-specific demethylase 5D	KDM5C;KDM5D
0.171652	0.0313453	0.311959	17.1633	2.60296	0.0197309	0.0294981	-3.9729	0.0335286	0.148337	X5aza - untr	A0A0B4J2E5	Periodic tryptophan protein 2 homolog	PWP2
0.171616	-0.0327389	0.375971	14.4555	1.78678	0.09378	0.116242	-5.39854	0.0661758	0.31196	X5aza - untr	Q9Y605	MORF4 family-associated protein 1	MRFAP1
0.171614	0.0712286	0.271999	18.1078	3.6373	0.00236032	0.00490977	-1.91403	0.0115244	0.0483842	X5aza - untr	C9JA69	HMG box transcription factor BBX	BBX
0.171566	0.0679945	0.275138	16.7284	3.52442	0.00298188	0.00596958	-2.14437	0.013146	0.0677509	X5aza - untr	Q96ST2-2	Protein IWS1 homolog	IWS1
0.17156	0.0988323	0.244288	17.1434	5.01895	0.000143467	0.000537613	0.881271	0.00189409	0.00657093	X5aza - untr	Q9H9Y6-5	DNA-directed RNA polymerase I subunit RPA2	POLR1B
0.171537	0.0523354	0.290738	17.0649	3.06177	0.00775886	0.0134349	-3.07849	0.0217784	0.0953117	X5aza - untr	P23511-2	Nuclear transcription factor Y subunit alpha	NFYA
0.171434	0.102997	0.239871	18.3591	5.32971	7.85e-05	0.000347489	1.48865	0.00119823	0.00369694	X5aza - untr	Q9H9A6	Leucine-rich repeat-containing protein 40	LRRC40
0.17139	0.0753263	0.267454	18.5232	3.79597	0.00170003	0.0037333	-1.58963	0.00952753	0.0464916	X5aza - untr	A0A3B3IRI2	CTP synthase 1;CTP synthase	CTPS1
0.171363	0.0818794	0.260846	17.5036	4.07447	0.000958066	0.00232278	-1.02013	0.00672714	0.0257284	X5aza - untr	P62304	Small nuclear ribonucleoprotein E	SNRPE
0.171357	0.0813263	0.261388	17.4318	4.04956	0.00100831	0.00241165	-1.07101	0.006933	0.0257284	X5aza - untr	Q6PJP8	DNA cross-link repair 1A protein	DCLRE1A
0.171146	0.10212	0.240171	19.062	5.27538	8.71e-05	0.000374898	1.38328	0.00129816	0.00580975	X5aza - untr	P61158	Actin-related protein 3	ACTR3
0.171083	0.0558148	0.28635	18.468	3.15788	0.0063653	0.0113544	-2.88634	0.0197055	0.0874053	X5aza - untr	P07199	Major centromere autoantigen B	CENPB
0.171052	0.00365449	0.338449	18.0644	2.17408	0.0457655	0.0614504	-4.75662	0.0487231	0.240601	X5aza - untr	A0A0C4DG62	ADP-ribosylation factor-like protein 6-interacting protein 4	ARL6IP4
0.170899	0.0448123	0.296986	18.2658	2.88381	0.0111744	0.0182437	-3.43052	0.0259094	0.0953117	X5aza - untr	A0A096LPI6		C21orf33
0.170878	0.068468	0.273288	14.6963	3.5501	0.00282741	0.0056851	-2.09201	0.0127483	0.0677509	X5aza - untr	Q9H5U6-3	Zinc finger CCHC domain-containing protein 4	ZCCHC4
0.170828	0.0408445	0.300812	17.6018	2.79619	0.0133577	0.0212194	-3.60166	0.0280676	0.0983022	X5aza - untr	Q9BPW8	Protein NipSnap homolog 1	NIPSNAP1
0.170792	0.0608144	0.280769	17.6267	3.30416	0.00470503	0.00879073	-2.59168	0.0168325	0.0677509	X5aza - untr	P27144	Adenylate kinase 4, mitochondrial	AK4
0.170789	0.0903359	0.251241	15.7462	4.51664	0.00038965	0.00115175	-0.12163	0.00381365	0.0153395	X5aza - untr	Q9NV31	U3 small nucleolar ribonucleoprotein protein IMP3	IMP3
0.170714	0.094344	0.247085	19.1708	4.756	0.00024122	0.000780359	0.359192	0.00270965	0.00996577	X5aza - untr	Q14181	DNA polymerase alpha subunit B	POLA2
0.17066	0.109979	0.231341	18.5033	5.98374	2.3e-05	0.000148672	2.72769	0.000421138	0.00175178	X5aza - untr	F8WCF6	Actin-related protein 2/3 complex subunit 4	ARPC4-TTLL3;ARPC4
0.170609	0.0905466	0.25067	18.5349	4.5339	0.000376336	0.00111885	-0.0868083	0.0037254	0.0153395	X5aza - untr	Q13642-4	Four and a half LIM domains protein 1	FHL1
0.170595	0.0309697	0.310221	18.8376	2.59956	0.0198659	0.0296687	-3.97935	0.0336335	0.148337	X5aza - untr	P36873	Serine/threonine-protein phosphatase PP1-gamma catalytic subunit;Serine/threonine-protein phosphatase	PPP1CC
0.170534	0.0828904	0.258177	20.7929	4.13989	0.00083786	0.00208194	-0.886597	0.0062011	0.0257284	X5aza - untr	A0A286YF22	D-3-phosphoglycerate dehydrogenase	PHGDH
0.170425	0.0232831	0.317567	20.8403	2.4643	0.0260082	0.0376789	-4.23306	0.0380662	0.171124	X5aza - untr	P40937	Replication factor C subunit 5	RFC5
0.170408	0.0780525	0.262764	17.1507	3.92576	0.00130068	0.00295592	-1.3241	0.00806547	0.0464916	X5aza - untr	G3V167	Poly [ADP-ribose] polymerase 2	PARP2
0.170384	0.071049	0.269718	18.3388	3.64942	0.00230182	0.00481318	-1.88927	0.0113641	0.0483842	X5aza - untr	A9Z1X7	Serine/arginine repetitive matrix protein 1	SRRM1
0.170377	0.0762709	0.264483	18.573	3.85204	0.0015142	0.00337156	-1.47492	0.00887776	0.0464916	X5aza - untr	P61006	Ras-related protein Rab-8A;Ras-related protein Rab-8B	RAB8A;RAB8B
0.170276	0.0634548	0.277097	19.4877	3.39151	0.00392681	0.00758059	-2.4147	0.0153141	0.0677509	X5aza - untr	Q92552	28S ribosomal protein S27, mitochondrial	MRPS27
0.170151	0.0461514	0.294151	18.7569	2.91952	0.0103882	0.0172219	-3.36034	0.0250571	0.0953117	X5aza - untr	A0A2U3TZH3	Elongation factor 1-alpha 2	EEF1A2
0.170095	0.110277	0.229914	18.1635	6.04999	2.03e-05	0.000137854	2.85	0.000375765	0.00141434	X5aza - untr	P47755	F-actin-capping protein subunit alpha-2	CAPZA2
0.170027	0.0136647	0.326389	16.1193	2.31357	0.0349659	0.0484786	-4.50887	0.0433049	0.206753	X5aza - untr	Q5JY01	tRNA (guanine(10)-N2)-methyltransferase homolog	TRMT11
0.169955	0.0931497	0.246761	20.2178	4.70803	0.000265429	0.000843297	0.263213	0.00290465	0.0146649	X5aza - untr	Q8IX12-2	Cell division cycle and apoptosis regulator protein 1	CCAR1
0.169722	0.0989537	0.240491	18.4291	5.10265	0.000121803	0.000479551	1.04595	0.00168277	0.00580975	X5aza - untr	Q96QC0	Serine/threonine-protein phosphatase 1 regulatory subunit 10	PPP1R10
0.169716	0.117264	0.222169	18.6991	6.8842	4.65e-06	5.56e-05	4.33752	8.65e-05	0.000419929	X5aza - untr	Q8NBY1	Serine/threonine-protein kinase 26	STK26
0.169675	0.0918549	0.247495	17.9768	4.639	0.000304717	0.000939152	0.124755	0.00321315	0.0149935	X5aza - untr	Q9UBZ4	DNA-(apurinic or apyrimidinic site) lyase 2	APEX2
0.169666	0.0619621	0.277369	15.3991	3.35167	0.00426449	0.00811472	-2.49551	0.0159981	0.0677509	X5aza - untr	H7C5M9	Programmed cell death protein 10	PDCD10
0.169657	0.0551434	0.284171	17.5345	3.15218	0.00644048	0.0114693	-2.89776	0.0198237	0.0874053	X5aza - untr	Q9UJV9	Probable ATP-dependent RNA helicase DDX41	DDX41
0.16957	0.070487	0.268652	18.8998	3.64123	0.00234121	0.00488594	-1.90601	0.0114723	0.0483842	X5aza - untr	P40763	Signal transducer and activator of transcription 3;Signal transducer and activator of transcription	STAT3
0.169564	0.0885663	0.250562	17.9429	4.45407	0.000442101	0.00126264	-0.248064	0.00414267	0.0153395	X5aza - untr	P43355	Melanoma-associated antigen 1	MAGEA1
0.169532	0.0281707	0.310894	16.6599	2.55163	0.0218639	0.0323202	-4.06987	0.0351573	0.171124	X5aza - untr	O75648	Mitochondrial tRNA-specific 2-thiouridylase 1	TRMU
0.169518	0.0707047	0.268331	20.1224	3.65005	0.00229886	0.00481012	-1.888	0.011356	0.0483842	X5aza - untr	Q9H0A0	N-acetyltransferase 10	NAT10
0.169395	0.0933254	0.245465	18.693	4.73791	0.000250073	0.000801689	0.323015	0.00277918	0.0123752	X5aza - untr	A0A286YFD6	Ribonucleoside-diphosphate reductase subunit M2	RRM2
0.169361	0.0535531	0.285168	17.071	3.11152	0.00700362	0.0123006	-2.97919	0.0206816	0.0953117	X5aza - untr	Q9UKU7	Isobutyryl-CoA dehydrogenase, mitochondrial	ACAD8
0.169025	0.0845055	0.253544	17.1309	4.25493	0.000662379	0.0017237	-0.652187	0.00535536	0.0210713	X5aza - untr	H7BYI2	SWI/SNF-related matrix-associated actin-dependent regulator of chromatin subfamily A-like protein 1	SMARCAL1
0.169006	0.0879823	0.25003	19.5412	4.43799	0.000456713	0.00129052	-0.280602	0.00422942	0.0153395	X5aza - untr	Q15691	Microtubule-associated protein RP/EB family member 1	MAPRE1
0.168996	0.0855019	0.252489	16.6236	4.30644	0.000596413	0.00158563	-0.547427	0.00501011	0.0203689	X5aza - untr	P62308	Small nuclear ribonucleoprotein G;Putative small nuclear ribonucleoprotein G-like protein 15	SNRPG;SNRPGP15
0.168943	0.0796733	0.258213	16.2599	4.02655	0.0010571	0.00249855	-1.11802	0.00712571	0.0257284	X5aza - untr	O43248	Homeobox protein Hox-C11	HOXC11
0.168921	0.0326702	0.305171	19.974	2.6378	0.0183982	0.0277625	-3.90666	0.0324668	0.137562	X5aza - untr	Q5JTZ9	Alanine--tRNA ligase, mitochondrial	AARS2
0.168895	0.100212	0.237577	20.2757	5.23201	9.47e-05	0.000400115	1.29891	0.00138951	0.00580975	X5aza - untr	Q14974	Importin subunit beta-1	KPNB1
0.168868	-0.00504143	0.342776	20.5389	2.06596	0.0561811	0.0737608	-4.9431	0.0532456	0.240601	X5aza - untr	A0A7I2V5T4	Aconitate hydratase, mitochondrial	ACO2
0.168832	0.0681362	0.269529	19.1479	3.5673	0.00272846	0.0055209	-2.05693	0.0124859	0.0677509	X5aza - untr	Q06587	E3 ubiquitin-protein ligase RING1	RING1
0.168761	0.100166	0.237355	18.5968	5.23456	9.43e-05	0.000398676	1.30387	0.00138405	0.00580975	X5aza - untr	Q9H6T3	RNA polymerase II-associated protein 3	RPAP3
0.168719	0.0930801	0.244357	17.7699	4.74589	0.000246128	0.000790847	0.338975	0.00274719	0.00996577	X5aza - untr	O60568	Procollagen-lysine,2-oxoglutarate 5-dioxygenase 3	PLOD3
0.168706	0.0980943	0.239318	18.3666	5.08335	0.000126478	0.000491894	1.00805	0.00172895	0.00580975	X5aza - untr	P15924	Desmoplakin	DSP
0.168654	0.0559066	0.2814	15.9385	3.18264	0.00604818	0.0108501	-2.83662	0.0191952	0.0874053	X5aza - untr	Q06787-7	Fragile X mental retardation protein 1	FMR1
0.168647	0.0648781	0.272416	15.0817	3.45787	0.00342262	0.00672137	-2.27988	0.0142091	0.0677509	X5aza - untr	U3KQU8	Oxidoreductase NAD-binding domain-containing protein 1	OXNAD1
0.168629	0.0259982	0.31126	16.7406	2.51545	0.0234981	0.0344363	-4.13776	0.0363501	0.171124	X5aza - untr	A0A0C4DGZ1	Zinc finger CCCH domain-containing protein 8	ZC3H8
0.168619	0.0810999	0.256137	17.987	4.09922	0.000910639	0.00223021	-0.969581	0.00652552	0.0257284	X5aza - untr	U3KPX3	Casein kinase I isoform alpha	CSNK1A1
0.168606	0.096585	0.240627	17.818	4.98094	0.00015458	0.000565377	0.806253	0.00199612	0.00663732	X5aza - untr	P02794	Ferritin heavy chain;Ferritin heavy chain, N-terminally processed;Ferritin	FTH1
0.168598	0.117434	0.219761	18.7703	7.0111	3.75e-06	4.87e-05	4.55515	6.76e-05	0.000180039	X5aza - untr	P24666	Low molecular weight phosphotyrosine protein phosphatase	ACP1
0.16857	0.0446054	0.292535	14.6993	2.89321	0.0109621	0.0179682	-3.41208	0.0256842	0.0953117	X5aza - untr	K7ES28	Protein strawberry notch homolog 2	SBNO2
0.168125	0.0928931	0.243358	18.2227	4.75473	0.00024183	0.000781542	0.356655	0.00271435	0.00996577	X5aza - untr	Q96P70	Importin-9	IPO9
0.168078	0.0607113	0.275446	17.6733	3.33072	0.00445348	0.00841417	-2.53794	0.0163636	0.0677509	X5aza - untr	Q9H0U6	39S ribosomal protein L18, mitochondrial	MRPL18
0.168071	0.0660437	0.270097	18.7233	3.50489	0.003105	0.00618482	-2.18417	0.0134532	0.0677509	X5aza - untr	Q9Y248	DNA replication complex GINS protein PSF2	GINS2
0.168033	0.015287	0.320779	17.424	2.34057	0.0331727	0.0463952	-4.46005	0.0423484	0.171124	X5aza - untr	O95365	Zinc finger and BTB domain-containing protein 7A	ZBTB7A
0.168025	0.000694111	0.335357	15.6134	2.13646	0.0491686	0.065613	-4.82209	0.050279	0.240601	X5aza - untr	Q9UBV8	Peflin	PEF1
0.16802	0.0675671	0.268473	18.7437	3.55873	0.00277732	0.00560556	-2.07441	0.0126163	0.0677509	X5aza - untr	Q9BSE5	Agmatinase, mitochondrial	AGMAT
0.167971	0.107326	0.228616	19.0632	5.89297	2.71e-05	0.000167566	2.5591	0.000492978	0.0019683	X5aza - untr	Q9UJX3-2	Anaphase-promoting complex subunit 7	ANAPC7
0.167964	0.106387	0.229542	19.2155	5.80353	3.2e-05	0.000188313	2.39191	0.000573553	0.00238736	X5aza - untr	Q9GZS3	WD repeat-containing protein 61;WD repeat-containing protein 61, N-terminally processed	WDR61
0.167912	0.0416538	0.29417	21.5669	2.82956	0.0124813	0.0200265	-3.53667	0.0272379	0.0983022	X5aza - untr	P35250	Replication factor C subunit 2	RFC2
0.167911	0.0967388	0.239083	19.1925	5.01957	0.000143292	0.000537613	0.882503	0.00189244	0.00657093	X5aza - untr	Q15059	Bromodomain-containing protein 3	BRD3
0.167875	0.0615665	0.274182	17.8162	3.35982	0.00419313	0.00801236	-2.47899	0.015857	0.0677509	X5aza - untr	P14373	Zinc finger protein RFP	TRIM27
0.167738	0.104995	0.230482	15.1965	5.68804	3.97e-05	0.000219114	2.17443	0.000695111	0.00286519	X5aza - untr	Q96N64-3	PWWP domain-containing protein 2A	PWWP2A
0.167719	0.0524728	0.282966	14.7298	3.09636	0.00722569	0.012642	-3.00948	0.0210128	0.0953117	X5aza - untr	H0Y6H0	Lysine-specific histone demethylase 1B	KDM1B
0.167699	0.0600366	0.275362	15.5036	3.31408	0.00460941	0.00863627	-2.5716	0.0166565	0.0677509	X5aza - untr	Q8N6N3	UPF0690 protein C1orf52	C1orf52
0.167645	0.105069	0.230222	18.3014	5.70005	3.88e-05	0.000214978	2.19713	0.000681374	0.00286519	X5aza - untr	O14744	Protein arginine N-methyltransferase 5;Protein arginine N-methyltransferase 5, N-terminally processed	PRMT5
0.167569	0.0561881	0.278951	19.16	3.20095	0.0058238	0.0105246	-2.79982	0.0188222	0.0874053	X5aza - untr	Q969Z0	Protein TBRG4	TBRG4
0.167379	0.0701814	0.264576	21.3882	3.66389	0.0022339	0.00470504	-1.8597	0.0111744	0.0483842	X5aza - untr	M0R2B7	DNA polymerase;DNA polymerase delta catalytic subunit	POLD1
0.16731	0.0595749	0.275045	16.1273	3.30416	0.00470498	0.00879073	-2.59167	0.0168324	0.0677509	X5aza - untr	Q12797-10	Aspartyl/asparaginyl beta-hydroxylase	ASPH
0.167307	0.0425921	0.292022	19.4231	2.85426	0.0118689	0.0192133	-3.48843	0.0266294	0.0983022	X5aza - untr	A0A0C4DGA2	Enoyl-CoA delta isomerase 2, mitochondrial	ECI2
0.167253	0.0460161	0.288491	17.8804	2.93519	0.0100604	0.0168183	-3.32947	0.0246865	0.0953117	X5aza - untr	Q9NX20	39S ribosomal protein L16, mitochondrial	MRPL16
0.167194	0.103303	0.231085	17.9934	5.56773	4.98e-05	0.00025791	1.94601	0.000843735	0.00309297	X5aza - untr	P50995	Annexin A11	ANXA11
0.167069	0.0837688	0.250369	16.08	4.26723	0.000645972	0.00169203	-0.627147	0.00527163	0.0210713	X5aza - untr	P56134-3	ATP synthase subunit f, mitochondrial	ATP5J2
0.166983	0.0949759	0.23899	15.5757	4.93394	0.000169563	0.000606969	0.713249	0.00212865	0.00700748	X5aza - untr	Q13177	Serine/threonine-protein kinase PAK 2;PAK-2p27;PAK-2p34	PAK2
0.166972	0.0839126	0.250031	19.3587	4.27713	0.000633082	0.00166265	-0.60702	0.00520482	0.0210207	X5aza - untr	P50502	Hsc70-interacting protein;Putative protein FAM10A5;Putative protein FAM10A4	ST13;ST13P5;ST13P4
0.166922	0.0398015	0.294043	19.7819	2.7938	0.0134229	0.0212807	-3.60632	0.0281275	0.0983022	X5aza - untr	P47813	Eukaryotic translation initiation factor 1A, X-chromosomal;Eukaryotic translation initiation factor 1A, Y-chromosomal	EIF1AX;EIF1AY
0.166863	0.0943771	0.239349	17.4816	4.89782	0.000182085	0.000636799	0.641646	0.00223319	0.00700748	X5aza - untr	O43847	Nardilysin	NRD1
0.166738	0.0860977	0.247379	18.2628	4.39925	0.00049398	0.00137155	-0.359071	0.0044419	0.0153395	X5aza - untr	E9PMQ6	Heat shock factor protein 1	HSF1
0.16671	-0.0273513	0.360771	19.9834	1.82776	0.087132	0.108906	-5.33424	0.0641686	0.31196	X5aza - untr	Q99986	Serine/threonine-protein kinase VRK1	VRK1
0.166703	-0.0557359	0.389141	15.5577	1.59452	0.131245	0.156777	-5.68697	0.0761771	0.374429	X5aza - untr	Q5TB80-2	Centrosomal protein of 162 kDa	CEP162
0.166684	0.0791611	0.254208	17.7108	4.05199	0.00100329	0.00240262	-1.06605	0.00691278	0.0257284	X5aza - untr	U3KQ35	Telomeric repeat-binding factor 2	TERF2
0.166561	0.0732523	0.259869	20.1689	3.79794	0.00169312	0.00372322	-1.58559	0.00950419	0.0464916	X5aza - untr	Q15046	Lysine--tRNA ligase	KARS
0.166492	0.0319566	0.301027	17.3625	2.63302	0.0185759	0.0279909	-3.91577	0.0326107	0.146479	X5aza - untr	Q9NQH7-3	Probable Xaa-Pro aminopeptidase 3	XPNPEP3
0.166209	0.109696	0.222721	18.103	6.25756	1.4e-05	0.000106222	3.22931	0.000262283	0.000779932	X5aza - untr	Q9BQA1	Methylosome protein 50	WDR77
0.1662	0.0531484	0.279252	17.8405	3.12789	0.00677133	0.0119518	-2.94644	0.0203321	0.0874053	X5aza - untr	Q9Y2Z2-6	Protein MTO1 homolog, mitochondrial	MTO1
0.166115	0.078983	0.253248	16.6639	4.05628	0.000994503	0.00238935	-1.05729	0.00687718	0.0257284	X5aza - untr	Q92733	Proline-rich protein PRCC	PRCC
0.16608	0.109841	0.222318	18.8549	6.28322	1.33e-05	0.000104277	3.27577	0.000251755	0.000779932	X5aza - untr	Q00796	Sorbitol dehydrogenase	SORD
0.166079	0.0730025	0.259155	19.129	3.7964	0.00169851	0.00373252	-1.58874	0.0095224	0.0464916	X5aza - untr	A0A7I2V4X8	NADH dehydrogenase [ubiquinone] iron-sulfur protein 2, mitochondrial	NDUFS2
0.165976	0.084904	0.247047	16.7883	4.35585	0.000539437	0.00146589	-0.447091	0.00469337	0.0203689	X5aza - untr	Q9UHD8	Septin-9	2023-09-09
0.165947	0.0817886	0.250105	17.9846	4.19536	0.000748004	0.00189704	-0.773495	0.00577271	0.0257284	X5aza - untr	Q9H967	WD repeat-containing protein 76	WDR76
0.165913	0.0762294	0.255596	16.6819	3.93609	0.00127331	0.0028999	-1.30298	0.00795636	0.0308338	X5aza - untr	M0QZS0	Rho guanine nucleotide exchange factor 18	ARHGEF18
0.165855	0.0326455	0.299064	16.8585	2.64905	0.0179866	0.0272963	-3.8852	0.0321333	0.137562	X5aza - untr	V9GY48	Zinc finger CCCH-type with G patch domain-containing protein	ZGPAT
0.165836	0.0789144	0.252757	15.4538	4.05928	0.000988395	0.00238005	-1.05116	0.00685232	0.0257284	X5aza - untr	F2Z3J9	Prostaglandin reductase 1	PTGR1
0.165832	0.0519081	0.279756	13.924	3.09707	0.00721528	0.0126307	-3.00808	0.0209974	0.0953117	X5aza - untr	E9PLV1	PR domain zinc finger protein 10	PRDM10
0.165796	-0.0823736	0.413966	15.6371	1.42142	0.175237	0.203392	-5.92638	0.0858726	0.407722	X5aza - untr	Q8WYK1	Contactin-associated protein-like 5	CNTNAP5
0.165768	0.0854719	0.246063	17.4215	4.39243	0.000500855	0.0013827	-0.372894	0.00447979	0.0153395	X5aza - untr	E9PFR3	Serine/threonine-protein phosphatase 2A 56 kDa regulatory subunit delta isoform	PPP2R5D
0.165703	-0.0037873	0.335193	15.2158	2.08009	0.0547056	0.0720607	-4.91902	0.0526458	0.240601	X5aza - untr	Q15417	Calponin-3	CNN3
0.165556	0.0499522	0.281159	19.879	3.04698	0.00799847	0.0138273	-3.10795	0.0221097	0.0953117	X5aza - untr	G3V0I5	NADH dehydrogenase [ubiquinone] flavoprotein 1, mitochondrial	NDUFV1
0.165501	0.0787044	0.252297	17.5141	4.05691	0.000993207	0.00238935	-1.05599	0.00687192	0.0257284	X5aza - untr	Q9NPE3	H/ACA ribonucleoprotein complex subunit 3	NOP10
0.165465	-0.0258055	0.356735	15.1023	1.84058	0.0851404	0.106655	-5.31394	0.0635451	0.31196	X5aza - untr	A0A3B3ITE9	Protein jagunal homolog 1	JAGN1
0.165392	0.0691732	0.261611	18.1145	3.65723	0.00226494	0.00476101	-1.87332	0.0112616	0.0483842	X5aza - untr	D6R938	Calcium/calmodulin-dependent protein kinase type II subunit delta	CAMK2D
0.165391	0.0817823	0.248999	17.2204	4.2088	0.000727746	0.00185747	-0.746107	0.00567507	0.0210713	X5aza - untr	Q15773	Myeloid leukemia factor 2	MLF2
0.165352	0.091832	0.238872	17.3534	4.78521	0.000227605	0.000749991	0.417517	0.00260273	0.00996577	X5aza - untr	A6NDG6	Phosphoglycolate phosphatase	PGP
0.164929	0.0814588	0.2484	15.7806	4.20399	0.000734928	0.00187131	-0.755903	0.00570892	0.0210713	X5aza - untr	H3BND4	Pyridoxal-dependent decarboxylase domain-containing protein 1	PDXDC1
0.164905	0.0950969	0.234712	15.2934	5.02605	0.000141485	0.00053443	0.895267	0.00187536	0.00657093	X5aza - untr	E7ETY7	Glutathione peroxidase;Probable glutathione peroxidase 8	GPX8
0.164839	0.0320862	0.297593	14.412	2.64188	0.018248	0.027601	-3.89888	0.0323457	0.137562	X5aza - untr	F5H3C5	Superoxide dismutase [Mn], mitochondrial	SOD2
0.164733	0.0526147	0.276852	16.9558	3.12609	0.00679652	0.011983	-2.95004	0.0203701	0.0874053	X5aza - untr	Q9H7N4	Splicing factor, arginine/serine-rich 19	SCAF1
0.164562	0.0958539	0.23327	20.3476	5.09586	0.000123426	0.000484747	1.03263	0.00169894	0.00580975	X5aza - untr	Q9Y490	Talin-1	TLN1
0.164491	0.0239258	0.305056	19.9217	2.48978	0.0247275	0.036036	-4.18568	0.037207	0.171124	X5aza - untr	Q969S9-3	Ribosome-releasing factor 2, mitochondrial	GFM2
0.164423	0.0832782	0.245567	17.6608	4.31121	0.00059065	0.00157293	-0.537728	0.00497902	0.0203689	X5aza - untr	A6NDU8	UPF0600 protein C5orf51	C5orf51
0.164409	0.0811527	0.247666	17.1142	4.2015	0.000738669	0.00187629	-0.760969	0.00572645	0.0210713	X5aza - untr	O75348	V-type proton ATPase subunit G 1	ATP6V1G1
0.164348	0.0411485	0.287547	14.341	2.83826	0.0122621	0.0197144	-3.51968	0.0270229	0.0983022	X5aza - untr	Q9H223	EH domain-containing protein 4	EHD4
0.164289	0.0712138	0.257364	18.0023	3.75554	0.00184817	0.00398462	-1.67234	0.0100126	0.0464916	X5aza - untr	P50570	Dynamin-2;Dynamin-1	DNM2;DNM1
0.164265	0.075645	0.252884	20.705	3.94376	0.00125334	0.00286658	-1.28728	0.00788371	0.0308338	X5aza - untr	Q13347	Eukaryotic translation initiation factor 3 subunit I	EIF3I
0.16406	0.0536015	0.274519	16.3373	3.1601	0.00633621	0.0113088	-2.88189	0.0196595	0.0874053	X5aza - untr	P49755	Transmembrane emp24 domain-containing protein 10	TMED10
0.164044	-0.0122228	0.34031	17.1189	1.9801	0.0659515	0.0847416	-5.08737	0.0569452	0.295378	X5aza - untr	Q03164-2	Histone-lysine N-methyltransferase 2A;MLL cleavage product N320;MLL cleavage product C180	KMT2A
0.164041	0.110375	0.217708	18.9602	6.50353	9.01e-06	8.22e-05	3.67094	0.000173616	0.000614133	X5aza - untr	P17706-3	Tyrosine-protein phosphatase non-receptor type 2;Protein-tyrosine-phosphatase;Tyrosine-protein phosphatase non-receptor type	PTPN2
0.164018	0.0862232	0.241812	15.771	4.4858	0.000414661	0.00120694	-0.183925	0.00397411	0.0153395	X5aza - untr	K7EL66	Microtubule-associated protein RP/EB family member 2	MAPRE2
0.16398	0.0858184	0.242142	17.4167	4.46369	0.000433594	0.00124607	-0.228618	0.00409121	0.0153395	X5aza - untr	Q9UNI6	Dual specificity protein phosphatase 12	DUSP12
0.163967	0.0537748	0.27416	20.3194	3.16594	0.00626032	0.0111859	-2.87017	0.0195387	0.0874053	X5aza - untr	Q2NL82	Pre-rRNA-processing protein TSR1 homolog	TSR1
0.163836	0.0888815	0.238791	14.991	4.65059	0.000297725	0.000922947	0.148034	0.00316002	0.0146649	X5aza - untr	H0YB25	Glutamate-rich protein 1	ERICH1
0.163713	-0.0161277	0.343555	20.8618	1.93683	0.0714376	0.0911307	-5.1587	0.058948	0.295378	X5aza - untr	B7ZM99	Monofunctional C1-tetrahydrofolate synthase, mitochondrial	MTHFD1L
0.163705	0.0135969	0.313812	14.3242	2.32036	0.0345068	0.0480298	-4.49662	0.0430638	0.171124	X5aza - untr	Q01970-2	1-phosphatidylinositol 4,5-bisphosphate phosphodiesterase beta-3	PLCB3
0.163561	0.00146849	0.325653	14.0995	2.14691	0.0482007	0.0644762	-4.80397	0.0498449	0.240601	X5aza - untr	Q09028-2	Histone-binding protein RBBP4	RBBP4
0.16352	0.0563287	0.270712	15.0511	3.2457	0.00530958	0.0097322	-2.70971	0.0179267	0.0874053	X5aza - untr	A6NKE1	Trafficking protein particle complex subunit 3	TRAPPC3
0.163493	0.0398519	0.287135	18.3594	2.81341	0.0128983	0.0206416	-3.56816	0.0276385	0.0983022	X5aza - untr	Q5T160	Probable arginine--tRNA ligase, mitochondrial	RARS2
0.163457	0.103596	0.223317	19.7084	5.80974	3.17e-05	0.000186838	2.40356	0.00056755	0.00238736	X5aza - untr	O43290	U4/U6.U5 tri-snRNP-associated protein 1	SART1
0.163453	0.0972577	0.229649	17.9612	5.25365	9.09e-05	0.00038679	1.34103	0.00134347	0.00580975	X5aza - untr	P28482	Mitogen-activated protein kinase 1	MAPK1
0.163414	0.0333244	0.293503	13.9822	2.67266	0.0171517	0.0261909	-3.84006	0.0314383	0.137562	X5aza - untr	Q8N5I9	Uncharacterized protein C12orf45	C12orf45
0.163214	0.0815745	0.244854	16.0669	4.25357	0.000664213	0.00172706	-0.654947	0.00536463	0.0210713	X5aza - untr	F5H365	Protein transport protein Sec23A	SEC23A
0.163207	0.0142675	0.312147	18.4818	2.33145	0.0337687	0.047105	-4.47657	0.0426708	0.171124	X5aza - untr	P56181-2
0.163105	0.075933	0.250277	16.4933	3.98096	0.00116097	0.00269403	-1.21122	0.0075364	0.0308338	X5aza - untr	Q9BTZ2	Dehydrogenase/reductase SDR family member 4;Dehydrogenase/reductase SDR family member 4-like 2	DHRS4;DHRS4L2
0.16303	0.0420823	0.283978	17.4142	2.86792	0.0115428	0.0187659	-3.46168	0.0262949	0.0983022	X5aza - untr	A0A1B0GTM0	Carnitine O-palmitoyltransferase 2, mitochondrial	CPT2
0.162937	0.0823088	0.243566	17.2824	4.29961	0.000604762	0.0016025	-0.561314	0.00505479	0.0210207	X5aza - untr	O15511-2	Actin-related protein 2/3 complex subunit 5	ARPC5
0.162916	0.0684296	0.257403	15.8554	3.66852	0.00221262	0.00467255	-1.85025	0.0111141	0.0483842	X5aza - untr	A0A494C0G1	Phosphoacetylglucosamine mutase	PGM3
0.16291	0.0884706	0.237349	17.8475	4.65632	0.00029433	0.000917178	0.159536	0.00313395	0.0146649	X5aza - untr	A0A494BYR6	Kinesin-like protein KIF18B	KIF18B
0.162879	0.0678029	0.257954	15.7373	3.64495	0.00232325	0.00485162	-1.89841	0.0114232	0.0483842	X5aza - untr	Q9NV56	MRG/MORF4L-binding protein	MRGBP
0.162731	0.0408377	0.284624	17.0998	2.84045	0.0122075	0.0196564	-3.51541	0.0269689	0.0983022	X5aza - untr	D6RAN8	39S ribosomal protein L27, mitochondrial	MRPL27
0.162689	0.0467145	0.278664	15.2622	2.98464	0.00909087	0.0154977	-3.23173	0.0235314	0.0953117	X5aza - untr	Q8N6T7-2	NAD-dependent protein deacetylase sirtuin-6	SIRT6
0.162662	0.0807361	0.244588	22.3737	4.22438	0.000704969	0.00181823	-0.71438	0.00556609	0.0210713	X5aza - untr	A0A0G2JIW1	Heat shock 70 kDa protein 1B;Heat shock 70 kDa protein 1A	HSPA1B;HSPA1A
0.162611	0.106793	0.21843	20.1705	6.19823	1.55e-05	0.000113765	3.1215	0.000289665	0.00102735	X5aza - untr	P49454	Centromere protein F	CENPF
0.162589	0.0958723	0.229305	15.3188	5.18507	0.000103755	0.000426372	1.20734	0.00149246	0.00580975	X5aza - untr	A0A499FI48	Protein disulfide-isomerase A4	PDIA4
0.162518	0.0983504	0.226685	17.0999	5.38871	7.01e-05	0.000321911	1.60267	0.00110131	0.00369694	X5aza - untr	C9J9P7	RNA-binding protein 5	RBM5
0.162463	0.105813	0.219113	21.0352	6.1017	1.85e-05	0.000129289	2.94505	0.000343664	0.00141434	X5aza - untr	Q9UHX1	Poly(U)-binding-splicing factor PUF60	PUF60
0.162453	0.0643165	0.260589	16.8161	3.52204	0.00299661	0.00599135	-2.14922	0.0131832	0.0677509	X5aza - untr	O75964	ATP synthase subunit g, mitochondrial	ATP5L
0.162423	0.0470077	0.277838	15.9619	2.9942	0.00891435	0.0152374	-3.21279	0.0233109	0.0953117	X5aza - untr	C9JA93	TBC1 domain family member 15	TBC1D15
0.162377	0.0779296	0.246824	16.9191	4.09106	0.000926004	0.00225877	-0.986243	0.00659165	0.0257284	X5aza - untr	Q02809	Procollagen-lysine,2-oxoglutarate 5-dioxygenase 1	PLOD1
0.162337	-0.0738427	0.398517	15.483	1.46242	0.163843	0.191709	-5.87153	0.0835453	0.407722	X5aza - untr	G3V5E1	Cyclin-K	CCNK
0.162298	0.0497665	0.274829	15.0906	3.06857	0.00765111	0.0132772	-3.06494	0.0216269	0.0953117	X5aza - untr	P78417	Glutathione S-transferase omega-1	GSTO1
0.162266	-0.00277866	0.32731	19.1963	2.09181	0.0535091	0.0706499	-4.89898	0.0521503	0.240601	X5aza - untr	Q13011	Delta(3,5)-Delta(2,4)-dienoyl-CoA isomerase, mitochondrial	ECH1
0.16225	0.0503749	0.274125	19.7287	3.08566	0.00738668	0.0128743	-3.03085	0.0212483	0.0953117	X5aza - untr	A0A2R8Y6Y7	Succinyl-CoA ligase [ADP-forming] subunit beta, mitochondrial	SUCLA2
0.162075	0.0149945	0.309155	18.1298	2.34454	0.0329163	0.0461175	-4.45284	0.0422084	0.171124	X5aza - untr	Q9UGI8	Testin	TES
0.162053	0.0534058	0.270699	20.7067	3.17348	0.0061636	0.0110378	-2.85502	0.0193831	0.0874053	X5aza - untr	A0A6Q8PHK0	E3 ubiquitin-protein ligase TRIP12	TRIP12
0.161945	0.0990076	0.224882	16.3457	5.47465	5.95e-05	0.000289883	1.76799	0.000971449	0.00321516	X5aza - untr	P36543-3	V-type proton ATPase subunit E 1	ATP6V1E1
0.161915	0.0265079	0.297322	14.472	2.54415	0.0221927	0.0327455	-4.08394	0.0354025	0.171124	X5aza - untr	F5H8K3	PHD finger protein 19	PHF19
0.161818	0.063845	0.259791	15.2879	3.51413	0.00304612	0.00608271	-2.16534	0.0133073	0.0677509	X5aza - untr	G3V198	Nuclear pore complex protein Nup160	NUP160
0.161802	-0.023586	0.34719	14.3104	1.85695	0.0826569	0.103948	-5.2879	0.0627523	0.311961	X5aza - untr	P60468	Protein transport protein Sec61 subunit beta	SEC61B
0.161796	-0.00806837	0.331661	21.0471	2.02657	0.060486	0.0788293	-5.00971	0.0549293	0.240601	X5aza - untr	Q9NSE4	Isoleucine--tRNA ligase, mitochondrial	IARS2
0.161743	0.104743	0.218743	20.2011	6.03739	2.08e-05	0.000138988	2.82679	0.000383831	0.00141434	X5aza - untr	Q6P1J9	Parafibromin	CDC73
0.16163	0.0345208	0.288739	18.2002	2.70547	0.0160532	0.0247025	-3.77711	0.0304835	0.137562	X5aza - untr	Q9UKF6	Cleavage and polyadenylation specificity factor subunit 3	CPSF3
0.161392	0.0166822	0.306103	16.0598	2.37291	0.0311387	0.044055	-4.40123	0.0412127	0.171124	X5aza - untr	Q8WWC4	Uncharacterized protein C2orf47, mitochondrial	C2orf47
0.161389	-0.0377661	0.360543	19.0636	1.72417	0.104798	0.128256	-5.49491	0.0693518	0.347459	X5aza - untr	P41223	Protein BUD31 homolog	BUD31
0.161295	0.079988	0.242602	17.3998	4.22076	0.000710196	0.00182287	-0.721751	0.00559132	0.0210713	X5aza - untr	Q9H089	Large subunit GTPase 1 homolog	LSG1
0.161277	0.0294477	0.293106	20.2389	2.6029	0.0197332	0.0294981	-3.97301	0.0335304	0.148337	X5aza - untr	P22695	Cytochrome b-c1 complex subunit 2, mitochondrial	UQCRC2
0.161158	0.0752831	0.247033	21.2952	3.99284	0.00113294	0.00264242	-1.18692	0.00742709	0.0308339	X5aza - untr	O75533	Splicing factor 3B subunit 1	SF3B1
0.160986	0.0428552	0.279116	17.0179	2.8995	0.0108222	0.0177936	-3.39972	0.0255337	0.0953117	X5aza - untr	Q9Y276	Mitochondrial chaperone BCS1	BCS1L
0.160979	0.0887651	0.233192	17.3757	4.74293	0.000247584	0.000794509	0.333053	0.00275901	0.0123752	X5aza - untr	Q86WJ1	Chromodomain-helicase-DNA-binding protein 1-like	CHD1L
0.160805	0.0829266	0.238683	17.301	4.39319	0.000500082	0.00138248	-0.37135	0.00447555	0.0153395	X5aza - untr	Q8N3Z3	GTP-binding protein 8	GTPBP8
0.160804	-0.0547896	0.376397	19.029	1.58693	0.132956	0.158629	-5.69788	0.0765867	0.374429	X5aza - untr	O43709	Probable 18S rRNA (guanine-N(7))-methyltransferase	WBSCR22
0.1608	0.06585	0.255749	16.2336	3.60321	0.00253295	0.00518443	-1.98366	0.0119812	0.0486519	X5aza - untr	O60930	Ribonuclease H1	RNASEH1
0.160782	0.093545	0.228018	18.0736	5.08776	0.000125393	0.000488999	1.01672	0.00171834	0.00580975	X5aza - untr	O43776	Asparagine--tRNA ligase, cytoplasmic	NARS
0.160449	0.0939374	0.226961	18.7724	5.13257	0.000114902	0.000461489	1.10463	0.00161234	0.00580975	X5aza - untr	C9JA08	60S ribosomal export protein NMD3	NMD3
0.160446	0.0510106	0.26988	18.9706	3.11938	0.00689104	0.0121162	-2.96345	0.0205115	0.0874053	X5aza - untr	Q16822	Phosphoenolpyruvate carboxykinase [GTP], mitochondrial	PCK2
0.160362	0.042725	0.277999	16.5142	2.90038	0.0108027	0.0177707	-3.39799	0.0255127	0.0953117	X5aza - untr	P00403	Cytochrome c oxidase subunit 2	MT-CO2
0.160338	0.022661	0.298016	20.6399	2.47783	0.0253205	0.0368162	-4.20793	0.037609	0.171124	X5aza - untr	E9PHF7	Methylcrotonoyl-CoA carboxylase subunit alpha, mitochondrial	MCCC1
0.160293	-0.0339603	0.354547	18.1893	1.75567	0.0991194	0.12211	-5.4467	0.0677388	0.347459	X5aza - untr	P30049	ATP synthase subunit delta, mitochondrial	ATP5D
0.160268	0.0930451	0.227491	18.71	5.07255	0.000129175	0.000497534	0.986825	0.00175505	0.00580975	X5aza - untr	Q7L590	Protein MCM10 homolog	MCM10
0.160256	0.0825213	0.237991	15.5586	4.38627	0.000507144	0.00139596	-0.385373	0.00451438	0.0156424	X5aza - untr	Q9BZI7-2	Regulator of nonsense transcripts 3B	UPF3B
0.160248	0.00592353	0.314572	23.1414	2.2093	0.0427788	0.0579519	-4.6948	0.0472998	0.206753	X5aza - untr	O60264	SWI/SNF-related matrix-associated actin-dependent regulator of chromatin subfamily A member 5	SMARCA5
0.160235	0.0762629	0.244207	18.2224	4.05994	0.000987047	0.00238005	-1.0498	0.00684681	0.0257284	X5aza - untr	A0A6I8PRN4	Glutamine--fructose-6-phosphate aminotransferase [isomerizing] 1	GFPT1
0.160162	0.0896701	0.230653	18.0569	4.83414	0.000206539	0.000694921	0.515045	0.00242867	0.00996577	X5aza - untr	A0A0C4DGV9	DNA ligase;DNA ligase 4	LIG4
0.160145	0.01811	0.302179	19.013	2.39892	0.0295888	0.0420646	-4.35366	0.0403075	0.171124	X5aza - untr	Q9NP92	28S ribosomal protein S30, mitochondrial	MRPS30
0.159964	0.0921508	0.227776	16.919	5.01888	0.000143485	0.000537613	0.881146	0.00189425	0.00657093	X5aza - untr	Q9BU89	Deoxyhypusine hydroxylase	DOHH
0.159924	-0.024371	0.34422	18.9683	1.84628	0.0842684	0.105725	-5.30489	0.0632687	0.311961	X5aza - untr	Q16740	ATP-dependent Clp protease proteolytic subunit, mitochondrial;ATP-dependent Clp protease proteolytic subunit	CLPP
0.159862	0.0331566	0.286566	17.1571	2.6844	0.0167504	0.0256273	-3.81756	0.0310951	0.137562	X5aza - untr	Q15427	Splicing factor 3B subunit 4	SF3B4
0.159858	0.0836211	0.236095	15.9109	4.46134	0.000435653	0.00124757	-0.233358	0.00410373	0.0153395	X5aza - untr	Q9NQT5	Exosome complex component RRP40	EXOSC3
0.159781	0.0761421	0.243421	14.3014	4.06456	0.000977747	0.00236332	-1.04038	0.0068087	0.0257284	X5aza - untr	P49247	Ribose-5-phosphate isomerase	RPIA
0.15962	-0.377682	0.696922	15.8897	0.632072	0.536662	0.567592	-6.71905	0.139847	1	X5aza - untr	P84101-4	Small EDRK-rich factor 2	SERF2
0.159611	0.0417173	0.277506	17.7096	2.88051	0.0112501	0.018346	-3.437	0.0259889	0.0953117	X5aza - untr	Q96D53	AarF domain-containing protein kinase 4	ADCK4
0.159562	-0.0316704	0.350794	20.4837	1.77527	0.0957243	0.118193	-5.41642	0.0667427	0.311961	X5aza - untr	P30405	Peptidyl-prolyl cis-trans isomerase F, mitochondrial	PPIF
0.159558	0.0897789	0.229337	18.0285	4.86508	0.000194262	0.000665535	0.576604	0.00232972	0.00700748	X5aza - untr	P53618	Coatomer subunit beta	COPB1
0.15954	0.0834875	0.235593	17.8294	4.46327	0.00043396	0.00124607	-0.229463	0.00409344	0.0153395	X5aza - untr	O00151	PDZ and LIM domain protein 1	PDLIM1
0.15938	0.0265268	0.292233	19.2178	2.55246	0.0218279	0.0322818	-4.06831	0.0351303	0.171124	X5aza - untr	Q9Y399	28S ribosomal protein S2, mitochondrial	MRPS2
0.159359	0.077746	0.240972	16.3675	4.15445	0.000813247	0.00203026	-0.856879	0.00608696	0.0257284	X5aza - untr	Q9BTE1	Dynactin subunit 5	DCTN5
0.159331	0.064014	0.254649	21.332	3.55653	0.00279004	0.00562213	-2.07891	0.0126499	0.0677509	X5aza - untr	P46779	60S ribosomal protein L28	RPL28
0.159329	0.0825437	0.236113	15.2151	4.41484	0.000478619	0.00134291	-0.327474	0.0043558	0.0153395	X5aza - untr	Q9BSJ8	Extended synaptotagmin-1	ESYT1
0.159327	-0.00875226	0.327405	15.5938	2.01684	0.061595	0.0798834	-5.02606	0.0553481	0.240601	X5aza - untr	A0A0G2JMD5	PRAME family member 10	PRAMEF10
0.159297	0.0418825	0.276712	18.5105	2.88658	0.0111116	0.0181572	-3.4251	0.0258431	0.0953117	X5aza - untr	Q8IYB8	ATP-dependent RNA helicase SUPV3L1, mitochondrial	SUPV3L1
0.159232	0.0375231	0.280941	16.255	2.78359	0.0137042	0.0216193	-3.62615	0.0283833	0.0983022	X5aza - untr	P49441	Inositol polyphosphate 1-phosphatase	INPP1
0.159202	0.0512809	0.267124	19.4848	3.13862	0.00662315	0.0117451	-2.92494	0.0201067	0.0874053	X5aza - untr	Q9Y266	Nuclear migration protein nudC	NUDC
0.159194	0.0913026	0.227086	20.0516	4.98893	0.000152173	0.00056083	0.822031	0.00197444	0.00663732	X5aza - untr	P09661	U2 small nuclear ribonucleoprotein A	SNRPA1
0.159164	0.0891696	0.229158	14.9577	4.83816	0.0002049	0.000690132	0.52305	0.00241465	0.00996577	X5aza - untr	Q15050	Ribosome biogenesis regulatory protein homolog	RRS1
0.158934	0.0927061	0.225162	19.4196	5.10591	0.000121031	0.00047769	1.05234	0.00167503	0.00580975	X5aza - untr	P60228	Eukaryotic translation initiation factor 3 subunit E	EIF3E
0.158783	0.0294583	0.288108	14.4014	2.61228	0.0193656	0.0290341	-3.95521	0.0332422	0.146479	X5aza - untr	H0Y8X4	2-deoxynucleoside 5-phosphate N-hydrolase 1	DNPH1
0.158772	0.00362481	0.313919	21.407	2.17734	0.045481	0.0611457	-4.75092	0.0485892	0.240601	X5aza - untr	P28331	NADH-ubiquinone oxidoreductase 75 kDa subunit, mitochondrial	NDUFS1
0.158678	0.0813685	0.235987	16.6822	4.36699	0.000527376	0.00143682	-0.424487	0.00462353	0.0156424	X5aza - untr	Q9NWY4	UPF0609 protein C4orf27;Putative UPF0609 protein C4orf27-like	C4orf27
0.158633	0.0217067	0.29556	17.9586	2.46492	0.0259762	0.0376496	-4.23191	0.0380452	0.171124	X5aza - untr	Q9BX68	Histidine triad nucleotide-binding protein 2, mitochondrial	HINT2
0.158605	0.0890741	0.228135	17.944	4.85331	0.00019884	0.000674704	0.553204	0.00236478	0.00700748	X5aza - untr	Q9NTM9	Copper homeostasis protein cutC homolog	CUTC
0.158575	0.051179	0.265971	16.5039	3.14155	0.0065833	0.0116845	-2.91908	0.0200455	0.0874053	X5aza - untr	Q5T9A4	ATPase family AAA domain-containing protein 3B	ATAD3B
0.158573	0.0878888	0.229258	17.5812	4.77312	0.00023314	0.000764715	0.393394	0.0026467	0.00996577	X5aza - untr	A0A0C4DH01	DNA-directed RNA polymerase III subunit RPC5	POLR3E
0.158473	0.00274091	0.314205	16.9465	2.16508	0.0465593	0.0624114	-4.77234	0.0490936	0.240601	X5aza - untr	Q14166	Tubulin--tyrosine ligase-like protein 12	TTLL12
0.158457	0.0818666	0.235047	14.4142	4.40184	0.000491394	0.00136674	-0.353822	0.00442755	0.0153395	X5aza - untr	Q86TU7	Histone-lysine N-methyltransferase setd3	SETD3
0.158444	0.0723091	0.244578	17.2118	3.91376	0.00133324	0.00302131	-1.34865	0.00819437	0.0464916	X5aza - untr	P18085	ADP-ribosylation factor 4	ARF4
0.158433	0.0937567	0.22311	15.3755	5.21191	9.85e-05	0.000412139	1.25972	0.0014331	0.00580975	X5aza - untr	A0A0C4DFW4	Testis-expressed sequence 30 protein	TEX30
0.158306	0.0296569	0.286956	19.4592	2.61811	0.0191405	0.0287603	-3.94414	0.0330642	0.146479	X5aza - untr	Q9BW92	Threonine--tRNA ligase, mitochondrial	TARS2
0.158257	0.0766124	0.239901	17.5108	4.12413	0.000865326	0.0021395	-0.918737	0.00632576	0.0257284	X5aza - untr	Q96C01	Protein FAM136A	FAM136A
0.158159	0.065491	0.250826	16.4418	3.6313	0.00238981	0.0049582	-1.92629	0.0116041	0.0483842	X5aza - untr	Q86WR0	Coiled-coil domain-containing protein 25	CCDC25
0.158108	0.0429515	0.273265	19.0892	2.92121	0.0103523	0.0171803	-3.35701	0.025017	0.0953117	X5aza - untr	O96008	Mitochondrial import receptor subunit TOM40 homolog	TOMM40
0.158087	0.0665039	0.249669	18.685	3.67264	0.00219383	0.00463901	-1.84182	0.0110605	0.0483842	X5aza - untr	P61981	14-3-3 protein gamma;14-3-3 protein gamma, N-terminally processed	YWHAG
0.158003	0.00532853	0.310677	15.4182	2.20189	0.0433917	0.058633	-4.70785	0.0475888	0.206753	X5aza - untr	P51151	Ras-related protein Rab-9A	RAB9A
0.157939	0.0364638	0.279414	17.8358	2.7663	0.0141935	0.0222304	-3.65968	0.0288278	0.112201	X5aza - untr	Q9Y237	Peptidyl-prolyl cis-trans isomerase NIMA-interacting 4	PIN4
0.157774	0.0731781	0.24237	20.7851	3.9681	0.00119209	0.00275423	-1.23751	0.00765555	0.0308339	X5aza - untr	Q07864	DNA polymerase epsilon catalytic subunit A;DNA polymerase	POLE
0.157748	-0.06351	0.379006	15.7325	1.51692	0.149656	0.176607	-5.79681	0.0804775	0.407722	X5aza - untr	Q9P0J1	[Pyruvate dehydrogenase [acetyl-transferring]]-phosphatase 1, mitochondrial	PDP1
0.157722	0.0749074	0.240537	17.8539	4.05212	0.00100303	0.00240262	-1.06578	0.0069117	0.0257284	X5aza - untr	Q7L2H7	Eukaryotic translation initiation factor 3 subunit M	EIF3M
0.157645	0.0249735	0.290317	18.7887	2.52813	0.0229126	0.0337142	-4.11401	0.03593	0.171124	X5aza - untr	P35270	Sepiapterin reductase	SPR
0.157495	0.0450917	0.269898	18.8461	2.98116	0.00915615	0.0155813	-3.23863	0.0236121	0.0953117	X5aza - untr	Q9H845	Acyl-CoA dehydrogenase family member 9, mitochondrial	ACAD9
0.157472	0.0826741	0.23227	17.9558	4.47931	0.000420126	0.00121399	-0.197033	0.00400829	0.0153395	X5aza - untr	P52907	F-actin-capping protein subunit alpha-1	CAPZA1
0.157407	0.0632581	0.251556	16.9888	3.55718	0.00278627	0.00562006	-2.07758	0.0126399	0.0677509	X5aza - untr	P23381-2	Tryptophan--tRNA ligase, cytoplasmic;T1-TrpRS;T2-TrpRS	WARS
0.157404	0.0587252	0.256083	21.2241	3.39382	0.00390809	0.00754902	-2.41002	0.015275	0.0677509	X5aza - untr	P17987	T-complex protein 1 subunit alpha	TCP1
0.157378	0.0923228	0.222433	20.1966	5.14706	0.000111707	0.000452068	1.13301	0.00157877	0.00580975	X5aza - untr	P26639	Threonine--tRNA ligase, cytoplasmic	TARS
0.157377	0.0915973	0.223157	17.8371	5.09033	0.000124767	0.000488022	1.02175	0.00171219	0.00580975	X5aza - untr	A0A2R8Y891	ATP-dependent 6-phosphofructokinase, muscle type	PFKM
0.157367	0.0205645	0.294171	19.3087	2.44746	0.0268888	0.0388488	-4.26425	0.0386384	0.171124	X5aza - untr	O60869	Endothelial differentiation-related factor 1	EDF1
0.157328	0.0778929	0.236763	19.388	4.21397	0.000720102	0.00184385	-0.735573	0.00563878	0.0210713	X5aza - untr	Q6L8Q7	2,5-phosphodiesterase 12	PDE12
0.157315	0.0207976	0.293831	16.4004	2.45177	0.0266611	0.0385897	-4.25629	0.0384918	0.171124	X5aza - untr	Q5T440	Putative transferase CAF17, mitochondrial	IBA57
0.157276	0.0533081	0.261244	18.3614	3.21855	0.00561596	0.0101943	-2.76441	0.0184674	0.0874053	X5aza - untr	Q5JY65	Crooked neck-like protein 1	CRNKL1
0.157213	0.0797135	0.234713	18.6666	4.31604	0.000584882	0.00156278	-0.527922	0.0049477	0.0203689	X5aza - untr	A0A140T936	Valine--tRNA ligase	VARS
0.157184	0.0677563	0.246613	19.1504	3.73966	0.00190983	0.0041037	-1.7048	0.0102086	0.0483842	X5aza - untr	P61586	Transforming protein RhoA	RHOA
0.157118	0.00523852	0.308998	17.8495	2.20102	0.0434644	0.0586835	-4.70939	0.0476229	0.206753	X5aza - untr	E7EWP0	NADH dehydrogenase [ubiquinone] 1 beta subcomplex subunit 5, mitochondrial	NDUFB5
0.157044	0.0980019	0.216085	18.8602	5.65924	4.19e-05	0.000228523	2.11993	0.000728696	0.00286519	X5aza - untr	Q8WVC2	40S ribosomal protein S21	RPS21
0.157026	0.0869088	0.227143	19.9312	4.76479	0.000237036	0.000771515	0.376754	0.00267724	0.00996577	X5aza - untr	B0QY89	Eukaryotic translation initiation factor 3 subunit L	EIF3L
0.156964	0.0792357	0.234693	17.8263	4.29653	0.000608566	0.00161124	-0.567577	0.00507522	0.0210207	X5aza - untr	Q9NR31	GTP-binding protein SAR1a	SAR1A
0.156844	0.0720473	0.24164	14.2901	3.93538	0.00127516	0.00290205	-1.30442	0.00796305	0.0464916	X5aza - untr	H0Y517	Coiled-coil and C2 domain-containing protein 1B	CC2D1B
0.156792	0.0443258	0.269259	18.3786	2.96619	0.00944151	0.0159338	-3.26825	0.0239598	0.0953117	X5aza - untr	Q9H2U1-3	ATP-dependent RNA helicase DHX36	DHX36
0.156779	0.101588	0.21197	18.3411	6.04387	2.06e-05	0.000138219	2.83873	0.000379671	0.00141434	X5aza - untr	O60502-4	Protein O-GlcNAcase	MGEA5
0.156742	0.0350544	0.278429	16.5689	2.74054	0.0149539	0.0232463	-3.70951	0.0295154	0.115043	X5aza - untr	Q96E29-3	Transcription termination factor 3, mitochondrial	MTERF3
0.156534	0.0883034	0.224764	18.1942	4.8812	0.000188164	0.00064952	0.60865	0.00228198	0.00700748	X5aza - untr	E7EWM3	Zinc finger MIZ domain-containing protein 2;Zinc finger MIZ domain-containing protein 1	ZMIZ2;ZMIZ1
0.156523	0.0967906	0.216255	19.6402	5.57528	4.91e-05	0.000255085	1.96038	0.00083384	0.00309297	X5aza - untr	P30520	Adenylosuccinate synthetase isozyme 2	ADSS
0.156513	0.037624	0.275401	15.5966	2.80095	0.0132291	0.0210813	-3.59241	0.0279488	0.0983022	X5aza - untr	O43716	Glutamyl-tRNA(Gln) amidotransferase subunit C, mitochondrial	GATC
0.156472	0.0653065	0.247637	20.3911	3.65177	0.00229068	0.00479615	-1.88448	0.0113333	0.0483842	X5aza - untr	P41250	Glycine--tRNA ligase	GARS
0.15644	0.0570106	0.255869	15.5998	3.34758	0.00430074	0.00816911	-2.5038	0.0160692	0.0677509	X5aza - untr	B1AQP1	Upstream stimulatory factor 1	USF1
0.156381	-0.00593156	0.318693	19.5805	2.04988	0.0579032	0.0757726	-4.97038	0.0539307	0.240601	X5aza - untr	P55084-2	Trifunctional enzyme subunit beta, mitochondrial;3-ketoacyl-CoA thiolase	HADHB
0.156376	0.0241079	0.288645	19.5461	2.51543	0.0234992	0.0344363	-4.1378	0.0363509	0.171124	X5aza - untr	Q96RE7	Nucleus accumbens-associated protein 1	NACC1
0.156284	-0.0026542	0.315223	19.9008	2.0921	0.0534798	0.0706499	-4.89848	0.052138	0.240601	X5aza - untr	Q96C36	Pyrroline-5-carboxylate reductase 2;Pyrroline-5-carboxylate reductase	PYCR2
0.156235	0.032711	0.279759	16.783	2.69106	0.0165269	0.0253216	-3.80478	0.0309011	0.137562	X5aza - untr	O15305	Phosphomannomutase 2;Phosphomannomutase	PMM2
0.156045	0.0251372	0.286953	16.5825	2.53619	0.0225478	0.0332234	-4.09889	0.0356643	0.171124	X5aza - untr	Q9UNZ5	Leydig cell tumor 10 kDa protein homolog	C19orf53
0.155844	0.0370317	0.274656	15.4605	2.79078	0.0135054	0.0213418	-3.61218	0.028203	0.0983022	X5aza - untr	P40222	Alpha-taxilin	TXLNA
0.155834	-0.0172987	0.328966	20.554	1.91505	0.0743527	0.0943218	-5.19426	0.0599674	0.299607	X5aza - untr	Q9Y2Z4	Tyrosine--tRNA ligase, mitochondrial;Tyrosine--tRNA ligase	YARS2
0.15581	0.00835012	0.303269	16.4847	2.24811	0.0396975	0.0542612	-4.62608	0.0457966	0.206753	X5aza - untr	H0Y9R3	WD repeat-containing protein 26	WDR26
0.1557	0.0525812	0.258819	16.3464	3.21253	0.00568621	0.0103042	-2.77653	0.0185883	0.0874053	X5aza - untr	O14757-3	Serine/threonine-protein kinase Chk1	CHEK1
0.155364	0.0935879	0.217141	21.4801	5.35089	7.53e-05	0.000340158	1.52962	0.00116304	0.00369694	X5aza - untr	O00148	ATP-dependent RNA helicase DDX39A	DDX39A
0.155344	0.0326007	0.278088	16.3219	2.69273	0.0164712	0.0252727	-3.80157	0.0308525	0.137562	X5aza - untr	Q15645	Pachytene checkpoint protein 2 homolog	TRIP13
0.155309	0.0397853	0.270834	19.113	2.86037	0.0117219	0.0190087	-3.47646	0.0264795	0.0983022	X5aza - untr	Q6PI48	Aspartate--tRNA ligase, mitochondrial	DARS2
0.155301	0.0650131	0.245588	16.8671	3.65967	0.0022535	0.0047432	-1.86832	0.0112296	0.0483842	X5aza - untr	A0A6Q8PGM6	Heat shock protein beta-8	HSPB8
0.155219	0.02706	0.283379	19.3903	2.57687	0.0207888	0.0308451	-4.02228	0.0343361	0.171124	X5aza - untr	Q92665	28S ribosomal protein S31, mitochondrial	MRPS31
0.155165	0.0714473	0.238882	15.8363	3.94343	0.00125418	0.00286658	-1.28795	0.00788682	0.0308339	X5aza - untr	A0A0A0MT33	Protein SCAF8	SCAF8
0.15516	-0.0451171	0.355437	17.8001	1.64834	0.119641	0.14432	-5.60851	0.0732911	0.374428	X5aza - untr	Q9UFW8	CGG triplet repeat-binding protein 1	CGGBP1
0.155156	0.0708386	0.239473	16.02	3.91515	0.00132942	0.00301695	-1.3458	0.00817937	0.0464916	X5aza - untr	P10644	cAMP-dependent protein kinase type I-alpha regulatory subunit;cAMP-dependent protein kinase type I-alpha regulatory subunit, N-terminally processed	PRKAR1A
0.154997	0.0768871	0.233108	20.8306	4.22195	0.000708464	0.00181989	-0.719315	0.00558298	0.0210713	X5aza - untr	P46783	40S ribosomal protein S10	RPS10;RPS10-NUDT3
0.154969	0.0723743	0.237565	20.6016	3.99198	0.00113494	0.00264516	-1.18868	0.00743496	0.0308339	X5aza - untr	Q15056-2	Eukaryotic translation initiation factor 4H	EIF4H
0.154946	0.0794548	0.230437	18.1071	4.36698	0.000527388	0.00143682	-0.42451	0.00462359	0.0203689	X5aza - untr	Q71RC2-6	La-related protein 4	LARP4
0.154914	0.0660203	0.243807	14.2676	3.70781	0.00203987	0.00435267	-1.76993	0.0106088	0.0483842	X5aza - untr	Q9HBL8	NmrA-like family domain-containing protein 1	NMRAL1
0.154846	0.0181566	0.291535	18.8835	2.41025	0.0289363	0.0413395	-4.33285	0.0399153	0.171124	X5aza - untr	P32322-2	Pyrroline-5-carboxylate reductase 1, mitochondrial;Pyrroline-5-carboxylate reductase	PYCR1
0.154802	0.0811372	0.228467	20.3735	4.47109	0.00042716	0.00123098	-0.213655	0.00405183	0.0153395	X5aza - untr	P62136	Serine/threonine-protein phosphatase PP1-alpha catalytic subunit;Serine/threonine-protein phosphatase	PPP1CA
0.154769	0.0449603	0.264578	14.2968	2.99878	0.00883104	0.015118	-3.20372	0.0232057	0.0953117	X5aza - untr	Q6NUK1-2	Calcium-binding mitochondrial carrier protein SCaMC-1	SLC25A24
0.154686	0.0494475	0.259925	13.773	3.12732	0.00677919	0.0119591	-2.94756	0.020344	0.0874053	X5aza - untr	I3L1U8	Active breakpoint cluster region-related protein;Breakpoint cluster region protein	ABR;BCR
0.154611	0.0710878	0.238134	18.7008	3.9385	0.00126701	0.00288968	-1.29805	0.00793353	0.0308339	X5aza - untr	P56537	Eukaryotic translation initiation factor 6	EIF6
0.154607	0.0799009	0.229313	17.6318	4.40323	0.000490014	0.00136522	-0.35101	0.00441986	0.0153395	X5aza - untr	Q969S3	Zinc finger protein 622	ZNF622
0.154538	0.0841628	0.224914	18.2727	4.67209	0.000285187	0.000895381	0.191183	0.00306287	0.0146649	X5aza - untr	K7EP90	RNA-binding protein 42	RBM42
0.1545	0.0838692	0.22513	17.4796	4.65406	0.000295661	0.000918331	0.155011	0.00314419	0.0146649	X5aza - untr	Q6P4F7	Rho GTPase-activating protein 11A	ARHGAP11A
0.154336	-0.0702067	0.378878	21.3932	1.4624	0.16385	0.191709	-5.87156	0.0835466	0.407722	X5aza - untr	A0A5F9ZHL1	Acetyl-CoA acetyltransferase, mitochondrial	ACAT1
0.154326	0.0476042	0.261047	13.7761	3.07669	0.00752443	0.0130858	-3.04876	0.0214467	0.0953117	X5aza - untr	A0A0D9SFJ1	Ubiquinone biosynthesis monooxygenase COQ6, mitochondrial	COQ6
0.154248	0.0670836	0.241412	20.8153	3.76511	0.00181196	0.00391977	-1.65275	0.00989653	0.0464916	X5aza - untr	P35268	60S ribosomal protein L22	RPL22
0.154044	-0.154266	0.462355	14.771	1.06305	0.304233	0.335086	-6.35203	0.108078	0.63891	X5aza - untr	P49674	Casein kinase I isoform epsilon;Casein kinase I isoform delta	CSNK1E;CSNK1D
0.15403	-0.0686581	0.376719	15.3035	1.47165	0.161364	0.189162	-5.85901	0.0830233	0.407722	X5aza - untr	M0R2S3	Coiled-coil domain-containing protein 94	CCDC94
0.15402	0.09959	0.208449	20.1504	6.02057	2.15e-05	0.000140972	2.79575	0.000394749	0.00175178	X5aza - untr	Q7Z5K2	Wings apart-like protein homolog	WAPAL
0.154019	0.0868856	0.221152	18.3219	4.88129	0.000188133	0.00064952	0.608813	0.00228174	0.00700748	X5aza - untr	O43395	U4/U6 small nuclear ribonucleoprotein Prp3	PRPF3
0.15399	0.0281195	0.279861	19.1613	2.60295	0.0197314	0.0294981	-3.97292	0.033529	0.148337	X5aza - untr	Q16698-2	2,4-dienoyl-CoA reductase, mitochondrial	DECR1
0.153961	0.0574935	0.250428	16.564	3.39568	0.00389306	0.00752455	-2.40624	0.0152434	0.0677509	X5aza - untr	A0PJW6	Transmembrane protein 223	TMEM223
0.153919	0.0874351	0.220403	19.3799	4.92575	0.000172321	0.000612718	0.697035	0.00215216	0.00700748	X5aza - untr	Q92900-2	Regulator of nonsense transcripts 1	UPF1
0.153902	0.0784524	0.229351	15.8775	4.33996	0.000557131	0.00150628	-0.47935	0.00479402	0.0203689	X5aza - untr	Q96H35	Probable RNA-binding protein 18	RBM18
0.153865	0.0623896	0.245341	20.1752	3.57876	0.00266449	0.00540174	-2.03356	0.0123146	0.0486519	X5aza - untr	P21291	Cysteine and glycine-rich protein 1	CSRP1
0.153712	0.030592	0.276831	17.4968	2.6563	0.0177264	0.026978	-3.87136	0.0319194	0.137562	X5aza - untr	Q8IXM3	39S ribosomal protein L41, mitochondrial	MRPL41
0.153705	0.0833081	0.224102	18.483	4.6455	0.000300775	0.0009311	0.137813	0.00318328	0.0146649	X5aza - untr	C9IYN3	Heterogeneous nuclear ribonucleoprotein L-like	HNRNPLL
0.153679	0.101083	0.206276	18.569	6.21666	1.5e-05	0.00011132	3.15504	0.000280705	0.00102735	X5aza - untr	Q9NQG5	Regulation of nuclear pre-mRNA domain-containing protein 1B	RPRD1B
0.153599	0.0849495	0.222249	16.8971	4.76045	0.000239092	0.000775047	0.368084	0.00269322	0.00996577	X5aza - untr	A0A1C7CYX9	Dihydropyrimidinase-related protein 2;Dihydropyrimidinase-related protein 3;Dihydropyrimidinase-related protein 1	DPYSL2;DPYSL3;CRMP1
0.153508	-0.0112136	0.318229	15.9077	1.98279	0.0656227	0.0843576	-5.08289	0.0568214	0.240601	X5aza - untr	A0A087WXF6	NADH dehydrogenase [ubiquinone] iron-sulfur protein 7, mitochondrial	NDUFS7
0.153461	0.0884284	0.218493	20.4156	5.02071	0.000142971	0.000537613	0.884756	0.00188941	0.00657093	X5aza - untr	Q14498-2	RNA-binding protein 39	RBM39
0.153459	0.085864	0.221054	17.9099	4.83031	0.00020811	0.000698	0.507434	0.00244203	0.00996577	X5aza - untr	K7ERF1	Eukaryotic translation initiation factor 3 subunit K	EIF3K
0.153403	0.0364979	0.270309	23.3865	2.79188	0.0134752	0.0213108	-3.61004	0.0281755	0.0983022	X5aza - untr	P13639	Elongation factor 2	EEF2
0.153274	0.0146257	0.291922	21.63	2.35207	0.0324352	0.0455634	-4.43917	0.0419432	0.171124	X5aza - untr	P35249	Replication factor C subunit 4	RFC4
0.153241	0.0865738	0.219908	17.1349	4.89058	0.000184711	0.000641765	0.627258	0.00225442	0.00700748	X5aza - untr	Q13564-3	NEDD8-activating enzyme E1 regulatory subunit	NAE1
0.153177	-0.115468	0.421822	15.0742	1.21315	0.243454	0.27333	-6.18601	0.0983594	0.475623	X5aza - untr	M0QXH0	Thioredoxin, mitochondrial	TXN2
0.153167	-0.00165361	0.307988	19.0245	2.10491	0.0522007	0.069218	-4.87652	0.0515987	0.240601	X5aza - untr	Q9H6F5	Coiled-coil domain-containing protein 86	CCDC86
0.153136	0.0439027	0.26237	19.5316	2.98276	0.00912601	0.015541	-3.23545	0.0235749	0.0953117	X5aza - untr	Q13428-3	Treacle protein	TCOF1
0.153122	0.0664914	0.239753	16.7887	3.76065	0.00182874	0.00394804	-1.66187	0.00995051	0.0464916	X5aza - untr	A0A6E1WCP9	Steroid hormone receptor ERR1	ESRRA
0.152996	0.0396206	0.266371	15.045	2.87117	0.0114666	0.0186514	-3.45531	0.0262155	0.0983022	X5aza - untr	Q9NX55	Huntingtin-interacting protein K	HYPK
0.152921	-0.00925451	0.315096	19.0721	2.00622	0.0628267	0.0812827	-5.04385	0.0558064	0.240601	X5aza - untr	Q96E11-3	Ribosome-recycling factor, mitochondrial	MRRF
0.152862	0.01859	0.287134	18.4409	2.42221	0.0282631	0.0405481	-4.31087	0.0395033	0.171124	X5aza - untr	P0CG13	Chromosome transmission fidelity protein 8 homolog	CHTF8
0.152846	0.0551167	0.250576	14.3421	3.32756	0.00448266	0.00844931	-2.54433	0.016419	0.0677509	X5aza - untr	H0YBE7	Regulating synaptic membrane exocytosis protein 1	RIMS1
0.152839	0.0359761	0.269701	21.6764	2.78263	0.0137309	0.0216508	-3.62802	0.0284074	0.0983022	X5aza - untr	Q6P2Q9	Pre-mRNA-processing-splicing factor 8	PRPF8
0.152665	0.0703141	0.235016	18.554	3.94428	0.001252	0.00286569	-1.28622	0.00787882	0.0308339	X5aza - untr	J3KTF8	Rho GDP-dissociation inhibitor 1	ARHGDIA
0.152498	0.0841293	0.220866	18.2048	4.74575	0.000246195	0.000790847	0.338699	0.0027477	0.0123752	X5aza - untr	Q5VT52-2	Regulation of nuclear pre-mRNA domain-containing protein 2	RPRD2
0.152411	0.0799855	0.224837	18.7943	4.47736	0.000421785	0.00121769	-0.200978	0.0040186	0.0153395	X5aza - untr	Q9Y3B4	Splicing factor 3B subunit 6	SF3B6
0.152385	0.0258656	0.278904	19.231	2.56261	0.02139	0.0316782	-4.04919	0.0347991	0.171124	X5aza - untr	Q9NUL7	Probable ATP-dependent RNA helicase DDX28	DDX28
0.152383	-0.0388283	0.343594	17.6538	1.69559	0.110193	0.1342	-5.53813	0.0708259	0.347459	X5aza - untr	J3QLR8	28S ribosomal protein S23, mitochondrial	MRPS23
0.152334	0.0556236	0.249045	18.6107	3.35135	0.00426726	0.00811516	-2.49614	0.0160035	0.0677509	X5aza - untr	O00217	NADH dehydrogenase [ubiquinone] iron-sulfur protein 8, mitochondrial	NDUFS8
0.152248	0.060333	0.244163	17.6947	3.52421	0.00298316	0.00596958	-2.14479	0.0131492	0.0677509	X5aza - untr	A0A0C4DFT8	Protein Jade-2	JADE2
0.152229	0.0693512	0.235108	18.7688	3.90801	0.00134914	0.00305518	-1.36042	0.00825664	0.0464916	X5aza - untr	P18206-2	Vinculin	VCL
0.152217	0.0855458	0.218888	22.7974	4.85761	0.000197154	0.000670408	0.561759	0.00235194	0.00700748	X5aza - untr	Q5VTE0	Putative elongation factor 1-alpha-like 3;Elongation factor 1-alpha 1;Elongation factor 1-alpha	EEF1A1P5;EEF1A1
0.152155	0.0554028	0.248908	18.9203	3.34597	0.00431508	0.00819147	-2.50705	0.0160971	0.0677509	X5aza - untr	P25440-2	Bromodomain-containing protein 2	BRD2
0.152062	0.0109789	0.293145	17.2806	2.2932	0.0363783	0.0502799	-4.54551	0.0440741	0.206753	X5aza - untr	Q9BUE6	Iron-sulfur cluster assembly 1 homolog, mitochondrial	ISCA1
0.152034	0.0418997	0.262167	15.8084	2.93708	0.0100215	0.0167708	-3.32573	0.0246419	0.0953117	X5aza - untr	F8VWL0	Alpha-globin transcription factor CP2	TFCP2
0.152014	0.0544726	0.249555	17.254	3.31583	0.00459282	0.0086112	-2.56808	0.0166257	0.0677509	X5aza - untr	H3BT57	Protein PML	PML
0.151933	0.0615778	0.242289	19.5195	3.57763	0.00267073	0.00540802	-2.03586	0.0123301	0.0486519	X5aza - untr	E7ESL0	39S ribosomal protein L22, mitochondrial	MRPL22
0.151522	0.0519181	0.251127	14.5881	3.23665	0.00540982	0.00988189	-2.72795	0.018106	0.0874053	X5aza - untr	A0A087X0R6	Sorting nexin-12	SNX12
0.151322	0.0893563	0.213289	20.8944	5.19572	0.000101633	0.000421448	1.22814	0.00146874	0.00580975	X5aza - untr	P25398	40S ribosomal protein S12	RPS12
0.151303	0.0782193	0.224386	16.4153	4.40479	0.000488464	0.00136334	-0.34784	0.00441121	0.0153395	X5aza - untr	Q9H0K6	Pseudouridylate synthase 7 homolog-like protein	PUS7L
0.151277	0.0905596	0.211995	21.0397	5.30097	8.29e-05	0.000359762	1.43295	0.00124689	0.00383145	X5aza - untr	O60216	Double-strand-break repair protein rad21 homolog	RAD21
0.151157	0.0485088	0.253806	22.5882	3.13309	0.00669903	0.0118439	-2.93601	0.0202226	0.0874053	X5aza - untr	Q9UQE7	Structural maintenance of chromosomes protein 3	SMC3
0.151142	-0.0188274	0.321111	14.5211	1.89196	0.077559	0.0981553	-5.23169	0.061068	0.311961	X5aza - untr	Q969Z3	Mitochondrial amidoxime reducing component 2	2023-03-02
0.151041	0.0532891	0.248793	16.7078	3.28751	0.0048699	0.00901425	-2.62533	0.0171296	0.0677509	X5aza - untr	Q96BK5	PIN2/TERF1-interacting telomerase inhibitor 1	PINX1
0.150975	-0.00389403	0.305844	14.8426	2.07414	0.0553228	0.0727536	-4.92918	0.0528982	0.240601	X5aza - untr	Q10471-2	Polypeptide N-acetylgalactosaminyltransferase 2;Polypeptide N-acetylgalactosaminyltransferase 2 soluble form	GALNT2
0.150872	0.0638968	0.237847	19.2344	3.69072	0.00211328	0.00448352	-1.80487	0.0108271	0.0483842	X5aza - untr	Q14847	LIM and SH3 domain protein 1	LASP1
0.150853	0.0920996	0.209606	15.6501	5.46284	6.08e-05	0.000294674	1.74533	0.00098843	0.00321516	X5aza - untr	D6RC52	H/ACA ribonucleoprotein complex subunit 2	NHP2
0.150833	0.0575478	0.244118	18.9204	3.44018	0.00355035	0.00693349	-2.31585	0.0144994	0.0677509	X5aza - untr	Q9H307	Pinin	PNN
0.150775	-0.00196751	0.303518	18.4248	2.10023	0.0526651	0.0697468	-4.88456	0.0517956	0.240601	X5aza - untr	Q9Y2Q9	28S ribosomal protein S28, mitochondrial	MRPS28
0.150644	0.0330762	0.268213	16.6595	2.72622	0.0153938	0.0238142	-3.73715	0.0299027	0.115043	X5aza - untr	O15446	DNA-directed RNA polymerase I subunit RPA34	CD3EAP
0.150601	0.0189632	0.282239	17.3131	2.43413	0.0276061	0.0398108	-4.28888	0.039094	0.171124	X5aza - untr	O94762-4	ATP-dependent DNA helicase Q5	RECQL5
0.150596	-0.0350294	0.336222	15.4189	1.72613	0.104436	0.127862	-5.49192	0.0692509	0.347459	X5aza - untr	O43683-2	Mitotic checkpoint serine/threonine-protein kinase BUB1	BUB1
0.150445	0.0403133	0.260576	18.6988	2.90645	0.0106695	0.017606	-3.38605	0.0253678	0.0953117	X5aza - untr	F8W1A4	Adenylate kinase 2, mitochondrial;Adenylate kinase 2, mitochondrial;Adenylate kinase 2, mitochondrial, N-terminally processed	AK2
0.150443	0.0224157	0.27847	18.6059	2.50015	0.0242236	0.0354148	-4.16634	0.0368598	0.171124	X5aza - untr	Q9BYD6	39S ribosomal protein L1, mitochondrial	MRPL1
0.150432	0.057239	0.243625	21.5763	3.43443	0.0035929	0.00699948	-2.32754	0.0145945	0.0677509	X5aza - untr	P49327	Fatty acid synthase;[Acyl-carrier-protein] S-acetyltransferase;[Acyl-carrier-protein] S-malonyltransferase;3-oxoacyl-[acyl-carrier-protein] synthase;3-oxoacyl-[acyl-carrier-protein] reductase;3-hydroxyacyl-[acyl-carrier-protein] dehydratase;Enoyl-[acyl-carrier-protein] reductase;Oleoyl-[acyl-carrier-protein] hydrolase	FASN
0.150425	-0.0151055	0.315956	20.3272	1.93348	0.0718799	0.0916218	-5.1642	0.0591045	0.295378	X5aza - untr	P09622	Dihydrolipoyl dehydrogenase, mitochondrial;Dihydrolipoyl dehydrogenase	DLD
0.150391	-0.04932	0.350103	13.8212	1.6022	0.129532	0.155137	-5.67588	0.075763	0.374429	X5aza - untr	X6R6D0	SHC-transforming protein 1	SHC1
0.15036	0.0011981	0.299522	15.9976	2.14472	0.0484016	0.0647179	-4.80776	0.0499356	0.240601	X5aza - untr	A6NJ78	Probable methyltransferase-like protein 15;Putative methyltransferase-like protein 15P1	METTL15;METTL15P1
0.150285	0.0005371	0.300032	16.1759	2.13527	0.0492804	0.0657277	-4.82416	0.0503288	0.240601	X5aza - untr	Q9NVS2	28S ribosomal protein S18a, mitochondrial	MRPS18A
[truncated: 1,194 more rows]

## Sheet: 5aza_vs_5aza+SUMOi
logFC	CI.L	CI.R	AveExpr	t	P.Value	adj.P.Val	B	qval	lfdr	comparison	Uniprot.ID	Protein.names	Gene.names
2.62106	2.16474	3.07738	19.9283	12.221	2.64e-09	8.44e-06	11.4551	1	1	X5aza - SUMOi	P61956-2	Small ubiquitin-related modifier 2	SUMO2
1.75735	1.35686	2.15783	19.0883	9.33614	1.03e-07	6.56e-05	8.10776	1	1	X5aza - SUMOi	B8ZZN6	Small ubiquitin-related modifier 1	SUMO1
0.804506	0.378592	1.23042	18.9339	4.01887	0.00107392	0.006998	-0.884611	1	1	X5aza - SUMOi	A8MUA9	Small ubiquitin-related modifier 3	SUMO3
0.470316	0.337655	0.602977	16.7622	7.54299	1.55e-06	0.000274887	5.51868	1	1	X5aza - SUMOi	Q96RL1-3	BRCA1-A complex subunit RAP80	UIMC1
0.451856	0.24319	0.660522	15.7563	4.60729	0.000324713	0.00337467	0.287928	1	1	X5aza - SUMOi	Q969Q0	60S ribosomal protein L36a-like	RPL36AL;RPL36A
0.427569	0.186395	0.668744	15.222	3.77201	0.00178631	0.00960425	-1.38106	1	1	X5aza - SUMOi	O60825-2	6-phosphofructo-2-kinase/fructose-2,6-bisphosphatase 2;6-phosphofructo-2-kinase;Fructose-2,6-bisphosphatase	PFKFB2
0.412175	0.103293	0.721058	16.6015	2.83913	0.0122404	0.0366295	-3.23306	1	1	X5aza - SUMOi	Q9HCI5	Melanoma-associated antigen E1	MAGEE1
0.40474	0.255169	0.554311	20.3334	5.75739	3.49e-05	0.00101302	2.48072	1	1	X5aza - SUMOi	P62979	Ubiquitin-40S ribosomal protein S27a;Ubiquitin;40S ribosomal protein S27a;Polyubiquitin-C;Ubiquitin;Ubiquitin-60S ribosomal protein L40;Ubiquitin;60S ribosomal protein L40;Polyubiquitin-B;Ubiquitin	RPS27A;UBC;UBB;UBA52
0.398805	0.0521911	0.74542	10.6023	2.448	0.0268603	0.065973	-3.96908	1	1	X5aza - SUMOi	Q9NUQ3	Gamma-taxilin;Putative gamma-taxilin 2	TXLNG;TXLNGY
0.39467	0.0515128	0.737828	23.0216	2.44702	0.0269123	0.0659756	-3.97087	1	1	X5aza - SUMOi	P16401	Histone H1.5	HIST1H1B
0.379329	0.250258	0.5084	15.5435	6.25296	1.41e-05	0.000664675	3.37118	1	1	X5aza - SUMOi	Q9NS56-2	E3 ubiquitin-protein ligase Topors	TOPORS
0.372432	-0.0227434	0.767607	24.1601	2.00518	0.0629483	0.126411	-4.74257	1	1	X5aza - SUMOi	P62805	Histone H4	HIST1H4A
0.361782	0.256066	0.467498	17.4966	7.2812	2.38e-06	0.000334435	5.10286	1	1	X5aza - SUMOi	M0R3F4	BRISC and BRCA1-A complex member 1	BABAM1
0.356083	-0.0873122	0.799478	13.7972	1.70867	0.107694	0.191541	-5.21044	1	1	X5aza - SUMOi	P0DPI3
0.349822	0.215509	0.484136	17.5102	5.54147	5.24e-05	0.0012119	2.08182	1	1	X5aza - SUMOi	Q9UER7-3	Death domain-associated protein 6	DAXX
0.349229	-0.0334024	0.73186	23.5173	1.9419	0.0707746	0.138216	-4.84626	1	1	X5aza - SUMOi	Q99878	Histone H2A type 1-J;Histone H2A type 1-H;Histone H2A.J;Histone H2A type 1;Histone H2A type 1-D;Histone H2A	HIST1H2AJ;HIST1H2AH;H2AFJ;HIST1H2AG;HIST1H2AD
0.333221	0.173062	0.493381	15.7638	4.42666	0.000467303	0.00414472	-0.0695219	1	1	X5aza - SUMOi	K7EM02	Katanin p60 ATPase-containing subunit A-like 2	KATNAL2
0.332977	-0.0252402	0.691195	21.2354	1.97772	0.0662429	0.131212	-4.7878	1	1	X5aza - SUMOi	Q93077	Histone H2A type 1-C;Histone H2A type 3;Histone H2A type 1-B/E	HIST1H2AC;HIST3H2A;HIST1H2AB
0.328769	0.0634518	0.594086	14.2125	2.63647	0.0184475	0.0497492	-3.61931	1	1	X5aza - SUMOi	Q8IUE6	Histone H2A type 2-B	HIST2H2AB
0.326685	0.130877	0.522492	18.6885	3.54974	0.0028295	0.0127428	-1.82797	1	1	X5aza - SUMOi	P63279	SUMO-conjugating enzyme UBC9	UBE2I
0.323691	0.0738984	0.573484	17.4982	2.75707	0.0144615	0.0415293	-3.39057	1	1	X5aza - SUMOi	P49720	Proteasome subunit beta type-3	PSMB3
0.315413	-0.0586558	0.689483	20.2882	1.79401	0.0925746	0.169977	-5.08063	1	1	X5aza - SUMOi	P16403	Histone H1.2	HIST1H1C
0.313977	0.176611	0.451343	22.4983	4.86314	0.000195009	0.00251074	0.789108	1	1	X5aza - SUMOi	P55072	Transitional endoplasmic reticulum ATPase	VCP
0.308373	0.194611	0.422135	16.8623	5.76736	3.43e-05	0.00100348	2.49898	1	1	X5aza - SUMOi	D6REL5	BRCA1-A complex subunit Abraxas	FAM175A
0.307659	0.176285	0.439032	15.4088	4.98263	0.000154069	0.00215289	1.02084	1	1	X5aza - SUMOi	Q92504	Zinc transporter SLC39A7	SLC39A7
0.306055	0.111991	0.50012	17.0197	3.35545	0.00423123	0.0167647	-2.21713	1	1	X5aza - SUMOi	Q9Y4B4	Helicase ARIP4	RAD54L2
0.305969	0.00301895	0.608918	16.8286	2.14884	0.0480241	0.101569	-4.50028	1	1	X5aza - SUMOi	O00479	High mobility group nucleosome-binding domain-containing protein 4	HMGN4
0.30316	0.197045	0.409274	19.2733	6.07847	1.93e-05	0.000780224	3.06172	1	1	X5aza - SUMOi	Q8N2W9	E3 SUMO-protein ligase PIAS4	PIAS4
0.300614	-0.0370653	0.638292	16.7824	1.8941	0.0772571	0.148102	-4.92327	1	1	X5aza - SUMOi	Q5T749	Keratinocyte proline-rich protein	KPRP
0.29451	0.139332	0.449687	17.2535	4.03802	0.00103249	0.00681411	-0.846153	1	1	X5aza - SUMOi	O75928	E3 SUMO-protein ligase PIAS2	PIAS2
0.27547	-0.0380181	0.588959	22.1874	1.86961	0.0807799	0.152531	-4.96227	1	1	X5aza - SUMOi	Q71DI3	Histone H3.2	HIST2H3A
0.270981	0.119347	0.422614	17.5616	3.80225	0.00167811	0.00930244	-1.3202	1	1	X5aza - SUMOi	Q92889	DNA repair endonuclease XPF	ERCC4
0.269031	0.17297	0.365091	21.8296	5.95873	2.4e-05	0.000852684	2.84679	1	1	X5aza - SUMOi	P62917	60S ribosomal protein L8	RPL8
0.266546	0.0734515	0.459641	17.9604	2.93697	0.0100238	0.031502	-3.04354	1	1	X5aza - SUMOi	P50402	Emerin	EMD
0.263736	-0.0520277	0.579499	11.4755	1.77707	0.0954184	0.173998	-5.10673	1	1	X5aza - SUMOi	A0A1B0GWJ6
0.262576	0.116785	0.408367	23.7156	3.83197	0.00157822	0.00892395	-1.2604	1	1	X5aza - SUMOi	P11498	Pyruvate carboxylase, mitochondrial	PC
0.260603	0.0828493	0.438357	16.328	3.1193	0.00689219	0.0238172	-2.68611	1	1	X5aza - SUMOi	Q60FE5		FLNA
0.256948	0.0831225	0.430773	22.6576	3.14506	0.00653578	0.0229629	-2.63525	1	1	X5aza - SUMOi	P08670	Vimentin	VIM
0.253899	0.118472	0.389326	20.7919	3.9889	0.00114215	0.0072441	-0.944807	1	1	X5aza - SUMOi	P61313	60S ribosomal protein L15;Ribosomal protein L15	RPL15
0.253703	-0.127845	0.635251	23.7292	1.41473	0.177157	0.279678	-5.62312	1	1	X5aza - SUMOi	Q16778	Histone H2B type 2-E;Histone H2B type 1-J;Histone H2B type 3-B	HIST2H2BE;HIST1H2BJ;HIST3H2BB
0.250911	0.105381	0.396441	20.7749	3.6683	0.00221362	0.0110267	-1.58971	1	1	X5aza - SUMOi	P46100-4	Transcriptional regulator ATRX	ATRX
0.247305	0.0615802	0.433031	13.0856	2.83309	0.0123921	0.0367981	-3.24471	1	1	X5aza - SUMOi	Q9H3N8-2	Histamine H4 receptor	HRH4
0.246438	-0.0716745	0.564551	22.7789	1.64825	0.119658	0.207533	-5.29975	1	1	X5aza - SUMOi	P10412	Histone H1.4;Histone H1.3	HIST1H1E;HIST1H1D
0.23792	0.0999714	0.375869	17.2887	3.66953	0.00220799	0.0110158	-1.58723	1	1	X5aza - SUMOi	Q8IY92-2	Structure-specific endonuclease subunit SLX4	SLX4
0.23367	0.0509882	0.416351	16.3245	2.72148	0.015542	0.0439826	-3.45843	1	1	X5aza - SUMOi	Q9Y6C9	Mitochondrial carrier homolog 2	MTCH2
0.232631	0.101347	0.363915	18.8119	3.77011	0.00179333	0.00960425	-1.38488	1	1	X5aza - SUMOi	J3KQN4	60S ribosomal protein L36a	RPL36A;RPL36A-HNRNPH2
0.228562	0.0214406	0.435683	15.1464	2.34788	0.0327022	0.076329	-4.15046	1	1	X5aza - SUMOi	Q969M3	Protein YIPF5;Protein YIPF	YIPF5
0.22249	-0.0462436	0.491223	16.2881	1.76151	0.0980968	0.178069	-5.13056	1	1	X5aza - SUMOi	C9JP16	Cartilage-associated protein	CRTAP
0.221457	-0.0391557	0.48207	15.7061	1.80797	0.0902886	0.166258	-5.05902	1	1	X5aza - SUMOi	E9PK41	Sjoegren syndrome/scleroderma autoantigen 1	SSSCA1
0.22031	0.0941815	0.346439	15.9814	3.71636	0.00200411	0.0103764	-1.49303	1	1	X5aza - SUMOi	Q9UII2	ATPase inhibitor, mitochondrial	ATPIF1
0.220007	-0.0299901	0.470003	23.8567	1.8724	0.080371	0.152209	-4.95784	1	1	X5aza - SUMOi	Q13085	Acetyl-CoA carboxylase 1;Biotin carboxylase	ACACA
0.217279	0.00623928	0.428319	21.7171	2.19054	0.0443468	0.0954174	-4.42828	1	1	X5aza - SUMOi	P54886	Delta-1-pyrroline-5-carboxylate synthase;Glutamate 5-kinase;Gamma-glutamyl phosphate reductase	ALDH18A1
0.217	0.0817161	0.352284	21.1731	3.4128	0.00375748	0.0155951	-2.10249	1	1	X5aza - SUMOi	Q03252	Lamin-B2	LMNB2
0.216882	0.0332451	0.400518	21.4049	2.51282	0.0236216	0.0600508	-3.84995	1	1	X5aza - SUMOi	P45880	Voltage-dependent anion-selective channel protein 2	VDAC2
0.216708	0.0782837	0.355133	21.8161	3.33088	0.00445191	0.0172738	-2.26616	1	1	X5aza - SUMOi	A0A087WXM6	60S ribosomal protein L17	RPL17;RPL17-C18orf32
0.215573	-0.0312453	0.462391	13.0083	1.85829	0.0824555	0.155053	-4.98018	1	1	X5aza - SUMOi	B4DP62	Tricarboxylate transport protein, mitochondrial	SLC25A1
0.215468	0.0443576	0.386579	17.6723	2.67919	0.0169275	0.0469587	-3.53868	1	1	X5aza - SUMOi	Q59GN2	Putative 60S ribosomal protein L39-like 5;60S ribosomal protein L39	RPL39P5;RPL39
0.214752	0.070945	0.35856	12.0305	3.17727	0.00611564	0.0218915	-2.57154	1	1	X5aza - SUMOi	Q9NRR4-3	Ribonuclease 3	DROSHA
0.211529	0.0928588	0.330199	17.8604	3.7925	0.00171225	0.00940014	-1.33983	1	1	X5aza - SUMOi	Q9NXR7	BRCA1-A complex subunit BRE	BRE
0.211196	0.0674159	0.354977	19.7407	3.12524	0.00680836	0.0236294	-2.6744	1	1	X5aza - SUMOi	P49207	60S ribosomal protein L34	RPL34
0.208063	0.0151162	0.401011	17.1054	2.29432	0.0362996	0.0826709	-4.24607	1	1	X5aza - SUMOi	O75925-2	E3 SUMO-protein ligase PIAS1	PIAS1
0.207755	-0.101173	0.516684	21.8862	1.43084	0.172564	0.2744	-5.60199	1	1	X5aza - SUMOi	P62807	Histone H2B type 1-C/E/F/G/I;Histone H2B type 1-K;Histone H2B type 1-M;Histone H2B type 1-D;Histone H2B type F-S;Histone H2B type 1-L	HIST1H2BC;HIST1H2BK;HIST1H2BM;HIST1H2BD;H2BFS;HIST1H2BL
0.207167	0.0549305	0.359403	17.5095	2.89534	0.0109145	0.0335742	-3.1244	1	1	X5aza - SUMOi	Q7L8L6	FAST kinase domain-containing protein 5	FASTKD5
0.206245	-0.0070988	0.41959	15.169	2.05684	0.057152	0.117355	-4.65651	1	1	X5aza - SUMOi	E9PJV3	RNA pseudouridylate synthase domain-containing protein 4	RPUSD4
0.205697	0.0713019	0.340091	22.8284	3.25643	0.00519309	0.0194109	-2.41445	1	1	X5aza - SUMOi	A0A6Q8PFJ0	Prelamin-A/C;Lamin-A/C	LMNA
0.202517	-0.0125478	0.417582	17.5764	2.0035	0.0631459	0.126728	-4.74535	1	1	X5aza - SUMOi	Q9Y676	28S ribosomal protein S18b, mitochondrial	MRPS18B
0.201432	-0.0331171	0.435982	21.4086	1.82722	0.0872166	0.161965	-5.02901	1	1	X5aza - SUMOi	Q9NVI7-2	ATPase family AAA domain-containing protein 3A	ATAD3A
0.200767	-1.13288	1.53442	16.9914	0.320294	0.753074	0.825744	-6.5525	1	1	X5aza - SUMOi	P26006	Integrin alpha-3;Integrin alpha-3 heavy chain;Integrin alpha-3 light chain	ITGA3
0.199953	-0.273766	0.673672	19.7284	0.898056	0.383057	0.499021	-6.19502	1	1	X5aza - SUMOi	K7ELV1	Mitogen-activated protein kinase 4	MAPK4
0.196977	0.102576	0.291378	15.7572	4.43954	0.000455287	0.00408352	-0.0439573	1	1	X5aza - SUMOi	Q9NZ01	Very-long-chain enoyl-CoA reductase	TECR
0.193544	0.0432267	0.343862	16.6449	2.73948	0.0149862	0.0428006	-3.42415	1	1	X5aza - SUMOi	Q15047-3	Histone-lysine N-methyltransferase SETDB1	SETDB1
0.193194	-0.151253	0.537642	18.8754	1.19335	0.250891	0.365796	-5.89425	1	1	X5aza - SUMOi	O95551	Tyrosyl-DNA phosphodiesterase 2	TDP2
0.192298	0.0209442	0.363652	21.2293	2.38769	0.0302487	0.0721315	-4.07874	1	1	X5aza - SUMOi	P46776	60S ribosomal protein L27a	RPL27A
0.189804	-0.00784702	0.387455	17.8564	2.04317	0.0586371	0.119635	-4.67941	1	1	X5aza - SUMOi	Q9H857	5-nucleotidase domain-containing protein 2	NT5DC2
0.187733	-0.0106754	0.386142	18.1017	2.01316	0.06202	0.125019	-4.72936	1	1	X5aza - SUMOi	Q9Y6K1	DNA (cytosine-5)-methyltransferase 3A	DNMT3A
0.186725	0.0865143	0.286937	19.8985	3.96446	0.00120105	0.0075056	-0.993925	1	1	X5aza - SUMOi	Q9UBE0	SUMO-activating enzyme subunit 1;SUMO-activating enzyme subunit 1, N-terminally processed	SAE1
0.186447	0.0530405	0.319853	17.5717	2.97355	0.00930002	0.0297843	-2.97223	1	1	X5aza - SUMOi	Q8NE86-3	Calcium uniporter protein, mitochondrial	MCU
0.185092	0.0250105	0.345174	16.554	2.46005	0.0262281	0.0648694	-3.94704	1	1	X5aza - SUMOi	F5GYJ5	Succinate dehydrogenase assembly factor 2, mitochondrial	SDHAF2
0.184903	0.053539	0.316266	16.9827	2.99478	0.00890377	0.0287459	-2.93075	1	1	X5aza - SUMOi	Q14149	MORC family CW-type zinc finger protein 3	MORC3
0.184177	-0.0639932	0.432347	15.6371	1.579	0.134764	0.227552	-5.39936	1	1	X5aza - SUMOi	Q8WYK1	Contactin-associated protein-like 5	CNTNAP5
0.183039	0.0781219	0.287956	20.8914	3.71189	0.00202273	0.0104235	-1.50203	1	1	X5aza - SUMOi	P46781	40S ribosomal protein S9	RPS9
0.18227	0.0138736	0.350667	18.7669	2.30292	0.0356979	0.0815536	-4.23079	1	1	X5aza - SUMOi	Q969Y2-3	tRNA modification GTPase GTPBP3, mitochondrial	GTPBP3
0.181436	0.0167154	0.346158	15.9077	2.34354	0.0329808	0.0766432	-4.15825	1	1	X5aza - SUMOi	A0A087WXF6	NADH dehydrogenase [ubiquinone] iron-sulfur protein 7, mitochondrial	NDUFS7
0.179286	0.0543483	0.304223	20.1463	3.05316	0.00789747	0.0260926	-2.81633	1	1	X5aza - SUMOi	J3QR09	Ribosomal protein L19;60S ribosomal protein L19	RPL19
0.178994	-0.0428799	0.400868	17.1103	1.71644	0.106233	0.189498	-5.19879	1	1	X5aza - SUMOi	P18583-6	Protein SON	SON
0.17709	-0.0677406	0.42192	14.1298	1.53895	0.144219	0.239715	-5.45557	1	1	X5aza - SUMOi	A0A087WZG9	Retrotransposon-derived protein PEG10	PEG10
0.176659	-0.0919857	0.445304	15.0742	1.39912	0.181704	0.284123	-5.64342	1	1	X5aza - SUMOi	M0QXH0	Thioredoxin, mitochondrial	TXN2
0.176367	-0.0268875	0.379622	16.9542	1.84618	0.0842832	0.157562	-4.99928	1	1	X5aza - SUMOi	P82663	28S ribosomal protein S25, mitochondrial	MRPS25
0.175759	0.0471844	0.304334	19.0914	2.90843	0.0106263	0.032814	-3.09899	1	1	X5aza - SUMOi	Q5JTV8-3	Torsin-1A-interacting protein 1	TOR1AIP1
0.17532	0.0750518	0.275589	18.1122	3.72019	0.00198831	0.0103398	-1.48533	1	1	X5aza - SUMOi	E9PFE2	General transcription factor II-I repeat domain-containing protein 1	GTF2IRD1
0.174812	0.00740175	0.342223	20.5873	2.2217	0.0417708	0.0916661	-4.374	1	1	X5aza - SUMOi	O76031	ATP-dependent Clp protease ATP-binding subunit clpX-like, mitochondrial	CLPX
0.174331	-0.0102066	0.358868	20.5172	2.00996	0.062391	0.125529	-4.73467	1	1	X5aza - SUMOi	B9A067	MICOS complex subunit MIC60	IMMT
0.173321	0.0562869	0.290355	18.7091	3.15091	0.00645741	0.0228379	-2.62369	1	1	X5aza - SUMOi	P61513	60S ribosomal protein L37a	RPL37A
0.172895	-0.239755	0.585546	12.9471	0.891452	0.386478	0.502644	-6.20089	1	1	X5aza - SUMOi	A0A0A0MRX2		GOLGA6L10
0.172792	-0.0329814	0.378566	18.8189	1.78662	0.0938063	0.171548	-5.09204	1	1	X5aza - SUMOi	Q5VTU8	ATP synthase subunit epsilon-like protein, mitochondrial;ATP synthase subunit epsilon, mitochondrial	ATP5EP2;ATP5E
0.171557	0.0776241	0.265489	17.8388	3.88587	0.00141213	0.00824303	-1.15197	1	1	X5aza - SUMOi	Q14739	Lamin-B receptor	LBR
0.169955	0.0167894	0.32312	21.7989	2.36086	0.0318826	0.0750097	-4.12714	1	1	X5aza - SUMOi	P62424	60S ribosomal protein L7a	RPL7A
0.169746	0.00166716	0.337825	15.5938	2.14874	0.0480331	0.101569	-4.50045	1	1	X5aza - SUMOi	A0A0G2JMD5	PRAME family member 10	PRAMEF10
0.169317	-0.0531212	0.391756	15.5577	1.61953	0.125738	0.215503	-5.34143	1	1	X5aza - SUMOi	Q5TB80-2	Centrosomal protein of 162 kDa	CEP162
0.168823	0.0735051	0.26414	21.332	3.76838	0.00179974	0.00960425	-1.38836	1	1	X5aza - SUMOi	P46779	60S ribosomal protein L28	RPL28
0.168643	0.0459563	0.29133	19.4964	2.92461	0.0102805	0.0320363	-3.06757	1	1	X5aza - SUMOi	P62854	40S ribosomal protein S26;Putative 40S ribosomal protein S26-like 1	RPS26;RPS26P11
0.167549	-0.188559	0.523658	21.5144	1.00105	0.332356	0.448147	-6.09851	1	1	X5aza - SUMOi	P05204	Non-histone chromosomal protein HMG-17	HMGN2
0.166392	-0.00468779	0.337471	17.6565	2.06933	0.0558252	0.115149	-4.63551	1	1	X5aza - SUMOi	J3KTG4	tRNA pseudouridine synthase;tRNA pseudouridine synthase-like 1	PUSL1
0.163983	0.0595061	0.26846	17.6749	3.33945	0.00437368	0.0171093	-2.24907	1	1	X5aza - SUMOi	C9JA28	Translocon-associated protein subunit gamma	SSR3
0.162527	-0.111551	0.436605	21.3009	1.26168	0.225943	0.336491	-5.81451	1	1	X5aza - SUMOi	P61604	10 kDa heat shock protein, mitochondrial	HSPE1
0.161749	0.0845581	0.23894	19.7242	4.45833	0.00043831	0.00399945	-0.00665941	1	1	X5aza - SUMOi	Q96AG4	Leucine-rich repeat-containing protein 59	LRRC59
0.160677	0.0431381	0.278215	20.6614	2.9085	0.0106248	0.032814	-3.09885	1	1	X5aza - SUMOi	D3YTB1	60S ribosomal protein L32	RPL32
0.1577	0.0223479	0.293052	12.8122	2.47893	0.0252656	0.063213	-3.9124	1	1	X5aza - SUMOi	P04350	Tubulin beta-4A chain	TUBB4A
0.157271	-0.0116458	0.326188	16.9154	1.98095	0.0658479	0.130673	-4.78251	1	1	X5aza - SUMOi	P17568	NADH dehydrogenase [ubiquinone] 1 beta subcomplex subunit 7	NDUFB7
0.157221	0.0454368	0.269004	21.3098	2.99246	0.00894633	0.0288542	-2.9353	1	1	X5aza - SUMOi	P21796	Voltage-dependent anion-selective channel protein 1	VDAC1
0.155653	-0.188607	0.499913	14.4522	0.961984	0.351001	0.466783	-6.13621	1	1	X5aza - SUMOi	K7ENV7	Isochorismatase domain-containing protein 2, mitochondrial	ISOC2
0.154404	0.0226272	0.286182	19.9783	2.49297	0.0245717	0.0618751	-3.88657	1	1	X5aza - SUMOi	Q9Y3U8	60S ribosomal protein L36	RPL36
0.153678	-0.00762907	0.314985	21.469	2.02701	0.0604371	0.122666	-4.70636	1	1	X5aza - SUMOi	P27635	60S ribosomal protein L10	RPL10
0.153582	0.0454269	0.261737	20.8486	3.02127	0.00843243	0.0274742	-2.87889	1	1	X5aza - SUMOi	P62280	40S ribosomal protein S11	RPS11
0.153351	0.00133511	0.305366	20.7904	2.14632	0.0482547	0.101971	-4.5046	1	1	X5aza - SUMOi	Q9Y277	Voltage-dependent anion-selective channel protein 3	VDAC3
0.152573	-0.472494	0.77764	13.6743	0.519337	0.61095	0.709626	-6.46614	1	1	X5aza - SUMOi	P83111	Serine beta-lactamase-like protein LACTB, mitochondrial	LACTB
0.152176	-0.139261	0.443613	17.6297	1.11096	0.283724	0.400544	-5.98549	1	1	X5aza - SUMOi	F8WDI0	Ubiquitin-like-conjugating enzyme ATG3	ATG3
0.151613	-0.0150336	0.31826	21.7622	1.9357	0.0715872	0.139292	-4.85632	1	1	X5aza - SUMOi	P18124	60S ribosomal protein L7	RPL7
0.151303	-0.0128846	0.31549	16.1782	1.96067	0.0683663	0.134666	-4.81571	1	1	X5aza - SUMOi	Q9BSD7	Cancer-related nucleoside-triphosphatase	NTPCR
0.151141	0.0335121	0.268769	15.2354	2.73379	0.0151596	0.0431798	-3.43498	1	1	X5aza - SUMOi	E7ERK3	Voltage-dependent calcium channel subunit alpha-2/delta-1;Voltage-dependent calcium channel subunit alpha-2-1;Voltage-dependent calcium channel subunit delta-1	CACNA2D1
0.150848	-0.0542508	0.355947	12.9026	1.56485	0.138042	0.23174	-5.41934	1	1	X5aza - SUMOi	Q8IYW5	E3 ubiquitin-protein ligase RNF168	RNF168
0.150625	0.00748627	0.293763	21.9098	2.23891	0.0404089	0.0897257	-4.34387	1	1	X5aza - SUMOi	P61247	40S ribosomal protein S3a	RPS3A
0.149411	0.0144199	0.284401	16.4344	2.35491	0.0322557	0.075674	-4.13783	1	1	X5aza - SUMOi	Q8IY81	pre-rRNA processing protein FTSJ3	FTSJ3
0.149369	-0.165956	0.464695	21.2722	1.00786	0.329182	0.445236	-6.09181	1	1	X5aza - SUMOi	H0Y8R1	G-rich sequence factor 1	GRSF1
0.149303	0.00243566	0.29617	22.5891	2.16292	0.0467518	0.0995191	-4.47605	1	1	X5aza - SUMOi	P36578	60S ribosomal protein L4	RPL4
0.149135	0.0539492	0.244321	17.2782	3.33353	0.00442764	0.0172408	-2.26089	1	1	X5aza - SUMOi	B4DR61	Protein transport protein Sec61 subunit alpha isoform 1	SEC61A1
0.148054	0.0723659	0.223742	17.8661	4.16187	0.000800997	0.00570889	-0.597776	1	1	X5aza - SUMOi	O75396	Vesicle-trafficking protein SEC22b	SEC22B
0.146654	-0.00290142	0.296209	19.7627	2.08636	0.054063	0.112385	-4.60679	1	1	X5aza - SUMOi	E7EPB3	60S ribosomal protein L14	RPL14
0.146336	-0.287916	0.580588	17.1987	0.716979	0.484179	0.595984	-6.34157	1	1	X5aza - SUMOi	E7EWB4	Dihydropyrimidinase-related protein 5	DPYSL5
0.145801	-0.0771182	0.368719	19.8562	1.39159	0.183931	0.287325	-5.65316	1	1	X5aza - SUMOi	A0A7P0Z494	Lipoamide acyltransferase component of branched-chain alpha-keto acid dehydrogenase complex, mitochondrial	DBT
0.145305	0.00897117	0.281639	15.1249	2.26764	0.038227	0.086139	-4.29331	1	1	X5aza - SUMOi	Q9NWB6-3	Arginine and glutamate-rich protein 1	ARGLU1
0.145046	0.0258923	0.264201	21.2003	2.58997	0.0202509	0.053263	-3.70653	1	1	X5aza - SUMOi	P35579	Myosin-9	MYH9
0.144264	0.0483346	0.240194	20.6217	3.19965	0.00583943	0.0211013	-2.52718	1	1	X5aza - SUMOi	Q9UBT2	SUMO-activating enzyme subunit 2	UBA2
0.143095	-0.0170376	0.303228	17.3531	1.90126	0.0762525	0.146407	-4.9118	1	1	X5aza - SUMOi	P04259	Keratin, type II cytoskeletal 6B	KRT6B
0.142322	-0.271572	0.556215	14.7194	0.73161	0.475453	0.588419	-6.33085	1	1	X5aza - SUMOi	Q96SI9	Spermatid perinuclear RNA-binding protein	STRBP
0.142051	-0.206142	0.490244	17.4764	0.868002	0.39879	0.513857	-6.22142	1	1	X5aza - SUMOi	F2Z2W6	Non-histone chromosomal protein HMG-14	HMGN1
0.141725	-0.0537136	0.337164	21.3369	1.54289	0.143267	0.238744	-5.4501	1	1	X5aza - SUMOi	Q9HCC0	Methylcrotonoyl-CoA carboxylase beta chain, mitochondrial	MCCC2
0.141501	-0.0602402	0.343243	21.7761	1.49232	0.155927	0.254187	-5.5197	1	1	X5aza - SUMOi	P42765	3-ketoacyl-CoA thiolase, mitochondrial	ACAA2
0.141484	-0.0352528	0.318221	16.3666	1.70325	0.108724	0.192864	-5.21854	1	1	X5aza - SUMOi	Q9Y512	Sorting and assembly machinery component 50 homolog	SAMM50
0.140853	0.0170762	0.264629	22.0679	2.42116	0.0283212	0.0687471	-4.01803	1	1	X5aza - SUMOi	P39023	60S ribosomal protein L3	RPL3
0.14081	-0.0151882	0.296807	14.4581	1.92048	0.0736155	0.142027	-4.8809	1	1	X5aza - SUMOi	Q9BUL9	Ribonuclease P protein subunit p25	RPP25
0.139083	0.0291269	0.24904	21.1891	2.69123	0.0165212	0.0461395	-3.51587	1	1	X5aza - SUMOi	P61254	60S ribosomal protein L26	RPL26
0.138855	-0.0360707	0.313781	22.0395	1.6889	0.111488	0.196458	-5.2399	1	1	X5aza - SUMOi	P05165-2	Propionyl-CoA carboxylase alpha chain, mitochondrial	PCCA
0.138731	-0.207873	0.485336	19.0171	0.851604	0.407553	0.522198	-6.23548	1	1	X5aza - SUMOi	P16104	Histone H2AX	H2AFX
0.137996	0.0314364	0.244555	15.2375	2.75531	0.0145131	0.0416354	-3.39392	1	1	X5aza - SUMOi	Q7Z7K6	Centromere protein V	CENPV
0.137704	-0.0298987	0.305307	15.6892	1.74809	0.100461	0.181389	-5.151	1	1	X5aza - SUMOi	P82909	28S ribosomal protein S36, mitochondrial	MRPS36
0.13755	-0.0111393	0.286238	16.4722	1.96824	0.067416	0.13304	-4.80334	1	1	X5aza - SUMOi	Q9BUB7	Transmembrane protein 70, mitochondrial	TMEM70
0.137384	0.00468237	0.270085	16.1582	2.20271	0.0433238	0.0939422	-4.40713	1	1	X5aza - SUMOi	J3KQ48	Peptidyl-tRNA hydrolase 2, mitochondrial	PTRH2
0.136498	0.015261	0.257736	17.8804	2.39546	0.0297908	0.0713059	-4.06469	1	1	X5aza - SUMOi	Q9NX20	39S ribosomal protein L16, mitochondrial	MRPL16
0.13592	-0.0133384	0.285179	16.7328	1.9375	0.07135	0.13917	-4.8534	1	1	X5aza - SUMOi	F8VU90	Peptidyl-prolyl cis-trans isomerase;Peptidyl-prolyl cis-trans isomerase FKBP11	FKBP11
0.135888	-0.0453178	0.317094	18.8241	1.59553	0.131017	0.22252	-5.37585	1	1	X5aza - SUMOi	P82673	28S ribosomal protein S35, mitochondrial	MRPS35
0.135023	0.0148941	0.255151	20.6733	2.39143	0.0300274	0.0716574	-4.07198	1	1	X5aza - SUMOi	P46778	60S ribosomal protein L21	RPL21
0.134991	0.00970205	0.26028	19.0624	2.29239	0.0364358	0.0829219	-4.24949	1	1	X5aza - SUMOi	E9PL57	NEDD8	NEDD8-MDP1;NEDD8
0.134675	-0.062131	0.331482	23.0241	1.45595	0.1656	0.265976	-5.5687	1	1	X5aza - SUMOi	P20700	Lamin-B1	LMNB1
0.134438	0.0396584	0.229218	20.5357	3.01789	0.00849118	0.0276093	-2.88552	1	1	X5aza - SUMOi	P62249	40S ribosomal protein S16	RPS16
0.133318	0.0246835	0.241952	13.8459	2.61107	0.0194126	0.0516107	-3.66702	1	1	X5aza - SUMOi	Q9BUP0	EF-hand domain-containing protein D1	EFHD1
0.132897	-0.0937419	0.359537	23.1055	1.24761	0.230915	0.341707	-5.83122	1	1	X5aza - SUMOi	P11387	DNA topoisomerase 1	TOP1
0.132823	-0.00921211	0.274857	19.013	1.98964	0.0647942	0.129271	-4.76821	1	1	X5aza - SUMOi	Q9NP92	28S ribosomal protein S30, mitochondrial	MRPS30
0.132031	0.00343901	0.260623	20.3666	2.18454	0.0448595	0.0963258	-4.43869	1	1	X5aza - SUMOi	Q02543	60S ribosomal protein L18a	RPL18A
0.131312	-0.128152	0.390776	20.7875	1.07677	0.298251	0.414123	-6.02173	1	1	X5aza - SUMOi	P11177-2	Pyruvate dehydrogenase E1 component subunit beta, mitochondrial	PDHB
0.129982	-0.00274668	0.262711	24.3894	2.08361	0.0543444	0.11275	-4.61144	1	1	X5aza - SUMOi	P31327	Carbamoyl-phosphate synthase [ammonia], mitochondrial	CPS1
0.129891	0.0377931	0.221988	18.558	3.00073	0.00879577	0.0284837	-2.91912	1	1	X5aza - SUMOi	P68366-2	Tubulin alpha-4A chain	TUBA4A
0.129562	0.0466006	0.212525	19.1391	3.32275	0.00452749	0.0175228	-2.28239	1	1	X5aza - SUMOi	B4DXZ6	Fragile X mental retardation syndrome-related protein 1	FXR1
0.129544	-0.0595264	0.318615	20.63	1.45778	0.165102	0.26531	-5.56625	1	1	X5aza - SUMOi	Q9NPA3	Mid1-interacting protein 1	MID1IP1
0.129059	-0.130476	0.388595	17.9157	1.05801	0.306454	0.422657	-6.0412	1	1	X5aza - SUMOi	J3KTD2	Rotatin	RTTN
0.128863	0.0201105	0.237616	21.4882	2.52108	0.0232366	0.0596521	-3.83468	1	1	X5aza - SUMOi	P30050	60S ribosomal protein L12	RPL12
0.128677	-0.00327115	0.260625	20.151	2.07489	0.0552447	0.11432	-4.62616	1	1	X5aza - SUMOi	A0A3B3ITT5	60S ribosomal protein L29	RPL29
0.128551	-0.0414184	0.29852	14.5211	1.60917	0.127994	0.218315	-5.35633	1	1	X5aza - SUMOi	Q969Z3	Mitochondrial amidoxime reducing component 2	2023-03-02
0.127459	-0.00344914	0.258367	16.5825	2.07158	0.0555903	0.11481	-4.63174	1	1	X5aza - SUMOi	Q9UNZ5	Leydig cell tumor 10 kDa protein homolog	C19orf53
0.126814	-0.283381	0.53701	24.1892	0.657771	0.52045	0.628279	-6.38285	1	1	X5aza - SUMOi	P42704	Leucine-rich PPR motif-containing protein, mitochondrial	LRPPRC
0.126709	-0.032163	0.285581	15.2962	1.6969	0.109939	0.194372	-5.228	1	1	X5aza - SUMOi	E7ER27	Peroxisomal multifunctional enzyme type 2;(3R)-hydroxyacyl-CoA dehydrogenase;Enoyl-CoA hydratase 2	HSD17B4
0.126633	-0.0110441	0.264311	20.6399	1.95696	0.068836	0.135424	-4.82176	1	1	X5aza - SUMOi	E9PHF7	Methylcrotonoyl-CoA carboxylase subunit alpha, mitochondrial	MCCC1
0.126537	-0.108339	0.361414	12.2277	1.14624	0.26929	0.385407	-5.94709	1	1	X5aza - SUMOi	Q8TD57-3	Dynein heavy chain 3, axonemal	DNAH3
0.126469	0.0263576	0.22658	20.5339	2.6878	0.0166359	0.0463375	-3.52237	1	1	X5aza - SUMOi	P26641	Elongation factor 1-gamma	EEF1G
0.126306	0.0423979	0.210214	19.2947	3.20271	0.00580275	0.0210338	-2.52113	1	1	X5aza - SUMOi	Q00325-2	Phosphate carrier protein, mitochondrial	SLC25A3
0.125924	0.0017541	0.250095	12.5278	2.15769	0.0472205	0.100316	-4.48506	1	1	X5aza - SUMOi	Q99683-2	Mitogen-activated protein kinase kinase kinase 5;Mitogen-activated protein kinase kinase kinase 15	MAP3K5;MAP3K15
0.125804	-0.0481784	0.299786	16.9216	1.53846	0.144339	0.239789	-5.45626	1	1	X5aza - SUMOi	P03928	ATP synthase protein 8	MT-ATP8
0.125742	0.0225847	0.228899	20.0548	2.59345	0.0201104	0.0529805	-3.70002	1	1	X5aza - SUMOi	P16615	Sarcoplasmic/endoplasmic reticulum calcium ATPase 2	ATP2A2
0.124915	-0.000134187	0.249965	14.3475	2.12535	0.0502172	0.10561	-4.54052	1	1	X5aza - SUMOi	Q96CS3	FAS-associated factor 2	FAF2
0.124899	0.0289041	0.220894	17.0378	2.76826	0.014137	0.0408501	-3.36917	1	1	X5aza - SUMOi	P61026	Ras-related protein Rab-10	RAB10
0.12488	-0.0837734	0.333533	14.9566	1.2734	0.221865	0.332278	-5.80047	1	1	X5aza - SUMOi	J3QQV2	Monocarboxylate transporter 4	SLC16A3
0.124737	0.0119904	0.237484	15.9385	2.3539	0.0323194	0.0757678	-4.13964	1	1	X5aza - SUMOi	Q06787-7	Fragile X mental retardation protein 1	FMR1
0.124337	-0.279636	0.528311	20.712	0.654857	0.522275	0.630243	-6.38479	1	1	X5aza - SUMOi	Q5TEC6	Histone H3	HIST2H3PS2
0.123549	-0.053791	0.300889	20.9647	1.48228	0.158549	0.256848	-5.53332	1	1	X5aza - SUMOi	Q13112	Chromatin assembly factor 1 subunit B	CHAF1B
0.123292	-0.0257969	0.272381	18.6019	1.75949	0.09845	0.178406	-5.13364	1	1	X5aza - SUMOi	Q8NCX0	Coiled-coil domain-containing protein 150	CCDC150
0.122923	-0.0176416	0.263488	19.9217	1.86061	0.0821102	0.154495	-4.97652	1	1	X5aza - SUMOi	Q969S9-3	Ribosome-releasing factor 2, mitochondrial	GFM2
0.122464	-0.0548672	0.299796	14.5162	1.46934	0.161983	0.261219	-5.55077	1	1	X5aza - SUMOi	Q5JXJ0	Mitochondrial ribosome-associated GTPase 2	MTG2
0.122249	0.0565737	0.187925	16.7018	3.9604	0.00121114	0.00753834	-1.0021	1	1	X5aza - SUMOi	Q8TC12-2	Retinol dehydrogenase 11	RDH11
0.122087	-0.0577537	0.301928	20.8618	1.44437	0.168781	0.269325	-5.5841	1	1	X5aza - SUMOi	B7ZM99	Monofunctional C1-tetrahydrofolate synthase, mitochondrial	MTHFD1L
0.122037	0.0295646	0.214509	17.926	2.80787	0.0130445	0.0380028	-3.29323	1	1	X5aza - SUMOi	P51572	B-cell receptor-associated protein 31	BCAP31
0.121109	-0.064279	0.306497	14.3104	1.38993	0.184425	0.287815	-5.65529	1	1	X5aza - SUMOi	P60468	Protein transport protein Sec61 subunit beta	SEC61B
0.12102	0.0550211	0.187019	18.4903	3.90136	0.00136774	0.00811743	-1.1208	1	1	X5aza - SUMOi	P46977	Dolichyl-diphosphooligosaccharide--protein glycosyltransferase subunit STT3A	STT3A
0.120775	-0.0940661	0.335616	20.1822	1.19607	0.249859	0.364791	-5.89114	1	1	X5aza - SUMOi	P67809	Nuclease-sensitive element-binding protein 1	YBX1
0.12029	0.0420864	0.198493	18.0482	3.27266	0.00502177	0.0189757	-2.38217	1	1	X5aza - SUMOi	P62942	Peptidyl-prolyl cis-trans isomerase FKBP1A;Peptidyl-prolyl cis-trans isomerase	FKBP1A;FKBP12-Exin;FKBP12-Exip2
0.120249	-0.0120199	0.252518	21.1831	1.93429	0.071773	0.139568	-4.8586	1	1	X5aza - SUMOi	P62750	60S ribosomal protein L23a	RPL23A
0.119166	-0.0688902	0.307222	21.3955	1.34822	0.19719	0.302706	-5.7084	1	1	X5aza - SUMOi	Q02878	60S ribosomal protein L6	RPL6
0.118987	-0.0785299	0.316505	21.8446	1.28172	0.219006	0.329231	-5.79044	1	1	X5aza - SUMOi	E7EX59	Propionyl-CoA carboxylase beta chain, mitochondrial	PCCB
0.118895	-0.156791	0.39458	14.9566	0.917584	0.373061	0.489394	-6.17744	1	1	X5aza - SUMOi	B8ZZ47	U3 small nucleolar ribonucleoprotein protein IMP4	IMP4
0.11886	0.0449123	0.192807	20.6947	3.41986	0.00370293	0.0154353	-2.08836	1	1	X5aza - SUMOi	A0A2U3TZJ9	ATP-dependent RNA helicase DDX3X;ATP-dependent RNA helicase DDX3Y	DDX3X;DDX3Y
0.118256	-0.0704115	0.306924	16.1622	1.33359	0.201833	0.30838	-5.72673	1	1	X5aza - SUMOi	Q9Y5V0	Zinc finger protein 706	ZNF706
0.118013	-0.0697371	0.305762	21.6435	1.33735	0.200631	0.307102	-5.72203	1	1	X5aza - SUMOi	P31040	Succinate dehydrogenase [ubiquinone] flavoprotein subunit, mitochondrial	SDHA
0.117913	0.0200542	0.215772	21.1677	2.56365	0.0213455	0.0554858	-3.75565	1	1	X5aza - SUMOi	Q8NC51-4	Plasminogen activator inhibitor 1 RNA-binding protein	SERBP1
0.117281	-0.160961	0.395523	17.3031	0.896816	0.383698	0.499652	-6.19613	1	1	X5aza - SUMOi	Q96A08	Histone H2B type 1-A	HIST1H2BA
0.117072	-0.0697151	0.30386	20.9112	1.33353	0.201852	0.30838	-5.7268	1	1	X5aza - SUMOi	P00367	Glutamate dehydrogenase 1, mitochondrial;Glutamate dehydrogenase 2, mitochondrial	GLUD1;GLUD2
0.117051	-0.0149609	0.249064	21.2944	1.88651	0.0783332	0.149663	-4.93539	1	1	X5aza - SUMOi	P62241	40S ribosomal protein S8	RPS8
0.117025	-0.0599388	0.293988	12.9865	1.40699	0.179399	0.282054	-5.63321	1	1	X5aza - SUMOi	A0A590UJS8	ATP-binding cassette sub-family B member 7, mitochondrial	ABCB7
0.116877	-0.0653886	0.299142	20.6577	1.36434	0.192176	0.297007	-5.68803	1	1	X5aza - SUMOi	P43897	Elongation factor Ts, mitochondrial;Elongation factor Ts	TSFM
0.116649	-0.0550479	0.288346	15.126	1.44549	0.168472	0.268965	-5.58261	1	1	X5aza - SUMOi	Q9Y5B6-2	PAX3- and PAX7-binding protein 1	PAXBP1
0.11581	-0.0332228	0.264843	17.138	1.65334	0.118609	0.206516	-5.29232	1	1	X5aza - SUMOi	Q96EY1	DnaJ homolog subfamily A member 3, mitochondrial	DNAJA3
0.115799	-0.00614861	0.237747	19.5833	2.02036	0.0611922	0.123898	-4.71741	1	1	X5aza - SUMOi	P62244	40S ribosomal protein S15a	RPS15A
0.115791	-0.018481	0.250064	14.7547	1.83479	0.0860351	0.160274	-5.01717	1	1	X5aza - SUMOi	A0A6Q8PGU6	Spermatogenesis-associated protein 5	SPATA5
0.115625	-0.0151617	0.246411	17.7113	1.88098	0.0791257	0.150506	-4.94419	1	1	X5aza - SUMOi	Q12904	Aminoacyl tRNA synthase complex-interacting multifunctional protein 1;Endothelial monocyte-activating polypeptide 2	AIMP1
0.115573	-0.0444483	0.275595	21.4287	1.53665	0.144778	0.240394	-5.45877	1	1	X5aza - SUMOi	P40429	60S ribosomal protein L13a	RPL13A;RPL13a
0.115296	0.040885	0.189707	17.9716	3.29666	0.00477855	0.0182511	-2.33438	1	1	X5aza - SUMOi	F8VVL1	Density-regulated protein	DENR
0.115073	-0.0268221	0.256969	18.086	1.72545	0.10456	0.187142	-5.18524	1	1	X5aza - SUMOi	O00763-3	Acetyl-CoA carboxylase 2;Biotin carboxylase	ACACB
0.114745	-0.0148634	0.244354	18.9066	1.88364	0.0787439	0.150282	-4.93996	1	1	X5aza - SUMOi	P46060	Ran GTPase-activating protein 1	RANGAP1
0.114621	0.00440999	0.224831	12.9822	2.21277	0.0424946	0.092808	-4.3896	1	1	X5aza - SUMOi	E9PJD7	Cysteine and histidine-rich protein 1	CYHR1
0.114298	-0.0207415	0.249338	13.9315	1.80084	0.09145	0.168203	-5.07007	1	1	X5aza - SUMOi	Q9UH62	Armadillo repeat-containing X-linked protein 3	ARMCX3
0.113965	-0.0959673	0.323897	13.8045	1.15502	0.265786	0.382277	-5.93738	1	1	X5aza - SUMOi	A0A590UK95	E3 ubiquitin-protein ligase Itchy homolog	ITCH
0.113536	-0.0148741	0.241946	21.3785	1.88118	0.0790968	0.150506	-4.94387	1	1	X5aza - SUMOi	P32969	60S ribosomal protein L9	RPL9
0.11302	-0.0277129	0.253753	20.4872	1.70866	0.107695	0.191541	-5.21044	1	1	X5aza - SUMOi	C9JXB8	60S ribosomal protein L24	RPL24
0.112869	-0.040838	0.266577	15.6518	1.56235	0.138629	0.232359	-5.42286	1	1	X5aza - SUMOi	J3KMX1	Nuclear pore complex protein Nup88	NUP88
0.112674	-0.118137	0.343484	13.9211	1.03864	0.315095	0.4315	-6.061	1	1	X5aza - SUMOi	I3L172	Protein FAM195A	FAM195A
0.112317	-0.113605	0.338239	15.8213	1.05775	0.306569	0.422657	-6.04147	1	1	X5aza - SUMOi	E7EMB1	Switch-associated protein 70	SWAP70
0.112294	-0.00704277	0.23163	17.9424	2.00207	0.0633141	0.126827	-4.74771	1	1	X5aza - SUMOi	P60953	Cell division control protein 42 homolog	CDC42
0.111662	-0.0612952	0.28462	20.3428	1.37361	0.189336	0.293471	-5.67622	1	1	X5aza - SUMOi	Q9HAV7	GrpE protein homolog 1, mitochondrial	GRPEL1
0.111071	0.0270969	0.195045	18.6915	2.81418	0.0128781	0.0376899	-3.28109	1	1	X5aza - SUMOi	A0A087WUT6	Eukaryotic translation initiation factor 5B	EIF5B
0.11088	-0.0113099	0.23307	20.8543	1.9307	0.0722478	0.140314	-4.86441	1	1	X5aza - SUMOi	E7ETK0	40S ribosomal protein S24	RPS24
0.110719	-0.131835	0.353272	23.7073	0.971203	0.346537	0.46258	-6.12743	1	1	X5aza - SUMOi	P38646	Stress-70 protein, mitochondrial	HSPA9
0.110694	-0.0489947	0.270383	18.9137	1.47485	0.160513	0.25924	-5.54335	1	1	X5aza - SUMOi	Q9NVV4-2	Poly(A) RNA polymerase, mitochondrial	MTPAP
0.110463	0.0386737	0.182252	17.8173	3.27381	0.00500977	0.0189529	-2.37987	1	1	X5aza - SUMOi	P38398-7	Breast cancer type 1 susceptibility protein	BRCA1
0.109957	0.021827	0.198087	17.8247	2.65458	0.0177876	0.048585	-3.58518	1	1	X5aza - SUMOi	P47897	Glutamine--tRNA ligase	QARS
0.109613	-0.0357901	0.255017	19.4531	1.60393	0.129149	0.220049	-5.36385	1	1	X5aza - SUMOi	Q9BYN8	28S ribosomal protein S26, mitochondrial	MRPS26
0.108633	-0.0101805	0.227446	22.5517	1.94533	0.0703288	0.137514	-4.84069	1	1	X5aza - SUMOi	P68371	Tubulin beta-4B chain	TUBB4B
0.108497	-0.00764336	0.224638	16.1404	1.98761	0.0650386	0.129567	-4.77155	1	1	X5aza - SUMOi	Q5QPE7	Mitochondrial genome maintenance exonuclease 1	MGME1
0.108396	-0.0111939	0.227986	22.0181	1.92848	0.0725427	0.140538	-4.86799	1	1	X5aza - SUMOi	P62701	40S ribosomal protein S4, X isoform	RPS4X
0.108198	-0.0272569	0.243653	18.4924	1.6995	0.10944	0.193723	-5.22413	1	1	X5aza - SUMOi	Q9NRX2	39S ribosomal protein L17, mitochondrial	MRPL17
0.107844	0.0180307	0.197657	20.6152	2.55478	0.0217271	0.0561284	-3.77216	1	1	X5aza - SUMOi	P61353	60S ribosomal protein L27	RPL27
0.107686	0.00304285	0.21233	21.5822	2.1895	0.0444348	0.0955424	-4.43007	1	1	X5aza - SUMOi	P62906	60S ribosomal protein L10a	RPL10A
0.106954	-0.0131489	0.227058	22.382	1.8947	0.0771717	0.148082	-4.9223	1	1	X5aza - SUMOi	Q15149	Plectin	PLEC
0.106525	-0.0528101	0.265861	22.9967	1.42245	0.174943	0.27708	-5.61301	1	1	X5aza - SUMOi	P49411	Elongation factor Tu, mitochondrial	TUFM
0.106495	-0.00552749	0.218517	20.6308	2.02265	0.0609309	0.123447	-4.7136	1	1	X5aza - SUMOi	P62277	40S ribosomal protein S13	RPS13
0.105982	-0.034816	0.24678	16.1951	1.60152	0.129683	0.220723	-5.3673	1	1	X5aza - SUMOi	Q99961-2	Endophilin-A2	SH3GL1
0.105575	-0.157836	0.368986	18.033	0.852754	0.406934	0.521615	-6.2345	1	1	X5aza - SUMOi	C9JRZ6	MICOS complex subunit MIC19	CHCHD3
0.105513	0.0194535	0.191572	16.1438	2.60858	0.0195097	0.0517779	-3.67169	1	1	X5aza - SUMOi	Q14692	Ribosome biogenesis protein BMS1 homolog	BMS1
0.105266	-0.0098907	0.220422	19.0892	1.94489	0.0703853	0.13754	-4.8414	1	1	X5aza - SUMOi	O96008	Mitochondrial import receptor subunit TOM40 homolog	TOMM40
0.105193	0.00790256	0.202484	19.5022	2.30045	0.0358696	0.0817717	-4.23517	1	1	X5aza - SUMOi	P60866	40S ribosomal protein S20	RPS20
0.10502	-0.020677	0.230716	19.6199	1.77764	0.0953212	0.173998	-5.10586	1	1	X5aza - SUMOi	P05783	Keratin, type I cytoskeletal 18	KRT18
0.105012	-0.0382744	0.248298	14.8148	1.5593	0.139347	0.232964	-5.42714	1	1	X5aza - SUMOi	G3V1B6	Apolipoprotein O	APOO
0.104533	-0.0132564	0.222322	18.3885	1.88818	0.0780947	0.149494	-4.93272	1	1	X5aza - SUMOi	Q9NX14	NADH dehydrogenase [ubiquinone] 1 beta subcomplex subunit 11, mitochondrial	NDUFB11
0.10398	-0.0552864	0.263247	18.1354	1.38907	0.184681	0.288073	-5.6564	1	1	X5aza - SUMOi	O75380	NADH dehydrogenase [ubiquinone] iron-sulfur protein 6, mitochondrial	NDUFS6
0.103869	-0.0892078	0.296946	20.5592	1.1446	0.269949	0.386177	-5.9489	1	1	X5aza - SUMOi	P30048-2	Thioredoxin-dependent peroxide reductase, mitochondrial	PRDX3
0.10365	0.00445188	0.202848	18.5564	2.22312	0.0416571	0.0915425	-4.37153	1	1	X5aza - SUMOi	Q9P0L0	Vesicle-associated membrane protein-associated protein A	VAPA
0.103169	-0.0284869	0.234824	17.6512	1.66727	0.115774	0.203018	-5.27187	1	1	X5aza - SUMOi	Q3ZCQ8	Mitochondrial import inner membrane translocase subunit TIM50	TIMM50
0.102851	-0.0289778	0.23468	20.2389	1.65995	0.117256	0.205037	-5.28263	1	1	X5aza - SUMOi	P22695	Cytochrome b-c1 complex subunit 2, mitochondrial	UQCRC2
0.102742	0.0141111	0.191373	21.5852	2.46638	0.0259016	0.0643108	-3.93544	1	1	X5aza - SUMOi	P15880	40S ribosomal protein S2	RPS2
0.102224	-0.0527135	0.257161	16.3437	1.40376	0.180342	0.282825	-5.6374	1	1	X5aza - SUMOi	H0Y8C3	Mitochondrial carrier homolog 1	MTCH1
0.101885	-0.0480298	0.2518	22.1539	1.44598	0.168336	0.268955	-5.58196	1	1	X5aza - SUMOi	Q13423	NAD(P) transhydrogenase, mitochondrial	NNT
0.101731	0.00828988	0.195171	17.1741	2.31639	0.0347742	0.0798806	-4.20679	1	1	X5aza - SUMOi	Q9Y4E5-2	Zinc finger protein 451	ZNF451
0.101579	-0.0289161	0.232073	16.3177	1.65618	0.118027	0.205934	-5.28816	1	1	X5aza - SUMOi	O00483	Cytochrome c oxidase subunit NDUFA4	NDUFA4
0.101436	-0.08666	0.289531	20.9687	1.14738	0.268832	0.385096	-5.94583	1	1	X5aza - SUMOi	Q9GZT3-2	SRA stem-loop-interacting RNA-binding protein, mitochondrial	SLIRP
0.101337	0.0346663	0.168008	22.7974	3.23392	0.00544042	0.0200361	-2.45919	1	1	X5aza - SUMOi	Q5VTE0	Putative elongation factor 1-alpha-like 3;Elongation factor 1-alpha 1;Elongation factor 1-alpha	EEF1A1P5;EEF1A1
0.100901	-0.113932	0.315735	21.0174	0.999293	0.33318	0.44888	-6.10023	1	1	X5aza - SUMOi	P42766	60S ribosomal protein L35	RPL35
0.0992848	0.0101296	0.18844	17.7407	2.36937	0.0313554	0.0741613	-4.11181	1	1	X5aza - SUMOi	Q6VMQ6-4	Activating transcription factor 7-interacting protein 1	ATF7IP
0.0990439	0.00573528	0.192352	20.1689	2.25841	0.0389156	0.0872595	-4.30958	1	1	X5aza - SUMOi	Q15046	Lysine--tRNA ligase	KARS
0.0989713	0.02293	0.175013	21.594	2.76922	0.0141097	0.0408082	-3.36734	1	1	X5aza - SUMOi	P62753	40S ribosomal protein S6	RPS6
0.098947	-0.0163207	0.214215	18.468	1.82638	0.0873487	0.161965	-5.03033	1	1	X5aza - SUMOi	P07199	Major centromere autoantigen B	CENPB
0.0989403	-0.0421425	0.240023	17.2806	1.49209	0.155985	0.254187	-5.52	1	1	X5aza - SUMOi	Q9BUE6	Iron-sulfur cluster assembly 1 homolog, mitochondrial	ISCA1
0.098485	-0.0126011	0.209571	16.5653	1.88628	0.0783654	0.149663	-4.93574	1	1	X5aza - SUMOi	Q96EL2	28S ribosomal protein S24, mitochondrial	MRPS24
0.0983667	-0.126176	0.322909	21.3932	0.932067	0.365764	0.481999	-6.16418	1	1	X5aza - SUMOi	A0A5F9ZHL1	Acetyl-CoA acetyltransferase, mitochondrial	ACAT1
0.0981295	-0.103389	0.299648	20.201	1.03605	0.31626	0.431842	-6.06362	1	1	X5aza - SUMOi	P36957	Dihydrolipoyllysine-residue succinyltransferase component of 2-oxoglutarate dehydrogenase complex, mitochondrial	DLST
0.0979631	0.00594994	0.189976	16.715	2.26522	0.0384067	0.086361	-4.29759	1	1	X5aza - SUMOi	Q8NBX0	Saccharopine dehydrogenase-like oxidoreductase	SCCPDH
0.0977277	-0.0611454	0.256601	20.5313	1.30877	0.209911	0.318065	-5.75746	1	1	X5aza - SUMOi	Q9P015	39S ribosomal protein L15, mitochondrial	MRPL15
0.0976842	-0.129212	0.32458	12.2725	0.915999	0.373866	0.490047	-6.17888	1	1	X5aza - SUMOi	A0A0J9YXF2	Serum paraoxonase/arylesterase 2	PON2
0.0976626	-0.0704245	0.26575	21.7948	1.23621	0.235006	0.346594	-5.84466	1	1	X5aza - SUMOi	Q12931-2	Heat shock protein 75 kDa, mitochondrial	TRAP1
0.0975057	0.0125654	0.182446	19.1481	2.44238	0.0271603	0.0665051	-3.97935	1	1	X5aza - SUMOi	Q9UN86	Ras GTPase-activating protein-binding protein 2	G3BP2
0.0971436	-0.0596354	0.253923	19.873	1.31833	0.206771	0.314991	-5.74568	1	1	X5aza - SUMOi	P82675	28S ribosomal protein S5, mitochondrial	MRPS5
0.0969191	-0.0695366	0.263375	17.9816	1.23882	0.234064	0.345363	-5.84159	1	1	X5aza - SUMOi	D6RDK6	OCIA domain-containing protein 1	OCIAD1
0.0966934	-0.0698257	0.263213	20.7587	1.23546	0.235275	0.34683	-5.84553	1	1	X5aza - SUMOi	Q96RP9	Elongation factor G, mitochondrial	GFM1
0.0966763	-0.0299589	0.223311	15.0796	1.62429	0.124713	0.214206	-5.33456	1	1	X5aza - SUMOi	E9PH05	Protein FAM162A	FAM162A
0.0956813	-0.0461757	0.237538	23.8375	1.43507	0.171374	0.272916	-5.59641	1	1	X5aza - SUMOi	P10809	60 kDa heat shock protein, mitochondrial	HSPD1
0.0956018	-0.00328537	0.194489	16.943	2.05695	0.0571405	0.117355	-4.65633	1	1	X5aza - SUMOi	Q969V3-2	Nicalin	NCLN
0.0955747	0.00381749	0.187332	18.6879	2.21615	0.0422192	0.0923328	-4.3837	1	1	X5aza - SUMOi	H3BUF6	Ataxin-2-like protein	ATXN2L
0.0954578	-0.0827492	0.273665	20.2687	1.13968	0.27193	0.388315	-5.9543	1	1	X5aza - SUMOi	Q00059	Transcription factor A, mitochondrial	TFAM
0.0953508	-0.0862103	0.276912	20.4799	1.11737	0.281057	0.398497	-5.97858	1	1	X5aza - SUMOi	P82933	28S ribosomal protein S9, mitochondrial	MRPS9
0.0953016	-0.0900181	0.280621	13.5362	1.09415	0.290801	0.40707	-6.00343	1	1	X5aza - SUMOi	O14925	Mitochondrial import inner membrane translocase subunit Tim23;Putative mitochondrial import inner membrane translocase subunit Tim23B	TIMM23;TIMM23B
0.0946531	-0.0642817	0.253588	21.0043	1.26711	0.224047	0.334447	-5.80802	1	1	X5aza - SUMOi	Q99714	3-hydroxyacyl-CoA dehydrogenase type-2	HSD17B10
0.0946128	-0.00370955	0.192935	19.1092	2.04736	0.0581775	0.118849	-4.67239	1	1	X5aza - SUMOi	Q8NCN4	E3 ubiquitin-protein ligase RNF169	RNF169
0.0945547	-0.0413034	0.230413	17.7113	1.48079	0.15894	0.257351	-5.53532	1	1	X5aza - SUMOi	P78406	mRNA export factor	RAE1
0.0945299	-0.00471673	0.193777	21.2303	2.02652	0.0604923	0.122666	-4.70717	1	1	X5aza - SUMOi	P26373	60S ribosomal protein L13	RPL13
0.0941907	-0.0100609	0.198442	21.707	1.92231	0.07337	0.14181	-4.87797	1	1	X5aza - SUMOi	P46777	60S ribosomal protein L5	RPL5
0.0941898	0.0191392	0.16924	16.2975	2.67022	0.0172363	0.0474287	-3.55565	1	1	X5aza - SUMOi	Q99728-3	BRCA1-associated RING domain protein 1	BARD1
0.0939683	0.0070541	0.180883	18.9449	2.30032	0.0358792	0.0817717	-4.23542	1	1	X5aza - SUMOi	H0Y938	Coatomer subunit beta	COPB2
0.0937507	-0.0178123	0.205314	19.6685	1.78793	0.0935862	0.171342	-5.09002	1	1	X5aza - SUMOi	O95299	NADH dehydrogenase [ubiquinone] 1 alpha subcomplex subunit 10, mitochondrial	NDUFA10
0.0933997	-0.10905	0.295849	21.026	0.981579	0.34156	0.457467	-6.11746	1	1	X5aza - SUMOi	E9PCR7	2-oxoglutarate dehydrogenase, mitochondrial	OGDH
0.0923567	-0.118671	0.303384	17.4159	0.931164	0.366216	0.482184	-6.16501	1	1	X5aza - SUMOi	A8MT70-3	Zinc finger B-box domain-containing protein 1	ZBBX
0.0919673	0.00320287	0.180732	19.4254	2.20441	0.0431829	0.0938617	-4.40417	1	1	X5aza - SUMOi	Q12888	Tumor suppressor p53-binding protein 1	TP53BP1
0.0914067	-0.0735243	0.256338	21.1451	1.17916	0.256329	0.37152	-5.91035	1	1	X5aza - SUMOi	H7BXY3	Putative ATP-dependent RNA helicase DHX30	DHX30
0.0908272	-0.0523236	0.233978	15.5743	1.34996	0.196646	0.302015	-5.70622	1	1	X5aza - SUMOi	Q9UNX3	60S ribosomal protein L26-like 1	RPL26L1
0.0902564	-0.0762013	0.256714	20.383	1.15364	0.266333	0.382719	-5.9389	1	1	X5aza - SUMOi	J3QLS3	28S ribosomal protein S7, mitochondrial	MRPS7
0.0901929	-0.086902	0.267288	15.796	1.08359	0.295313	0.411223	-6.01458	1	1	X5aza - SUMOi	H0Y5J4	Drebrin-like protein	DBNL
0.0899826	-0.0259116	0.205877	19.6459	1.65194	0.118897	0.206662	-5.29436	1	1	X5aza - SUMOi	O00429-6	Dynamin-1-like protein	DNM1L
0.0899623	0.00397807	0.175947	19.9142	2.22607	0.0414213	0.091227	-4.36637	1	1	X5aza - SUMOi	D6RD47	40S ribosomal protein S23	RPS23
0.0894986	-0.0777002	0.256697	18.4649	1.13889	0.272252	0.388428	-5.95518	1	1	X5aza - SUMOi	Q6P087-2	RNA pseudouridylate synthase domain-containing protein 3	RPUSD3
0.0894163	0.0217437	0.157089	15.84	2.81126	0.0129549	0.0378107	-3.28671	1	1	X5aza - SUMOi	Q96IX5	Up-regulated during skeletal muscle growth protein 5	USMG5
0.089226	-0.0166589	0.195111	19.0763	1.79289	0.0927599	0.17022	-5.08236	1	1	X5aza - SUMOi	Q01085	Nucleolysin TIAR	TIAL1
0.0891497	-0.163128	0.341427	15.1636	0.751862	0.463533	0.576913	-6.31569	1	1	X5aza - SUMOi	A0A087WWP5	Transcription initiation factor TFIID subunit 10	TAF10
0.0889435	-0.0449192	0.222806	16.3076	1.41368	0.177459	0.279678	-5.62449	1	1	X5aza - SUMOi	Q16204	Coiled-coil domain-containing protein 6	CCDC6
0.0886491	-0.045986	0.223284	17.9941	1.40092	0.181174	0.283435	-5.64109	1	1	X5aza - SUMOi	P51148-2	Ras-related protein Rab-5C	RAB5C
0.087966	-0.0448873	0.220819	19.2178	1.40877	0.178882	0.281504	-5.63089	1	1	X5aza - SUMOi	Q9Y399	28S ribosomal protein S2, mitochondrial	MRPS2
0.0878765	0.000461905	0.175291	21.1019	2.13888	0.0489431	0.103152	-4.51737	1	1	X5aza - SUMOi	J3QQ67	60S ribosomal protein L18	RPL18
0.0877322	-0.0196351	0.195099	17.6733	1.73854	0.102173	0.184004	-5.16548	1	1	X5aza - SUMOi	Q9H0U6	39S ribosomal protein L18, mitochondrial	MRPL18
0.0876279	-0.0115663	0.186822	20.8694	1.87955	0.0793329	0.15078	-4.94648	1	1	X5aza - SUMOi	P62829	60S ribosomal protein L23	RPL23
0.0873749	-0.0392628	0.214013	14.9312	1.46798	0.162346	0.261671	-5.55258	1	1	X5aza - SUMOi	Q07866	Kinesin light chain 1	KLC1
0.0873196	-0.019044	0.193683	18.5946	1.74669	0.10071	0.181574	-5.15313	1	1	X5aza - SUMOi	Q14247	Src substrate cortactin	CTTN
0.086923	-0.0794813	0.253327	20.5708	1.11139	0.283543	0.400544	-5.98503	1	1	X5aza - SUMOi	Q10713	Mitochondrial-processing peptidase subunit alpha	PMPCA
0.0866396	-0.0496108	0.22289	19.974	1.35293	0.195714	0.300729	-5.70246	1	1	X5aza - SUMOi	Q5JTZ9	Alanine--tRNA ligase, mitochondrial	AARS2
0.086518	0.0116501	0.161386	18.2889	2.45871	0.0262974	0.0649403	-3.94948	1	1	X5aza - SUMOi	Q9NS91	E3 ubiquitin-protein ligase RAD18	RAD18
0.0861562	-0.0143005	0.186613	22.8058	1.82476	0.0876051	0.16232	-5.03287	1	1	X5aza - SUMOi	P55809	Succinyl-CoA:3-ketoacid coenzyme A transferase 1, mitochondrial	OXCT1
0.085991	0.0133817	0.1586	19.3756	2.51975	0.0232979	0.0597249	-3.83713	1	1	X5aza - SUMOi	P42677	40S ribosomal protein S27;40S ribosomal protein S27-like	RPS27;RPS27L
0.0858637	-0.0601054	0.231833	16.2829	1.25154	0.229516	0.340067	-5.82656	1	1	X5aza - SUMOi	Q92572	AP-3 complex subunit sigma-1	AP3S1
0.0857496	0.00737839	0.164121	18.8657	2.32794	0.0340003	0.0784981	-4.18617	1	1	X5aza - SUMOi	A0A0B4J1W3	N-alpha-acetyltransferase 15, NatA auxiliary subunit	NAA15
0.0856839	-0.0114162	0.182784	20.3381	1.87749	0.0796311	0.151077	-4.94976	1	1	X5aza - SUMOi	P29692	Elongation factor 1-delta	EEF1D
0.085451	-0.0417055	0.212608	22.9276	1.4298	0.172857	0.274593	-5.60336	1	1	X5aza - SUMOi	Q71U36-2	Tubulin alpha-1A chain;Tubulin alpha-8 chain	TUBA1A;TUBA8
0.0851795	-0.0362954	0.206654	17.8358	1.49192	0.156031	0.254187	-5.52024	1	1	X5aza - SUMOi	Q9Y237	Peptidyl-prolyl cis-trans isomerase NIMA-interacting 4	PIN4
0.0847516	-0.0244402	0.193943	19.4744	1.65141	0.119006	0.206739	-5.29513	1	1	X5aza - SUMOi	P84090	Enhancer of rudimentary homolog	ERH
0.084701	-0.002306	0.171708	18.125	2.07124	0.0556249	0.11481	-4.6323	1	1	X5aza - SUMOi	P41227-2	N-alpha-acetyltransferase 10;N-alpha-acetyltransferase 11	NAA10;NAA11
0.0844229	0.00975973	0.159086	20.3711	2.40575	0.0291937	0.0702453	-4.04603	1	1	X5aza - SUMOi	P04843	Dolichyl-diphosphooligosaccharide--protein glycosyltransferase subunit 1	RPN1
0.084171	0.00346953	0.164873	22.0128	2.21911	0.0419801	0.0920621	-4.37854	1	1	X5aza - SUMOi	P23396	40S ribosomal protein S3	RPS3
0.0840932	-0.0426529	0.210839	18.4227	1.41164	0.17805	0.280333	-5.62716	1	1	X5aza - SUMOi	Q8NCN5	Pyruvate dehydrogenase phosphatase regulatory subunit, mitochondrial	PDPR
0.0840388	0.00366029	0.164417	19.0192	2.22452	0.0415448	0.0914215	-4.36907	1	1	X5aza - SUMOi	Q07065	Cytoskeleton-associated protein 4	CKAP4
0.0840121	-0.0431744	0.211199	13.2861	1.40539	0.179865	0.282354	-5.63528	1	1	X5aza - SUMOi	O95801	Tetratricopeptide repeat protein 4	TTC4
0.0837418	0.0126677	0.154816	15.6555	2.50685	0.0239035	0.0605746	-3.86097	1	1	X5aza - SUMOi	J3QL86	CDK5 regulatory subunit-associated protein 3	CDK5RAP3
0.0835894	-0.0460321	0.213211	13.7503	1.37205	0.18981	0.293921	-5.6782	1	1	X5aza - SUMOi	Q8N8K9-2
0.0833985	-0.0359045	0.202702	14.0226	1.48732	0.157229	0.255357	-5.52649	1	1	X5aza - SUMOi	Q8WVM8	Sec1 family domain-containing protein 1	SCFD1
0.0832877	-0.0202408	0.186816	15.8768	1.71166	0.107129	0.190884	-5.20596	1	1	X5aza - SUMOi	Q8TCJ2	Dolichyl-diphosphooligosaccharide--protein glycosyltransferase subunit STT3B	STT3B
0.0832713	-0.132371	0.298913	12.4174	0.821597	0.423912	0.538834	-6.26057	1	1	X5aza - SUMOi	P0CW24	Paraneoplastic antigen-like protein 6A	PNMA6A
0.0830281	-0.325869	0.491925	16.0204	0.432024	0.671745	0.760057	-6.50895	1	1	X5aza - SUMOi	P50219	Motor neuron and pancreas homeobox protein 1	MNX1
0.0827384	-0.0296892	0.195166	18.6062	1.56578	0.137825	0.231497	-5.41803	1	1	X5aza - SUMOi	P82912-2	28S ribosomal protein S11, mitochondrial	MRPS11
0.0826208	-0.0408156	0.206057	18.3393	1.42411	0.174471	0.276469	-5.61084	1	1	X5aza - SUMOi	Q96I51-3	Williams-Beuren syndrome chromosomal region 16 protein	WBSCR16
0.0825901	-0.0363496	0.20153	18.3171	1.4774	0.159836	0.258369	-5.53991	1	1	X5aza - SUMOi	A0A7I2V3A9	Kinesin-like protein KIF11	KIF11
0.0825179	-0.041088	0.206124	18.3846	1.42038	0.175534	0.277877	-5.61572	1	1	X5aza - SUMOi	A0A090HNM7	DNA repair protein complementing XP-G cells	ERCC5-201;BIVM-ERCC5;ERCC5
0.0821311	-0.0382544	0.202517	15.8603	1.45154	0.166804	0.266837	-5.57457	1	1	X5aza - SUMOi	Q8IVT2	Mitotic interactor and substrate of PLK1	MISP
0.0820495	-0.0546015	0.218701	15.7905	1.2775	0.220453	0.330783	-5.79553	1	1	X5aza - SUMOi	P35813-2	Protein phosphatase 1A;Protein phosphatase 1B	PPM1A;PPM1B
0.0818012	-0.00459283	0.168195	17.8899	2.01453	0.0618618	0.124937	-4.72709	1	1	X5aza - SUMOi	F8VRR3	Methionine aminopeptidase 2	METAP2
0.0815151	-0.0489415	0.211972	14.7102	1.32944	0.203167	0.310092	-5.7319	1	1	X5aza - SUMOi	C9JR56	DNA-binding protein SATB;DNA-binding protein SATB2;DNA-binding protein SATB1	SATB2;SATB1
0.0814345	-0.0250743	0.187943	18.0206	1.62675	0.124186	0.21353	-5.331	1	1	X5aza - SUMOi	P08574	Cytochrome c1, heme protein, mitochondrial	CYC1
0.0812974	-0.0411651	0.20376	19.0108	1.41244	0.177818	0.280104	-5.62611	1	1	X5aza - SUMOi	Q9Y2S7	Polymerase delta-interacting protein 2	POLDIP2
0.0809486	-0.00174763	0.163645	16.7714	2.08267	0.0544403	0.112875	-4.61302	1	1	X5aza - SUMOi	Q14677	Clathrin interactor 1	CLINT1
0.0809066	-0.161772	0.323585	19.1308	0.709332	0.488777	0.59936	-6.34709	1	1	X5aza - SUMOi	P17096-2	High mobility group protein HMG-I/HMG-Y	HMGA1
0.0808967	-0.0762115	0.238005	16.7271	1.09554	0.290209	0.406569	-6.00195	1	1	X5aza - SUMOi	A0A096LPK7	Thioredoxin reductase 2, mitochondrial	TXNRD2
0.0805401	-0.0773971	0.238477	18.4846	1.08499	0.294711	0.410878	-6.01311	1	1	X5aza - SUMOi	P68363	Tubulin alpha-1B chain	TUBA1B
0.0803845	-0.102892	0.263661	18.3072	0.933175	0.365209	0.481467	-6.16316	1	1	X5aza - SUMOi	Q96TA2-3	ATP-dependent zinc metalloprotease YME1L1	YME1L1
0.0803788	-0.0846593	0.245417	15.3134	1.03623	0.316182	0.431842	-6.06345	1	1	X5aza - SUMOi	K7ELG9	Protein LSM12 homolog	LSM12
0.0801051	-0.168981	0.329192	21.1922	0.684238	0.504048	0.613816	-6.36481	1	1	X5aza - SUMOi	P08559	Pyruvate dehydrogenase E1 component subunit alpha, somatic form, mitochondrial	PDHA1
0.0800888	-0.0670863	0.227264	14.3414	1.1578	0.264682	0.381205	-5.93429	1	1	X5aza - SUMOi	H0YJP0	E3 ubiquitin-protein ligase HECTD1	HECTD1
0.0798575	-0.0434208	0.203136	16.1006	1.37824	0.187931	0.291718	-5.6703	1	1	X5aza - SUMOi	Q9NZ45	CDGSH iron-sulfur domain-containing protein 1	CISD1
0.079281	-0.0340363	0.192598	18.3972	1.48857	0.156901	0.255304	-5.52479	1	1	X5aza - SUMOi	Q9NVH1-3	DnaJ homolog subfamily C member 11	DNAJC11
0.0789797	-0.00442422	0.162384	17.3192	2.01477	0.0618334	0.124937	-4.72668	1	1	X5aza - SUMOi	Q9BYC8	39S ribosomal protein L32, mitochondrial	MRPL32
0.0788322	-0.131056	0.288721	15.14	0.79912	0.43644	0.549941	-6.27883	1	1	X5aza - SUMOi	P27105	Erythrocyte band 7 integral membrane protein	STOM
0.0784796	-0.0734003	0.230359	17.8495	1.09939	0.288578	0.404668	-5.99786	1	1	X5aza - SUMOi	E7EWP0	NADH dehydrogenase [ubiquinone] 1 beta subcomplex subunit 5, mitochondrial	NDUFB5
0.0784099	-0.0712596	0.228079	20.3993	1.11464	0.282191	0.399396	-5.98153	1	1	X5aza - SUMOi	Q9Y697-2	Cysteine desulfurase, mitochondrial	NFS1
0.0780739	-0.0500975	0.206245	17.772	1.29602	0.21416	0.323163	-5.77307	1	1	X5aza - SUMOi	Q8WX93-4	Palladin	PALLD
0.078062	-0.00542234	0.161546	21.0927	1.98944	0.0648178	0.129271	-4.76854	1	1	X5aza - SUMOi	P62913	60S ribosomal protein L11	RPL11
0.0780568	-0.0685959	0.22471	18.4317	1.13245	0.274866	0.391457	-5.96222	1	1	X5aza - SUMOi	P46199	Translation initiation factor IF-2, mitochondrial	MTIF2
0.0779575	-0.121754	0.277669	13.8212	0.830524	0.419002	0.533442	-6.25319	1	1	X5aza - SUMOi	X6R6D0	SHC-transforming protein 1	SHC1
0.077711	-0.0306936	0.186116	17.1579	1.52522	0.147588	0.243791	-5.47461	1	1	X5aza - SUMOi	Q8NBU5	ATPase family AAA domain-containing protein 1	ATAD1
0.0774621	-0.0694385	0.224363	16.2799	1.12192	0.279178	0.396008	-5.97367	1	1	X5aza - SUMOi	H0YF29	UPF0598 protein C8orf82	C8orf82
0.0773336	-0.0102959	0.164963	17.6772	1.87765	0.0796071	0.151077	-4.94949	1	1	X5aza - SUMOi	P57740	Nuclear pore complex protein Nup107	NUP107
0.0772788	-0.0316473	0.186205	15.5885	1.50947	0.151531	0.248247	-5.49628	1	1	X5aza - SUMOi	A0A140TA86	Protein QIL1	QIL1
0.0766518	-0.0719814	0.225285	20.2843	1.09725	0.289487	0.405765	-6.00014	1	1	X5aza - SUMOi	P31930	Cytochrome b-c1 complex subunit 1, mitochondrial	UQCRC1
0.0764949	-0.0634993	0.216489	18.7583	1.16257	0.2628	0.379006	-5.92897	1	1	X5aza - SUMOi	M0QYT0
0.0757219	-0.0916093	0.243053	15.6134	0.962812	0.350598	0.466637	-6.13542	1	1	X5aza - SUMOi	Q9UBV8	Peflin	PEF1
0.0755188	-0.0588028	0.20984	18.7022	1.19621	0.249807	0.364791	-5.89099	1	1	X5aza - SUMOi	Q9H1K1	Iron-sulfur cluster assembly enzyme ISCU, mitochondrial	ISCU
0.0750274	-0.0842085	0.234263	20.3696	1.00248	0.331688	0.447436	-6.0971	1	1	X5aza - SUMOi	P50213	Isocitrate dehydrogenase [NAD] subunit alpha, mitochondrial	IDH3A
0.074922	-0.0427152	0.192559	16.5142	1.35507	0.195046	0.300136	-5.69976	1	1	X5aza - SUMOi	P00403	Cytochrome c oxidase subunit 2	MT-CO2
0.0748629	-0.0742707	0.223996	15.6312	1.06804	0.302048	0.418309	-6.03083	1	1	X5aza - SUMOi	Q9UBC3-3	DNA (cytosine-5)-methyltransferase 3B	DNMT3B
0.0747714	-0.0272962	0.176839	20.2228	1.55864	0.139504	0.233091	-5.42807	1	1	X5aza - SUMOi	P62899	60S ribosomal protein L31	RPL31
0.074512	-0.0332574	0.182281	18.9358	1.47105	0.161524	0.26061	-5.54846	1	1	X5aza - SUMOi	Q8ND82	Zinc finger protein 280C	ZNF280C
0.0742447	-0.0374227	0.185912	19.8002	1.41461	0.177192	0.279678	-5.62328	1	1	X5aza - SUMOi	A0A3B3ISC6	Coatomer subunit alpha;Xenin;Proxenin	COPA
0.0741804	-0.0381746	0.186535	15.1792	1.40473	0.180058	0.282518	-5.63614	1	1	X5aza - SUMOi	A6NKB8	Aminopeptidase B	RNPEP
0.0740376	-0.0124221	0.160497	21.3689	1.82195	0.0880492	0.16298	-5.03726	1	1	X5aza - SUMOi	P11940	Polyadenylate-binding protein 1;Polyadenylate-binding protein;Polyadenylate-binding protein 3	PABPC1;PABPC3
0.0739914	-0.0811557	0.229139	21.407	1.01469	0.326015	0.442546	-6.08504	1	1	X5aza - SUMOi	P28331	NADH-ubiquinone oxidoreductase 75 kDa subunit, mitochondrial	NDUFS1
0.0735322	-0.0297756	0.17684	17.0607	1.5144	0.150287	0.247094	-5.48951	1	1	X5aza - SUMOi	F2Z3P9	NADH dehydrogenase [ubiquinone] 1 beta subcomplex subunit 4	NDUFB4
0.0733834	-0.0991303	0.245897	20.4903	0.905047	0.379458	0.495546	-6.18877	1	1	X5aza - SUMOi	O00411	DNA-directed RNA polymerase, mitochondrial	POLRMT
0.0731188	-0.024728	0.170966	16.9071	1.58994	0.132276	0.224262	-5.38383	1	1	X5aza - SUMOi	J3QL56	Protein SCO1 homolog, mitochondrial	SCO1
0.072829	-0.0176497	0.163308	20.8949	1.7126	0.106953	0.190677	-5.20456	1	1	X5aza - SUMOi	P24534	Elongation factor 1-beta	EEF1B2
0.0728248	-0.0186057	0.164255	16.0403	1.69467	0.11037	0.195025	-5.23132	1	1	X5aza - SUMOi	A0A0A0MSW3	Nuclear pore complex protein Nup214	NUP214
0.0726392	-0.229047	0.374325	11.9112	0.512286	0.615759	0.714163	-6.46988	1	1	X5aza - SUMOi	Q96S94	Cyclin-L2	CCNL2
0.0721315	-0.0612706	0.205534	23.3309	1.15043	0.267615	0.384215	-5.94247	1	1	X5aza - SUMOi	P46013	Antigen KI-67	MKI67
0.0720961	-0.0150757	0.159268	16.4933	1.75968	0.0984173	0.178406	-5.13336	1	1	X5aza - SUMOi	Q9BTZ2	Dehydrogenase/reductase SDR family member 4;Dehydrogenase/reductase SDR family member 4-like 2	DHRS4;DHRS4L2
0.0718827	-0.0458006	0.189566	17.7326	1.29959	0.212963	0.322118	-5.76871	1	1	X5aza - SUMOi	C9J6P4	Zinc finger CCCH-type antiviral protein 1	ZC3HAV1
0.0713942	0.000398939	0.142389	16.8941	2.13959	0.0488768	0.10308	-4.51615	1	1	X5aza - SUMOi	P20340-2	Ras-related protein Rab-6A;Ras-related protein Rab-6B	RAB6A;RAB6B
0.0711031	-0.067299	0.209505	16.1634	1.09306	0.291264	0.40754	-6.00459	1	1	X5aza - SUMOi	A3KMH1-2	von Willebrand factor A domain-containing protein 8	VWA8
0.0710359	-0.114762	0.256834	22.4073	0.813457	0.428422	0.542623	-6.26724	1	1	X5aza - SUMOi	A0A087WVR3	E3 ubiquitin-protein ligase UHRF1	UHRF1
0.0710322	-0.0334293	0.175494	19.4572	1.44676	0.168122	0.268809	-5.58093	1	1	X5aza - SUMOi	Q9Y678	Coatomer subunit gamma-1	COPG1
0.0706308	-0.114857	0.256119	14.6441	0.810167	0.430253	0.543692	-6.26991	1	1	X5aza - SUMOi	A0A2R8Y547	Nucleoside diphosphate kinase;Nucleoside diphosphate kinase 6	NME6
0.070079	-0.00606048	0.146219	19.0583	1.95828	0.0686685	0.135178	-4.81961	1	1	X5aza - SUMOi	Q9UHB9-4	Signal recognition particle subunit SRP68	SRP68
0.0699218	-0.0640694	0.203913	19.1104	1.11028	0.284006	0.400544	-5.98622	1	1	X5aza - SUMOi	H0Y9G6	39S ribosomal protein L3, mitochondrial	MRPL3
0.0695946	-0.0433751	0.182564	17.5707	1.31072	0.209267	0.317279	-5.75506	1	1	X5aza - SUMOi	Q5QPK2	Dolichol-phosphate mannosyltransferase subunit 1	DPM1
0.0694439	-0.0771425	0.21603	16.1454	1.00795	0.329141	0.445236	-6.09172	1	1	X5aza - SUMOi	P45954-2	Short/branched chain specific acyl-CoA dehydrogenase, mitochondrial	ACADSB
0.0693214	-0.0804263	0.219069	16.1759	0.984928	0.339965	0.455522	-6.11423	1	1	X5aza - SUMOi	Q9NVS2	28S ribosomal protein S18a, mitochondrial	MRPS18A
0.0691446	-0.177878	0.316167	15.5026	0.595551	0.560174	0.665415	-6.4226	1	1	X5aza - SUMOi	Q15942	Zyxin	ZYX
0.0689901	-0.00702346	0.145004	20.3489	1.93105	0.0722017	0.140314	-4.86385	1	1	X5aza - SUMOi	P11021	78 kDa glucose-regulated protein	HSPA5
0.0689479	-0.196996	0.334892	14.7572	0.551604	0.589178	0.689859	-6.44841	1	1	X5aza - SUMOi	Q9BWG6-2	Sodium channel modifier 1	SCNM1
0.0689312	-0.0215954	0.159458	20.8333	1.62008	0.125619	0.215414	-5.34063	1	1	X5aza - SUMOi	O75369-2	Filamin-B	FLNB
0.0686777	-0.0915491	0.228904	16.0658	0.911964	0.37592	0.492537	-6.18253	1	1	X5aza - SUMOi	Q9ULD4	Bromodomain and PHD finger-containing protein 3	BRPF3
0.0685988	-0.0281119	0.165309	18.6107	1.50917	0.151607	0.248247	-5.49669	1	1	X5aza - SUMOi	O00217	NADH dehydrogenase [ubiquinone] iron-sulfur protein 8, mitochondrial	NDUFS8
0.0683226	-0.127411	0.264056	20.3299	0.742672	0.468919	0.581234	-6.32262	1	1	X5aza - SUMOi	G5E9W7	28S ribosomal protein S22, mitochondrial	MRPS22
0.0676292	-0.01834	0.153598	17.6356	1.67374	0.114478	0.20095	-5.26234	1	1	X5aza - SUMOi	C9JZI7	Nucleosome assembly protein 1-like 4	NAP1L4
0.0674411	-0.045238	0.18012	19.723	1.27344	0.221851	0.332278	-5.80042	1	1	X5aza - SUMOi	P68133	Actin, alpha skeletal muscle;Actin, alpha cardiac muscle 1;Actin, gamma-enteric smooth muscle;Actin, aortic smooth muscle	ACTA1;ACTC1;ACTG2;ACTA2
0.0673955	-0.084323	0.219114	14.8625	0.945125	0.359268	0.474615	-6.15207	1	1	X5aza - SUMOi	Q8TDI0	Chromodomain-helicase-DNA-binding protein 5	CHD5
0.0673516	-0.0196232	0.154326	19.2344	1.6476	0.119794	0.207656	-5.3007	1	1	X5aza - SUMOi	Q14847	LIM and SH3 domain protein 1	LASP1
0.06731	-0.0222635	0.156883	18.5851	1.59881	0.130286	0.221631	-5.37117	1	1	X5aza - SUMOi	Q5STZ8	ATP-binding cassette sub-family F member 1	ABCF1
0.066959	-0.178079	0.311997	17.7435	0.581397	0.569432	0.673655	-6.43112	1	1	X5aza - SUMOi	Q9P0J0	NADH dehydrogenase [ubiquinone] 1 alpha subcomplex subunit 13	NDUFA13
0.0667998	-0.0682687	0.201868	15.0748	1.05225	0.309005	0.42544	-6.04712	1	1	X5aza - SUMOi	Q7Z3K6-4	Mesoderm induction early response protein 3	MIER3
0.0661426	-0.066158	0.198443	17.2669	1.06369	0.303952	0.42032	-6.03533	1	1	X5aza - SUMOi	P16220-3	Cyclic AMP-responsive element-binding protein 1	CREB1;CREM
0.0659532	-0.0929852	0.224892	19.9008	0.882884	0.390947	0.506201	-6.20845	1	1	X5aza - SUMOi	Q96C36	Pyrroline-5-carboxylate reductase 2;Pyrroline-5-carboxylate reductase	PYCR2
0.0655936	-0.0785926	0.20978	14.4785	0.967909	0.348127	0.464121	-6.13058	1	1	X5aza - SUMOi	B1APM4	Sterol O-acyltransferase 1	SOAT1
0.0654657	-0.0663193	0.197251	18.949	1.05693	0.306932	0.422976	-6.04232	1	1	X5aza - SUMOi	Q14192	Four and a half LIM domains protein 2	FHL2
0.0653086	-0.0844801	0.215097	17.2911	0.927659	0.367974	0.483913	-6.16823	1	1	X5aza - SUMOi	Q6P587	Acylpyruvase FAHD1, mitochondrial	FAHD1
0.0650915	-0.0906077	0.220791	16.3074	0.889477	0.387505	0.502828	-6.20264	1	1	X5aza - SUMOi	F2Z390	NF-kappa-B inhibitor-like protein 1	NFKBIL1
0.0650861	-0.0799472	0.210119	19.0918	0.954812	0.354502	0.469873	-6.14299	1	1	X5aza - SUMOi	P10606	Cytochrome c oxidase subunit 5B, mitochondrial	COX5B
0.0650297	-0.0547185	0.184778	20.6499	1.15542	0.265627	0.382221	-5.93693	1	1	X5aza - SUMOi	P05141	ADP/ATP translocase 2;ADP/ATP translocase 2, N-terminally processed	SLC25A5
0.0645905	-0.0717016	0.200883	18.2808	1.00831	0.328971	0.445236	-6.09136	1	1	X5aza - SUMOi	G3V4F2	Acyl-coenzyme A thioesterase 1;Acyl-coenzyme A thioesterase 2, mitochondrial	ACOT1;ACOT2
0.064257	-0.064673	0.193187	18.0642	1.06038	0.305407	0.42142	-6.03876	1	1	X5aza - SUMOi	H0Y6Y8	39S ribosomal protein L43, mitochondrial	MRPL43
0.0642302	-0.0474166	0.175877	18.9579	1.22402	0.23944	0.351833	-5.8589	1	1	X5aza - SUMOi	Q96CT7	Coiled-coil domain-containing protein 124	CCDC124
0.0641118	-0.0584967	0.18672	14.6541	1.11254	0.283066	0.400279	-5.98379	1	1	X5aza - SUMOi	A8MXV4	Nucleoside diphosphate-linked moiety X motif 19, mitochondrial	NUDT19
0.0640399	-0.0253366	0.153416	17.6056	1.52449	0.147769	0.243963	-5.47562	1	1	X5aza - SUMOi	E9PRK7	ARL14 effector protein	ARL14EP
0.0639773	-0.0751027	0.203057	17.9534	0.97872	0.342927	0.45872	-6.12022	1	1	X5aza - SUMOi	P36507	Dual specificity mitogen-activated protein kinase kinase 2	MAP2K2
0.0637002	-0.0612526	0.188653	17.0967	1.08466	0.294854	0.410878	-6.01346	1	1	X5aza - SUMOi	Q5T6F2	Ubiquitin-associated protein 2	UBAP2
0.0636912	-0.275772	0.403154	15.4197	0.399194	0.695262	0.779212	-6.52306	1	1	X5aza - SUMOi	P81605	Dermcidin;Survival-promoting peptide;DCD-1	DCD
0.0636207	-0.0499351	0.177176	14.5724	1.19203	0.251395	0.366363	-5.89576	1	1	X5aza - SUMOi	J3KS22	L-xylulose reductase	DCXR
0.0635762	-0.0592683	0.186421	19.4604	1.10112	0.287849	0.404461	-5.99602	1	1	X5aza - SUMOi	Q9HA77	Probable cysteine--tRNA ligase, mitochondrial	CARS2
0.0635705	-0.0760551	0.203196	18.8376	0.968696	0.347747	0.463808	-6.12983	1	1	X5aza - SUMOi	P36873	Serine/threonine-protein phosphatase PP1-gamma catalytic subunit;Serine/threonine-protein phosphatase	PPP1CC
0.0631511	-0.0374003	0.163703	17.8267	1.33626	0.200981	0.307491	-5.7234	1	1	X5aza - SUMOi	A0A087X0Q1	YTH domain-containing family protein 3	YTHDF3
0.0631389	-0.0939826	0.22026	19.8589	0.854985	0.405736	0.520765	-6.2326	1	1	X5aza - SUMOi	O43615	Mitochondrial import inner membrane translocase subunit TIM44	TIMM44
0.0630903	-0.0895499	0.21573	19.2292	0.879409	0.392769	0.507533	-6.21149	1	1	X5aza - SUMOi	Q9BSH4	Translational activator of cytochrome c oxidase 1	TACO1
0.0627461	-0.124178	0.24967	15.5731	0.714198	0.485848	0.597118	-6.34358	1	1	X5aza - SUMOi	Q7Z4G1-2	COMM domain-containing protein 6	COMMD6
0.0618913	-0.0693927	0.193175	12.6941	1.00303	0.33143	0.447277	-6.09656	1	1	X5aza - SUMOi	Q96H79	Zinc finger CCCH-type antiviral protein 1-like	ZC3HAV1L
0.0616622	-0.0253808	0.148705	20.4449	1.50724	0.152098	0.248795	-5.49934	1	1	X5aza - SUMOi	P54132	Bloom syndrome protein	BLM
0.0614731	-0.0231412	0.146087	17.7583	1.54575	0.142577	0.237727	-5.44611	1	1	X5aza - SUMOi	Q9BUF5	Tubulin beta-6 chain	TUBB6
0.0610261	-0.0249565	0.147009	21.6385	1.51009	0.151376	0.248247	-5.49544	1	1	X5aza - SUMOi	H3BNC9	40S ribosomal protein S17	RPS17
0.0607073	-0.0533337	0.174748	19.7163	1.1326	0.274803	0.391457	-5.96206	1	1	X5aza - SUMOi	O94826	Mitochondrial import receptor subunit TOM70	TOMM70A
0.0606363	-0.112496	0.233769	20.554	0.745164	0.467455	0.58032	-6.32075	1	1	X5aza - SUMOi	Q9Y2Z4	Tyrosine--tRNA ligase, mitochondrial;Tyrosine--tRNA ligase	YARS2
0.0604684	-0.0209315	0.141868	17.004	1.58053	0.134415	0.227083	-5.3972	1	1	X5aza - SUMOi	A0A7P0T8L6	Long-chain-fatty-acid--CoA ligase 3	ACSL3
0.0604445	-0.0965177	0.217407	20.2134	0.819329	0.425166	0.539998	-6.26243	1	1	X5aza - SUMOi	O75439	Mitochondrial-processing peptidase subunit beta	PMPCB
0.0601682	-0.105362	0.225699	20.3272	0.773368	0.451077	0.564377	-6.29917	1	1	X5aza - SUMOi	P09622	Dihydrolipoyl dehydrogenase, mitochondrial;Dihydrolipoyl dehydrogenase	DLD
0.0600784	-0.0473176	0.167474	16.5039	1.19022	0.252083	0.367032	-5.89782	1	1	X5aza - SUMOi	Q5T9A4	ATPase family AAA domain-containing protein 3B	ATAD3B
0.0600165	-0.00621133	0.126244	19.4196	1.92809	0.0725951	0.140538	-4.86863	1	1	X5aza - SUMOi	P60228	Eukaryotic translation initiation factor 3 subunit E	EIF3E
0.0599578	-0.0356955	0.155611	17.5218	1.33365	0.201814	0.30838	-5.72665	1	1	X5aza - SUMOi	Q9NR50	Translation initiation factor eIF-2B subunit gamma	EIF2B3
0.0598947	-0.0172008	0.13699	17.9424	1.65294	0.118691	0.206516	-5.2929	1	1	X5aza - SUMOi	P51571	Translocon-associated protein subunit delta	SSR4
0.0597451	-0.102339	0.22183	17.3947	0.784257	0.444851	0.557898	-6.29065	1	1	X5aza - SUMOi	Q8WV74-2	Nucleoside diphosphate-linked moiety X motif 8, mitochondrial	NUDT8
0.0594563	-0.0487429	0.167656	17.9154	1.16915	0.260218	0.376132	-5.92161	1	1	X5aza - SUMOi	Q9H9B4	Sideroflexin-1	SFXN1
0.0588601	-0.106803	0.224523	14.0447	0.755947	0.461151	0.574728	-6.31259	1	1	X5aza - SUMOi	P23919-2	Thymidylate kinase	DTYMK
0.0587627	-0.036588	0.154113	15.8097	1.31122	0.209104	0.317182	-5.75445	1	1	X5aza - SUMOi	Q9Y2U8	Inner nuclear membrane protein Man1	LEMD3
0.0587166	-0.0639055	0.181339	15.7775	1.0188	0.324123	0.440393	-6.08095	1	1	X5aza - SUMOi	Q96ER9	Coiled-coil domain-containing protein 51	CCDC51
0.0587095	-0.125586	0.243005	18.9683	0.677784	0.50802	0.616771	-6.36927	1	1	X5aza - SUMOi	Q16740	ATP-dependent Clp protease proteolytic subunit, mitochondrial;ATP-dependent Clp protease proteolytic subunit	CLPP
0.0580075	-0.0538675	0.169883	19.7287	1.10318	0.28698	0.403847	-5.99382	1	1	X5aza - SUMOi	A0A2R8Y6Y7	Succinyl-CoA ligase [ADP-forming] subunit beta, mitochondrial	SUCLA2
0.0578067	-0.0609817	0.176595	18.8176	1.03538	0.316562	0.431959	-6.0643	1	1	X5aza - SUMOi	Q9H078-2	Caseinolytic peptidase B protein homolog	CLPB
0.0576816	-0.0725943	0.187958	18.1905	0.942042	0.360795	0.476434	-6.15494	1	1	X5aza - SUMOi	P53350	Serine/threonine-protein kinase PLK1	PLK1
0.0576518	-0.141946	0.25725	16.1875	0.614544	0.547878	0.654593	-6.41086	1	1	X5aza - SUMOi	F5H5I0	Glutamate receptor-interacting protein 1	GRIP1
0.0573328	-0.0503167	0.164982	19.6535	1.13315	0.274579	0.391397	-5.96145	1	1	X5aza - SUMOi	Q96HS1	Serine/threonine-protein phosphatase PGAM5, mitochondrial	PGAM5
0.0572605	-0.058343	0.172864	19.879	1.05385	0.308292	0.424667	-6.04548	1	1	X5aza - SUMOi	G3V0I5	NADH dehydrogenase [ubiquinone] flavoprotein 1, mitochondrial	NDUFV1
0.0570454	-0.0792378	0.193329	18.2311	0.890585	0.386929	0.502699	-6.20166	1	1	X5aza - SUMOi	P43304	Glycerol-3-phosphate dehydrogenase, mitochondrial;Glycerol-3-phosphate dehydrogenase	GPD2
0.0568672	-0.0731167	0.186851	17.6018	0.930828	0.366384	0.482184	-6.16532	1	1	X5aza - SUMOi	Q9BPW8	Protein NipSnap homolog 1	NIPSNAP1
0.0566705	-0.0630355	0.176377	22.9856	1.00725	0.329463	0.445236	-6.0924	1	1	X5aza - SUMOi	P21333-2	Filamin-A	FLNA
0.056652	-0.0519038	0.165208	18.6468	1.11035	0.283979	0.400544	-5.98615	1	1	X5aza - SUMOi	Q14197	Peptidyl-tRNA hydrolase ICT1, mitochondrial	ICT1
0.0563267	-0.078941	0.191594	17.2658	0.885966	0.389335	0.504934	-6.20574	1	1	X5aza - SUMOi	Q96I59	Probable asparagine--tRNA ligase, mitochondrial	NARS2
0.0562428	-0.0973208	0.209806	20.1022	0.779248	0.447708	0.560821	-6.29458	1	1	X5aza - SUMOi	Q92947	Glutaryl-CoA dehydrogenase, mitochondrial	GCDH
0.0560428	-0.0720909	0.184177	19.5681	0.93058	0.366508	0.482184	-6.16555	1	1	X5aza - SUMOi	P21912	Succinate dehydrogenase [ubiquinone] iron-sulfur subunit, mitochondrial	SDHB
0.055699	-0.0348647	0.146263	18.6639	1.30855	0.209984	0.318065	-5.75773	1	1	X5aza - SUMOi	H0Y3P2	Eukaryotic translation initiation factor 4 gamma 2	EIF4G2
0.0556758	-0.0520463	0.163398	18.5052	1.09966	0.288466	0.404668	-5.99757	1	1	X5aza - SUMOi	E9PR30	40S ribosomal protein S30	FAU
0.0554984	-0.155981	0.266978	21.4004	0.558354	0.584674	0.686347	-6.44456	1	1	X5aza - SUMOi	K7EKE6	Lon protease homolog, mitochondrial	LONP1
0.0551411	-0.0893406	0.199623	21.2607	0.812007	0.429229	0.543214	-6.26842	1	1	X5aza - SUMOi	A0A6Q8PFK8	Heat shock protein beta-1	HSPB1
0.0550018	-0.0156101	0.125614	18.3666	1.65728	0.117801	0.205652	-5.28654	1	1	X5aza - SUMOi	P15924	Desmoplakin	DSP
0.054842	-0.038351	0.148035	21.5763	1.25207	0.22933	0.340067	-5.82594	1	1	X5aza - SUMOi	P49327	Fatty acid synthase;[Acyl-carrier-protein] S-acetyltransferase;[Acyl-carrier-protein] S-malonyltransferase;3-oxoacyl-[acyl-carrier-protein] synthase;3-oxoacyl-[acyl-carrier-protein] reductase;3-hydroxyacyl-[acyl-carrier-protein] dehydratase;Enoyl-[acyl-carrier-protein] reductase;Oleoyl-[acyl-carrier-protein] hydrolase	FASN
0.0547025	-0.0835596	0.192965	17.2716	0.841785	0.41286	0.527939	-6.24378	1	1	X5aza - SUMOi	Q9Y2Q3-3	Glutathione S-transferase kappa 1	GSTK1
0.0539638	-0.100304	0.208232	15.2301	0.744257	0.467988	0.580637	-6.32143	1	1	X5aza - SUMOi	H0YDC5	Pumilio homolog 2;Pumilio homolog 1	PUM1;PUM2
0.0537997	-0.052517	0.160116	18.7416	1.07665	0.298304	0.414123	-6.02185	1	1	X5aza - SUMOi	P33176	Kinesin-1 heavy chain	KIF5B
0.0536782	-0.0376723	0.145029	18.8937	1.25021	0.229987	0.340608	-5.82814	1	1	X5aza - SUMOi	P42167	Lamina-associated polypeptide 2, isoforms beta/gamma;Thymopoietin;Thymopentin	TMPO
0.0533114	-0.0609824	0.167605	14.77	0.992417	0.336416	0.452094	-6.10695	1	1	X5aza - SUMOi	P50416	Carnitine O-palmitoyltransferase 1, liver isoform	CPT1A
0.0533099	-0.0585545	0.165174	16.7908	1.01394	0.326362	0.442682	-6.08578	1	1	X5aza - SUMOi	P00387-2	NADH-cytochrome b5 reductase 3;NADH-cytochrome b5 reductase 3 membrane-bound form;NADH-cytochrome b5 reductase 3 soluble form	CYB5R3
0.0532699	-0.0658035	0.172343	18.4776	0.951841	0.355959	0.470827	-6.14578	1	1	X5aza - SUMOi	Q96DV4	39S ribosomal protein L38, mitochondrial	MRPL38
0.0529538	-0.0201064	0.126014	20.1204	1.5421	0.143456	0.238819	-5.45119	1	1	X5aza - SUMOi	P18077	60S ribosomal protein L35a	RPL35A
0.052951	-0.0274118	0.133314	18.9345	1.4019	0.180888	0.283263	-5.63982	1	1	X5aza - SUMOi	Q8N1G4	Leucine-rich repeat-containing protein 47	LRRC47
0.0528791	-0.0310465	0.136805	19.1647	1.34056	0.19961	0.30598	-5.71802	1	1	X5aza - SUMOi	A0A087WZK9	Eukaryotic translation initiation factor 3 subunit H	EIF3H
0.0522363	-0.106734	0.211207	14.9112	0.699123	0.494957	0.605052	-6.35437	1	1	X5aza - SUMOi	S4R2X1	tRNA dimethylallyltransferase, mitochondrial	TRIT1
0.0522089	-0.0340569	0.138475	17.9532	1.28766	0.216981	0.326802	-5.78323	1	1	X5aza - SUMOi	P47985	Cytochrome b-c1 complex subunit Rieske, mitochondrial;Cytochrome b-c1 complex subunit 11;Putative cytochrome b-c1 complex subunit Rieske-like protein 1	UQCRFS1;UQCRFS1P1
0.0519408	-0.0484375	0.152319	18.5848	1.10094	0.287924	0.404461	-5.99621	1	1	X5aza - SUMOi	P30101	Protein disulfide-isomerase A3	PDIA3
0.0518628	-0.107145	0.210871	21.4619	0.69396	0.498099	0.60773	-6.35801	1	1	X5aza - SUMOi	Q8TCS8	Polyribonucleotide nucleotidyltransferase 1, mitochondrial	PNPT1
0.0518326	-0.1394	0.243065	20.4837	0.576686	0.572531	0.67632	-6.43391	1	1	X5aza - SUMOi	P30405	Peptidyl-prolyl cis-trans isomerase F, mitochondrial	PPIF
0.051769	-0.0229318	0.12647	17.5096	1.47449	0.160609	0.259264	-5.54383	1	1	X5aza - SUMOi	Q7Z333-3	Probable helicase senataxin	SETX
0.0517318	-0.131652	0.235116	14.1839	0.600196	0.557153	0.662319	-6.41976	1	1	X5aza - SUMOi	H3BTL2	[3-methyl-2-oxobutanoate dehydrogenase [lipoamide]] kinase, mitochondrial	BCKDK
0.0513796	-0.0933306	0.19609	16.0598	0.755421	0.461457	0.574886	-6.31299	1	1	X5aza - SUMOi	Q8WWC4	Uncharacterized protein C2orf47, mitochondrial	C2orf47
0.0506586	-0.0285696	0.129887	19.5667	1.36041	0.193387	0.298446	-5.69301	1	1	X5aza - SUMOi	P62820	Ras-related protein Rab-1A	RAB1A
0.0505152	-0.123687	0.224717	17.0545	0.616971	0.546317	0.65382	-6.40934	1	1	X5aza - SUMOi	Q6P1L8	39S ribosomal protein L14, mitochondrial	MRPL14
0.0503862	-0.0204099	0.121182	20.1004	1.51426	0.150324	0.247094	-5.48971	1	1	X5aza - SUMOi	Q04637-4	Eukaryotic translation initiation factor 4 gamma 1	EIF4G1
0.0501394	-0.0487604	0.149039	16.5569	1.07865	0.29744	0.413433	-6.01976	1	1	X5aza - SUMOi	E9PGT3	Ribosomal protein S6 kinase;Ribosomal protein S6 kinase alpha-1	RPS6KA1
0.0501088	-0.11692	0.217137	13.6886	0.638294	0.532712	0.640417	-6.39569	1	1	X5aza - SUMOi	E7EMK3	Flotillin-2	FLOT2
[truncated: 2,693 more rows]

## Sheet: 5aza_vs_5aza+Ub_E1i
logFC	CI.L	CI.R	AveExpr	t	P.Value	adj.P.Val	B	qval	lfdr	comparison	Uniprot.ID	Protein.names	Gene.names
[truncated: 3,193 more rows]

## Sheet: 5aza+SUMOi_vs_untr
logFC	CI.L	CI.R	AveExpr	t	P.Value	adj.P.Val	B	qval	lfdr	comparison	Uniprot.ID	Protein.names	Gene.names
[truncated: 3,193 more rows]

[truncated: 2 more sheets: 5aza+Ub_E1i_vs_untr, 5aza_Ub_E1i_vs_5aza+SUMOi]
