# Supplementary material for: Decitabine cytotoxicity is promoted by dCMP deaminase DCTD and mitigated by SUMO-dependent E3 ligase TOPORS
Source: EMBO J. 2024 May 17;43(12):6. doi: 10.1038/s44318-024-00108-2 (PMC11183266; doi:10.1038/s44318-024-00108-2)
Supplement: Supplementary file 4 — Source data Fig. 1 [file 44318_2024_108_MOESM4_ESM.zip]

Archive with 34 entries (32 files):
- EMBOJ-2023-115654_Fig1_sourcedata/
- EMBOJ-2023-115654_Fig1_sourcedata/.DS_Store
- __MACOSX/EMBOJ-2023-115654_Fig1_sourcedata/._.DS_Store
- EMBOJ-2023-115654_Fig1_sourcedata/Figure1D.xlsx
- __MACOSX/EMBOJ-2023-115654_Fig1_sourcedata/._Figure1D.xlsx
- EMBOJ-2023-115654_Fig1_sourcedata/Figure1B.xlsx
- __MACOSX/EMBOJ-2023-115654_Fig1_sourcedata/._Figure1B.xlsx
- EMBOJ-2023-115654_Fig1_sourcedata/Figure1E/
- EMBOJ-2023-115654_Fig1_sourcedata/Figure1E/E231005 DCTD 5dC0-100.jpg
- __MACOSX/EMBOJ-2023-115654_Fig1_sourcedata/Figure1E/._E231005 DCTD 5dC0-100.jpg
- EMBOJ-2023-115654_Fig1_sourcedata/Figure1E/E231005 DCK 5dC200-400.jpg
- __MACOSX/EMBOJ-2023-115654_Fig1_sourcedata/Figure1E/._E231005 DCK 5dC200-400.jpg
- EMBOJ-2023-115654_Fig1_sourcedata/Figure1E/E231005 DCTD 5dC1000.jpg
- __MACOSX/EMBOJ-2023-115654_Fig1_sourcedata/Figure1E/._E231005 DCTD 5dC1000.jpg
- EMBOJ-2023-115654_Fig1_sourcedata/Figure1E/.DS_Store
- __MACOSX/EMBOJ-2023-115654_Fig1_sourcedata/Figure1E/._.DS_Store
- EMBOJ-2023-115654_Fig1_sourcedata/Figure1E/E231005 WT 5dC200-400.jpg
- __MACOSX/EMBOJ-2023-115654_Fig1_sourcedata/Figure1E/._E231005 WT 5dC200-400.jpg
- EMBOJ-2023-115654_Fig1_sourcedata/Figure1E/E231005 WT 5dC0-100.jpg
- __MACOSX/EMBOJ-2023-115654_Fig1_sourcedata/Figure1E/._E231005 WT 5dC0-100.jpg
- EMBOJ-2023-115654_Fig1_sourcedata/Figure1E/E231005 DCK 5dC600-800.jpg
- __MACOSX/EMBOJ-2023-115654_Fig1_sourcedata/Figure1E/._E231005 DCK 5dC600-800.jpg
- EMBOJ-2023-115654_Fig1_sourcedata/Figure1E/E231005 WT 5dC1000.jpg
- __MACOSX/EMBOJ-2023-115654_Fig1_sourcedata/Figure1E/._E231005 WT 5dC1000.jpg
- EMBOJ-2023-115654_Fig1_sourcedata/Figure1E/E231005 WT 5dC600-800.jpg
- __MACOSX/EMBOJ-2023-115654_Fig1_sourcedata/Figure1E/._E231005 WT 5dC600-800.jpg
- EMBOJ-2023-115654_Fig1_sourcedata/Figure1E/E231005 DCK 5dC1000.jpg
- __MACOSX/EMBOJ-2023-115654_Fig1_sourcedata/Figure1E/._E231005 DCK 5dC1000.jpg
- EMBOJ-2023-115654_Fig1_sourcedata/Figure1E/E231005 DCK 5dC0-100.jpg
- __MACOSX/EMBOJ-2023-115654_Fig1_sourcedata/Figure1E/._E231005 DCK 5dC0-100.jpg
- EMBOJ-2023-115654_Fig1_sourcedata/Figure1E/E231005 DCTD 5dC600-800.jpg
- __MACOSX/EMBOJ-2023-115654_Fig1_sourcedata/Figure1E/._E231005 DCTD 5dC600-800.jpg
- EMBOJ-2023-115654_Fig1_sourcedata/Figure1E/E231005 DCTD 5dC200-400.jpg
- __MACOSX/EMBOJ-2023-115654_Fig1_sourcedata/Figure1E/._E231005 DCTD 5dC200-400.jpg
