# Supplementary material for: Decitabine cytotoxicity is promoted by dCMP deaminase DCTD and mitigated by SUMO-dependent E3 ligase TOPORS
Source: EMBO J. 2024 May 17;43(12):6. doi: 10.1038/s44318-024-00108-2 (PMC11183266; doi:10.1038/s44318-024-00108-2)
Supplement: Supplementary file 4 — Source data Fig. 1 [file 44318_2024_108_MOESM4_ESM.zip › EMBOJ-2023-115654_Fig1_sourcedata/Figure1D.xlsx]

## Sheet: Sheet1
	WT			DCTD KO			DCK KO
5-aza-dC (nM)	% Survival
0	100	100	100	100	100	100	100	100	100
100	74.2038	70.3242	46.9849	101.393	107.663	95.5603	97.089	100.968	102.994
200	22.293	28.9277	12.3116	104.954	100.958	95.9831	102.055	96.8188	89.022
400	2.86624	3.49127	1.75879	71.2074	73.7548	70.1903	98.2877	97.2337	100.599
600	0.636943	0.997506	1.75879	36.9969	52.4904	32.5581	100.514	89.4882	96.2076
800	0.159236	0.997506	1.75879	18.2663	30.0766	32.5581	98.8014	106.224	96.2076
1000	0.159236	0	0.251256	6.50155	11.6858	19.6617	105.993	97.2337	88.8224
