# Supplementary material for: Decitabine cytotoxicity is promoted by dCMP deaminase DCTD and mitigated by SUMO-dependent E3 ligase TOPORS
Source: EMBO J. 2024 May 17;43(12):6. doi: 10.1038/s44318-024-00108-2 (PMC11183266; doi:10.1038/s44318-024-00108-2)
Supplement: Supplementary file 4 — Source data Fig. 1 [file 44318_2024_108_MOESM4_ESM.zip › EMBOJ-2023-115654_Fig1_sourcedata/Figure1B.xlsx]

## Sheet: Sheet1
GENE	NormZ
APEX2	-6.69
SAMHD1	-6.23
HIRA	-6.1
XRCC1	-6.09
USP7	-5.41
RAD51B	-5
CUL3	-4.98
CSNK2A1	-4.94
MTF2	-4.8
FBXW7	-4.78
PIAS4	-4.68
EZH2	-4.38
CHTF8	-4.33
EIF4E2	-4.32
EED	-4.28
FIP1L1	-4.26
ATM	-4.1
CAND1	-4.07
CARM1	-4.06
EXO1	-4.01
STRA13	-3.9
UBR4	-3.88
C1S	-3.88
ASZ1	-3.87
NFATC2IP	-3.8
UBE2T	-3.78
APITD1	-3.77
KIAA1524	-3.77
RNF138	-3.75
RECQL4	-3.75
SOS1	-3.71
SETDB1	-3.69
MYADM	-3.69
KIAA0319L	-3.68
KLRB1	-3.68
ATF7IP	-3.64
GPR75-ASB3	-3.64
RBM10	-3.62
CRAMP1L	-3.59
CTPS1	-3.58
PPP2R2A	-3.57
FAM26D	-3.56
SENP1	-3.53
SPEN	-3.51
PTBP1	-3.5
SPZ1	-3.49
C19orf40	-3.47
NLRP1	-3.43
NF2	-3.43
RPS2	-3.43
TOE1	-3.4
SSRP1	-3.39
ZSWIM7	-3.37
TFAP2C	-3.37
CRTAP	-3.36
SPIDR	-3.31
NRF1	-3.31
RTKN2	-3.3
FAM111A	-3.29
EAF1	-3.28
SZT2	-3.28
EDC3	-3.27
MGA	-3.26
KDM1A	-3.26
BABAM1	-3.26
PPP1R12A	-3.21
AGK	-3.19
TLK2	-3.18
UBA6	-3.17
MAEA	-3.15
FUT7	-3.15
CMTR1	-3.15
LUC7L2	-3.14
PNLIPRP3	-3.14
POLE3	-3.14
SWSAP1	-3.13
PDPR	-3.13
S100A14	-3.12
RAD52	-3.12
SGPP1	-3.11
ADAM10	-3.11
SLC14A1	-3.11
MPRIP	-3.11
NBN	-3.1
FGB	-3.09
FANCA	-3.08
FZR1	-3.07
FBXW11	-3.06
FBXL6	-3.06
CYP7A1	-3.03
HNRNPD	-3.03
CLIC1	-3.03
UPK3BL	-3.02
TCTA	-3.02
IWS1	-3
PDIA5	-2.99
PRIMPOL	-2.99
SPATS2L	-2.97
BOLA2	-2.95
CAMK1D	-2.94
PALB2	-2.93
YTHDF2	-2.93
MED16	-2.92
ADCY3	-2.92
SS18	-2.92
ZNF165	-2.9
LZTS2	-2.9
SACS	-2.88
MAGEB4	-2.88
EPRS	-2.87
ZNF217	-2.87
MYD88	-2.87
S100PBP	-2.86
COG3	-2.85
LRR1	-2.85
ISG15	-2.85
LAMB2	-2.85
CGB	-2.85
MCM8	-2.84
UBE2Q2L	-2.83
GTPBP2	-2.83
DUSP22	-2.82
CABIN1	-2.82
DBX2	-2.82
ZNF770	-2.8
PATE2	-2.8
ACTL8	-2.8
OR10G4	-2.79
FKBP5	-2.79
NT5C1B-RDH14	-2.79
GK2	-2.79
DDX23	-2.79
EIF4ENIF1	-2.78
FCN3	-2.77
LRRN4	-2.76
APOL2	-2.76
LIN37	-2.75
ZNRF1	-2.75
TNFAIP1	-2.75
TNFAIP8L2-SCNM1	-2.75
NT5C1B	-2.75
LEO1	-2.74
HIST1H4K	-2.74
PPP1R42	-2.74
E2F6	-2.74
CCNA2	-2.74
TCEA1	-2.72
PI4KB	-2.71
OR5M8	-2.7
NCOA5	-2.7
MAN1B1	-2.7
OXTR	-2.69
CNDP1	-2.69
ZNF410	-2.68
WDR53	-2.67
PABPN1L	-2.67
SYNPO	-2.67
KIF18B	-2.67
GSTM3	-2.64
CTTNBP2NL	-2.64
SLC25A26	-2.64
ARL16	-2.64
SLC9A6	-2.64
TMEM155	-2.64
CACYBP	-2.63
DOCK1	-2.63
ATP6V1E1	-2.63
LDHD	-2.63
MROH6	-2.63
SDHA	-2.62
RGS9BP	-2.62
MBOAT7	-2.62
FOXD4L5	-2.62
SLX1A	-2.61
BRE	-2.61
SPINT4	-2.61
RNF126	-2.61
CYFIP2	-2.61
RETN	-2.6
RPL9	-2.6
RNH1	-2.6
STAG2	-2.6
CABP1	-2.6
SRP19	-2.58
PTTG2	-2.58
RBM14-RBM4	-2.57
OLIG3	-2.57
RIC8B	-2.57
FANCL	-2.56
BAZ1B	-2.56
ATXN7L3	-2.56
SULT1A4	-2.56
BMI1	-2.56
DYRK3	-2.55
PDGFRB	-2.55
FAM150A	-2.55
LGALS14	-2.55
NAPEPLD	-2.55
EMILIN1	-2.54
AP3B1	-2.54
SP9	-2.54
TYW3	-2.54
ALKBH2	-2.54
SMARCA5	-2.53
GPNMB	-2.53
QTRTD1	-2.53
LIPK	-2.53
RAD18	-2.52
ZNF223	-2.52
NRROS	-2.52
CHML	-2.52
HEXIM1	-2.51
SPTAN1	-2.51
ANGPT1	-2.51
GPC5	-2.51
DDRGK1	-2.5
SLC25A37	-2.5
ALG3	-2.49
CNN1	-2.49
ERF	-2.49
KCTD5	-2.49
E2F7	-2.48
KIAA1804	-2.48
NCOR1	-2.48
BNIPL	-2.48
ZNF789	-2.48
MKLN1	-2.47
NAA16	-2.47
CCZ1B	-2.47
ATP7A	-2.46
IFT140	-2.46
ZNF41	-2.46
C5orf34	-2.45
MED26	-2.45
ABCG5	-2.45
SLC3A2	-2.44
OR10A3	-2.44
SLC39A7	-2.44
ADH1A	-2.44
AKR7A2	-2.43
RAD54L	-2.43
RUFY2	-2.43
EPS8L1	-2.43
GID8	-2.43
NOS1AP	-2.43
RASSF6	-2.43
WDR12	-2.43
UBQLNL	-2.42
N4BP3	-2.42
PCDH8	-2.41
RNF4	-2.41
SARDH	-2.41
PBX1	-2.41
USP14	-2.4
SRSF9	-2.4
CDKN2AIP	-2.4
ctrl_224	-2.4
HPS6	-2.4
ABHD12	-2.4
FOXN1	-2.39
REV1	-2.39
PATL1	-2.39
AP5B1	-2.39
WDR38	-2.39
GPR89A	-2.38
RPL22L1	-2.38
TSEN2	-2.38
PPP2R2C	-2.38
TBX1	-2.38
NIP7	-2.37
GOLGA7	-2.37
GEN1	-2.37
MAP1LC3B2	-2.37
SIDT1	-2.37
TEX264	-2.37
ZNF658	-2.36
CHAF1A	-2.35
ADGRG3	-2.35
SEL1L	-2.35
BPIFB2	-2.34
TOPBP1	-2.34
TMEM180	-2.34
SCNM1	-2.34
ZNF687	-2.34
FZD2	-2.34
LMCD1	-2.34
WNT10A	-2.34
NT5DC3	-2.34
EML1	-2.33
DBF4	-2.33
EHMT2	-2.33
C20orf78	-2.33
C7orf33	-2.33
FAM65B	-2.33
CYP4Z1	-2.33
PDHB	-2.32
VHL	-2.32
RPL10	-2.32
OR5M1	-2.32
SMARCAL1	-2.32
KIF1B	-2.32
NUDC	-2.31
LOXHD1	-2.31
HNRNPUL1	-2.31
CALML5	-2.31
TRIM43B	-2.31
PRL	-2.31
TIPRL	-2.31
CTAGE15	-2.31
KCNMB3	-2.31
CRB3	-2.31
YJEFN3	-2.31
FAM228B	-2.3
MORC2	-2.3
RFC5	-2.3
DDX56	-2.3
MAGEA3	-2.29
HSPA1A	-2.29
SETBP1	-2.29
OR56B4	-2.29
TNIP1	-2.29
OTUB1	-2.28
KCTD10	-2.28
FUBP1	-2.28
MAPK13	-2.28
MRPL10	-2.28
TPPP	-2.28
KIRREL	-2.27
KLHDC4	-2.27
COTL1	-2.27
ATAD2	-2.27
DDX6	-2.26
GSPT1	-2.26
GML	-2.26
GON4L	-2.26
RNF168	-2.26
OR2AT4	-2.26
HEATR3	-2.26
DAXX	-2.26
ISPD	-2.26
GABPA	-2.25
SMEK1	-2.25
ENPP4	-2.25
SPPL2B	-2.25
SLC25A28	-2.25
PCDHGC3	-2.25
LCE3E	-2.25
CD14	-2.25
MED1	-2.25
MASTL	-2.24
AP2S1	-2.24
LOC554223	-2.24
MBIP	-2.24
RREB1	-2.24
WDR83	-2.24
PKD2L1	-2.24
ARHGAP11A	-2.23
GPR176	-2.23
GIGYF2	-2.23
MPZ	-2.23
NR2C1	-2.23
TMEM117	-2.23
TDRD5	-2.23
CSPG5	-2.23
KDM5C	-2.22
PRUNE	-2.22
RPA2	-2.22
NPTX2	-2.22
SLC16A12	-2.22
ARIH2	-2.22
HDAC3	-2.22
STAU2	-2.22
SLC22A12	-2.21
FAM178A	-2.21
GBX1	-2.21
MDN1	-2.21
NAA38	-2.21
CHPF	-2.21
ZSCAN26	-2.21
MMACHC	-2.21
SREK1	-2.2
SAFB	-2.2
BOLA1	-2.2
ASIC3	-2.2
RARRES2	-2.2
LATS2	-2.2
ANKRD18B	-2.2
COX7A1	-2.2
SON	-2.2
FAM229A	-2.2
TOP1MT	-2.2
OAT	-2.19
MCTS1	-2.19
PDS5A	-2.19
PHOSPHO2-KLHL23	-2.19
THOC3	-2.19
SMURF1	-2.18
FAM110C	-2.18
H3F3B	-2.18
B9D1	-2.18
SRGAP1	-2.17
HIST1H1E	-2.17
PSG11	-2.17
GHITM	-2.17
TMEM260	-2.17
ZNF638	-2.17
AP1M2	-2.17
MPC1	-2.17
INSIG2	-2.17
SLC20A2	-2.17
PTPRG	-2.16
DSG4	-2.16
SIKE1	-2.16
NDUFB1	-2.16
PABPC4	-2.16
WDTC1	-2.16
XCL1	-2.16
CTSZ	-2.16
C7orf61	-2.16
FAM228A	-2.16
FN1	-2.16
HIST1H4G	-2.15
SLC45A4	-2.15
CDC42SE1	-2.15
KTN1	-2.15
NR2C2	-2.14
CTH	-2.14
MCCC1	-2.14
ATP6V0D1	-2.14
SLC22A2	-2.14
CBL	-2.14
NPW	-2.14
RARS	-2.13
MAD2L2	-2.13
FAM149B1	-2.13
EZH1	-2.13
AIF1L	-2.13
MPC2	-2.13
FGF22	-2.13
CHD4	-2.13
BAIAP2L2	-2.13
CTF1	-2.13
LUZP4	-2.12
AMFR	-2.12
LCE3B	-2.12
GOLIM4	-2.12
TMEM56-RWDD3	-2.12
LOC388282	-2.12
LOC400863	-2.12
APPL2	-2.11
DLAT	-2.11
SYNE4	-2.11
MAP3K19	-2.11
MAP2K4	-2.11
SLC35G1	-2.11
FOXK2	-2.11
PRLH	-2.11
C1orf122	-2.11
ARL14EPL	-2.11
SBK3	-2.11
PSPC1	-2.1
MKNK2	-2.1
HFM1	-2.1
THOC5	-2.1
TUBAL3	-2.1
CDK10	-2.09
DDHD1	-2.09
FKBP1A	-2.09
NNMT	-2.09
KLHL3	-2.09
RPS29	-2.09
SLC7A14	-2.09
OR52N1	-2.08
C7orf69	-2.08
CCDC42	-2.08
PDLIM4	-2.07
TNFAIP6	-2.07
SMAD7	-2.07
LOC101927844	-2.07
TRPM1	-2.07
SOX8	-2.07
C16orf74	-2.07
MARCH11	-2.07
DCAF16	-2.07
DNM1	-2.07
SLC39A4	-2.07
AADACL3	-2.07
WNT6	-2.07
G0S2	-2.07
BCAT2	-2.07
CARD6	-2.07
ARAP3	-2.06
ATG2A	-2.06
DDX28	-2.06
GIMAP7	-2.06
C8orf33	-2.06
KRTAP5-1	-2.06
C10orf120	-2.06
APOB	-2.06
MAPRE1	-2.05
UBOX5	-2.05
LOC728392	-2.05
HSBP1L1	-2.05
SMDT1	-2.05
CCL8	-2.05
DSCC1	-2.05
PLB1	-2.05
PIKFYVE	-2.05
RNPC3	-2.05
FAM163A	-2.05
BRCA1	-2.05
KCNH8	-2.05
TLK1	-2.04
IRX6	-2.04
MEI1	-2.04
THOC6	-2.04
AGPAT2	-2.04
YKT6	-2.04
C14orf39	-2.04
MDH1B	-2.03
COPZ1	-2.03
GNL1	-2.03
RPL6	-2.03
RERGL	-2.03
CACNB4	-2.02
ANKRA2	-2.02
XPR1	-2.02
GPR157	-2.02
KIAA1211	-2.01
NUP98	-2.01
LRRC37A3	-2.01
SWI5	-2.01
KIAA1715	-2.01
SLX1B	-2.01
FAN1	-2.01
NUP35	-2.01
RPL7A	-2.01
B4GALNT2	-2.01
MATK	-2.01
ZRSR2	-2
AKNAD1	-2
CTU1	-2
SOX2	-2
GPCPD1	-2
NUP50	-2
STRIP2	-2
DSCAM	-1.99
GLIS2	-1.99
NUP188	-1.99
OR4F6	-1.99
ATP2C2	-1.99
HDHD3	-1.99
TTC27	-1.99
ZDHHC8	-1.99
UBA52	-1.98
EMC6	-1.98
CCNF	-1.98
ATP13A4	-1.98
CSTF2	-1.98
BTBD9	-1.98
CSRNP3	-1.98
INTS6	-1.98
SYCE1L	-1.98
CCS	-1.98
ARHGEF25	-1.98
F13A1	-1.98
LRRC74B	-1.97
WRB	-1.97
WAC	-1.97
RNF25	-1.97
NEDD8-MDP1	-1.97
JUNB	-1.97
KRT7	-1.97
ANXA9	-1.97
SHB	-1.97
NOTCH4	-1.96
ZC3HC1	-1.96
RNF125	-1.96
DCP1A	-1.96
SHISA5	-1.96
POLR2D	-1.96
KIF16B	-1.96
MNDA	-1.96
SAE1	-1.96
CPSF4L	-1.96
SLC35G5	-1.95
ZNF77	-1.95
POLA1	-1.95
HDGFRP3	-1.95
SF3B6	-1.95
ERICH5	-1.95
CSNK2A2	-1.94
LOC100130451	-1.94
PSMC3IP	-1.93
AKR1B1	-1.93
REN	-1.93
TEF	-1.93
ZNF518B	-1.93
ZNF181	-1.93
MYC	-1.93
DISP1	-1.93
KIF5B	-1.93
SCIN	-1.92
PPHLN1	-1.92
DRD1	-1.92
MKX	-1.92
TBL1X	-1.92
ZNF681	-1.92
OR10H5	-1.92
SLC2A14	-1.92
UNC13B	-1.92
SLC6A15	-1.92
AKR1C2	-1.92
PPP4R2	-1.91
PPP1R12B	-1.91
LARP4B	-1.91
TCF23	-1.91
LDB1	-1.91
SLC25A23	-1.91
CFC1B	-1.91
OR5K3	-1.91
C16orf91	-1.91
EDC4	-1.9
CTNNBL1	-1.9
PARK7	-1.9
NPIPA7	-1.9
SLC6A11	-1.9
NAA15	-1.9
RET	-1.9
PTP4A3	-1.9
SEPT7	-1.9
PRAMEF10	-1.9
FAM104A	-1.89
SLC6A2	-1.89
KRTCAP3	-1.89
ANKRD11	-1.89
SCAF1	-1.89
MYBPHL	-1.89
ANKRD31	-1.89
SDCCAG3	-1.89
PRR7	-1.89
MBD3L4	-1.89
ABCF2	-1.89
SLC7A6	-1.88
MARK2	-1.88
APOA4	-1.88
KIF25	-1.88
OR2A2	-1.88
C2orf81	-1.88
SLC5A5	-1.88
HIST4H4	-1.88
FAM200B	-1.88
ACOT12	-1.88
COX7C	-1.88
PSG3	-1.87
PPP1R14B	-1.87
RPL39L	-1.87
DHFRL1	-1.87
HSPA12A	-1.87
BAD	-1.87
C6orf1	-1.87
SFMBT2	-1.87
FCF1	-1.87
SPDYE1	-1.87
PRSS35	-1.87
UQCRC1	-1.87
UBQLN1	-1.87
SLC35E2B	-1.87
KANSL1L	-1.87
OXT	-1.86
FBXL16	-1.86
CSF1R	-1.86
SPATA31D3	-1.86
SH3D21	-1.86
C17orf53	-1.86
VIL1	-1.86
PRAMEF15	-1.86
FUZ	-1.86
STX12	-1.86
TDRP	-1.86
DCT	-1.85
TMCO6	-1.85
ZCCHC7	-1.85
PECR	-1.85
AGBL4	-1.85
CTC1	-1.85
WNT11	-1.85
CCDC7	-1.85
AOAH	-1.84
C8B	-1.84
GOT1L1	-1.84
CXorf58	-1.84
TNFSF8	-1.84
GTF3C1	-1.84
SNX18	-1.84
C9orf24	-1.84
RMI2	-1.83
UNC50	-1.83
PPWD1	-1.83
MNAT1	-1.83
ATP6V1G1	-1.83
EFTUD2	-1.83
MARK3	-1.83
ZCWPW1	-1.83
CCDC125	-1.83
GOLGB1	-1.83
TMEM50B	-1.83
MAPRE3	-1.83
KRT6C	-1.83
MEX3B	-1.82
EIF4EBP1	-1.82
ST6GALNAC6	-1.82
NFE4	-1.82
ZNF43	-1.82
MRPS35	-1.82
MANEAL	-1.82
SIMC1	-1.82
CBFB	-1.82
CNOT11	-1.82
MGST1	-1.82
EIF3CL	-1.82
SH2D1B	-1.82
SYCP2L	-1.82
S100A11	-1.82
LRRC75A	-1.82
CDC45	-1.82
ZNF431	-1.82
OLFM3	-1.82
SCRT1	-1.81
ZMYM5	-1.81
BSPH1	-1.81
TFF1	-1.81
INTS10	-1.81
CC2D2B	-1.81
RMDN1	-1.81
TUB	-1.81
USP3	-1.8
APITD1-CORT	-1.8
HBD	-1.8
L3MBTL3	-1.8
TMED4	-1.8
CLCC1	-1.8
OR2T29	-1.8
C17orf70	-1.8
DLK1	-1.8
EXOSC8	-1.8
ADAP2	-1.8
HSBP1	-1.8
TBL3	-1.8
EMC2	-1.8
OR52W1	-1.8
GYG1	-1.8
CEL	-1.8
MLX	-1.8
HELZ2	-1.79
SNRNP70	-1.79
SPTBN2	-1.79
ctrl_35	-1.79
PTPN11	-1.79
ERGIC3	-1.79
NSRP1	-1.79
STMN4	-1.79
MIEN1	-1.79
CELF1	-1.79
CASD1	-1.79
SVEP1	-1.79
ATG4D	-1.79
ACER3	-1.78
LUZP6	-1.78
C15orf43	-1.78
TRAK1	-1.78
TBC1D17	-1.78
HIST3H2A	-1.78
ERH	-1.78
LRGUK	-1.78
CIAO1	-1.78
ADAMTS3	-1.78
MPHOSPH8	-1.77
ZMYND8	-1.77
DLGAP2	-1.77
NSF	-1.77
ARGLU1	-1.77
ZNF526	-1.77
USP36	-1.77
CKB	-1.77
KDM7A	-1.77
ctrl_64	-1.77
USP17L20	-1.77
PRRC2A	-1.77
CNTNAP4	-1.77
CCDC18	-1.77
TRUB2	-1.77
ALAS2	-1.77
STK11	-1.77
FHOD1	-1.77
ZNF521	-1.76
ASF1A	-1.76
PPIH	-1.76
IQCB1	-1.76
KRTAP4-6	-1.76
ASAP3	-1.76
MECR	-1.76
SLIT3	-1.76
GAL	-1.76
KIAA0430	-1.76
RBBP8	-1.76
CAMTA1	-1.76
C1orf53	-1.76
TOMM34	-1.76
ZFP91	-1.76
LINGO2	-1.76
DRAP1	-1.76
F13B	-1.76
WDR75	-1.75
LOC100996693	-1.75
KCNIP2	-1.75
INO80C	-1.75
FOXI2	-1.75
HHLA3	-1.75
HES7	-1.75
WRAP73	-1.75
TSPAN3	-1.75
TOX	-1.75
GTSCR1	-1.75
VARS2	-1.75
C19orf47	-1.75
OR13C2	-1.75
OR2D2	-1.75
VPS45	-1.74
GPR107	-1.74
BFAR	-1.74
LRRN3	-1.74
SCFD2	-1.74
DMRTA1	-1.74
MERTK	-1.74
MYOT	-1.74
GNL3L	-1.74
DLL4	-1.73
ctrl_54	-1.73
LOC100996634	-1.73
POTEE	-1.73
KRTAP6-2	-1.73
RRAGB	-1.73
C12orf77	-1.73
HELQ	-1.73
ACSF2	-1.73
CYS1	-1.73
NEU3	-1.73
IL17C	-1.73
ZNF732	-1.73
LMO3	-1.73
GPR137B	-1.73
GHRL	-1.72
CHRM2	-1.72
CR2	-1.72
NUBP1	-1.72
TRIM35	-1.72
S1PR5	-1.72
MALT1	-1.72
SYT7	-1.72
TCEB1	-1.72
BRWD1	-1.72
MLLT3	-1.72
OR5W2	-1.72
RAX2	-1.72
FEN1	-1.72
C9orf9	-1.72
NRXN1	-1.72
B4GALT3	-1.72
BCL2L13	-1.71
RPL18A	-1.71
STRN3	-1.71
OR2M7	-1.71
DDX19B	-1.71
MYOCD	-1.71
GPR156	-1.71
LGI1	-1.71
ASPHD1	-1.71
ctrl_105	-1.71
TFDP1	-1.71
FAM156B	-1.71
EMCN	-1.71
RUSC1	-1.71
PPP2CA	-1.71
BLOC1S4	-1.71
CA1	-1.71
LFNG	-1.71
ZNF532	-1.71
ARAF	-1.71
HIST1H2AC	-1.71
HOXA5	-1.71
NUP210	-1.71
CES5A	-1.7
ZMYM2	-1.7
WASH1	-1.7
KIRREL2	-1.7
RELL2	-1.7
RLN3	-1.7
IGSF10	-1.7
TMEM63A	-1.7
DEAF1	-1.7
FZD7	-1.7
CHL1	-1.7
ATP5J	-1.7
C1orf204	-1.7
LRTOMT	-1.7
CCDC179	-1.7
SPCS2	-1.7
NDUFA12	-1.7
DNAJC25	-1.69
ATP6V0A1	-1.69
CEP70	-1.69
C4orf46	-1.69
INTS4	-1.69
AMN	-1.69
CTRB1	-1.69
SHBG	-1.69
TCEANC	-1.69
HVCN1	-1.69
ACOT4	-1.69
JUN	-1.69
SPTSSB	-1.69
ALPK3	-1.69
HLA-B	-1.69
TMEM132E	-1.68
B3GALT1	-1.68
ZNF280A	-1.68
FGD2	-1.68
ANKRD32	-1.68
LIN7C	-1.68
RRM2	-1.68
PTPN18	-1.68
ST7	-1.68
WDR73	-1.68
MAP2K3	-1.68
HRC	-1.68
CLIP3	-1.68
LYPD4	-1.68
DFNA5	-1.68
KCNQ3	-1.68
POLR2B	-1.68
ZNF664-FAM101A	-1.68
SUZ12	-1.68
LRP2BP	-1.68
CCDC168	-1.68
PAPPA	-1.67
SLC37A3	-1.67
NDUFA4	-1.67
TDP2	-1.67
KISS1R	-1.67
MKRN2OS	-1.67
ERMP1	-1.67
FAM3D	-1.67
TSC1	-1.67
PDLIM3	-1.67
PPP1R13L	-1.67
BAMBI	-1.67
SCYL2	-1.67
HIGD2A	-1.67
DCAF4L1	-1.67
MRFAP1L1	-1.67
DENND5B	-1.67
PLAT	-1.66
OR4F3	-1.66
SAMD15	-1.66
KIR3DL2	-1.66
ZBED4	-1.66
LSM14A	-1.66
KRT2	-1.66
NPHP1	-1.66
TBC1D22A	-1.66
VPS41	-1.66
POGZ	-1.66
SLC7A6OS	-1.66
MAN2A1	-1.66
C18orf54	-1.66
LCT	-1.66
KNG1	-1.66
EVPL	-1.66
PAK7	-1.66
TRA2A	-1.66
VPS37A	-1.66
ATP1A3	-1.66
RPF1	-1.66
EPB41L4B	-1.66
GLUD1	-1.65
TRMT5	-1.65
PIK3R4	-1.65
MYBPC2	-1.65
EXOC3	-1.65
KRTAP13-1	-1.65
ARC	-1.65
SHC1	-1.65
ZNF621	-1.65
RBM44	-1.65
GCM2	-1.65
CERS4	-1.65
COL5A2	-1.65
UFC1	-1.65
PRKCH	-1.65
PDRG1	-1.65
TTK	-1.65
BTBD16	-1.65
ASB14	-1.65
PAG1	-1.64
CCR3	-1.64
UBE2J1	-1.64
NAA35	-1.64
NMT1	-1.64
MTURN	-1.64
P4HA3	-1.64
MRFAP1	-1.64
HBB	-1.64
KRTAP13-3	-1.64
ctrl_231	-1.64
HEG1	-1.64
RBM18	-1.64
THUMPD2	-1.64
OR51A4	-1.64
KMT2E	-1.64
PLIN5	-1.64
ANP32B	-1.64
ALDH2	-1.64
DEFB1	-1.64
PDPN	-1.64
RNF185	-1.64
L3MBTL2	-1.63
NOS2	-1.63
TP53TG3B	-1.63
USMG5	-1.63
CDKN1B	-1.63
DNAJA2	-1.63
TMOD1	-1.63
RCOR1	-1.63
TMEM51	-1.63
IZUMO4	-1.63
METTL22	-1.63
CNPY4	-1.63
ARID3C	-1.63
TNFAIP8	-1.63
FREM2	-1.63
CEMP1	-1.63
EPM2A	-1.62
NDC1	-1.62
MAGEA10-MAGEA5	-1.62
KPNA1	-1.62
OR51F2	-1.62
MAGEA9	-1.62
RNF157	-1.62
SPINK13	-1.62
CNTN2	-1.62
DPEP2	-1.62
SNIP1	-1.62
BBS5	-1.62
CYP11B2	-1.62
ARID4A	-1.62
KCNE1	-1.62
CUTC	-1.62
MLLT1	-1.62
GTPBP6	-1.62
ZNF211	-1.62
FAT3	-1.62
PTCH1	-1.61
TCEB3	-1.61
CPS1	-1.61
TATDN2	-1.61
PDAP1	-1.61
ZNF385B	-1.61
OR10H1	-1.61
VAT1L	-1.61
MYO9B	-1.61
HIST1H4C	-1.61
TRIM10	-1.61
FBXO2	-1.61
SERPINB6	-1.61
MRGPRX3	-1.61
STAMBPL1	-1.61
AAMP	-1.61
FOSL1	-1.61
HBG2	-1.61
KPNA2	-1.61
ADRA1B	-1.61
PNPLA8	-1.61
FAM8A1	-1.61
GPATCH8	-1.61
NEDD9	-1.6
CASP10	-1.6
MICU1	-1.6
ELAVL1	-1.6
OVCH2	-1.6
ENTPD4	-1.6
SET	-1.6
CYP7B1	-1.6
RRAS	-1.6
AIFM2	-1.6
MAP1S	-1.6
FZD4	-1.6
THEMIS	-1.6
SLC7A5	-1.6
SIT1	-1.6
HIST1H2BC	-1.59
POLR1E	-1.59
IPO11	-1.59
MXRA8	-1.59
NQO1	-1.59
FIGNL1	-1.59
PAGR1	-1.59
VASH1	-1.59
FANCG	-1.59
AGFG2	-1.59
MORN3	-1.59
FOXD4L3	-1.59
CDC25B	-1.59
C17orf77	-1.59
PDILT	-1.59
KCNJ8	-1.59
HIAT1	-1.59
NOL11	-1.59
PEX5L	-1.59
ATP1A2	-1.59
HOXD8	-1.59
ATG3	-1.58
NICN1	-1.58
GLI2	-1.58
EFCAB6	-1.58
VOPP1	-1.58
C16orf93	-1.58
CFAP52	-1.58
ZFR	-1.58
CCNB1	-1.58
NHEJ1	-1.58
OLFM4	-1.58
SDHD	-1.58
BEND7	-1.58
MCUR1	-1.58
MEPCE	-1.58
SNF8	-1.58
NAALADL1	-1.58
MSRB3	-1.58
TAS2R14	-1.58
NTN5	-1.57
BUB1	-1.57
CPNE7	-1.57
ARNT2	-1.57
HOXB5	-1.57
RSPO2	-1.57
FRS3	-1.57
CUEDC2	-1.57
KRT36	-1.57
CD99	-1.57
KCTD3	-1.57
EFR3B	-1.57
JMJD6	-1.57
FAM175A	-1.57
E2F5	-1.57
EEPD1	-1.57
IL17RE	-1.57
GDF1	-1.57
PHYHD1	-1.57
LYZL4	-1.57
MAF	-1.57
PAXIP1	-1.57
CSNK2B	-1.57
CNIH4	-1.57
TCEB3B	-1.57
BASP1	-1.57
FAF2	-1.57
GJD4	-1.57
GSG1L	-1.57
TRIP10	-1.57
TPCN1	-1.57
PRAMEF7	-1.57
PASK	-1.56
PSKH2	-1.56
SMG6	-1.56
GRIK2	-1.56
MFSD6L	-1.56
ABAT	-1.56
PTPRF	-1.56
GGCX	-1.56
FOXH1	-1.56
PVRIG	-1.56
PIAS2	-1.56
IL32	-1.56
MYL9	-1.56
EXTL2	-1.56
BBS12	-1.56
PIP4K2C	-1.56
GTF2E2	-1.56
YWHAG	-1.56
PKN2	-1.56
PCDHGA11	-1.56
KIAA1211L	-1.56
C1QTNF9	-1.56
TOPORS	-1.55
TADA2A	-1.55
ZNF697	-1.55
ADPRHL1	-1.55
PRMT9	-1.55
HIST1H2BM	-1.55
OR1D5	-1.55
LRP1	-1.55
CCDC132	-1.55
MPPED1	-1.55
ELP5	-1.55
SNX20	-1.55
OSBPL5	-1.55
RAC2	-1.55
NRDE2	-1.55
APOBEC3B	-1.55
ZFP36L2	-1.55
NKAIN3	-1.55
RGSL1	-1.55
BRCA2	-1.55
ACOX2	-1.55
ALS2CR11	-1.55
FBXO25	-1.55
ZEB1	-1.54
FAM188A	-1.54
ZNF404	-1.54
SGIP1	-1.54
SRPR	-1.54
TIE1	-1.54
GALR2	-1.54
HS3ST4	-1.54
MB	-1.54
OR10X1	-1.54
CLEC9A	-1.54
DBF4B	-1.54
GHR	-1.54
CCT6A	-1.54
RNF115	-1.54
TRAF1	-1.54
CREB3L1	-1.54
RAF1	-1.54
STAC2	-1.54
NENF	-1.53
EP300	-1.53
BLVRB	-1.53
DCUN1D1	-1.53
OR2Z1	-1.53
UBE2J2	-1.53
TSSK2	-1.53
MEFV	-1.53
FOXK1	-1.53
MMADHC	-1.53
POLL	-1.53
PTPN5	-1.53
FAM153A	-1.53
MRPL51	-1.53
GABPB1	-1.53
ANXA1	-1.53
AURKAIP1	-1.53
SLC25A30	-1.53
DIAPH2	-1.53
ESYT2	-1.53
KCNS1	-1.53
HTRA1	-1.53
MOGAT3	-1.53
EFNA3	-1.53
SLC34A2	-1.53
KLF4	-1.53
CDH12	-1.52
PPM1E	-1.52
ELP2	-1.52
TMEM209	-1.52
CYLD	-1.52
TMEM176A	-1.52
APEX1	-1.52
ARFIP2	-1.52
RXRA	-1.52
EHD1	-1.52
PRSS12	-1.52
RAD51C	-1.52
PHOX2B	-1.52
FOLR2	-1.52
GATAD2A	-1.52
RPL36A-HNRNPH2	-1.52
UNC45B	-1.52
BCHE	-1.52
ASTL	-1.52
TEX10	-1.52
ELF5	-1.52
PCDHGB7	-1.52
HIVEP3	-1.52
ANKFN1	-1.52
YWHAH	-1.51
SLC9A1	-1.51
KDELC2	-1.51
RNF213	-1.51
FSIP2	-1.51
CCDC70	-1.51
MAD2L1	-1.51
WFDC8	-1.51
KDM5B	-1.51
MED7	-1.51
BICC1	-1.51
IL15	-1.51
TRIP12	-1.51
COX20	-1.51
SSBP3	-1.51
MMAA	-1.5
UBE2G2	-1.5
LY6E	-1.5
ATP5F1	-1.5
HIST1H2AJ	-1.5
KRT13	-1.5
IRF2BPL	-1.5
TMEM200A	-1.5
NCOA2	-1.5
TM9SF3	-1.5
THAP3	-1.5
FZD10	-1.5
REEP3	-1.5
ANKRD50	-1.5
LRRC55	-1.5
TNFSF13	-1.5
ADGRF3	-1.5
C1orf87	-1.5
STOML2	-1.5
DPT	-1.5
CXCR1	-1.5
TPSG1	-1.5
KCTD11	-1.5
KCNU1	-1.49
CDCA5	-1.49
RTL1	-1.49
KRTAP10-10	-1.49
MBD3L2	-1.49
TPD52	-1.49
KLF2	-1.49
ATP13A2	-1.49
ASNS	-1.49
CPSF1	-1.49
MMP9	-1.49
TNFSF10	-1.49
STON1-GTF2A1L	-1.49
RPL26	-1.49
MTNR1B	-1.49
ABRACL	-1.49
MSL3	-1.49
ZMAT3	-1.49
ZCRB1	-1.49
KRTAP9-9	-1.49
UIMC1	-1.49
TTC33	-1.49
PLA2G16	-1.49
MBLAC2	-1.48
TRPM5	-1.48
UBE2K	-1.48
CDKL2	-1.48
IRX1	-1.48
SH3TC2	-1.48
DYNLL1	-1.48
SDAD1	-1.48
COG4	-1.48
CLDN8	-1.48
MAF1	-1.48
ZMYM1	-1.48
INTS8	-1.48
NYAP1	-1.48
CETN3	-1.48
GRIK3	-1.48
KHSRP	-1.48
NCDN	-1.48
ZFHX4	-1.48
PDIA2	-1.48
EXOSC3	-1.48
RAP1GAP2	-1.48
CNOT6	-1.48
SLC31A1	-1.48
NONO	-1.48
C10orf128	-1.48
PLA2G4E	-1.48
C19orf57	-1.48
TRIM7	-1.48
CACNA2D4	-1.48
ZNF565	-1.48
KIAA0895	-1.48
CLRN3	-1.48
CRLS1	-1.48
MTPN	-1.48
MED14OS	-1.48
BCO1	-1.48
VIM	-1.48
RUNDC3A	-1.48
HMHA1	-1.47
PRIM1	-1.47
MED18	-1.47
TMC3	-1.47
LLGL2	-1.47
GOLGA6D	-1.47
C10orf25	-1.47
PCDHA10	-1.47
SLC44A5	-1.47
STH	-1.47
SUMO2	-1.47
SMNDC1	-1.47
CWC15	-1.47
OR5F1	-1.47
SELL	-1.47
GLIPR1L1	-1.47
PIGK	-1.47
UGP2	-1.47
ACP6	-1.47
C14orf105	-1.47
CER1	-1.47
EVI5	-1.46
CENPK	-1.46
FAM84A	-1.46
PIWIL4	-1.46
TUBB	-1.46
EML4	-1.46
BSG	-1.46
LCE2B	-1.46
SLC4A1AP	-1.46
ACP1	-1.46
TAF1D	-1.46
TCEAL1	-1.46
TMEM52B	-1.46
NPR1	-1.46
MARVELD3	-1.46
SMG9	-1.46
LMO4	-1.46
PLOD3	-1.46
GSTA2	-1.46
LGR4	-1.46
CCL3L3	-1.46
PTGER3	-1.46
ZNF112	-1.46
CUL7	-1.46
LPGAT1	-1.46
PPP1R15B	-1.46
WTAP	-1.46
BHMT2	-1.46
C17orf78	-1.46
ACKR1	-1.46
TSHB	-1.46
WDR27	-1.46
AVL9	-1.46
BPY2B	-1.46
CCDC102B	-1.46
IL19	-1.45
MAGEA11	-1.45
AMPH	-1.45
USP18	-1.45
VAPB	-1.45
RGS11	-1.45
OR5B3	-1.45
UGT1A3	-1.45
CCDC166	-1.45
EXOSC9	-1.45
CRYGB	-1.45
ZDHHC11	-1.45
UGT1A9	-1.45
TNNT1	-1.45
KPNA6	-1.45
BGLAP	-1.45
PLOD2	-1.45
GRB10	-1.45
BACE2	-1.45
SNRNP25	-1.45
KRBA2	-1.45
CBX6	-1.45
NGF	-1.45
SLC25A24	-1.44
KDR	-1.44
SAA2-SAA4	-1.44
GART	-1.44
NAA25	-1.44
AK2	-1.44
GTF2H4	-1.44
CUTA	-1.44
SUPT3H	-1.44
LLGL1	-1.44
DNAJC3	-1.44
UNC13A	-1.44
BPIFA1	-1.44
ESRP1	-1.44
CBWD3	-1.44
LCE1A	-1.44
CCT7	-1.44
CPOX	-1.44
INTS5	-1.44
ctrl_163	-1.44
CXCR6	-1.44
OS9	-1.44
APOBEC3F	-1.44
SETD1A	-1.44
ST13	-1.44
CASC3	-1.44
SPINK7	-1.44
TUBG2	-1.44
TMC4	-1.44
TSTD3	-1.44
BIRC6	-1.43
PROP1	-1.43
MYBPC3	-1.43
AP2B1	-1.43
MDP1	-1.43
ADGB	-1.43
MGAT4A	-1.43
MRGPRG	-1.43
GMPPA	-1.43
PRDM8	-1.43
ZNF396	-1.43
ARHGAP44	-1.43
STMND1	-1.43
XRCC4	-1.43
PDK1	-1.43
ASUN	-1.43
ACTG1	-1.43
GLOD4	-1.43
TGFBR3L	-1.43
UBXN7	-1.43
SLC17A9	-1.43
ZNF808	-1.43
KRBA1	-1.43
ZNF708	-1.43
PLEKHM1	-1.43
CRHBP	-1.43
KIAA1644	-1.43
GALT	-1.43
TMEM169	-1.43
OR2K2	-1.43
ISG20	-1.43
CAD	-1.43
TEX33	-1.42
SYNE3	-1.42
FAM186A	-1.42
MFGE8	-1.42
TRIB3	-1.42
NUFIP1	-1.42
TLDC1	-1.42
ctrl_99	-1.42
SIAH2	-1.42
OR6Q1	-1.42
OR11A1	-1.42
ILDR1	-1.42
SLC12A8	-1.42
FTH1	-1.42
DGAT2	-1.42
NEK4	-1.42
DMKN	-1.42
ARHGAP12	-1.42
EFNA5	-1.42
TXNDC5	-1.42
CCR6	-1.42
MSRB1	-1.42
STBD1	-1.42
SELV	-1.41
FLNC	-1.41
HMGCLL1	-1.41
STAB2	-1.41
TXNDC17	-1.41
NPS	-1.41
UXT	-1.41
FSTL5	-1.41
SCN3B	-1.41
FRAT2	-1.41
NACA	-1.41
ZNF609	-1.41
DDX27	-1.41
FAM129C	-1.41
RAPH1	-1.41
PEBP1	-1.41
SEMA3E	-1.41
ZNF430	-1.41
CECR6	-1.41
SFR1	-1.41
CALD1	-1.41
OGFOD1	-1.41
CNOT6L	-1.41
PPP6C	-1.41
EIF2B3	-1.41
ZNF670	-1.41
METRN	-1.41
GTF2A1	-1.41
LSP1	-1.41
ARHGAP35	-1.41
APOH	-1.41
DPYSL2	-1.41
SLC16A6	-1.4
SNRPE	-1.4
MED9	-1.4
BARD1	-1.4
ZNF511	-1.4
REC114	-1.4
DSC1	-1.4
PTH2	-1.4
MS4A10	-1.4
TAPT1	-1.4
RAD51AP1	-1.4
CABP5	-1.4
ABCC6	-1.4
RABIF	-1.4
RNF40	-1.4
AOC3	-1.4
TGDS	-1.4
WDR46	-1.4
HLA-DQA2	-1.4
IQSEC1	-1.4
CCDC88B	-1.4
ATP6V1C2	-1.4
UBE2O	-1.4
B3GAT1	-1.4
KRT6A	-1.4
DISC1	-1.4
VAV3	-1.4
PURG	-1.4
RNF169	-1.4
MFSD3	-1.39
PARP10	-1.39
DEPTOR	-1.39
RPE	-1.39
BLM	-1.39
DDI2	-1.39
GBF1	-1.39
SDE2	-1.39
XRCC2	-1.39
OCIAD2	-1.39
CPNE3	-1.39
MRPS9	-1.39
SMC6	-1.39
LSM1	-1.39
PPP1R12C	-1.39
ZNF589	-1.39
CTLA4	-1.39
SPATA6L	-1.39
RBM47	-1.39
MIR205HG	-1.39
CCDC82	-1.39
SIRPA	-1.39
TMEM97	-1.39
SLC6A20	-1.39
RIOK3	-1.39
KIFC2	-1.39
CCDC3	-1.39
UGDH	-1.38
BEND6	-1.38
FAM135B	-1.38
LARP4	-1.38
CEP44	-1.38
PHF23	-1.38
MAK16	-1.38
FAM195A	-1.38
ZNF205	-1.38
PTGES3	-1.38
ZNF619	-1.38
E2F1	-1.38
KCNV1	-1.38
KRTAP1-1	-1.38
MRGPRE	-1.38
CTU2	-1.38
HNRNPU	-1.38
PLEKHF1	-1.38
BRD9	-1.38
MMGT1	-1.38
SH3RF1	-1.38
GMNN	-1.38
ELOVL2	-1.38
C19orf26	-1.38
KIAA1551	-1.38
PSIP1	-1.37
BICD1	-1.37
B3GAT2	-1.37
NCK2	-1.37
TOP1	-1.37
CBR4	-1.37
ERCC6-PGBD3	-1.37
C8orf89	-1.37
CT45A2	-1.37
SHROOM3	-1.37
CD22	-1.37
TMEM132D	-1.37
CAMP	-1.37
SAFB2	-1.37
PPP2R4	-1.37
IKBKAP	-1.37
EID2B	-1.37
C19orf33	-1.37
KCNJ9	-1.37
TEX36	-1.37
PEX5	-1.37
TRAPPC5	-1.37
RNF224	-1.37
GPR139	-1.37
MED19	-1.37
SPRR2D	-1.37
RAPGEF4	-1.37
BMP8B	-1.37
PAM16	-1.37
CDYL2	-1.36
SDHAF1	-1.36
ZDHHC20	-1.36
LIG4	-1.36
CCNB2	-1.36
SUDS3	-1.36
CCDC91	-1.36
NLRX1	-1.36
C9orf114	-1.36
MRTO4	-1.36
CATSPERG	-1.36
PRPH	-1.36
FUT1	-1.36
GLG1	-1.36
IL17RC	-1.36
OR8H1	-1.36
IQSEC2	-1.36
PDLIM2	-1.36
ZNF608	-1.36
C2orf70	-1.36
SRRM2	-1.36
SOX15	-1.36
RSRP1	-1.36
GNG8	-1.36
DAPK2	-1.36
PAX2	-1.36
C10orf107	-1.36
RECQL	-1.36
NR4A3	-1.36
AOC1	-1.35
ZNF891	-1.35
UBE2H	-1.35
ZKSCAN8	-1.35
WDR7	-1.35
FEZF2	-1.35
NECAB2	-1.35
MITF	-1.35
TRIM49D1	-1.35
ENTPD1	-1.35
CMTM4	-1.35
CD3EAP	-1.35
BTBD1	-1.35
ZNF197	-1.35
HINT2	-1.35
RNASEH2A	-1.35
PHF2	-1.35
UCHL3	-1.35
HS3ST1	-1.35
NFATC2	-1.35
KIZ	-1.35
RUNX1T1	-1.35
SPAM1	-1.35
ctrl_220	-1.35
FBXO45	-1.35
GOLGA8B	-1.35
GH2	-1.35
C17orf104	-1.34
GKN2	-1.34
ZNF121	-1.34
KCMF1	-1.34
HCRTR1	-1.34
CHMP3	-1.34
GAL3ST2	-1.34
SGMS2	-1.34
PLCXD2	-1.34
CXorf56	-1.34
BAIAP3	-1.34
TBL1XR1	-1.34
TMEM230	-1.34
LRRC16A	-1.34
USP53	-1.34
MARCH9	-1.34
CYP2R1	-1.34
GPR179	-1.34
MEF2D	-1.34
FAM126A	-1.34
RBFOX1	-1.34
MBOAT2	-1.34
CDC20	-1.34
C11orf84	-1.34
LTBP3	-1.34
MAPK8	-1.34
LEUTX	-1.34
INSL5	-1.33
ANKRD23	-1.33
C8orf86	-1.33
DPCR1	-1.33
MRPL18	-1.33
FAM120AOS	-1.33
OR52K2	-1.33
TMEM259	-1.33
RSAD1	-1.33
MDH2	-1.33
ALDH4A1	-1.33
COX4I1	-1.33
LCAT	-1.33
ctrl_66	-1.33
CCDC171	-1.33
ZSWIM6	-1.33
TNFRSF12A	-1.33
ctrl_92	-1.33
HSD17B11	-1.33
ERO1L	-1.33
GPR21	-1.33
HOXB2	-1.33
C6orf120	-1.33
METTL16	-1.33
SLC51A	-1.33
POLE4	-1.32
RNF31	-1.32
TMEM41B	-1.32
IK	-1.32
ZNF865	-1.32
CSAD	-1.32
CDIPT	-1.32
ACAD10	-1.32
FBXO31	-1.32
CLP1	-1.32
GATA6	-1.32
ctrl_242	-1.32
NLRP11	-1.32
PARD6G	-1.32
PHKA2	-1.32
FAM49A	-1.32
CYSLTR2	-1.32
HEPACAM	-1.32
FAM126B	-1.32
ZNF37A	-1.32
DUS1L	-1.32
URB2	-1.32
PDSS2	-1.32
FABP6	-1.32
VWA5B1	-1.32
RGPD6	-1.32
ELN	-1.32
CXCL16	-1.32
EFCAB11	-1.32
SIGLEC15	-1.32
HES3	-1.32
ARID3B	-1.32
EPT1	-1.32
SLC35F5	-1.32
INSM1	-1.32
KIF15	-1.32
ZC3H13	-1.32
KRT33A	-1.32
SKAP1	-1.32
CADPS2	-1.32
TRIM48	-1.31
ZNF225	-1.31
COX6B1	-1.31
CNDP2	-1.31
UHRF1	-1.31
USB1	-1.31
KLC2	-1.31
IFNG	-1.31
GJA5	-1.31
PKD1L2	-1.31
ACER1	-1.31
MAPK1	-1.31
SART1	-1.31
DNAH3	-1.31
DACT3	-1.31
CKAP5	-1.31
SCARF2	-1.31
MT3	-1.31
IFI6	-1.31
NAT8B	-1.31
OR10Q1	-1.31
SWAP70	-1.31
PLEKHD1	-1.31
KREMEN1	-1.31
CRX	-1.31
EDN1	-1.31
ALS2CR12	-1.31
FAM107A	-1.31
CLDND1	-1.31
KIAA0753	-1.31
COPE	-1.31
SYNM	-1.3
SIVA1	-1.3
TRIM64	-1.3
C7orf26	-1.3
MISP	-1.3
IMPACT	-1.3
CCNL2	-1.3
PTGER4	-1.3
A1BG	-1.3
TMEM44	-1.3
CD101	-1.3
DHRS7	-1.3
HABP4	-1.3
DNAH11	-1.3
SARS	-1.3
CDKL1	-1.3
SNRPN	-1.3
GLYATL1	-1.3
ctrl_3	-1.3
ANO6	-1.3
FBXL18	-1.3
GALNT16	-1.3
KIF20B	-1.3
ICOS	-1.3
CDC42EP4	-1.3
LYPD5	-1.3
PPP1R3D	-1.3
ZC3H4	-1.3
SCUBE2	-1.3
CCSER2	-1.3
SLCO4A1	-1.29
DIEXF	-1.29
STAG3	-1.29
COPRS	-1.29
RGS10	-1.29
CASP1	-1.29
FDXR	-1.29
KIAA0513	-1.29
CEP112	-1.29
GADD45A	-1.29
NUPR1	-1.29
METTL2A	-1.29
PRR5	-1.29
LDAH	-1.29
SOS2	-1.29
SBF2	-1.29
WT1	-1.29
A2ML1	-1.29
TDRD3	-1.29
ADCYAP1	-1.29
NPIPB5	-1.29
TTC23L	-1.29
SSR1	-1.28
MIPEP	-1.28
RNASE3	-1.28
UACA	-1.28
SCP2D1	-1.28
SAP25	-1.28
GPRIN3	-1.28
ADM	-1.28
USP54	-1.28
TPSAB1	-1.28
IL36G	-1.28
RIC1	-1.28
TSPY3	-1.28
PXDNL	-1.28
ENSA	-1.28
EXOC4	-1.28
MGP	-1.28
TRABD	-1.28
NCAPH	-1.28
INPP5B	-1.28
FAM218A	-1.28
UBAC2	-1.28
IL17RA	-1.28
FGF23	-1.28
HIST1H4J	-1.28
HUS1	-1.28
ATF7IP2	-1.28
FZD6	-1.28
HRH1	-1.28
CCDC74A	-1.28
XAGE1E	-1.28
C1orf131	-1.28
C5orf67	-1.28
S100A12	-1.28
FGF6	-1.28
EPHA4	-1.27
METTL14	-1.27
HAUS8	-1.27
MATN3	-1.27
TTLL6	-1.27
BRINP3	-1.27
DKKL1	-1.27
CBX4	-1.27
NSUN5	-1.27
BTNL9	-1.27
LAMC2	-1.27
LRRC47	-1.27
KDM8	-1.27
PANX3	-1.27
FOXD4L1	-1.27
ACKR2	-1.27
PMPCA	-1.27
TRIM71	-1.27
NR2F6	-1.27
GSTO2	-1.27
TNNI3K	-1.27
SNX31	-1.27
ZNF292	-1.27
FOXC1	-1.27
CCT8L2	-1.27
OSBPL6	-1.27
SLC27A1	-1.27
HOXB6	-1.26
SMIM2	-1.26
THEMIS2	-1.26
CD96	-1.26
PTMS	-1.26
G3BP1	-1.26
SCAI	-1.26
TMEM133	-1.26
GRIN2D	-1.26
DALRD3	-1.26
AHCY	-1.26
FANCF	-1.26
DMRT3	-1.26
MORN1	-1.26
[truncated: 17,365 more rows]
