# Supplementary material for: Decitabine cytotoxicity is promoted by dCMP deaminase DCTD and mitigated by SUMO-dependent E3 ligase TOPORS
Source: EMBO J. 2024 May 17;43(12):6. doi: 10.1038/s44318-024-00108-2 (PMC11183266; doi:10.1038/s44318-024-00108-2)
Supplement: Supplementary file 5 — Source data Fig. 2 [file 44318_2024_108_MOESM5_ESM.zip]

Archive with 13 entries (11 files):
- EMBOJ-2023-115654_Fig2_sourcedata/
- EMBOJ-2023-115654_Fig2_sourcedata/Figure2C.xlsx
- __MACOSX/EMBOJ-2023-115654_Fig2_sourcedata/._Figure2C.xlsx
- EMBOJ-2023-115654_Fig2_sourcedata/.DS_Store
- __MACOSX/EMBOJ-2023-115654_Fig2_sourcedata/._.DS_Store
- EMBOJ-2023-115654_Fig2_sourcedata/Fig2B/
- __MACOSX/EMBOJ-2023-115654_Fig2_sourcedata/._Fig2B
- EMBOJ-2023-115654_Fig2_sourcedata/Fig2B/western blot DNMT1 input.tiff
- __MACOSX/EMBOJ-2023-115654_Fig2_sourcedata/Fig2B/._western blot DNMT1 input.tiff
- EMBOJ-2023-115654_Fig2_sourcedata/Fig2B/western blot DNMT1 PxP.tiff
- __MACOSX/EMBOJ-2023-115654_Fig2_sourcedata/Fig2B/._western blot DNMT1 PxP.tiff
- EMBOJ-2023-115654_Fig2_sourcedata/Fig2B/western blot actin.tiff
- __MACOSX/EMBOJ-2023-115654_Fig2_sourcedata/Fig2B/._western blot actin.tiff
