# Supplementary material for: Decitabine cytotoxicity is promoted by dCMP deaminase DCTD and mitigated by SUMO-dependent E3 ligase TOPORS
Source: EMBO J. 2024 May 17;43(12):6. doi: 10.1038/s44318-024-00108-2 (PMC11183266; doi:10.1038/s44318-024-00108-2)
Supplement: Supplementary file 5 — Source data Fig. 2 [file 44318_2024_108_MOESM5_ESM.zip › EMBOJ-2023-115654_Fig2_sourcedata/Figure2C.xlsx]

## Sheet: Sheet1
GENE	NormZ
USP7	-14.28
UBE2K	-9.63
SETDB1	-9.39
PTBP1	-8.38
HDAC3	-7.68
ATF7IP	-7.41
MORC2	-6.77
STRA13	-6.51
E2F3	-6.43
MTF2	-6.13
PIAS4	-5.89
TOPORS	-5.83
HNRNPD	-5.58
RAD18	-5.48
KDM1A	-5.48
EIF4ENIF1	-5.43
SENP1	-5.42
DRAP1	-5.38
E2F7	-5.21
UBXN7	-5.16
SWSAP1	-5.04
ZSWIM7	-5
ZNF217	-4.96
CAND1	-4.79
CSNK2A1	-4.78
TFAP4	-4.69
CUL3	-4.66
HNRNPA1	-4.65
HIST1H1E	-4.58
EED	-4.5
KLF5	-4.41
CRAMP1L	-4.4
C7orf26	-4.4
POLD1	-4.39
SHANK1	-4.38
STK35	-4.35
TP73	-4.32
LARP1	-4.22
CTPS1	-4.2
RAD51B	-4.18
EDC4	-4.16
APITD1	-4.11
EZH2	-4.08
FANCA	-4.08
TRAIP	-4.07
UBA6	-4.02
RNF4	-4
INPP4A	-3.99
LCMT1	-3.98
HNRNPK	-3.96
SPIDR	-3.92
HIRA	-3.91
RBM5	-3.91
PPP2R4	-3.89
USP34	-3.89
FUBP1	-3.88
BTAF1	-3.88
MPHOSPH8	-3.86
RAD51C	-3.83
KCTD5	-3.79
AAGAB	-3.77
DR1	-3.76
TFDP1	-3.75
PPP2R2A	-3.72
EXO1	-3.72
ICE2	-3.7
TLK2	-3.69
BAZ1B	-3.67
SUMO2	-3.66
POLR2M	-3.64
FZR1	-3.6
ASUN	-3.55
MAPK7	-3.55
TMEM41B	-3.54
SFMBT1	-3.54
PABPC1	-3.54
SNRNP40	-3.54
RREB1	-3.53
HSPA5	-3.49
ALG12	-3.48
PPHLN1	-3.46
DCP2	-3.46
HNRNPF	-3.44
BCOR	-3.43
SFSWAP	-3.4
FAM208A	-3.4
APEX2	-3.39
MAD2L2	-3.38
EIF4E2	-3.36
GPM6A	-3.36
ZNF273	-3.36
DDX6	-3.35
HELQ	-3.35
PPP4R2	-3.32
MARCH5	-3.32
SETD1A	-3.32
KIAA1551	-3.32
CYB5R4	-3.29
MON2	-3.29
RNF138	-3.27
LUC7L2	-3.26
LSM2	-3.26
UBE2G2	-3.23
HIST1H1C	-3.23
FBXW7	-3.22
POLD3	-3.2
HNRNPA2B1	-3.19
HEXIM1	-3.17
UBR4	-3.17
TUBGCP2	-3.17
DNAJB6	-3.16
ZSWIM6	-3.16
C15orf39	-3.15
PCGF6	-3.14
DBF4	-3.13
RPA1	-3.13
SAMHD1	-3.12
ZCCHC8	-3.12
FXR1	-3.11
C19orf40	-3.1
TMEM131	-3.09
EML1	-3.07
TMEM45A	-3.07
MIPEP	-3.06
XRCC1	-3.04
FANCE	-3.04
CNOT11	-3.04
THSD1	-3.03
OTUB1	-3.02
PRPF31	-3.02
EAF1	-3
IMP4	-3
RAB3GAP2	-3
CNOT4	-3
TAF3	-2.99
MAU2	-2.98
BARHL1	-2.97
TNRC18	-2.97
MARCKS	-2.97
PARP1	-2.95
ZBTB21	-2.95
MBTD1	-2.94
MED16	-2.93
RAD54L	-2.93
RTEL1	-2.92
CTDNEP1	-2.91
FIP1L1	-2.91
RING1	-2.91
MED26	-2.9
KHDRBS1	-2.89
SETD2	-2.88
MTBP	-2.88
CDK18	-2.86
ATAD3A	-2.85
SUMO1	-2.84
PDS5A	-2.84
XAB2	-2.84
CTDP1	-2.84
CNOT3	-2.83
ATP13A5	-2.83
CARM1	-2.82
EWSR1	-2.82
ZSCAN10	-2.79
TMTC1	-2.78
SRRD	-2.78
CAPRIN1	-2.77
TFPI2	-2.76
RECQL4	-2.75
SMARCA5	-2.74
SNRNP70	-2.73
ALG9	-2.73
ATG9A	-2.71
STK11	-2.71
CWC22	-2.71
KDM6A	-2.7
DNTTIP1	-2.7
LUC7L	-2.7
ERCC6-PGBD3	-2.67
ZFAT	-2.66
ZFP36L1	-2.66
EIF2S1	-2.65
PTGES3	-2.65
SPTB	-2.65
TIPRL	-2.63
SPEN	-2.62
UBE2H	-2.62
SP6	-2.62
FEM1C	-2.62
LRRC37A	-2.61
TBC1D3H	-2.61
GPR89B	-2.61
DPH1	-2.61
CHTF8	-2.59
CAPN11	-2.59
ZFP36L2	-2.59
PPP2R5D	-2.59
OR6A2	-2.58
ADGRB2	-2.58
POLE4	-2.57
CKM	-2.57
LST1	-2.57
SDHAF1	-2.56
PADI2	-2.56
DEPDC5	-2.56
MECR	-2.55
RMDN1	-2.55
MRFAP1	-2.55
CCNA2	-2.55
POP1	-2.55
SH3GL2	-2.55
PPP1R8	-2.55
PSMC3IP	-2.54
ARHGEF2	-2.54
CHMP4B	-2.54
RBM10	-2.53
SUGCT	-2.53
ZFC3H1	-2.53
REV1	-2.52
ATG7	-2.52
CSK	-2.52
NFATC2IP	-2.51
LEO1	-2.51
METAP1	-2.51
NEURL3	-2.51
NOP10	-2.51
MUS81	-2.51
RBSN	-2.5
THAP3	-2.5
SDCBP	-2.5
DNAAF5	-2.5
KPNA6	-2.5
A2ML1	-2.5
CNOT2	-2.5
GLIS2	-2.49
IL4I1	-2.49
DAZAP2	-2.48
MED6	-2.47
GNGT1	-2.47
GRSF1	-2.47
MS4A10	-2.46
C1orf52	-2.46
RSL1D1	-2.46
UCK2	-2.46
GTF2F1	-2.45
KCNK15	-2.45
KDM5C	-2.44
GALR2	-2.44
DSC1	-2.44
TOMM40L	-2.44
HNRNPM	-2.44
EIF5AL1	-2.44
MANF	-2.43
KIAA1524	-2.43
EIF5	-2.43
C21orf2	-2.42
HERC1	-2.42
UBE2Q2L	-2.41
CLDN8	-2.41
MEF2A	-2.41
ARCN1	-2.41
ACBD7	-2.41
CHAC2	-2.4
CDC45	-2.4
TICRR	-2.4
EBNA1BP2	-2.4
JAKMIP3	-2.39
ZNF354C	-2.38
SPIN4	-2.38
SLC12A1	-2.37
MKRN2	-2.37
ZNF12	-2.37
ACAA1	-2.37
PGA3	-2.37
KCNC1	-2.37
TP53TG3	-2.37
CCNB2	-2.36
MALSU1	-2.36
DDOST	-2.36
TNFAIP2	-2.36
OR6M1	-2.35
LBR	-2.35
FANCB	-2.35
LSM5	-2.35
MCM5	-2.35
TMED10	-2.34
ORC6	-2.34
SREK1	-2.33
TSC2	-2.33
MTERF1	-2.33
GIGYF2	-2.32
SMC3	-2.32
CREB1	-2.32
RPL26	-2.32
ZNF800	-2.32
DTHD1	-2.32
SIT1	-2.32
GAMT	-2.32
NSMCE1	-2.31
TIGD4	-2.31
GTF2H5	-2.31
DHX16	-2.31
DRC1	-2.31
C11orf52	-2.31
RPL35A	-2.3
RPRD2	-2.3
SAE1	-2.3
FANCD2	-2.3
VASP	-2.3
DHX35	-2.29
KRTAP2-1	-2.29
PHF20	-2.29
NUP205	-2.29
COQ7	-2.29
C6orf229	-2.29
CHTF18	-2.28
MORF4L1	-2.28
AOC2	-2.28
FAM104A	-2.27
PPIH	-2.27
NLRC4	-2.27
SAMD12	-2.27
KCNA7	-2.27
CIR1	-2.27
POLR2K	-2.27
DEFB131	-2.27
CLUH	-2.27
ZNF778	-2.26
WSB2	-2.26
CCDC181	-2.26
FARSB	-2.26
ADNP	-2.26
RAD52	-2.25
NDUFAF5	-2.25
SUZ12	-2.25
IL17RB	-2.25
CIRBP	-2.25
OAZ1	-2.25
H2AFX	-2.25
SMARCAL1	-2.24
WDR12	-2.24
HTRA2	-2.24
AKR1C1	-2.24
SMAD4	-2.24
LRG1	-2.24
MUM1	-2.24
G3BP1	-2.23
MED18	-2.23
SS18	-2.23
MAP1B	-2.23
PHIP	-2.23
MRPS30	-2.23
PKM	-2.22
SRSF12	-2.22
DNAJC12	-2.22
MRPL52	-2.22
ATP6V1C1	-2.21
SDR42E1	-2.21
CLDN19	-2.21
EP300	-2.2
CCL19	-2.2
NMT1	-2.2
SEC61A1	-2.2
ILF3	-2.19
ALYREF	-2.19
CD2BP2	-2.19
GFER	-2.19
ZNF514	-2.19
OXER1	-2.19
SLX1B	-2.18
NUPR1	-2.18
MRPL54	-2.18
SCG3	-2.18
CNNM4	-2.18
LRRK2	-2.18
AMER3	-2.18
MEGF6	-2.17
INTS10	-2.17
GTF2H4	-2.17
THOC2	-2.17
MYLPF	-2.17
POLR2F	-2.17
ZSWIM1	-2.17
TTLL5	-2.17
RPS18	-2.16
KDSR	-2.16
ARHGAP12	-2.16
TFRC	-2.16
ADORA1	-2.15
MGEA5	-2.15
SPATA2	-2.15
ACTRT3	-2.15
APIP	-2.15
PTPN23	-2.14
LRRCC1	-2.14
APEX1	-2.14
HN1L	-2.14
ARID3A	-2.14
IFI6	-2.14
APBB3	-2.14
DOPEY2	-2.14
AKIRIN2	-2.14
L3MBTL3	-2.13
DDX1	-2.13
NKAIN3	-2.13
NFE2L1	-2.13
PPIL1	-2.13
PRIM1	-2.12
ZNF445	-2.12
ANKRD32	-2.12
JPH4	-2.12
XPOT	-2.12
OR56A5	-2.12
SCAMP4	-2.12
TIGD5	-2.12
WSB1	-2.12
SCN1A	-2.12
GTF2E2	-2.12
CNN2	-2.12
KISS1R	-2.11
FLNC	-2.11
ABCB7	-2.11
KRR1	-2.11
PRG3	-2.11
AP2M1	-2.11
UTP6	-2.11
EIF3A	-2.1
PICALM	-2.1
DSCC1	-2.1
FANCF	-2.1
FOXS1	-2.1
SRSF1	-2.1
IARS	-2.1
OR6S1	-2.1
GTF3A	-2.1
NGLY1	-2.1
RRNAD1	-2.1
NGRN	-2.1
NAA30	-2.09
RGL3	-2.09
TREML2	-2.09
TEX10	-2.09
GINS3	-2.09
GPR20	-2.08
B4GALT1	-2.08
PIAS2	-2.08
RHEB	-2.08
CTSH	-2.08
POP4	-2.08
MYB	-2.08
NEK2	-2.08
SP2	-2.08
ARID1B	-2.08
RALGAPB	-2.08
FBXO6	-2.08
LRRN3	-2.07
ERCC8	-2.07
LYL1	-2.07
ANKRD20A3	-2.07
TIA1	-2.07
ERCC2	-2.07
EN2	-2.07
ADAMTS17	-2.07
C6orf15	-2.07
PPIE	-2.07
BVES	-2.07
ZMAT5	-2.07
KREMEN2	-2.07
PIP5KL1	-2.07
SBSN	-2.07
BOLA2B	-2.06
ADCY3	-2.06
ctrl_132	-2.06
COG8	-2.06
LIAS	-2.06
MFN2	-2.06
SRSF11	-2.06
CYP1A1	-2.06
EPB41L5	-2.06
GPS2	-2.05
MRGPRG	-2.05
LDAH	-2.05
NRL	-2.05
OR52N5	-2.05
CCT6B	-2.05
PPIAL4E	-2.04
INTS6	-2.04
MIB1	-2.04
HUS1B	-2.04
DEFB106A	-2.04
CIAO1	-2.04
C15orf56	-2.04
C12orf73	-2.04
MCM3	-2.03
SAMD15	-2.03
ZNF638	-2.03
SDHAF2	-2.03
CCS	-2.03
CLCN6	-2.03
KLC4	-2.03
PDK4	-2.03
SERPINB9	-2.03
VPS45	-2.02
TRIAP1	-2.02
GJD4	-2.02
PPM1B	-2.02
PRRG3	-2.02
NDUFA10	-2.02
CYP2C19	-2.02
DPH5	-2.01
ESCO2	-2.01
SOX12	-2.01
CDH6	-2.01
KDM4B	-2.01
PRMT5	-2.01
OXSM	-2
MRPS2	-2
CPSF1	-2
PUM1	-2
PPP1R10	-2
SLC35D2	-2
GPR151	-2
CHP1	-2
THEG	-2
KPNA5	-2
C16orf13	-2
RAD1	-1.99
DAZL	-1.99
BRIX1	-1.99
CD34	-1.99
MRVI1	-1.99
SAMD4B	-1.99
PGAM4	-1.99
CCDC101	-1.99
TSC1	-1.98
C8orf58	-1.98
MCM2	-1.98
LSM7	-1.98
RPL13	-1.98
MAP2K2	-1.98
TSPY8	-1.98
CENPK	-1.97
SRPK1	-1.97
SNAPC4	-1.97
ACTL6B	-1.97
CA5A	-1.97
NKAIN4	-1.97
PGC	-1.97
ARHGAP19	-1.97
SUPV3L1	-1.97
TEFM	-1.97
NEDD8	-1.97
TIMM10	-1.97
BARD1	-1.96
MAF1	-1.96
PLA2G3	-1.96
NRD1	-1.96
CORO1C	-1.96
UQCR11	-1.96
UBA1	-1.96
SLC2A6	-1.96
NFS1	-1.96
GOLT1B	-1.96
MARK2	-1.95
TRA2B	-1.95
SYT1	-1.95
LEMD3	-1.95
WDR73	-1.95
KRT28	-1.95
CCAR1	-1.95
PRMT8	-1.95
LIN28B	-1.95
SMPD2	-1.95
PON1	-1.95
NSF	-1.94
RAD9A	-1.94
FIGNL1	-1.94
DALRD3	-1.94
UBE2F	-1.94
SELP	-1.94
NPM1	-1.94
ctrl_131	-1.94
CSNK2A3	-1.94
HSDL2	-1.94
HYI	-1.93
DEPDC1B	-1.93
FAM83F	-1.93
PSMA1	-1.93
ART1	-1.93
MSRB1	-1.93
MBD3L5	-1.93
DHODH	-1.93
SSX5	-1.93
OLFML3	-1.93
ATXN7L3	-1.92
ERCC6	-1.92
SLC44A5	-1.92
SLC31A1	-1.92
ANAPC13	-1.92
MSL1	-1.92
DKC1	-1.92
SEMA4B	-1.92
ADAMTS19	-1.91
SMEK2	-1.91
GTPBP4	-1.91
BCAP29	-1.91
ZNF699	-1.91
CAPZB	-1.91
USP3	-1.9
CASP8	-1.9
CLP1	-1.9
SSU72	-1.9
ARPC3	-1.9
RPL19	-1.9
OR52K1	-1.9
ZNF221	-1.9
ALG14	-1.9
LCMT2	-1.89
DYNLL1	-1.89
GPR75-ASB3	-1.89
OR8H1	-1.89
ZNF420	-1.89
BBS1	-1.89
GPR108	-1.89
TUBA3D	-1.89
KCNN2	-1.89
FAM178A	-1.88
KCMF1	-1.88
HSP90AB1	-1.88
PSMG3	-1.88
SHANK3	-1.88
PEAK1	-1.88
BCKDK	-1.88
ATF1	-1.88
PHOX2B	-1.88
KRT80	-1.88
PLSCR4	-1.88
ADAMTS7	-1.88
CDK1	-1.87
UBA52	-1.87
PQBP1	-1.87
ATAD5	-1.87
PFAS	-1.87
ELL2	-1.87
ZNF703	-1.87
KCNQ3	-1.87
GIPC3	-1.87
AKAP13	-1.87
CYTH3	-1.87
OPRM1	-1.87
WIBG	-1.87
EXOC2	-1.87
ABHD16A	-1.87
ZMYM5	-1.86
TRMT5	-1.86
POLR1E	-1.86
NSA2	-1.86
NBN	-1.86
SPAG9	-1.86
ZNF623	-1.86
TFAP2E	-1.86
SURF6	-1.86
CD8A	-1.86
CYP2W1	-1.86
ANAPC7	-1.86
AGAP3	-1.86
CYP3A43	-1.86
ZNF418	-1.86
COASY	-1.86
RXFP4	-1.86
UFM1	-1.86
GLCCI1	-1.85
TRA2A	-1.85
HFE	-1.85
CTC1	-1.85
FAP	-1.85
FAM83D	-1.85
KCND2	-1.85
TERF1	-1.85
EFTUD2	-1.84
OR12D2	-1.84
HYAL4	-1.84
CDC25A	-1.84
DARS2	-1.83
BOLA2	-1.83
MOV10	-1.83
WNT10B	-1.83
ERF	-1.83
MAP1LC3C	-1.83
CMPK1	-1.83
RNF166	-1.83
CDH18	-1.83
OR5B2	-1.83
OR4N4	-1.83
HES5	-1.83
TFAM	-1.83
POLR2J	-1.83
PTGR1	-1.82
WDR83	-1.82
NAPA	-1.82
IRF2BP1	-1.82
C11orf45	-1.82
THOC6	-1.82
DGKQ	-1.82
CDC20	-1.82
C5orf67	-1.82
CFAP61	-1.82
MROH6	-1.81
CST8	-1.81
RIMKLA	-1.81
CEL	-1.81
OR4X2	-1.81
EFHB	-1.81
PCDHA13	-1.81
MRPS28	-1.81
RAB9B	-1.8
PBX1	-1.8
CYB5B	-1.8
GABARAPL1	-1.8
ABCF2	-1.8
AGO3	-1.8
OSR1	-1.8
ZNF155	-1.79
NUP133	-1.79
DCLRE1A	-1.79
GTF2E1	-1.79
PMP22	-1.79
IAPP	-1.79
CXCR6	-1.79
RIT2	-1.79
ADAT3	-1.79
CDKL3	-1.79
RPL4	-1.79
C4orf46	-1.78
PCBP2	-1.78
MYL10	-1.78
RSPO2	-1.78
MPRIP	-1.78
CCT6A	-1.78
CNOT6	-1.78
FECH	-1.78
SARAF	-1.78
COLCA1	-1.78
USP35	-1.78
ECD	-1.78
SLC10A4	-1.78
AK3	-1.78
TBC1D3	-1.78
NKIRAS2	-1.78
ESPN	-1.77
BRD7	-1.77
XRCC2	-1.77
GSK3A	-1.77
EIF2B4	-1.77
NUP93	-1.77
SLC30A4	-1.77
POLR1B	-1.77
DTL	-1.77
PARD3B	-1.77
HPSE2	-1.77
PRPF4B	-1.77
HOXC5	-1.77
ADGRV1	-1.77
PTPRK	-1.77
WDR76	-1.77
RAB8A	-1.77
ZMYM2	-1.76
SEC61G	-1.76
LMBR1	-1.76
MRPL50	-1.76
NPRL2	-1.76
ATG4C	-1.76
FAF2	-1.76
NDUFA2	-1.76
TBX6	-1.76
DMBX1	-1.76
C2orf27B	-1.76
ALKBH7	-1.76
MASP2	-1.76
EMC7	-1.75
MBD1	-1.75
MIS12	-1.75
RCOR1	-1.75
IFT43	-1.75
ACER1	-1.75
RPS27A	-1.75
ZBTB18	-1.75
TNFRSF10B	-1.75
FNBP4	-1.75
C4orf26	-1.75
LITAF	-1.75
NUP214	-1.75
HECTD3	-1.75
CST7	-1.75
NAP1L5	-1.75
SMG6	-1.74
PLGRKT	-1.74
COA6	-1.74
ICT1	-1.74
SLC22A25	-1.74
PRPF40A	-1.74
PRKCSH	-1.74
RRM1	-1.74
C16orf82	-1.74
OR8H2	-1.74
WDR18	-1.74
MARC2	-1.74
NELFA	-1.74
LARP7	-1.73
CAMP	-1.73
CSF1	-1.73
CORO6	-1.73
SRGAP2B	-1.73
ESD	-1.73
SPRYD7	-1.73
HDAC11	-1.73
PCDHGA9	-1.73
SRSF5	-1.73
COQ2	-1.73
SDHA	-1.72
HINFP	-1.72
CUX2	-1.72
PHC2	-1.72
ANKMY2	-1.72
AP3D1	-1.72
ANKH	-1.72
SYNCRIP	-1.72
TEX26	-1.72
GOT1	-1.72
COL2A1	-1.72
CRIM1	-1.71
IGDCC3	-1.71
MAPK15	-1.71
TMEM145	-1.71
PPA2	-1.71
CCR10	-1.71
JCHAIN	-1.71
POMGNT1	-1.71
GNL3	-1.71
ADO	-1.71
PLD4	-1.71
YPEL2	-1.7
C5orf34	-1.7
C7orf55-LUC7L2	-1.7
ACP1	-1.7
HELZ	-1.7
PAGR1	-1.7
ELL	-1.7
ZRANB2	-1.7
ALKBH2	-1.7
TTF1	-1.7
RBPMS2	-1.7
ALPL	-1.7
CASC3	-1.7
CDC16	-1.7
KLF4	-1.7
GXYLT1	-1.7
RNMT	-1.7
NCAPD3	-1.7
CABIN1	-1.69
WDR82	-1.69
MAK16	-1.69
TNFRSF10A	-1.69
DSG2	-1.69
COX17	-1.69
COMMD4	-1.69
NDUFS2	-1.69
FCGR1A	-1.69
BARHL2	-1.69
NRP2	-1.69
SP5	-1.69
KIF4A	-1.69
GDPD1	-1.69
PCTP	-1.69
MAP7D3	-1.69
OR2L8	-1.69
MED14	-1.68
TP53TG3B	-1.68
PSKH2	-1.68
DIEXF	-1.68
LDB1	-1.68
PPAN-P2RY11	-1.68
EFR3A	-1.68
FOXF1	-1.68
SLC16A8	-1.68
WBP11	-1.68
TLL2	-1.68
CPA1	-1.68
MCM3AP	-1.68
RPUSD2	-1.68
OPLAH	-1.68
DLG1	-1.68
RPS6KA1	-1.68
NAA50	-1.68
MS4A8	-1.67
RNF125	-1.67
MTG2	-1.67
GUK1	-1.67
AGAP5	-1.67
OR51L1	-1.67
CAT	-1.67
UPP2	-1.67
TAMM41	-1.67
SCHIP1	-1.67
FAM124A	-1.67
CEMP1	-1.67
CISD3	-1.67
LRPPRC	-1.67
COG3	-1.66
ATP5D	-1.66
DCTN4	-1.66
ARL8B	-1.66
C17orf70	-1.66
MAP4K4	-1.66
PCNP	-1.66
PELI3	-1.66
PLA2G6	-1.66
FMR1NB	-1.66
MTSS1	-1.66
PGM1	-1.66
PAPL	-1.66
PNN	-1.66
C1QTNF4	-1.66
GATA6	-1.65
TMED2	-1.65
FNBP1L	-1.65
C14orf2	-1.65
SULT1A1	-1.65
PTCD2	-1.65
MNS1	-1.65
PSMB2	-1.65
FAM92A1	-1.65
CTDSPL2	-1.65
CENPV	-1.65
CENPP	-1.65
BCKDHA	-1.65
BIRC6	-1.64
CA13	-1.64
KIAA0408	-1.64
KLHL23	-1.64
STMND1	-1.64
NUDT5	-1.64
POLR2D	-1.64
DHFR	-1.64
PPME1	-1.64
GNB4	-1.64
PKLR	-1.64
ITM2A	-1.64
FOPNL	-1.64
ANGPTL1	-1.64
ARAF	-1.64
RASGRP1	-1.64
MEX3B	-1.63
TANGO2	-1.63
HSF2BP	-1.63
PKN1	-1.63
NNT	-1.63
PRCP	-1.63
PPP1R16A	-1.63
CDKN1A	-1.63
EPX	-1.63
KIFAP3	-1.63
SOD2	-1.62
CDK10	-1.62
CRB3	-1.62
ALKBH6	-1.62
DNAJC17	-1.62
XPO7	-1.62
WRN	-1.62
LSR	-1.62
DPM1	-1.62
AIMP2	-1.62
SRSF6	-1.62
DQX1	-1.62
CTNNA1	-1.62
DOLK	-1.62
RNF38	-1.62
KPNA1	-1.61
MICU1	-1.61
CTSW	-1.61
FANCI	-1.61
POLA2	-1.61
TUBGCP6	-1.61
PGK1	-1.61
PPP2CA	-1.61
ANO7	-1.61
WDR86	-1.61
MAGEB2	-1.61
UBR7	-1.61
POTEB	-1.61
IDH1	-1.61
TMEM258	-1.61
DCAF8L1	-1.61
IWS1	-1.6
MYH11	-1.6
SKI	-1.6
TMEM218	-1.6
FAM26D	-1.6
FDXR	-1.6
ORC4	-1.6
SUPT16H	-1.6
FLRT1	-1.6
WDR91	-1.6
PLAU	-1.6
HIC2	-1.6
FBXL3	-1.6
PEF1	-1.6
CDHR3	-1.6
SORCS2	-1.6
GTF2H3	-1.6
POLE2	-1.6
SNRNP200	-1.6
KCNH6	-1.6
PRKACA	-1.6
EIF2B2	-1.6
SLX1A	-1.59
DUSP22	-1.59
PPWD1	-1.59
POLQ	-1.59
BBS10	-1.59
UFC1	-1.59
SPDYE1	-1.59
SLCO1B1	-1.59
RPUSD3	-1.59
CST5	-1.59
JAM2	-1.59
IVD	-1.59
ALKBH3	-1.59
HMBS	-1.59
TMOD4	-1.59
MRPL23	-1.59
ZNF596	-1.59
SNRNP27	-1.59
DCHS1	-1.59
MORC1	-1.59
PARP10	-1.58
C21orf59	-1.58
GID8	-1.58
FAM195A	-1.58
TMEM216	-1.58
KDM5B	-1.58
ATG5	-1.58
ETV7	-1.58
ZSCAN4	-1.58
TIMM13	-1.58
CDKN2C	-1.58
EFNB2	-1.58
AOAH	-1.57
LIG4	-1.57
NUP98	-1.57
UNC119	-1.57
NBPF6	-1.57
ACSF2	-1.57
SPDYE3	-1.57
PPIC	-1.57
RBBP4	-1.57
GSTO2	-1.57
TPPP	-1.57
KDM2B	-1.57
INTS1	-1.57
BIRC5	-1.57
ZNF711	-1.57
HMGCS1	-1.57
BPHL	-1.57
GPR52	-1.57
MED9	-1.56
GPR153	-1.56
CTBP1	-1.56
CPNE7	-1.56
SDAD1	-1.56
C5orf24	-1.56
G6PD	-1.56
JKAMP	-1.56
PEX5	-1.56
CR1	-1.56
FANCC	-1.56
TRIM24	-1.56
PAPSS1	-1.56
RTTN	-1.56
U2AF2	-1.56
MBNL2	-1.56
POLR2J3	-1.56
DPY19L4	-1.56
ACTN3	-1.56
LMO2	-1.56
RNASEH2B	-1.55
ARC	-1.55
LARP4	-1.55
MYBPHL	-1.55
NANOS2	-1.55
PARS2	-1.55
SLC5A11	-1.55
NDUFAF7	-1.55
ZCCHC11	-1.55
PPP1R13B	-1.55
WFDC6	-1.55
SLC25A45	-1.55
UBE2D4	-1.55
AP1S1	-1.55
MEX3A	-1.55
TFIP11	-1.55
SRSF3	-1.55
RASSF4	-1.55
SLC35A4	-1.55
KANSL3	-1.55
FBXL12	-1.55
EXOC7	-1.55
TRMT44	-1.54
MED4	-1.54
DNAJC24	-1.54
ZNF185	-1.54
GDF6	-1.54
WNK4	-1.54
ANKRD53	-1.54
ACKR3	-1.53
H3F3A	-1.53
DRG1	-1.53
LPIN1	-1.53
KCNJ14	-1.53
C16orf58	-1.53
C10orf95	-1.53
ZNF681	-1.53
ATP2C2	-1.53
CXorf21	-1.53
SLC35D3	-1.53
PFKFB4	-1.53
TNFAIP3	-1.53
NFE2L2	-1.53
SNRNP25	-1.53
MPDU1	-1.53
ACAN	-1.53
ARL6	-1.53
HIST1H2BE	-1.53
CSF3	-1.53
CBLN4	-1.53
ATG14	-1.53
ZNF707	-1.53
DARS	-1.52
CDKN2AIP	-1.52
SCFD1	-1.52
MROH2B	-1.52
PPRC1	-1.52
KTN1	-1.52
CST3	-1.52
COPG2	-1.52
FAM72D	-1.52
SMIM14	-1.52
NECAB1	-1.52
RPL8	-1.52
EEF1G	-1.52
SPRR1A	-1.52
LTBP3	-1.52
LRTM1	-1.52
MOK	-1.52
CLEC2D	-1.52
VGLL4	-1.52
BTBD2	-1.52
CNOT1	-1.52
R3HDM2	-1.52
DHX29	-1.51
MGAT4A	-1.51
GRHL3	-1.51
MR1	-1.51
C12orf66	-1.51
TMEM8A	-1.51
TTC39B	-1.51
HTR1F	-1.51
DEFB116	-1.51
FANK1	-1.51
SNURF	-1.51
SYTL1	-1.51
PCSK2	-1.51
CYP3A7-CYP3A51P	-1.51
TUT1	-1.51
SPC25	-1.51
CXorf40A	-1.51
MAEA	-1.5
MCM4	-1.5
MCMBP	-1.5
MED29	-1.5
SOX2	-1.5
RPL17-C18orf32	-1.5
SH3BP5	-1.5
RCAN1	-1.5
CDC40	-1.5
COPS5	-1.5
RAI2	-1.5
RAB5A	-1.5
ctrl_92	-1.5
ADAD2	-1.5
OR7G2	-1.5
SYVN1	-1.5
TNFRSF8	-1.5
TMEM204	-1.5
GTF3C4	-1.5
TES	-1.5
RAB5C	-1.5
OTUB2	-1.5
ATXN3L	-1.5
PSPC1	-1.49
DTD1	-1.49
CLPP	-1.49
SEMA4D	-1.49
SLC7A6OS	-1.49
PTGFRN	-1.49
MFSD12	-1.49
LARS	-1.49
RANBP1	-1.49
CCDC25	-1.49
TUBGCP4	-1.49
SLC6A13	-1.49
TAF8	-1.49
PLGLB1	-1.49
ZC3H6	-1.49
STAC3	-1.49
HIST1H4G	-1.48
ZNF521	-1.48
PRUNE2	-1.48
AKR7A2	-1.48
MRPS35	-1.48
ASAP3	-1.48
POLA1	-1.48
CDRT15	-1.48
YTHDF2	-1.48
ST6GAL1	-1.48
ZNF331	-1.48
DIRAS1	-1.48
LYRM4	-1.48
C14orf39	-1.48
APOD	-1.48
LSG1	-1.48
TRIM16	-1.48
MAPRE3	-1.48
EEF1A1	-1.48
TXNDC2	-1.48
KIF7	-1.48
TET3	-1.48
NXT1	-1.48
VWA7	-1.48
EPPIN	-1.48
SRP14	-1.48
MATN1	-1.48
FA2H	-1.48
OVGP1	-1.48
PPP1R36	-1.47
YTHDF1	-1.47
PCNT	-1.47
SECISBP2L	-1.47
STAT5A	-1.47
CYP4X1	-1.47
FAM111A	-1.46
MAGEA11	-1.46
PCDHA5	-1.46
SERPINB6	-1.46
SMC6	-1.46
KCNC4	-1.46
TMEM174	-1.46
GLRX3	-1.46
PI15	-1.46
USP17L21	-1.46
ORC5	-1.46
UBE2I	-1.46
CDC42EP4	-1.46
XPNPEP3	-1.46
DMRTC2	-1.46
NPW	-1.46
NAGS	-1.46
PYGB	-1.45
SLAMF9	-1.45
NYAP1	-1.45
MBD3L1	-1.45
SAMM50	-1.45
FKBP1A	-1.45
POMC	-1.45
FGFRL1	-1.45
CDK9	-1.45
EIF3C	-1.45
INTS5	-1.45
CNIH1	-1.45
TGFBI	-1.45
OR2L2	-1.45
TAF1C	-1.45
GNL3L	-1.45
PCDHB7	-1.45
CLEC1B	-1.45
SKIV2L	-1.45
PHYHIP	-1.45
MYLK2	-1.45
SLC22A31	-1.45
RAB3GAP1	-1.45
HMBOX1	-1.45
TDRD10	-1.45
CHAF1A	-1.44
GEN1	-1.44
GLT1D1	-1.44
RPL14	-1.44
HORMAD2	-1.44
BOP1	-1.44
CEACAM6	-1.44
MANSC1	-1.44
LIPT2	-1.44
RHOT2	-1.44
MRPL15	-1.44
ZNF473	-1.44
ERCC3	-1.44
SMCHD1	-1.44
OR51M1	-1.44
RABGEF1	-1.44
NPFFR2	-1.44
PDCD11	-1.44
HSFX1	-1.44
GS1-259H13.2	-1.44
CSRP3	-1.44
NUS1	-1.43
HSD17B12	-1.43
HAUS1	-1.43
ZNF551	-1.43
STYXL1	-1.43
ERGIC1	-1.43
TTK	-1.43
SPX	-1.43
EEF1D	-1.43
USP17L26	-1.43
MYL12B	-1.43
ARRDC4	-1.43
ZW10	-1.43
VCAM1	-1.43
SPATA20	-1.43
FZD6	-1.43
ADAM18	-1.43
ZNF436	-1.43
AGAP1	-1.43
FOXD4L4	-1.43
NKX6-1	-1.43
CLIP2	-1.43
MAGEE2	-1.43
DSC2	-1.43
PDLIM4	-1.42
DPCR1	-1.42
RNF168	-1.42
NOC4L	-1.42
CANT1	-1.42
ARMC5	-1.42
HCK	-1.42
LSM8	-1.42
CDC7	-1.42
C10orf55	-1.42
EIF1AD	-1.42
PCNXL4	-1.42
KRTAP12-1	-1.42
UBE2W	-1.42
NR2F1	-1.42
NXPE3	-1.42
IFNL3	-1.42
SSX4	-1.42
LAGE3	-1.42
TMEM198	-1.42
C2orf48	-1.42
KRTAP26-1	-1.42
GMPS	-1.42
TCEA1	-1.41
MRGBP	-1.41
CCNF	-1.41
AOX1	-1.41
PKHD1L1	-1.41
GTF2H1	-1.41
FBXW11	-1.41
KRT18	-1.41
SCO2	-1.41
INTS9	-1.41
EPG5	-1.41
DAZAP1	-1.41
IL4R	-1.41
STOX1	-1.41
CEP72	-1.41
TOMM70A	-1.41
SULT1C2	-1.41
SSRP1	-1.4
DLGAP2	-1.4
ZNF511	-1.4
SWI5	-1.4
RALY	-1.4
TMEM262	-1.4
RPL35	-1.4
SRSF7	-1.4
SUSD5	-1.4
COL9A2	-1.4
RCN2	-1.4
SULF1	-1.4
PCDHB1	-1.4
RHOJ	-1.4
CNPPD1	-1.4
SKAP2	-1.4
TCEB3C	-1.39
RASSF2	-1.39
ZRSR2	-1.39
ZBTB10	-1.39
CFB	-1.39
UBE2U	-1.39
EIF3K	-1.39
RFXAP	-1.39
DDX23	-1.39
ST3GAL5	-1.39
FBXO9	-1.39
CYP3A7	-1.39
TBC1D15	-1.39
URB2	-1.39
DNALI1	-1.39
TBC1D14	-1.39
RPL11	-1.39
BRD9	-1.39
MRPL57	-1.39
ZNF426	-1.39
ZIC4	-1.39
XRCC6	-1.39
RMDN2	-1.39
AASDHPPT	-1.39
KIF15	-1.39
ATXN7L2	-1.39
COA7	-1.39
CLEC1A	-1.39
GYS2	-1.39
LCE3D	-1.39
JSRP1	-1.39
HAL	-1.39
PUF60	-1.39
C18orf63	-1.39
FOXE1	-1.39
ENTHD2	-1.39
RPL28	-1.39
PRKCDBP	-1.39
ROR2	-1.39
BCL9	-1.39
FGF2	-1.39
LACE1	-1.39
ANKRD23	-1.38
EPRS	-1.38
PPM1D	-1.38
ARHGEF3	-1.38
STX5	-1.38
TCEB3CL2	-1.38
RNF139	-1.38
GRIK1	-1.38
PCBD1	-1.38
C9orf89	-1.38
CCDC84	-1.38
EMILIN3	-1.38
EBPL	-1.38
PTPN20	-1.38
C17orf97	-1.38
NR2C2AP	-1.38
PDC	-1.38
RIMBP3C	-1.38
HTATSF1	-1.38
BROX	-1.38
ANP32E	-1.38
CC2D2A	-1.38
WI2-2373I1.2	-1.38
E2F2	-1.38
PHB	-1.38
DONSON	-1.38
FLRT3	-1.38
PRDX3	-1.38
MFSD3	-1.37
TUBD1	-1.37
AK2	-1.37
PDE9A	-1.37
AGTPBP1	-1.37
HMGCS2	-1.37
RBMS2	-1.37
MC3R	-1.37
MAVS	-1.37
RPL10A	-1.37
GLS2	-1.37
IQCA1	-1.37
C3orf70	-1.37
OR8D4	-1.37
TAX1BP3	-1.37
MED27	-1.37
TMEM171	-1.37
RFWD3	-1.36
ST6GALNAC6	-1.36
IKBIP	-1.36
UBE2T	-1.36
TMEM259	-1.36
ADRA2C	-1.36
ARL4C	-1.36
ctrl_47	-1.36
RGS12	-1.36
REXO2	-1.36
SMS	-1.36
IRX2	-1.36
CST11	-1.36
ABHD17A	-1.36
PLTP	-1.36
ZNF883	-1.36
CYP3A5	-1.36
MEPCE	-1.36
SPATA13	-1.36
TNC	-1.36
ELK3	-1.36
HSPD1	-1.36
BUD13	-1.36
CD3G	-1.36
ALMS1	-1.36
DSG4	-1.35
CYTL1	-1.35
AFF1	-1.35
ADGRE3	-1.35
PPIF	-1.35
SAXO1	-1.35
GSDMC	-1.35
GPR137	-1.35
ctrl_9	-1.35
AMY2A	-1.35
C17orf58	-1.35
HOXA6	-1.35
NOTCH3	-1.35
FKBP9	-1.35
DCAF13	-1.35
DYM	-1.35
ACTL7A	-1.35
SEMA5A	-1.35
DDRGK1	-1.34
UBE2J1	-1.34
LSM14A	-1.34
C18orf21	-1.34
SYNE4	-1.34
FAM49B	-1.34
ZNF806	-1.34
PCYOX1L	-1.34
MGST1	-1.34
ATP6V0D1	-1.34
S100A11	-1.34
TDRKH	-1.34
FMN1	-1.34
CCDC102A	-1.34
SLC4A2	-1.34
CKS2	-1.34
PLAC4	-1.34
PPP2R2B	-1.34
HIST1H2BO	-1.34
CCT5	-1.34
SPCS2	-1.34
CTR9	-1.34
SCG2	-1.34
RPRM	-1.34
CACFD1	-1.34
MOSPD3	-1.34
ZNF432	-1.34
AUTS2	-1.34
MYADML2	-1.34
PLAC8	-1.34
NUB1	-1.34
RASA2	-1.34
CHMP2B	-1.34
CD164L2	-1.33
SLC14A1	-1.33
NARS	-1.33
ZNF383	-1.33
EXOSC2	-1.33
OR5K2	-1.33
IL23R	-1.33
POLR3A	-1.33
RBM15	-1.33
ctrl_46	-1.33
SEC61B	-1.33
RBM18	-1.33
PRR18	-1.33
PRKG1	-1.33
ORAI2	-1.33
TPCN1	-1.33
NUP155	-1.33
NEBL	-1.33
CABLES1	-1.33
RPL18A	-1.32
CDKL2	-1.32
HMGCLL1	-1.32
CASP10	-1.32
TCOF1	-1.32
NCOR1	-1.32
NDNL2	-1.32
PEX6	-1.32
DUSP12	-1.32
C6orf1	-1.32
TCF7	-1.32
GJD3	-1.32
C6orf10	-1.32
EMX2	-1.32
ZNF226	-1.32
PYHIN1	-1.32
SLC35G3	-1.32
EFNA3	-1.32
RAVER2	-1.32
COPS2	-1.32
ARL15	-1.32
BATF3	-1.32
NRIP3	-1.32
XKRY	-1.32
POLG2	-1.32
SLC7A7	-1.32
RETN	-1.31
LAMA3	-1.31
KCNK1	-1.31
RAD21	-1.31
VWA9	-1.31
MSLN	-1.31
GDI1	-1.31
C1orf168	-1.31
FAM156B	-1.31
SDHB	-1.31
SERPINB3	-1.31
FGF4	-1.31
MBD4	-1.31
TRAPPC5	-1.31
SERPINB5	-1.31
FIBCD1	-1.31
NPRL3	-1.31
TCHP	-1.31
MYO1D	-1.31
SLC30A9	-1.31
ZSWIM3	-1.31
KDELR2	-1.31
ITPA	-1.31
SLC4A11	-1.31
EXOG	-1.31
ARHGAP31	-1.31
SZRD1	-1.31
HIST1H2BC	-1.3
CDCA5	-1.3
PLSCR3	-1.3
DDB1	-1.3
RAB32	-1.3
ZC3H18	-1.3
TTLL6	-1.3
GSTM2	-1.3
XYLB	-1.3
RNPC3	-1.3
RRH	-1.3
FASTK	-1.3
TAOK1	-1.3
MPI	-1.3
DUSP7	-1.3
ZNF775	-1.3
MRPL2	-1.3
ABCC1	-1.3
PTAFR	-1.3
TMPPE	-1.3
SIM1	-1.3
ZNF516	-1.3
ATP5G2	-1.3
CNNM3	-1.3
GALNT18	-1.3
ST8SIA2	-1.3
TMEM181	-1.3
NEDD1	-1.3
NEUROD4	-1.3
KRT35	-1.3
LYPD5	-1.3
CLDN20	-1.3
POU2F1	-1.3
ELAC1	-1.3
HBM	-1.29
RPL21	-1.29
KCNK7	-1.29
NPB	-1.29
TRNP1	-1.29
LENG9	-1.29
RPL22	-1.29
MBD3L4	-1.29
NOL11	-1.29
MGAM	-1.29
RSC1A1	-1.29
ASCL5	-1.29
SERPINA11	-1.29
ARHGDIA	-1.29
NKX2-2	-1.29
NPIPB5	-1.29
CPSF2	-1.29
GRIK4	-1.29
NDRG3	-1.29
PRM1	-1.29
ARIH2OS	-1.29
KATNAL2	-1.28
C5AR1	-1.28
ZMIZ1	-1.28
EEF1A2	-1.28
ISG15	-1.28
ESPL1	-1.28
HDGFRP2	-1.28
KRT7	-1.28
SLC39A6	-1.28
ARHGEF26	-1.28
P2RX6	-1.28
FAM193A	-1.28
ADCY7	-1.28
PIEZO2	-1.28
TERF2	-1.28
SYCN	-1.28
CCDC28B	-1.28
TBCD	-1.28
UBAC1	-1.28
RBM15B	-1.28
CHCHD3	-1.28
CHRM1	-1.28
SLC39A5	-1.28
NOL12	-1.28
ADPGK	-1.28
CCDC62	-1.28
BCAR3	-1.28
GOLGA6B	-1.28
PPAP2C	-1.28
FBRS	-1.28
FAM92B	-1.28
PDHB	-1.27
ADAM33	-1.27
SRGAP2C	-1.27
CDKAL1	-1.27
A4GALT	-1.27
DGAT1	-1.27
WDR92	-1.27
VANGL1	-1.27
SAMD7	-1.27
FAM212B	-1.27
ATP2B1	-1.27
SPSB2	-1.27
RCN3	-1.27
BNIP2	-1.27
C10orf105	-1.27
LGALS12	-1.27
PPT2	-1.27
MN1	-1.27
CCDC106	-1.27
ADH5	-1.27
KIF3C	-1.27
BIRC7	-1.27
C17orf96	-1.27
NOS3	-1.27
EVI5L	-1.27
GPR160	-1.27
SMAD5	-1.27
ATP5F1	-1.26
CCKBR	-1.26
SCAF4	-1.26
PLXNB3	-1.26
GSC2	-1.26
CALML4	-1.26
LTV1	-1.26
ZNF112	-1.26
HDHD3	-1.26
ctrl_209	-1.26
P2RY13	-1.26
CTAGE1	-1.26
SPTBN4	-1.26
PISD	-1.26
BIN3	-1.26
CELA1	-1.26
VPS18	-1.26
CRHR2	-1.26
ZNF443	-1.26
SNX16	-1.26
RPS15	-1.26
INPPL1	-1.26
PBDC1	-1.26
ZNF785	-1.26
CALHM2	-1.26
SEPT8	-1.26
LTBP4	-1.26
SLC25A1	-1.26
PIFO	-1.26
CHD1	-1.26
RTFDC1	-1.26
SNRPA1	-1.25
C6	-1.25
NCOA5	-1.25
KIAA1161	-1.25
HMG20B	-1.25
TMEM52B	-1.25
CYP11A1	-1.25
ELP5	-1.25
UBE3C	-1.25
FOSL1	-1.25
TMEM132B	-1.25
UBXN1	-1.25
VWC2L	-1.25
MS4A15	-1.25
OTX1	-1.25
SEPT12	-1.25
SCAMP5	-1.25
MIER1	-1.25
BRD2	-1.25
LIN54	-1.25
TEX19	-1.25
HARS2	-1.25
GPR31	-1.25
ATAD2B	-1.25
PSD4	-1.25
ZNF283	-1.25
KRTAP1-5	-1.25
SLC35G6	-1.25
MTMR11	-1.25
PDCD2	-1.25
STARD5	-1.25
TMEM56	-1.25
SNRPD1	-1.25
GIMAP1	-1.25
PLCG1	-1.25
YARS2	-1.25
KCNQ2	-1.25
SNRPF	-1.25
KLHL22	-1.25
CREBZF	-1.25
TDP2	-1.24
ARGLU1	-1.24
MMADHC	-1.24
CCRL2	-1.24
TMEM129	-1.24
SLC30A2	-1.24
SMAD6	-1.24
SCRN2	-1.24
CSNK2B	-1.24
LCA5L	-1.24
RNF8	-1.24
ERICH3	-1.24
HAMP	-1.24
PDPN	-1.24
DYNC1H1	-1.24
DENND4B	-1.24
ZNF48	-1.24
SLC22A15	-1.24
STARD7	-1.24
TBC1D3C	-1.24
TRIM67	-1.24
THSD7A	-1.24
C4BPB	-1.24
PRMT3	-1.24
CD27	-1.24
GPAA1	-1.24
ADAMTSL5	-1.24
UNC5B	-1.24
ISOC1	-1.24
OR1L6	-1.24
SUMO4	-1.23
LRRN2	-1.23
DEFB114	-1.23
TUBB3	-1.23
LSM6	-1.23
CABS1	-1.23
RBM33	-1.23
IPP	-1.23
GINS4	-1.23
ZNF431	-1.23
ATP6V1H	-1.23
COA3	-1.23
SART1	-1.23
DTWD1	-1.23
HADHA	-1.23
BICC1	-1.23
FRK	-1.23
C17orf47	-1.23
SEPT7	-1.23
POM121	-1.23
IBTK	-1.23
ANKRD63	-1.23
COX7A2	-1.23
MTERF4	-1.23
ATPIF1	-1.23
SULT1A4	-1.22
SNRPD2	-1.22
SH3TC2	-1.22
CSTF2	-1.22
KRTAP5-11	-1.22
RPL32	-1.22
HEATR3	-1.22
FAM227B	-1.22
NUP35	-1.22
BTBD1	-1.22
GINS1	-1.22
OPN4	-1.22
RWDD3	-1.22
SPICE1	-1.22
PES1	-1.22
ZBED9	-1.22
CNTN3	-1.22
SLCO1B3	-1.22
PTPN12	-1.22
FAM8A1	-1.22
TMEM41A	-1.22
PIANP	-1.22
CYTH1	-1.22
ANKRD46	-1.22
ACVR1B	-1.22
CA4	-1.22
ACAD10	-1.21
LCOR	-1.21
MTIF2	-1.21
COX14	-1.21
GPR180	-1.21
STAG2	-1.21
RIBC2	-1.21
AUP1	-1.21
ATG16L1	-1.21
HIVEP1	-1.21
OR9A4	-1.21
PLEKHH3	-1.21
AQP7	-1.21
AQP1	-1.21
SLC32A1	-1.21
RNF19B	-1.21
FOXJ2	-1.21
QRFP	-1.21
C2orf82	-1.21
ZNF367	-1.21
PKDREJ	-1.21
ZNF500	-1.21
EFNA5	-1.21
CDH10	-1.21
BCL3	-1.21
TSPAN9	-1.21
TARP	-1.21
EFNA4	-1.21
RFX1	-1.21
ZSCAN2	-1.21
RAP1GAP	-1.21
LAD1	-1.21
CDYL2	-1.2
GRHL1	-1.2
ZNF609	-1.2
MAP6	-1.2
CTBP2	-1.2
ARL16	-1.2
HGS	-1.2
C15orf26	-1.2
TAF1	-1.2
PNRC2	-1.2
TGFBR3L	-1.2
NSMCE2	-1.2
NLRC3	-1.2
ADAM17	-1.2
LCTL	-1.2
RSL24D1	-1.2
SMARCB1	-1.2
FAM150B	-1.2
SPRED2	-1.2
UCN	-1.2
AKAP11	-1.2
HSDL1	-1.2
MIR205HG	-1.2
OLA1	-1.2
KRTAP5-10	-1.2
GPALPP1	-1.2
ATP6V0E2	-1.2
FLVCR2	-1.2
MAN2B2	-1.2
STAT3	-1.2
TTC26	-1.2
STAU1	-1.2
MYH6	-1.2
SEC24B	-1.2
UPK3A	-1.2
HSPA12B	-1.2
HILPDA	-1.19
ASNA1	-1.19
SETBP1	-1.19
RBM4	-1.19
ACR	-1.19
LONP1	-1.19
JUN	-1.19
RBPJL	-1.19
KIF18B	-1.19
ACP2	-1.19
HIPK1	-1.19
MAST4	-1.19
PSG6	-1.19
LDHAL6B	-1.19
ZPR1	-1.19
FOXP3	-1.19
SLC2A13	-1.19
TAS2R10	-1.19
PACRG	-1.19
MRPL14	-1.19
GPR149	-1.19
PPA1	-1.19
SMG7	-1.19
RTP5	-1.19
FAR2	-1.19
CAPN1	-1.19
RPL10	-1.18
GPR107	-1.18
CR2	-1.18
HIST1H3A	-1.18
OR13C5	-1.18
ACOT4	-1.18
PANK4	-1.18
KCNJ9	-1.18
ANKIB1	-1.18
CRLS1	-1.18
UBB	-1.18
TMEM50B	-1.18
GPR12	-1.18
[truncated: 17,365 more rows]
