# Supplementary material for: Decitabine cytotoxicity is promoted by dCMP deaminase DCTD and mitigated by SUMO-dependent E3 ligase TOPORS
Source: EMBO J. 2024 May 17;43(12):6. doi: 10.1038/s44318-024-00108-2 (PMC11183266; doi:10.1038/s44318-024-00108-2)
Supplement: Supplementary file 6 — Source data Fig. 3 [file 44318_2024_108_MOESM6_ESM.zip]

Archive with 12 entries (10 files):
- EMBOJ-2023-115654_Fig3_sourcedata/
- __MACOSX/._EMBOJ-2023-115654_Fig3_sourcedata
- EMBOJ-2023-115654_Fig3_sourcedata/3B/
- __MACOSX/EMBOJ-2023-115654_Fig3_sourcedata/._3B
- EMBOJ-2023-115654_Fig3_sourcedata/.DS_Store
- __MACOSX/EMBOJ-2023-115654_Fig3_sourcedata/._.DS_Store
- EMBOJ-2023-115654_Fig3_sourcedata/3B/western blot DNMT1.tiff
- __MACOSX/EMBOJ-2023-115654_Fig3_sourcedata/3B/._western blot DNMT1.tiff
- EMBOJ-2023-115654_Fig3_sourcedata/3B/western blot tubulin.tiff
- __MACOSX/EMBOJ-2023-115654_Fig3_sourcedata/3B/._western blot tubulin.tiff
- EMBOJ-2023-115654_Fig3_sourcedata/3B/western blot H3.tif
- __MACOSX/EMBOJ-2023-115654_Fig3_sourcedata/3B/._western blot H3.tif
