# Supplementary material for: Decitabine cytotoxicity is promoted by dCMP deaminase DCTD and mitigated by SUMO-dependent E3 ligase TOPORS
Source: EMBO J. 2024 May 17;43(12):6. doi: 10.1038/s44318-024-00108-2 (PMC11183266; doi:10.1038/s44318-024-00108-2)
Supplement: Supplementary file 7 — Source data Fig. 4 [file 44318_2024_108_MOESM7_ESM.zip]

Archive with 70 entries (68 files):
- EMBOJ-2023-115654_Fig4_sourcedata/
- EMBOJ-2023-115654_Fig4_sourcedata/Figure4B.xlsx
- __MACOSX/EMBOJ-2023-115654_Fig4_sourcedata/._Figure4B.xlsx
- EMBOJ-2023-115654_Fig4_sourcedata/.DS_Store
- __MACOSX/EMBOJ-2023-115654_Fig4_sourcedata/._.DS_Store
- EMBOJ-2023-115654_Fig4_sourcedata/Figure4C.xlsx
- __MACOSX/EMBOJ-2023-115654_Fig4_sourcedata/._Figure4C.xlsx
- EMBOJ-2023-115654_Fig4_sourcedata/Figure4H.xlsx
- __MACOSX/EMBOJ-2023-115654_Fig4_sourcedata/._Figure4H.xlsx
- EMBOJ-2023-115654_Fig4_sourcedata/Figure4D.xlsx
- __MACOSX/EMBOJ-2023-115654_Fig4_sourcedata/._Figure4D.xlsx
- EMBOJ-2023-115654_Fig4_sourcedata/Figure4E.xlsx
- __MACOSX/EMBOJ-2023-115654_Fig4_sourcedata/._Figure4E.xlsx
- EMBOJ-2023-115654_Fig4_sourcedata/Figure4F.pdf
- __MACOSX/EMBOJ-2023-115654_Fig4_sourcedata/._Figure4F.pdf
- EMBOJ-2023-115654_Fig4_sourcedata/Figure4I.pdf
- __MACOSX/EMBOJ-2023-115654_Fig4_sourcedata/._Figure4I.pdf
- EMBOJ-2023-115654_Fig4_sourcedata/Figure4G/
- EMBOJ-2023-115654_Fig4_sourcedata/Figure4A.xlsx
- __MACOSX/EMBOJ-2023-115654_Fig4_sourcedata/._Figure4A.xlsx
- EMBOJ-2023-115654_Fig4_sourcedata/Figure4G/E231109 HA-TRS PLA dC - GFP.png
- __MACOSX/EMBOJ-2023-115654_Fig4_sourcedata/Figure4G/._E231109 HA-TRS PLA dC - GFP.png
- EMBOJ-2023-115654_Fig4_sourcedata/Figure4G/E231109 HA-TRS PLA dC-Ubi - PLA.png
- __MACOSX/EMBOJ-2023-115654_Fig4_sourcedata/Figure4G/._E231109 HA-TRS PLA dC-Ubi - PLA.png
- EMBOJ-2023-115654_Fig4_sourcedata/Figure4G/E231109 HA-TRS HAonly 5dC - GFP.png
- __MACOSX/EMBOJ-2023-115654_Fig4_sourcedata/Figure4G/._E231109 HA-TRS HAonly 5dC - GFP.png
- EMBOJ-2023-115654_Fig4_sourcedata/Figure4G/.DS_Store
- __MACOSX/EMBOJ-2023-115654_Fig4_sourcedata/Figure4G/._.DS_Store
- EMBOJ-2023-115654_Fig4_sourcedata/Figure4G/E231109 HA-TRS PLA 5dC-Ubi - GFP.png
- __MACOSX/EMBOJ-2023-115654_Fig4_sourcedata/Figure4G/._E231109 HA-TRS PLA 5dC-Ubi - GFP.png
- EMBOJ-2023-115654_Fig4_sourcedata/Figure4G/E231109 HA-TRS PLA 5dC - DAPI.png
- __MACOSX/EMBOJ-2023-115654_Fig4_sourcedata/Figure4G/._E231109 HA-TRS PLA 5dC - DAPI.png
- EMBOJ-2023-115654_Fig4_sourcedata/Figure4G/E231109 HA-TRS gfponly 5dC - GFP.png
- __MACOSX/EMBOJ-2023-115654_Fig4_sourcedata/Figure4G/._E231109 HA-TRS gfponly 5dC - GFP.png
- EMBOJ-2023-115654_Fig4_sourcedata/Figure4G/E231109 HA-TRS PLA dC-SUMOi - DAPI.png
- __MACOSX/EMBOJ-2023-115654_Fig4_sourcedata/Figure4G/._E231109 HA-TRS PLA dC-SUMOi - DAPI.png
- EMBOJ-2023-115654_Fig4_sourcedata/Figure4G/E231109 HA-TRS PLA dC-SUMOi - GFP.png
- __MACOSX/EMBOJ-2023-115654_Fig4_sourcedata/Figure4G/._E231109 HA-TRS PLA dC-SUMOi - GFP.png
- EMBOJ-2023-115654_Fig4_sourcedata/Figure4G/E231109 HA-TRS PLA dC - DAPI.png
- __MACOSX/EMBOJ-2023-115654_Fig4_sourcedata/Figure4G/._E231109 HA-TRS PLA dC - DAPI.png
- EMBOJ-2023-115654_Fig4_sourcedata/Figure4G/E231109 HA-TRS PLA 5dC-Ubi - DAPI.png
- __MACOSX/EMBOJ-2023-115654_Fig4_sourcedata/Figure4G/._E231109 HA-TRS PLA 5dC-Ubi - DAPI.png
- EMBOJ-2023-115654_Fig4_sourcedata/Figure4G/E231109 HA-TRS PLA 5dC-SUMOi - PLA.png
- __MACOSX/EMBOJ-2023-115654_Fig4_sourcedata/Figure4G/._E231109 HA-TRS PLA 5dC-SUMOi - PLA.png
- EMBOJ-2023-115654_Fig4_sourcedata/Figure4G/E231109 HA-TRS PLA 5dC - PLA.png
- __MACOSX/EMBOJ-2023-115654_Fig4_sourcedata/Figure4G/._E231109 HA-TRS PLA 5dC - PLA.png
- EMBOJ-2023-115654_Fig4_sourcedata/Figure4G/E231109 HA-TRS PLA dC-Ubi - DAPI.png
- __MACOSX/EMBOJ-2023-115654_Fig4_sourcedata/Figure4G/._E231109 HA-TRS PLA dC-Ubi - DAPI.png
- EMBOJ-2023-115654_Fig4_sourcedata/Figure4G/E231109 HA-TRS HAonly 5dC - PLA.png
- __MACOSX/EMBOJ-2023-115654_Fig4_sourcedata/Figure4G/._E231109 HA-TRS HAonly 5dC - PLA.png
- EMBOJ-2023-115654_Fig4_sourcedata/Figure4G/E231109 HA-TRS PLA dC-Ubi - GFP.png
- __MACOSX/EMBOJ-2023-115654_Fig4_sourcedata/Figure4G/._E231109 HA-TRS PLA dC-Ubi - GFP.png
- EMBOJ-2023-115654_Fig4_sourcedata/Figure4G/E231109 HA-TRS gfponly 5dC - DAPI.png
- __MACOSX/EMBOJ-2023-115654_Fig4_sourcedata/Figure4G/._E231109 HA-TRS gfponly 5dC - DAPI.png
- EMBOJ-2023-115654_Fig4_sourcedata/Figure4G/E231109 HA-TRS PLA dC - PLA.png
- __MACOSX/EMBOJ-2023-115654_Fig4_sourcedata/Figure4G/._E231109 HA-TRS PLA dC - PLA.png
- EMBOJ-2023-115654_Fig4_sourcedata/Figure4G/E231109 HA-TRS PLA 5dC-Ubi - PLA.png
- __MACOSX/EMBOJ-2023-115654_Fig4_sourcedata/Figure4G/._E231109 HA-TRS PLA 5dC-Ubi - PLA.png
- EMBOJ-2023-115654_Fig4_sourcedata/Figure4G/E231109 HA-TRS PLA dC-SUMOi - PLA.png
- __MACOSX/EMBOJ-2023-115654_Fig4_sourcedata/Figure4G/._E231109 HA-TRS PLA dC-SUMOi - PLA.png
- EMBOJ-2023-115654_Fig4_sourcedata/Figure4G/E231109 HA-TRS gfponly 5dC - PLA.png
- __MACOSX/EMBOJ-2023-115654_Fig4_sourcedata/Figure4G/._E231109 HA-TRS gfponly 5dC - PLA.png
- EMBOJ-2023-115654_Fig4_sourcedata/Figure4G/E231109 HA-TRS PLA 5dC-SUMOi - DAPI.png
- __MACOSX/EMBOJ-2023-115654_Fig4_sourcedata/Figure4G/._E231109 HA-TRS PLA 5dC-SUMOi - DAPI.png
- EMBOJ-2023-115654_Fig4_sourcedata/Figure4G/E231109 HA-TRS HAonly 5dC - DAPI.png
- __MACOSX/EMBOJ-2023-115654_Fig4_sourcedata/Figure4G/._E231109 HA-TRS HAonly 5dC - DAPI.png
- EMBOJ-2023-115654_Fig4_sourcedata/Figure4G/E231109 HA-TRS PLA 5dC-SUMOi - GFP.png
- __MACOSX/EMBOJ-2023-115654_Fig4_sourcedata/Figure4G/._E231109 HA-TRS PLA 5dC-SUMOi - GFP.png
- EMBOJ-2023-115654_Fig4_sourcedata/Figure4G/E231109 HA-TRS PLA 5dC - GFP.png
- __MACOSX/EMBOJ-2023-115654_Fig4_sourcedata/Figure4G/._E231109 HA-TRS PLA 5dC - GFP.png
