# Supplementary material for: Decitabine cytotoxicity is promoted by dCMP deaminase DCTD and mitigated by SUMO-dependent E3 ligase TOPORS
Source: EMBO J. 2024 May 17;43(12):6. doi: 10.1038/s44318-024-00108-2 (PMC11183266; doi:10.1038/s44318-024-00108-2)
Supplement: Supplementary file 7 — Source data Fig. 4 [file 44318_2024_108_MOESM7_ESM.zip › EMBOJ-2023-115654_Fig4_sourcedata/Figure4B.xlsx]

## Sheet: Sheet1
5-aza-dC (nM)	WT				TOPORS-/-
0	100	100	100	100	100	100	100	100
25	97.5765	100	101.377	107.724	72.3173	81.4262	88.7348	89.7388
50	108.546	105.827	104.303	111.653	69.3624	67.1642	72.9636	75.1866
100	86.8622	97.4255	44.2341	107.859	43.7014	55.2239	44.3674	55.4104
175	39.7959	45.393	17.2117	61.3821	24.7278	27.0315	13.1716	20.8955
250	21.6837	29.6748	7.57315	45.7995	9.48678	14.4279	4.15945	7.08955
