# Supplementary material for: Decitabine cytotoxicity is promoted by dCMP deaminase DCTD and mitigated by SUMO-dependent E3 ligase TOPORS
Source: EMBO J. 2024 May 17;43(12):6. doi: 10.1038/s44318-024-00108-2 (PMC11183266; doi:10.1038/s44318-024-00108-2)
Supplement: Supplementary file 7 — Source data Fig. 4 [file 44318_2024_108_MOESM7_ESM.zip › EMBOJ-2023-115654_Fig4_sourcedata/Figure4C.xlsx]

## Sheet: Sheet1
5-aza-dC (nM)	U2OS siCtrl			U2OS siTOPORS
0	100	100	100	100	100	100
10	92.6316	91.2621	88.1029	69.6262	57.9196	62.0072
30	72.3684	50.4854	45.3376	47.1963	39.7163	24.0143
60	58.6842	24.7573	34.4051	31.3084	10.6383	23.2975
90	32.3684	9.2233	22.1865	15.8879	4.96454	12.5448
120	23.6842	9.2233	22.1865	9.81308	3.07329	5.37634
