# Supplementary material for: Decitabine cytotoxicity is promoted by dCMP deaminase DCTD and mitigated by SUMO-dependent E3 ligase TOPORS
Source: EMBO J. 2024 May 17;43(12):6. doi: 10.1038/s44318-024-00108-2 (PMC11183266; doi:10.1038/s44318-024-00108-2)
Supplement: Supplementary file 7 — Source data Fig. 4 [file 44318_2024_108_MOESM7_ESM.zip › EMBOJ-2023-115654_Fig4_sourcedata/Figure4H.xlsx]

## Sheet: Normalised mean PLA intensity
EV dC	EV 5dC	TOPORS dC	TOPORS dC+SUMOi	TOPORS dC+Ub E1i	TOPORS 5dC	TOPORS 5dC + SUMOi	TOPORS 5dC + Ub E1i	TOPORS aGFP only	TOPORS aHA only
0.2322	0.2877	0.2011	0.207	0.2342	1.155	0.4569	0.6678	0.1639	0.1864
0.2158	0.313	0.2631	0.2357	0.2499	0.796	0.383	0.2821	0.1893	0.1901
0.2171	0.2249	0.2297	0.2895	0.1916	0.3169	0.4954	1.082	0.2041	0.168
0.2497	0.2913	0.2062	0.2286	0.2218	0.2322	0.2644	0.2334	0.2913	0.1781
0.2272	0.3241	0.2554	0.23	0.3064	0.5536	0.2594	0.7769	0.2692	0.1891
0.2307	0.2695	0.2799	0.2536	0.2909	0.228	0.4099	0.2002	0.1625	0.1954
0.2183	0.3164	0.3314	0.2936	0.2426	0.297	0.7835	0.4251	0.1941	0.1775
0.2114	0.3039	0.2429	0.2553	0.2492	0.3707	0.314	0.6225	0.1896	0.1729
0.215	0.2373	0.2917	0.2273	0.3511	1.129	0.4738	0.938	0.1687	0.169
0.2248	0.3018	0.2019	0.2183	0.236	1.145	0.4177	0.9131	0.2185	0.1737
0.2084	0.3174	0.2132	0.2391	0.2409	0.5412	0.58	0.2088	0.1996	0.1647
0.2168	0.2506	0.2143	0.2032	0.2071	0.2729	0.4418	1.207	0.2722	0.1669
0.2169	0.2273	0.2854	0.2206	0.2185	0.7281	0.3887	0.2311	0.1917	0.173
0.2071	0.3066	0.1965	0.1996	0.233	3.019	0.4248	0.5495	0.2511	0.1918
0.2087	0.2499	0.2698	0.2669	0.2542	1.546	0.2936	0.2358	0.2691	0.1879
0.2174	0.2887	0.2646	0.235	0.2972	1.445	0.4072	0.5736	0.1757	0.1716
0.2043	0.2357	0.2275	0.2876	0.2129	0.3155	0.3384	1.213	0.2096	0.1796
0.239	0.2808	0.1957	0.2051	0.4947	2.901	0.4237	0.8717	0.186	0.1637
0.2367	0.2171	0.2626	0.2185	0.3155	0.2466	0.3973	0.2164	0.2771	0.177
0.2235	0.2103	0.2058	0.207	0.213	0.2809	0.4463	0.1937	0.2061	0.1762
0.2835	0.2753	0.1901	0.1916	0.3536	0.2557	0.3385	0.3542	0.1796	0.1755
0.2043	0.2158	0.2133	0.2221	0.2267	0.2023	0.2765	1.03	0.1884	0.1787
0.2498	0.2099	0.205	0.2177	0.2024	0.3324	0.4314	2.125	0.1659	0.1821
0.2223	0.3177	0.1877	0.2113	0.2848	0.5675	0.7031	2.612	0.2098	0.1652
0.2074	0.2617	0.2012	0.2083	0.2795	0.2182	0.3675	1.407	0.1666	0.1834
0.212	0.2125	0.2636	0.2554	0.246	0.3218	0.6219	2.349	0.1769	0.1743
0.2222	0.2583	0.2158	0.2057	0.309	4.498	0.535	0.6352	0.1905	0.1705
0.2652	0.2578	0.2882	0.2038	0.249	0.3311	0.3024	1.693	0.1719	0.1681
0.2109	0.254	0.2337	0.2258	0.4627	2.795	0.4242	0.6816	0.253	0.171
0.2381	0.313	0.2669	0.2059	0.3353	0.3166	0.6113	1.939	0.2125	0.2025
0.2052	0.2874	0.19	0.2155	0.2257	0.2789	0.4504	0.3192	0.2477	0.1662
0.2271	0.3342	0.2122	0.256	0.2923	0.2464	0.5615	0.2404	0.1563	0.2097
0.2095	0.2409	0.2134	0.209	0.269	0.9271	0.5699	4.267	0.1731	0.1756
0.2238	0.2527	0.2112	0.2983	0.3028	0.2143	0.4034	1.131	0.1707	0.1765
0.2076	0.2769	0.2479	0.2242	0.2778	0.2226	0.799	0.8469	0.1901	0.1718
0.2087	0.2233	0.223	0.2006	0.2268	0.3606	0.7964	0.6471	0.1674	0.1914
0.2302	0.2136	0.1995	0.205	0.2124	0.2946	0.7604	0.5409	0.192	0.167
0.2233	0.2062	0.2002	0.2167	0.2531	0.3253	0.1966	0.4179	0.2108	0.1834
0.2141	0.2309	0.2783	0.3086	0.2751	0.3881	0.254	1.691	0.185	0.1859
0.2036	0.2978	0.2004	0.1988	0.2565	0.2151	0.9079	0.9367	0.2531	0.1831
0.205	0.2969	0.1888	0.2004	0.2064	0.2115	0.311	0.9401	0.1796	0.1718
0.2237	0.2999	0.2366	0.2351	0.2288	0.2406	0.2984	0.2659	0.2432	0.1874
0.266	0.2586	0.2477	0.1879	0.2392	0.2334	0.3155	0.5249	0.1782	0.187
0.2486	0.3246	0.2189	0.2033	0.1996	1.188	0.3685	0.6219	0.2571	0.1873
0.2155	0.2056	0.2191	0.2103	0.223	1.486	0.2728	0.385	0.1689	0.1848
0.2042	0.3169	0.2251	0.216	0.196	1.031	0.4441	2.322	0.2289	0.1667
0.2131	0.2735	0.2224	0.1811	0.2231	2.763	0.4602	0.3044	0.196	0.1745
0.2045	0.3229	0.2203	0.2166	0.2187	1.369	0.3384	0.4407	0.1751	0.1714
0.2637	0.2562	0.2142	0.2074	0.2224	0.2288	0.4482	0.256	0.1819	0.1606
0.2021	0.2127	0.248	0.1984	0.2054	3.795	0.2866	0.5506	0.1712	0.1769
0.2192	0.323	0.2195	0.2275	0.2183	0.7536	0.3081	0.2227	0.1851	0.1676
0.2388	0.1995	0.2247	0.2249	0.196	1.936	0.4926	0.8875	0.1907	0.1664
0.2	0.2752	0.2012	0.2095	0.218	2.527	0.6486	0.4619	0.186	0.1667
0.2146	0.2076	0.2385	0.2265	0.2068	2.606	0.496	0.5105	0.1955	0.17
0.1999	0.2512	0.2121	0.2349	0.2783	1.443	0.4101	0.1884	0.232	0.1831
0.2412	0.3007	0.2285	0.3416	0.2311	0.2105	0.7316	5.737	0.2705	0.1637
0.2293	0.3888	0.2335	0.2141	0.2105	0.4286	0.351	6.768	0.1911	0.1819
0.2102	0.2532	0.2081	0.2123	0.2547	0.8158	0.6422	7.29	0.2052	0.1937
0.2343	0.1948	0.2583	0.2373	0.209	0.1983	0.3913	0.3399	0.2204	0.1982
0.2115	0.2303	0.2388	0.3328	0.269	1.44	0.2288	2.365	0.1959	0.1834
0.2214	0.2604	0.266	0.2047	0.2425	0.2577	0.8724	0.8578	0.315	0.1715
0.2618	0.2005	0.2206	0.2209	0.2014	0.2155	0.4417	0.2761	0.2936	0.1632
0.2354	0.2947	0.2276	0.2248	0.2234	0.2945	0.4381	4.198	0.3137	0.1673
0.2068	0.3343	0.2559	0.2138	0.2172	0.8138	0.3007	3.519	0.1592	0.1674
0.1992	0.1996	0.2042	0.2175	0.1916	0.3524	0.3307	0.987	0.2451	0.1762
0.1823	0.3042	0.2182	0.2091	0.2128	1.572	0.4441	0.211	0.1623	0.204
0.207	0.2776	0.278	0.1879	0.2467	4.192	0.5141	1.755	0.2725	0.1633
0.2095	0.2006	0.2093	0.2016	0.2504	1.479	0.285	0.2377	0.194	0.192
0.22	0.2433	0.2489	0.2238	0.2215	1.887	0.2082	0.206	0.2293	0.1558
0.2231	0.2747	0.2185	0.193	0.2028	1.775	0.357	2.39	0.352	0.1722
0.2201	0.2613	0.2325	0.1971	0.228	1.037	0.4138	4.685	0.26	0.1826
0.2132	0.2595	0.2175	0.2279	0.2256	0.6726	0.2893	0.6417	0.1888	0.1679
0.2162	0.2405	0.2431	0.1885	0.2081	2.218	0.3067	1.256	0.2383	0.1857
0.2119	0.2522	0.442	0.2042	0.2199	0.5571	0.4799	0.7198	0.184	0.1775
0.2004	0.3522	0.4322	0.2299	0.2146	0.5319	0.3935	1.04	0.2278	0.1916
0.2008	0.2747	0.2653	0.2135	0.2044	2.319	0.7095	0.7561	0.3112	0.1663
0.2151	0.2172	0.2025	0.2046	0.2589	0.9838	0.2452	2.068	0.1762	0.1747
0.2117	0.2538	0.5489	0.2213	0.2155	0.753	0.3326	0.3967	0.1975	0.1699
0.2454	0.2291	0.3014	0.3233	0.224	0.2007	0.4264	0.2353	0.2847	0.1873
0.203	0.3368	0.2238	0.2056	0.3013	0.2261	0.3802	1.393	0.1921	0.1757
0.2061	0.2066	0.2006	0.2609	0.2069	0.1922	0.2721	1.209	0.2068	0.1724
0.2173	0.2056	0.2574	0.2103	0.2443	1.197	0.2804	0.8419	0.183	0.1778
0.2344	0.3095	0.2387	0.1942	0.225	0.2327	0.5587	1.161	0.2327	0.1774
0.2021	0.3159	0.2864	0.2147	0.2795	1.924	0.36	0.3649	0.1724	0.1867
0.2177	0.2672	0.213	0.2157	0.2354	0.1958	0.2044	0.2857	0.1825	0.1856
0.22	0.2124	0.2177	0.2041	0.2303	0.225	0.2073	0.289	0.2499	0.1725
0.2176	0.2412	0.2535	0.2056	0.1997	3.722	0.6342	0.1998	0.2781	0.1832
0.2273	0.3514	0.2712	0.1927	0.3261	0.9792	0.4324	0.5338	0.1736	0.175
0.2237	0.2768	0.2147	0.2078	0.2042	0.2417	0.5051	0.2156	0.18	0.1614
0.2283	0.2093	0.2034	0.24	0.2029	1.75	0.2543	0.2242	0.1889	0.1803
0.2234	0.254	0.2063	0.225	0.1997	0.2234	0.4324	0.4473	0.1827	0.1704
0.2106	0.2632	0.2019	0.2084	0.2157	0.2008	0.3236	1.003	0.1758	0.1755
0.2169	0.2585	0.2055	0.2236	0.2191	1.371	0.4201	1.184	0.1847	0.1711
0.231	0.2122	0.3254	0.2057	0.2074	1.739	0.4605	0.5154	0.1878	0.1811
0.2313	0.3151	0.2228	0.2032	0.2234	0.6235	0.4476	1.695	0.1738	0.1767
0.2617	0.2845	0.1991	0.203	0.2515	1.183	0.2394	0.244	0.1729	0.1671
0.1879	0.2806	0.2196	0.2179	0.2096	0.2107	0.1868	0.8702	0.1849	0.1767
0.2121	0.2193	0.2051	0.2103	0.2229	1.011	0.3974	0.7771	0.2028	0.1656
0.2105	0.1881	0.3154	0.2072	0.2232	0.2125	0.6234	0.3404	0.1629	0.1852
0.2283	0.2074	0.2382	0.2453	0.2154	0.3936	0.6296	0.4563	0.2168	0.1855
0.2124	0.2294	0.1997	0.239	0.192	2.215	0.3634	0.3767	0.238	0.1858
0.233	0.2959	0.2184	0.1968	0.2852	0.2163	0.3248	0.3525	0.1771	0.1843
0.2427	0.2537	0.214	0.2092	0.2202	0.4651	0.4256	0.5492	0.2508	0.1932
0.2224	0.2688	0.2284	0.2716	0.2215	1.759	0.3717	0.7768	0.2475	0.1794
0.2605	0.3206	0.2577	0.1989	0.2211	0.2351	0.306	0.2507	0.2957	0.1962
0.2205	0.2644	0.2146	0.3366	0.2003	0.2474	0.7104	2.557	0.1946	0.1664
0.2349	0.27	0.3109	0.2019	0.2439	1.363	0.4214	0.6646	0.1924	0.1698
0.2477	0.2992	0.3022	0.1959	0.2737	2.698	0.4759	0.1971	0.2733	0.1949
0.1998	0.3016	0.199	0.2095	0.2541	2.163	0.2931	0.3619	0.3743	0.1992
0.245	0.3225	0.2392	0.2155	0.2106	1.243	0.6735	1.097	0.1713	0.1811
0.1891	0.3276	0.3183	0.1829	0.2519	0.3323	0.6484	1.852	0.3411	0.1891
0.2286	0.2448	0.2651	0.2101	0.1931	1.246	0.5675	1.182	0.1834	0.1694
0.2274	0.3433	0.3386	0.2088	0.2154	0.3103	0.2737	0.394	0.2116	0.1752
0.214	0.2943	0.2197	0.1989	0.223	4.431	0.7967	0.2123	0.3156	0.1678
0.2297	0.1984	0.2047	0.2124	0.2709	0.2311	0.5336	0.2135	0.2003	0.1782
0.2192	0.2259	0.3472	0.2292	0.2883	2.566	0.3952	1.456	0.21	0.1735
0.2282	0.3155	0.226	0.2211	0.2032	3.874	0.6039	1.006	0.2525	0.1764
0.2167	0.3058	0.2264	0.1998	0.2272	1.605	0.4429	0.5679	0.2505	0.1899
0.2123	0.3009	0.2687	0.2106	0.2687	2.597	0.5414	0.2018	0.2605	0.1642
0.2319	0.2371	0.215	0.1928	0.2989	2.676	0.3171	0.5924	0.1946	0.1684
0.2264	0.2174	0.2238	0.2111	0.249	0.3454	0.3323	1.87	0.1721	0.1814
0.229	0.2109	0.1972	0.2366	0.231	0.6603	0.5319	0.3958	0.1969	0.178
0.1874	0.2291	0.4097	0.2301	0.2389	1.065	0.3061	0.5133	0.1946	0.1679
0.206	0.2392	0.2014	0.2109	0.2496	0.2897	0.264	0.6141	0.2404	0.1873
0.2193	0.3065	0.1963	0.2323	0.1908	0.4197	0.2697	0.2574	0.1983	0.1783
0.2242	0.3047	0.2403	0.1939	0.2488	0.2747	0.3066	4.158	0.2009	0.1713
0.2418	0.2995	0.3527	0.2232	0.277	0.432	0.2314	0.2572	0.1799	0.1804
0.2094	0.2505	0.1997	0.2107	0.2339	0.1818	0.2041	0.2699	0.3061	0.1688
0.2513	0.2368	0.2414	0.1929	0.2419	1.15	0.3634	3.732	0.214	0.1919
0.209	0.2522	0.2107	0.2004	0.1936	0.191	0.3684	1.585	0.1785	0.2166
0.2134	0.2523	0.3174	0.2038	0.218	0.2611	0.3785	0.7968	0.1654	0.1809
0.2354	0.2402	0.2228	0.1841	0.19	0.1971	0.7019	0.4914	0.3077	0.1704
0.2248	0.2494	0.2386	0.1845	0.2085	0.4828	0.3748	0.955	0.1847	0.1721
0.2016	0.2192	0.2069	0.2035	0.294	0.1898	0.3625	0.8467	0.1785	0.1682
0.2099	0.2254	0.2302	0.2268	0.3198	0.7498	0.2791	0.6468	0.1782	0.1566
0.2176	0.268	0.2248	0.2058	0.2045	0.5361	0.5503	0.998	0.3399	0.1712
0.2168	0.2629	0.2054	0.1929	0.3425	0.2268	0.2452	1.674	0.1886	0.17
0.2057	0.2721	0.2134	0.1836	0.2774	0.3422	0.2501	1.967	0.1753	0.1773
0.2006	0.3267	0.2124	0.2018	0.3594	0.2223	0.3586	1.152	0.1963	0.1813
0.2466	0.2545	0.415	0.2014	0.2149	0.3285	0.3384	0.5239	0.1721	0.1575
0.2147	0.2346	0.2237	0.3514	0.2229	0.3358	0.3879	1.892	0.1911	0.1859
0.2283	0.2078	0.2046	0.1948	0.2922	0.3239	0.4106	0.5462	0.2452	0.1688
0.2296	0.2971	0.2359	0.1837	0.2492	2.005	0.2939	1.37	0.2961	0.1954
0.2272	0.2267	0.2094	0.2195	0.4437	1.014	0.3937	1.356	0.3054	0.1767
0.2269	0.2317	0.197	0.1875	0.2221	0.191	0.7018	0.3537	0.2833	0.1894
0.2302	0.2306	0.2082	0.194	0.2749	1.024	0.5402	0.9298	0.1903	0.1784
0.2119	0.2134	0.2113	0.2097	0.2951	0.2109	0.3093	2.704	0.1851	0.1919
0.2282	0.2324	0.2206	0.3687	0.3343	0.243	0.4346	1.814	0.1671	0.1661
0.2166	0.2697	0.3268	0.2705	0.2388	1.538	0.376	0.2699	0.2185	0.1813
0.2447	0.2874	0.2563	0.223	0.4099	0.9739	0.5528	0.9245	0.1574	0.1715
0.2056	0.2206	0.267	0.2105	0.2565	0.2325	0.4327	0.2465	0.1918	0.183
0.2172	0.2257	0.2521	0.2074	0.222	0.5864	0.6544	0.4845	0.1626	0.1888
0.2062	0.2839	0.2042	0.2119	0.2459	2.033	0.5209	0.5616	0.2509	0.1893
0.2356	0.2343	0.2089	0.2219	0.2213	0.352	0.3211	1.01	0.203	0.1604
0.2395	0.1818	0.2074	0.1953	0.2019	0.9488	0.2703	0.2211	0.1811	0.1746
0.2353	0.2024	0.2875	0.2038	0.2279	0.2134	0.4823	0.5235	0.1864	0.1624
0.2191	0.2113	0.1992	0.2033	0.2709	0.3525	0.337	2.468	0.2416	0.1822
0.234	0.2065	0.2163	0.2026	0.2794	0.2174	0.3898	0.234	0.165	0.169
0.2261	0.2266	0.2368	0.2221	0.2272	0.5176	0.6401	0.1918	0.1706	0.1689
0.221	0.2791	0.2056	0.2477	0.2431	0.2072	0.6982	0.993	0.17	0.1737
0.2379	0.3805	0.3662	0.193	0.2734	0.2388	0.2628	2.099	0.1645	0.1789
0.262	0.2441	0.2253	0.1974	0.2306	0.2998	0.3932	0.6302	0.218	0.1763
0.2355	0.2828	0.2404	0.2068	0.2835	1.929	0.2904	1.228	0.1949	0.1899
0.2238	0.3773	0.227	0.2091	0.2381	0.1974	0.3387	0.2301	0.2376	0.1676
0.1934	0.2949	0.2412	0.2109	0.2483	0.9575	0.1894	0.2339	0.1998	0.1815
0.2353	0.3794	0.2795	0.2041	0.2679	2.112	0.2606	1.818	0.2337	0.1807
0.2452	0.3711	0.1921	0.1847	0.2147	0.2496	0.2853	0.9613	0.1938	0.1654
0.229	0.3136	0.2237	0.2012	0.244	2.161	0.4438	0.5745	0.1951	0.1776
0.2372	0.2483	0.2315	0.1992	0.2265	0.7732	0.5216	0.3075	0.2084	0.1801
0.1983	0.2379	0.2217	0.2044	0.2782	0.8461	0.4542	0.7171	0.1997	0.1635
0.2185	0.2526	0.2186	0.1927	0.2507	0.22	0.3329	0.6795	0.2016	0.1814
0.1824	0.2618	0.2187	0.2291	0.2155	0.2634	0.2963	0.1981	0.1957	0.18
0.2293	0.2504	0.2061	0.1865	0.2162	0.2226	0.7952	0.5226	0.2056	0.1714
0.2047	0.2215	0.2104	0.2041	0.2588	0.221	0.4786	0.783	0.2014	0.1785
0.2598	0.2346	0.2072	0.2146	0.2465	0.42	0.5134	0.3718	0.2012	0.1732
0.2336	0.2441	0.209	0.2166	0.2395	0.2074	0.3272	2.069	0.1825	0.1634
0.2066	0.3972	0.221	0.2274	0.2231	2.161	0.2648	0.2863	0.1984	0.1703
0.2199	0.3241	0.2039	0.2559	0.2098	0.3145	0.513	0.1866	0.1841	0.1901
0.2273	0.2111	0.189	0.2012	0.2186	0.3417	0.4638	0.2673	0.1954	0.1806
0.2166	0.2369	0.2155	0.1999	0.213	2.525	0.4168	0.4432	0.197	0.1921
0.2007	0.369	0.316	0.2459	0.253	1.12	0.4859	0.4687	0.2108	0.1674
0.2482	0.2044	0.2499	0.2583	0.1965	0.2186	0.2704	0.3908	0.1953	0.1942
0.2195	0.3035	0.2769	0.2824	0.1863	0.2475	0.3317	0.5217	0.2111	0.1727
0.1998	0.2026	0.2125	0.258	0.2345	0.3341	0.2177	0.3651	0.1927	0.1925
0.2252	0.3419	0.2713	0.4107	0.2277	0.1867	0.331	0.8474	0.1922	0.1894
0.2265	0.2125	0.2311	0.2162	0.2014	0.5196	0.4469	0.1886	0.2044	0.1666
0.2009	0.2957	0.2272	0.2116	0.2435	0.4541	0.8413	0.3272	0.2017	0.1635
0.233	0.2633	0.2964	0.2272	0.2066	2.75	0.4096	1.569	0.1848	0.1738
0.261	0.344	0.2418	0.2192	0.2204	2.432	0.5427	0.8065	0.1903	0.176
0.2301	0.2201	0.2397	0.3636	0.2141	1.685	0.4494	0.4218	0.1849	0.1904
0.2124	0.2233	0.2385	0.2411	0.2247	0.6433	0.2876	0.3307	0.199	0.1789
0.2108	0.265	0.2704	0.2044	0.217	1.771	0.3582	0.5268	0.1956	0.1724
0.2143	0.2287	0.2287	0.216	0.201	0.2238	0.4066	0.8073	0.2071	0.1639
0.2107	0.2722	0.271	0.2231	0.1992	2.31	0.2863	1.722	0.2031	0.1798
0.1916	0.2823	0.21	0.2137	0.2308	0.2627	0.6818	0.758	0.1855	0.1909
0.1932	0.2073	0.1941	0.2128	0.2525	0.1829	0.5877	1.064	0.22	0.1681
0.2403	0.3174	0.2679	0.2224	0.2273	0.9004	0.4416	1.442	0.198	0.1711
0.2315	0.3326	0.2277	0.1982	0.2631	3.496	0.2037	0.4592	0.2403	0.1649
0.2338	0.2449	0.2327	0.2237	0.2151	0.4033	0.2208	2.122	0.2067	0.167
0.2011	0.286	0.2814	0.2357	0.3301	0.2226	0.3838	2.036	0.2039	0.1909
0.2594	0.2556	0.1791	0.2054	0.2718	1.326	0.4954	0.8693	0.2067	0.1837
0.2254	0.198	0.2293	0.1848	0.2335	0.2759	0.3508	2.335	0.2052	0.1689
0.2231	0.2525	0.2768	0.2284	0.328	0.2251	0.6428	1.975	0.1895	0.1748
0.1897	0.2087	0.2016	0.2045	0.3244	0.2651	0.4347	0.2196	0.2037	0.1783
0.229	0.1855	0.2081	0.213	0.2193	0.2068	0.3141	0.2068	0.222	0.1892
0.2006	0.3479	0.2012	0.1861	0.4661	0.3923	0.3304	0.4214	0.1925	0.1687
0.227	0.2373	0.2822	0.2013	0.3054	1.385	0.4237	3.741	0.1944	0.1676
0.2312	0.3033	0.2021	0.218	0.2659	1.419	0.4124	0.2245	0.1944	0.1709
0.2346	0.2444	0.3111	0.1943	0.4263	3.178	0.4464	0.3976	0.1976	0.169
0.2002	0.3145	0.2435	0.2416	0.2289	2.867	0.2017	0.3295	0.2009	0.1786
0.2246	0.2263	0.2386	0.2032	0.2193	3.683	0.7542	2.612	0.1907	0.1767
0.2277	0.3035	0.2376	0.2178	0.209	0.4823	0.4245	0.4548	0.185	0.1915
0.2367	0.2339	0.2048	0.203	0.2214	1.82	0.4025	1.172	0.1766	0.1696
0.2295	0.2261	0.2256	0.1918	0.2571	0.4805	0.4491	0.6768	0.1839	0.1799
0.2242	0.2148	0.2213	0.2329	0.2257	0.3751	0.3173	1.831	0.1865	0.1862
0.2124	0.2124	0.1873	0.2236	0.2179	2.357	0.3804	0.2269	0.2041	0.1799
0.2124	0.3113	0.2026	0.2834	0.2562	1.56	0.195	3.148	0.1957	0.174
0.2148	0.1998	0.2609	0.2245	0.2437	2.731	0.2881	0.1939	0.2146	0.1628
0.2301	0.3185	0.2113	0.2231	0.2698	1.973	0.3058	0.3613	0.2177	0.171
0.222	0.2168	0.2009	0.2048	0.2196	0.2248	0.4397	0.8368	0.1941	0.1775
0.2121	0.2797	0.2181	0.2457	0.2139	1.117	0.6531	0.8079	0.2163	0.1658
0.1971	0.3198	0.2908	0.2335	0.269	1.713	0.5224	0.4957	0.2115	0.2058
0.2072	0.203	0.2647	0.2074	0.2187	0.2351	0.4714	1.031	0.1925	0.2114
0.1996	0.1863	0.2096	0.2108	0.2182	0.3373	0.6564	1.055	0.2422	0.2005
0.2131	0.3605	0.1941	0.2048	0.2074	0.2102	0.4952	0.4321	0.2537	0.2048
0.2138	0.2331	0.3364	0.2001	0.252	1.254	0.338	0.3248	0.2309	0.2061
0.1998	0.2444	0.2952	0.2215	0.3029	0.2323	0.4794	1.843	0.2274	0.1981
0.2231	0.3519	0.2176	0.2123	0.2613	0.7043	0.2342	1.307	0.2025	0.2029
0.2546	0.2677	0.1924	0.1909	0.2585	0.4079	0.1778	0.6199	0.1947	0.1923
0.2995	0.3426	0.1868	0.1989	0.2154	1.017	0.4443	0.8936	0.2032	0.1863
0.1999	0.2339	0.2087	0.1851	0.2657	0.2367	0.2874	1.493	0.2043	0.2017
0.2353	0.2498	0.1996	0.2124	0.2299	0.5101	0.2582	1.737	0.2021	0.1901
0.2232	0.2288	0.2661	0.2411	0.2072	0.4492	0.345	0.3286	0.195	0.2019
0.2344	0.2761	0.3698	0.2428	0.228	1.137	0.3739	2.601	0.2028	0.2076
0.2305	0.2159	0.203	0.194	0.2331	0.2222	0.353	0.9153	0.2034	0.2143
0.2282	0.2124	0.2032	0.2179	0.2544	0.2101	0.3915	0.2276	0.2131	0.2057
0.2094	0.287	0.188	0.2125	0.3762	1.795	0.6156	1.065	0.1898	0.2033
0.2319	0.2133	0.2067	0.2298	0.2636	2.229	0.7221	0.2194	0.1906	0.2075
0.2076	0.2592	0.4296	0.2478	0.3425	0.2421	0.3668	0.2109	0.2026	0.1846
0.2243	0.3143	0.2646	0.2634	0.2911	0.2627	0.4308	0.2547	0.2607	0.1984
0.2457	0.269	0.2596	0.219	0.3504	0.1941	0.2358	0.2848	0.2039	0.1926
0.2174	0.2822	0.3744	0.2029	0.2003	0.2065	0.3468	0.7213	0.2084	0.2066
0.234	0.3049	0.3065	0.2104	0.2427	0.7206	0.4165	0.199	0.2114	0.2089
0.2425	0.2245	0.2086	0.1867	0.2222	0.5139	0.707	0.3284	0.2522	0.2233
0.2214	0.2283	0.1869	0.1863	0.2592	0.5571	0.4085	1.561	0.2227	0.2012
0.2275	0.2791	0.2108	0.1831	0.255	1.122	0.3432	0.3157	0.2429	0.2001
0.2555	0.2793	0.1996	0.2319	0.3439	1.499	0.5629	1.048	0.2069	0.1977
0.2207	0.2386	0.2121	0.2183	0.2145	0.2181	0.3208	1.47	0.2098	0.2007
0.2296	0.2985	0.2536	0.245	0.2075	0.908	0.304	0.2222	0.1959	0.1974
0.2202	0.2358	0.1948	0.2032	0.2011	0.2002	0.2856	1.645	0.2123	0.2041
0.2645	0.258	0.2116	0.2476	0.2066	0.2248	0.3104	2.872	0.198	0.2006
0.2331	0.1933	0.2423	0.2136	0.2455	0.33	0.2366	0.6926	0.1922	0.1866
0.2162	0.2947	0.2002	0.1976	0.2306	1.809	0.3074	0.2174	0.265	0.2101
0.2242	0.2099	0.1954	0.1943	0.4534	4.373	0.3567	0.2284	0.193	0.2051
0.2171	0.2017	0.2376	0.1831	0.2285	0.8562	0.3365	0.7714	0.1873	0.2038
0.221	0.1835	0.2785	0.2036	0.3565	0.4398	0.3743	0.7243	0.2072	0.2147
0.2172	0.2931	0.2199	0.2209	0.2281	0.5172	0.6806	0.2729	0.2032	0.1956
0.2271	0.1968	0.1895	0.2249	0.2948	0.2662	0.6481	0.3309	0.182	0.2138
0.2344	0.2065	0.2491	0.3887	0.2684	3.289	0.2566	1.998	0.186	0.2112
0.2404	0.2045	0.3378	0.2167	0.2154	0.3233	0.4596	0.4521	0.2052	0.2018
0.2427	0.2199	0.1922	0.2152	0.5424	1.132	0.3178	0.256	0.2096	0.1915
0.2136	0.3192	0.2222	0.237	0.264	0.841	0.2641	2.813	0.1954	0.2044
0.2275	0.2052	0.2013	0.2111	0.2107	2.081	0.1694	0.9481	0.2008	0.2049
0.3409	0.303	0.3683	0.2056	0.2227	1.472	0.2607	0.2206	0.2149	0.2101
0.2645	0.2802	0.2004	0.2309	0.2644	1.434	0.4077	1.056	0.2052	0.2127
0.2044	0.2206	0.1957	0.2343	0.2739	0.9744	0.3531	0.2666	0.2008	0.1875
0.1905	0.287	0.3341	0.2494	0.2255	3.379	0.2841	1.965	0.2258	0.201
0.2281	0.225	0.2155	0.2022	0.2001	0.8683	0.4599	0.8218	0.2502	0.2183
0.2052	0.2088	0.2331	0.2383	0.1917	0.5626	0.3268	0.5342	0.1893	0.1964
0.2295	0.2151	0.3096	0.2362	0.3345	0.213	0.2782	0.2021	0.1996	0.2088
0.2048	0.2947	0.2151	0.2209	0.1953	0.397	0.4247	0.5006	0.1983	0.1883
0.2284	0.2397	0.2198	0.2226	0.2342	0.201	0.2772	0.573	0.2078	0.2127
0.2214	0.2504	0.2613	0.2258	0.2062	0.9879	0.4625	0.2256	0.2022	0.2054
0.2378	0.223	0.2052	0.1771	0.2299	0.9764	0.3707	0.2271	0.2265	0.1997
0.2051	0.2694	0.2198	0.2248	0.232	1.382	0.2787	0.7062	0.2421	0.2008
0.2225	0.3027	0.2132	0.2068	0.2291	3.301	0.304	1.5	0.2207	0.1917
0.2136	0.2136	0.2023	0.2054	0.2249	1.343	0.5664	2.336	0.237	0.2016
0.2091	0.2544	0.2214	0.2469	0.2481	5.325	0.8743	0.2189	0.2365	0.212
0.2138	0.2181	0.2058	0.2079	0.248	0.3112	0.781	0.2059	0.2383	0.2045
0.2101	0.2256	0.1972	0.2305	0.2398	0.7293	0.3349	0.2283	0.1988	0.201
0.2147	0.2159	0.2076	0.2092	0.2487	0.5665	0.4129	0.2246	0.1995	0.2152
0.2122	0.261	0.2093	0.2009	0.1922	0.2465	0.4589	0.2766	0.2099	0.215
0.2372	0.2145	0.2167	0.2292	0.2335	1.102	0.5686	0.3051	0.2475	0.196
0.2208	0.3282	0.1865	0.2625	0.2209	0.6057	0.5061	0.3329	0.2067	0.1914
0.2272	0.3691	0.2396	0.2129	0.2428	0.8673	0.2881	0.1861	0.1866	0.2078
0.2372	0.26	0.2035	0.274	0.2233	0.8212	0.4635	1.727	0.2011	0.2095
0.2303	0.3341	0.24	0.2568	0.2003	1.072	0.2798	0.212	0.1965	0.2091
0.2315	0.2232	0.2082	0.233	0.2062	0.5916	0.3978	0.303	0.2161	0.1897
0.2385	0.2815	0.2489	0.4618	0.1957	0.5462	0.3349	0.2506	0.2188	0.1951
0.2107	0.3063	0.2524	0.2417	0.2753	0.2154	0.4405	0.2089	0.2235	0.2011
0.2119	0.2147	0.2215	0.293	0.2247	1.625	0.2945	0.1999	0.2424	0.2035
0.2104	0.3111	0.243	0.1827	0.216	0.2061	0.3543	1.514	0.1947	0.2102
0.2144	0.2678	0.2015	0.2139	0.2683	0.8177	0.2717	0.6336	0.2108	0.1925
0.225	0.3157	0.2149	0.2763	0.201	0.3068	0.777	0.2143	0.1915	0.2052
0.2086	0.2661	0.193	0.2346	0.228	1.542	0.372	0.2041	0.1886	0.2111
0.1957	0.2517	0.2254	0.2066	0.2404	0.1935	0.6826	0.2513	0.2084	0.1978
0.2006	0.3516	0.2416	0.1876	0.2048	0.2746	0.4891	0.216	0.1868	0.2107
0.2411	0.3098	0.2353	0.1962	0.2524	1.653	0.2781	0.7962	0.1842	0.201
0.1845	0.2969	0.2743	0.2232	0.2435	1.728	0.2985	0.1986	0.2227	0.214
0.2204	0.2052	0.1991	0.2005	0.2108	0.7301	1.082	1.279	0.2317	0.195
0.2231	0.2634	0.2618	0.1918	0.2728	0.293	0.3175	2.43	0.2053	0.1945
0.2413	0.2976	0.2465	0.1945	0.2036	0.815	0.4066	1.159	0.2103	0.1939
0.2212	0.2675	0.2278	0.197	0.2025	1.5	0.8883	3.133	0.1978	0.2016
0.2491	0.2171	0.2782	0.2222	0.2185	1.602	0.5442	1.06	0.2077	0.2021
0.2378	0.333	0.2044	0.2365	0.2012	2.748	0.2658	0.3618	0.2582	0.1909
0.2288	0.3009	0.2506	0.2394	0.21	0.8901	0.3242	2.801	0.1996	0.2027
0.2367	0.2843	0.2182	0.2341	0.212	0.4032	0.4226	2.576	0.1955	0.1896
0.2193	0.2006	0.3786	0.2429	0.2374	0.2267	0.3422	0.2162	0.2331	0.2014
0.2268	0.2575	0.2194	0.3496	0.2119	0.3065	0.3838	0.4083	0.2465	0.1967
0.1992	0.269	0.2341	0.3195	0.2522	2.011	0.2019	1.322	0.2066	0.193
0.2437	0.2655	0.3003	0.2408	0.4298	1.661	0.2418	3.141	0.2123	0.2
0.2128	0.2897	0.2073	0.2391	0.206	1.288	0.6419	0.3574	0.2036	0.2362
0.2145	0.307	0.2944	0.201	0.3311	0.8618	0.4259	0.2079	0.226	0.2121
0.1904	0.2766	0.3112	0.2222	0.22	0.3317	0.3641	1.909	0.2034	0.214
0.2008	0.2826	0.249	0.2124	0.2429	0.2153	0.6134	0.6104	0.2505	0.1986
0.2229	0.2619	0.231	0.2008	0.3596	0.4909	0.3519	1.383	0.2296	0.1907
0.22	0.3229	0.1961	0.1928	0.209	0.9182	0.586	1.225	0.2022	0.2116
0.2465	0.2653	0.2934	0.2022	0.2157	1.148	0.4685	0.337	0.1915	0.2079
0.2202	0.2894	0.2954	0.1989	0.2072	1.758	0.3932	1.348	0.2058	0.203
0.2262	0.3849	0.2383	0.2051	0.2358	1.457	1.104	0.3539	0.2293	0.1998
0.2373	0.212	0.2073	0.1859	0.1999	2.062	0.3812	0.2056	0.2547	0.2077
0.2277	0.2397	0.2229	0.1953	0.2051	1.127	0.4319	0.2375	0.221	0.2077
0.2043	0.2605	0.2186	0.2118	0.2166	1.954	0.3986	0.2158	0.2208	0.2083
0.1984	0.2655	0.2107	0.1918	0.2419	3.783	0.2762	0.259	0.2058	0.2085
0.1997	0.2167	0.201	0.2343	0.1891	0.3537	0.3439	1.689	0.1975	0.1885
0.2195	0.289	0.2062	0.1978	0.2713	1.678	0.3416	0.9029	0.1966	0.2104
0.2373	0.2904	0.2316	0.2582	0.2102	1.506	0.9939	1.174	0.2184	0.2139
0.2197	0.25	0.297	0.2362	0.2528	3.521	0.5878	0.8566	0.1839	0.1916
0.2311	0.2953	0.2201	0.1807	0.2133	0.2603	0.3028	0.3314	0.1822	0.1972
0.2034	0.2273	0.2956	0.2093	0.2078	0.3063	0.831	0.2169	0.237	0.2033
0.2076	0.2082	0.3137	0.1928	0.2143	0.1992	0.6411	0.288	0.2008	0.196
0.2151	0.2543	0.2084	0.2265	0.2082	0.212	0.6165	0.1966	0.1982	0.1988
0.2381	0.2792	0.2895	0.2021	0.2489	4.558	0.4301	0.3404	0.2344	0.1985
0.2067	0.238	0.2291	0.2129	0.2088	0.7618	0.5029	0.8404	0.2337	0.206
0.1982	0.2349	0.2464	0.212	0.2117	3.516	0.5345	0.5142	0.1827	0.2125
0.1971	0.266	0.1986	0.2021	0.2496	0.3121	0.7071	0.2643	0.2037	0.2172
0.2249	0.261	0.1915	0.2428	0.2141	0.5878	0.5458	0.2001	0.2058	0.1904
0.2297	0.3627	0.3265	0.2645	0.2175	0.2237	0.7477	2.448	0.2251	0.1978
0.2093	0.2466	0.2307	0.2045	0.2166	2.25	0.3189	0.2004	0.1929	0.208
0.2326	0.3309	0.3761	0.1954	0.2169	3.052	0.4826	1.413	0.196	0.1912
0.2203	0.2852	0.2421	0.1814	0.2394	2.048	0.6369	0.2008	0.2016	0.1999
0.2144	0.2756	0.2736	0.2221	0.2725	0.2879	0.4992	0.4256	0.2165	0.204
0.2173	0.3109	0.1888	0.22	0.2319	0.5217	0.3723	0.4554	0.207	0.2027
0.2046	0.3444	0.2719	0.1978	0.3384	2.963	0.2594	1.977	0.2385	0.2066
0.2337	0.2375	0.2013	0.185	0.2126	0.7325	0.2407	1.044	0.2059	0.2135
0.2436	0.2842	0.2073	0.2031	0.3411	0.2126	0.2823	0.7971	0.2283	0.1901
0.2147	0.3362	0.2342	0.2717	0.2583	0.2091	0.2718	0.4188	0.2188	0.207
0.2336	0.1929	0.2589	0.1844	0.2168	0.7125	0.3319	1.911	0.2077	0.1953
0.2054	0.2873	0.1846	0.205	0.2314	1.438	0.2632	1.871	0.2217	0.2088
0.2104	0.2167	0.2026	0.1987	0.1884	2.154	0.3021	1.941	0.2165	0.1922
0.209	0.2067	0.2717	0.188	0.2158	0.4535	0.3617	0.1981	0.2258	0.2016
0.228	0.1971	0.2104	0.2084	0.2712	1.045	0.4461	0.3257	0.2053	0.1988
0.2283	0.236	0.2783	0.2045	0.231	0.2676	0.7255	0.9852	0.1846	0.2011
0.1906	0.2423	0.2107	0.201	0.2345	0.2344	0.3372	0.2843	0.1957	0.1882
0.2481	0.2653	0.3314	0.2341	0.231	0.2245	0.2547	0.5448	0.1908	0.2111
0.203	0.2115	0.209	0.2243	0.2094	1.013	0.4351	0.9602	0.2155	0.2156
0.2044	0.2548	0.309	0.2142	0.2593	0.2305	0.3487	0.3516	0.2019	0.1964
0.1992	0.3061	0.2109	0.193	0.2253	2.398	0.3679	1.398	0.2241	0.2035
0.285	0.3011	0.2086	0.2459	0.2357	0.3978	0.3927	1.969	0.1955	0.2042
0.2124	0.2293	0.3105	0.2605	0.2405	0.2777	0.3051	0.9291	0.2228	0.2057
0.2188	0.1932	0.2127	0.2039	0.2139	0.5932	0.4053	0.6042	0.2019	0.2001
0.2365	0.2177	0.2191	0.4897	0.3436	1.166	0.4145	1.649	0.1889	0.2095
0.2339	0.3195	0.1895	0.2	0.2595	0.2781	0.5739	0.1883	0.1941	0.1951
0.2202	0.3591	0.1922	0.1957	0.3004	0.4853	0.2613	0.3316	0.2027	0.2025
0.2333	0.3585	0.2577	0.3485	0.2633	0.2083	0.2893	0.7665	0.2543	0.2033
0.2438	0.2509	0.3033	0.2345	0.2866	0.8927	0.3425	0.3471	0.2064	0.1901
0.2429	0.3349	0.2214	0.221	0.3273	0.5282	0.2797	0.5282	0.2019	0.2028
0.2234	0.2143	0.2006	0.2024	0.3273	0.3542	0.283	0.2543	0.2321	0.1861
0.2149	0.2651	0.2039	0.2256	0.2569	0.9037	0.5069	1.812	0.2079	0.2063
0.2205	0.2375	0.2274	0.2019	0.2812	0.4109	0.2991	1.931	0.2449	0.2211
0.2104	0.2401	0.216	0.1972	0.2543	0.4006	0.327	0.2165	0.2025	0.1926
0.2291	0.216	0.2105	0.2421	0.2818	0.352	0.6604	0.2304	0.1993	0.2098
0.2227	0.2614	0.2306	0.214	0.283	0.3408	0.3295	0.226	0.1843	0.1993
0.2027	0.2152	0.2239	0.1918	0.2099	0.5113	0.3663	1.487	0.2002	0.1991
0.2099	0.2097	0.2531	0.2185	0.2607	0.3329	0.276	0.6583	0.1835	0.2094
0.2242	0.2499	0.2375	0.2238	0.2306	0.2034	0.3057	0.3032	0.2093	0.1896
0.203	0.3691	0.1977	0.2269	0.2032	0.8858	0.2315	0.6891	0.2737	0.2015
0.1948	0.2536	0.2084	0.2066	0.1977	1.056	0.3169	0.8416	0.2386	0.2065
0.2135	0.3037	0.2391	0.2161	0.2072	0.4696	0.2892	1.742	0.2034	0.1998
0.2343	0.2339	0.2252	0.2044	0.2075	0.6303	0.4473	1.925	0.2033	0.2029
0.2563	0.329	0.243	0.2103	0.2375	1.508	0.256	0.2906	0.2065	0.1925
0.2223	0.3006	0.2041	0.939	0.2113	2.202	0.3194	0.221	0.2353	0.1985
0.2026	0.2778	0.2533	0.2387	0.2632	0.3859	0.9471	0.3411	0.2173	0.2012
0.202	0.2464	0.1797	0.2081	0.1833	0.314	0.9978	0.238	0.1849	0.2005
0.2266	0.2382	0.2548	0.2345	0.2402	2.118	0.2256	0.2693	0.1819	0.1951
0.2367	0.3189	0.2114	0.2189	0.2207	2.898	0.2472	0.2963	0.2157	0.2047
0.2487	0.2051	0.3234	0.1988	0.2341	0.8467	0.3699	4.412	0.2683	0.2055
0.2235	0.2438	0.2789	0.2108	0.2193	4.766	0.2138	1.536	0.197	0.2245
0.1994	0.2225	0.2132	0.2235	0.2088	2.683	0.2436	3.648	0.1929	0.2145
0.2469	0.199	0.3746	0.3211	0.2431	4.352	0.2166	1.565	0.2132	0.2087
0.229	0.2145	0.2142	0.2051	0.2608	0.2522	0.2069	1.157	0.2159	0.1997
0.2116	0.3879	0.2164	0.2834	0.2566	0.2456	0.2012	4.654	0.2072	0.1945
0.2123	0.2553	0.251	0.2143	0.2665	0.2069	0.4111	1.052	0.2159	0.2074
0.2109	0.2801	0.2049	0.206	0.2289	0.3036	0.2041	0.3338	0.1931	0.218
0.2206	0.2394	0.2028	0.24	0.2206	0.2957	0.2024	0.2185	0.1867	0.2036
0.2457	0.3683	0.2038	0.2274	0.1983	0.3798	0.5776	0.1977	0.2015	0.2099
0.2084	0.3334	0.2094	0.2066	0.2043	0.2483	0.23	0.1942	0.2095	0.2159
0.2358	0.2403	0.1984	0.2219	0.26	0.226	0.1989	0.248	0.1939	0.2062
0.2523	0.2739	0.2076	0.2105	0.1986	0.9197	0.2406	0.4745	0.1909	0.1939
0.2648	0.2221	0.3068	0.2068	0.2291	0.3158	0.4755	1.376	0.2016	0.1976
0.2311	0.2207	0.2257	0.2087	0.2324	1.062	0.2776	0.8036	0.2461	0.2088
0.23	0.1919	0.1957	0.191	0.2132	0.2129	0.2817	1.453	0.2223	0.1963
0.2503	0.3628	0.2013	0.222	0.2195	0.5865	0.2758	0.2635	0.1905	0.191
0.2213	0.2981	0.2068	0.2803	0.2171	0.401	0.2898	0.4498	0.2236	0.2011
0.2515	0.2473	0.3386	0.19	0.2093	1.068	0.219	0.2165	0.2114	0.1977
0.1979	0.2046	0.4196	0.242	0.2478	1.077	0.2858	0.214	0.1958	0.1959
0.1998	0.2318	0.1932	0.1996	0.2117	0.6122	0.1918	2.927	0.1993	0.2138
0.2445	0.2719	0.2427	0.188	0.2163	1.475	0.217	0.3376	0.2111	0.2052
0.229	0.2343	0.237	0.2093	0.2122	0.5811	0.2094	0.4257	0.2276	0.2095
0.2371	0.2877	0.2908	0.2215	0.2002	0.3974	0.2244	0.4936	0.2071	0.204
0.2059	0.2694	0.2247	0.2056	0.2358	0.2808	0.2196	0.8276	0.181	0.1888
0.2136	0.2327	0.2033	0.2558	0.2555	0.7606	0.1847	0.1943	0.1945	0.2002
0.2343	0.2871	0.2152	0.2	0.2003	0.7235	0.2163	0.8439	0.2027	0.1919
0.2346	0.3433	0.436	0.2418	0.1995	1.025	0.2126	0.2089	0.2	0.2027
0.2104	0.3542	0.4075	0.2283	0.2065	0.2379	0.1886	0.8076	0.1974	0.1907
0.2294	0.2404	0.6132	0.2126	0.2478	0.6607	0.2066	0.3592	0.2361	0.195
0.215	0.3692	0.2468	0.1931	0.2168	1.74	0.4609	0.6415	0.1959	0.2117
0.1952	0.3103	0.197	0.2907	0.1939	1.588	0.3174	0.2203	0.1891	0.1954
0.2073	0.2307	0.2219	0.198	0.2096	0.3501	0.303	1.14	0.2004	0.2097
0.2282	0.3828	0.2003	0.2227	0.1942	1.215	0.2317	1.011	0.2091	0.2183
0.2078	0.1932	0.2274	0.2041	0.2109	0.3603	0.1939	0.3595	0.1872	0.2051
0.2023	0.3598	0.2231	0.2266	0.2181	0.1985	0.346	0.2162	0.2045	0.1937
0.237	0.1943	0.1894	0.2115	0.211	0.7112	0.2633	0.2494	0.2068	0.1942
0.2202	0.2029	0.2061	0.1828	0.2114	2.411	0.2703	0.9212	0.1959	0.1999
0.2365	0.3049	0.3448	0.3494	0.3764	0.4513	0.3141	0.2591	0.2017	0.1897
0.2212	0.1885	0.202	0.2047	0.2022	0.4483	0.2319	0.6387	0.1842	0.1973
0.2036	0.3106	0.2122	0.1986	0.2183	2.533	0.2592	0.3426	0.1977	0.2141
0.2341	0.1887	0.226	0.2566	0.2264	2.193	0.237	1.272	0.2029	0.2201
0.2293	0.207	0.2122	0.2157	0.2544	1.102	0.3436	0.215	0.1845	0.2013
0.2362	0.3443	0.239	0.2026	0.2373	0.2465	0.2186	0.9611	0.1992	0.2092
0.2299	0.2733	0.2264	0.2022	0.2133	0.5177	0.6382	0.3848	0.2048	0.1905
0.2115	0.2728	0.2077	0.2134	0.2336	0.4339	0.5047	0.4147	0.1828	0.1901
0.2288	0.3339	0.2274	0.1927	0.2319	1.572	0.2158	0.2147	0.2096	0.1992
0.2391	0.2743	0.2402	0.206	0.2407	4.407	0.3022	0.2255	0.1979	0.2023
0.2334	0.3402	0.2931	0.1969	0.2361	2.407	0.4054	2.41	0.1997	0.2103
0.1844	0.2414	0.4383	0.2	0.2065	0.5014	0.2222	1.314	0.2136	0.2123
0.2138	0.2564	0.2142	0.2303	0.1954	1.31	0.2609	0.4186	0.1996	0.2142
0.2139	0.2934	0.2046	0.2363	0.2239	1.38	0.2491	0.2011	0.1945	0.2068
0.2453	0.3082	0.2077	0.2883	0.2023	0.2426	0.2905	0.2533	0.2611	0.2098
0.2286	0.2235	0.2128	0.2685	0.1964	1.438	0.3748	0.2671	0.1948	0.1903
0.1941	0.2541	0.1969	0.234	0.2202	1.423	0.1962	0.2233	0.1931	0.2019
0.1792	0.227	0.2296	0.1972	0.2014	0.7838	0.271	0.3172	0.2083	0.1883
0.2105	0.301	0.2633	0.2263	0.2727	0.2667	0.1887	2.289	0.1853	0.202
0.1895	0.2681	0.3728	0.3395	0.2174	1.448	0.2776	0.2304	0.1933	0.1924
0.204	0.2031	0.1978	0.2214	0.2077	0.2287	0.3027	0.1886	0.2278	0.1862
0.2373	0.2252	0.2756	0.3277	0.2906	2.516	0.5595	1.544	0.2248	0.2012
0.2306	0.309	0.25	0.2642	0.2212	0.8747	0.5159	0.2662	0.2316	0.2125
0.2246	0.2045	0.258	0.2166	0.2131	0.9399	0.542	0.4473	0.1891	0.1959
0.2656	0.3172	0.2163	0.234	0.3074	0.9247	0.2466	1.09	0.2091	0.1908
0.2108	0.2241	0.2716	0.4356	0.2222	2.188	0.2514	1.107	0.2243	0.2089
0.2116	0.3547	0.1942	0.2067	0.2152	2.176	0.2299	0.3019	0.2098	0.1985
0.218	0.2305	0.2095	0.233	0.2756	0.8473	0.3171	0.2972	0.2004	0.2025
0.2052	0.2511	0.2133	0.2156	0.2019	0.4166	0.3472	0.3608	0.2073	0.2103
0.2479	0.2873	0.2007	0.2443	0.2343	0.5468	0.2507	0.2575	0.2282	0.2045
0.2084	0.2302	0.2137	0.2341	0.2073	0.5924	0.2026	0.4078	0.2078	0.2015
0.2529	0.2	0.2005	0.1889	0.194	1.054	0.1854	0.3449	0.2587	0.1991
0.2159	0.3301	0.1964	0.2069	0.1977	1.331	0.2251	0.2906	0.2579	0.2065
0.2472	0.2129	0.366	0.2157	0.2193	0.3543	0.3538	1.662	0.2054	0.1936
0.2142	0.2536	0.2966	0.2086	0.1889	1.364	0.2312	0.1982	0.1856	0.1992
0.2286	0.335	0.2784	0.2925	0.195	0.3741	0.2122	0.3734	0.1852	0.1919
0.2171	0.2866	0.2215	0.1931	0.2729	0.4905	0.2036	0.3275	0.2211	0.1976
0.2006	0.2416	0.2182	0.2457	0.2311	2.229	0.2154	0.2077	0.2016	0.1855
0.2213	0.258	0.3457	0.1868	0.2197	0.5391	0.3406	0.2017	0.2245	0.2021
0.2332	0.1937	0.3668	0.21	0.2947	1.997	0.2417	0.4367	0.1811	0.2061
0.2539	0.2741	0.2374	0.1962	0.2376	2.125	0.2188	1.293	0.2016	0.2094
0.2417	0.2145	0.3633	0.2274	0.3444	1.762	0.4459	1.93	0.2386	0.2171
0.2464	0.2806	0.1959	0.2323	0.2201	1.56	0.2208	1.908	0.203	0.1981
0.2609	0.2623	0.3073	0.22	0.2061	0.5018	0.275	1.191	0.2215	0.2135
0.2338	0.2643	0.2021	0.2085	0.2499	2.55	0.1972	1.057	0.187	0.2105
0.2333	0.2195	0.2092	0.2386	0.2017	0.3991	0.2189	0.3897	0.2319	0.2009
0.2485	0.331	0.2073	0.2554	0.2913	0.4209	0.2071	1.568	0.2088	0.2017
0.2272	0.2569	0.244	0.2493	0.2686	0.5808	0.2389	0.2526	0.188	0.1941
0.2696	0.2864	0.2798	0.2075	0.2089	0.2051	0.2645	2.577	0.2309	0.209
0.2279	0.21	0.1958	0.2052	0.2322	0.9937	0.2223	0.3736	0.1998	0.2101
0.2107	0.2059	0.2649	0.2042	0.3504	0.3891	0.2792	0.8638	0.215	0.2107
0.2302	0.3397	0.1979	0.3208	0.1943	1.066	0.2438	2.471	0.1907	0.1998
0.217	0.3464	0.2048	0.204	0.2239	0.8305	0.2224	0.2512	0.2436	0.2075
0.2083	0.3096	0.1973	0.1849	0.2332	0.9236	0.2237	0.6842	0.1881	0.2239
0.2007	0.2151	0.2064	0.2188	0.2134	0.566	0.3282	0.2467	0.2193	0.2108
0.1986	0.3083	0.1925	0.1877	0.2207	0.2468	0.2578	1.308	0.2477	0.2011
0.2204	0.2556	0.2136	0.211	0.2963	0.5582	0.2507	0.5372	0.1918	0.1904
0.2188	0.2968	0.2308	0.2178	0.2265	1.082	0.4283	0.4539	0.2021	0.2052
0.2327	0.3179	0.2695	0.1992	0.1977	2.203	0.2334	0.2342	0.2183	0.1904
0.2225	0.2576	0.2105	0.2245	0.2305	0.2692	0.2329	0.2235	0.1885	0.2067
0.2057	0.2211	0.2519	0.2873	0.2105	1.391	0.32	0.45	0.2007	0.211
0.2185	0.1834	0.2533	0.2287	0.2749	0.6589	0.2104	0.7162	0.1882	0.1968
0.2369	0.3514	0.3057	0.2312	0.2307	2.5	0.6927	0.2283	0.1915	0.2054
0.1941	0.2988	0.2596	0.1997	0.2284	1.23	0.2356	0.3475	0.1962	0.2203
0.203	0.2213	0.213	0.2038	0.337	0.5159	0.2086	2.765	0.1985	0.2178
0.2239	0.2079	0.2375	0.2156	0.3362	0.5802	0.2108	4.798	0.2293	0.2086
0.2066	0.3127	0.3406	0.2429	0.2934	0.6455	0.3755	0.4996	0.2218	0.2047
0.1747	0.2731	0.2853	0.244	0.3108	0.341	0.2553	0.3173	0.2145	0.2025
0.2163	0.2291	0.2824	0.2328	0.2404	1.477	0.2546	0.9863	0.2098	0.1883
0.2377	0.2173	0.2566	0.2086	0.2057	0.2402	0.2113	0.2919	0.2024	0.1979
0.2342	0.2496	0.1988	0.2188	0.2533	2.125	0.2222	0.3926	0.2344	0.191
0.2067	0.308	0.1963	0.2123	0.2392	0.2883	0.447	0.2789	0.2109	0.1999
0.212	0.377	0.2201	0.2337	0.22	2.391	0.2593	0.2579	0.1855	0.2199
0.2135	0.2399	0.2396	0.228	0.224	0.248	0.4968	2.299	0.2068	0.2006
0.191	0.208	0.2271	0.2055	0.2172	0.252	0.2323	3.407	0.2199	0.2106
0.2083	0.2613	0.1891	0.2383	0.2083	0.7481	0.2462	0.1923	0.2423	0.1932
0.2088	0.2904	0.2277	0.2285	0.3173	0.8235	0.6756	0.9599	0.2081	0.208
0.2064	0.2273	0.2755	0.2032	0.3228	1.035	0.3523	1.703	0.2097	0.1868
0.201	0.3058	0.2011	0.2144	0.2776	2.483	0.2284	1.125	0.1946	0.2012
0.1998	0.3109	0.3531	0.2038	0.2596	0.6275	0.2097	2.544	0.202	0.2018
0.1949	0.2494	0.2088	0.2398	0.2268	0.5476	0.2279	1.694	0.1993	0.1837
0.2056	0.28	0.2879	0.2476	0.2408	2.066	0.3789	0.5123	0.1925	0.2059
0.2009	0.2698	0.2902	0.2134	0.2083	0.2998	0.2432	0.3088	0.2368	0.2047
0.2269	0.3433	0.2903	0.2079	0.2877	0.5972	0.2598	0.3361	0.1907	0.211
0.1989	0.2252	0.2861	0.2045	0.2109	2.156	0.1966	0.2311	0.2026	0.2163
0.2219	0.2927	0.263	0.2008	0.2166	0.6064	0.2519	1.087	0.1895	0.2041
0.2285	0.2123	0.2247	0.2143	0.2415	2.231	0.3032	2.626	0.1965	0.1991
0.2303	0.226	0.249	0.2045	0.2053	0.8047	0.3166	0.2313	0.2006	0.2083
0.2233	0.2518	0.2543	0.2052	0.1824	1.22	0.2953	0.2976	0.1828	0.2025
0.2136	0.203	0.293	0.1987	0.2584	0.8407	0.2781	2.668	0.1988	0.1898
0.2585	0.3146	0.2493	0.2192	0.2394	1.808	0.2322	0.9797	0.2242	0.1994
0.2009	0.3043	0.199	0.2257	0.2063	0.2219	0.5694	0.9286	0.2088	0.2063
0.1992	0.2383	0.3084	0.1978	0.2015	0.2927	0.3969	0.5404	0.1995	0.2
0.2198	0.363	0.1985	0.1892	0.3746	1.628	0.2834	1.152	0.2419	0.2129
0.2222	0.2479	0.1815	0.1899	0.2772	0.4278	0.2139	2.32	0.2527	0.2106
0.2226	0.2472	0.1886	0.2016	0.3066	0.3706	0.6727	0.2013	0.2099	0.2099
0.2382	0.1948	0.2202	0.2258	0.197	0.7581	0.603	1.635	0.1952	0.2188
0.2339	0.3321	0.5019	0.2016	0.3093	0.5219	0.2572	0.2194	0.2106	0.2007
0.2358	0.2585	0.2092	0.2146	0.275	1.032	0.3677	1.962	0.2134	0.1955
0.2213	0.3258	0.2035	0.2386	0.2582	3.158	0.2021	0.2516	0.2034	0.2129
0.2309	0.2306	0.2416	0.2	0.3802	1.645	0.5605	1.72	0.2347	0.2135
0.236	0.3422	0.2192	0.2939	0.2233	0.2404	0.3117	0.3721	0.229	0.2098
0.2224	0.2035	0.2179	0.2248	0.2688	0.6972	0.2198	1.516	0.1823	0.2044
0.2253	0.2087	0.2808	0.2063	0.2453	0.9798	0.292	0.2413	0.2247	0.1912
0.2385	0.2048	0.2887	0.1945	0.2248	0.3092	0.2578	0.7254	0.1988	0.2062
0.182	0.2434	0.2066	0.2165	0.2546	0.2815	0.3364	1.294	0.2065	0.208
0.1912	0.2023	0.2388	0.3172	0.2262	0.2832	0.2042	0.4707	0.2439	0.2159
0.2036	0.3055	0.2875	0.2473	0.2225	0.2692	0.3775	0.5897	0.2103	0.2174
0.2146	0.2313	0.203	0.2081	0.2363	0.2704	0.3444	0.4902	0.2263	0.1981
0.2565	0.2192	0.2632	0.225	0.2962	0.297	0.2367	1.558	0.2081	0.1897
0.2339	0.3043	0.2488	0.2942	0.3668	0.7656	0.2291	1.527	0.2017	0.2057
0.1953	0.3005	0.208	0.2045	0.2273	1.796	0.2122	2.111	0.2032	0.2097
0.2103	0.2458	0.2683	0.2242	0.3186	0.9039	0.1992	0.9361	0.2027	0.1962
0.2591	0.3575	0.2184	0.2551	0.2588	3.417	0.1916	0.3819	0.2019	0.2009
0.2029	0.2848	0.2419	0.2131	0.1988	0.247	0.1784	0.2976	0.1943	0.2034
0.2263	0.2593	0.2327	0.2076	0.228	0.4341	0.1979	0.4686	0.2014	0.2061
0.2437	0.25	0.2176	0.2818	0.299	0.2256	0.1978	0.4564	0.1902	0.2063
0.2559	0.235	0.2782	0.3311	0.2579	0.8803	0.2128	0.219		0.2093
0.2088	0.2433	0.2957	0.1993	0.2607	0.5988	0.2038	0.2761		0.1996
0.2427	0.2136	0.2313	0.1914	0.2645	2.118	0.3819	0.6092		0.2082
0.2335	0.2025	0.2087	0.2156	0.2408	1.246	0.2381	0.3783		0.2073
0.2184	0.2273	0.2059	0.2343	0.2224	0.27	0.284	0.1797		0.1978
0.21	0.2929	0.2235	0.2279	0.1926	0.2732	0.3543	0.2128		0.2012
0.2221	0.2046	0.2133	0.2167	0.2725	1.538	0.3825	0.2396		0.2155
0.2225	0.2349	0.1978	0.1847	0.2063	1.323	0.4109	1.793		0.2181
0.2208	0.231	0.2213	0.2514	0.2181	0.4764	0.1971	0.2606		0.2085
0.2093	0.2597	0.219	0.2797	0.2658	0.6347	0.382	0.2139		0.219
0.207	0.2341	0.2055	0.232	0.3136	0.6095	0.1927	0.2001		0.218
0.2215	0.3178	0.2055	0.2717	0.2264	1.052	0.2538	3.237		0.1888
0.1749	0.2848	0.2723	0.1946	0.3175	1.204	0.2317	0.2256		0.1896
0.2438	0.1971	0.3307	0.2096	0.2307	0.67	0.2293	0.2569		0.2097
0.2254	0.2062	0.2879	0.2029	0.2354	0.3852	0.214	0.4127		0.2093
0.2122	0.2946	0.2126	0.2039	0.2054	1.421	0.4219	0.2975		0.1933
0.2082	0.332	0.2142	0.2434	0.2694	0.8348	0.2212	0.2259		0.2031
0.2007	0.224	0.2741	0.2103	0.1959	0.9595	0.2569	0.2657		0.2238
0.2127	0.2825	0.2196	0.2432	0.2836	1.08	0.3259	0.218		0.1916
0.226	0.2434	0.2	0.1897	0.2077	0.9753	0.2855	0.6966		0.1883
0.205	0.2269	0.2958	0.2013	0.2079	1.147	0.2944	0.3195		0.2061
0.2231	0.207	0.2181	0.2171	0.3311	0.4023	0.2003	2.531		0.2046
0.1816	0.3239	0.2139	0.2314	0.3563	0.1894	0.2177	0.2019		0.2078
0.2113	0.2515	0.1808	0.2042	0.2631	0.3505	0.5891	0.8595		0.2162
0.2338	0.247	0.2204	0.2376	0.2302	0.4177	0.2788	0.6799		0.2099
0.2148	0.2262	0.215	0.2824	0.3755	1.084	0.2231	1.514		0.2204
0.1912	0.4375	0.1905	0.2698	0.1997	1.437	0.3034	0.5593		0.1972
0.2053	0.2054	0.2275	0.2818	0.2074	1.26	0.8164	0.2346		0.2095
0.2317	0.2568	0.2017	0.276	0.2026	2.788	0.77	0.2223		0.2006
0.2374	0.399	0.2289	0.2175	0.2004	0.2484	0.5375	0.3331		0.2095
0.2214	0.2657	0.2279	0.2627	0.1946	1.316	0.2152	0.2829		0.2093
0.2229	0.2558	0.2255	0.2565	0.2069	2.198	0.2169	0.5524		0.2087
0.2167	0.368	0.1911	0.2471	0.2012	0.3461	0.5573	1.051		0.2007
0.2269	0.3062	0.2218	0.1995	0.2027	1.431	0.2025	0.3874		0.2054
0.2164	0.2279	0.21	0.2076	0.2089	0.7521	0.3286	0.407		0.2103
0.1939	0.3564	0.2219	0.1982	0.245	0.7139	0.2458	3.39		0.2015
0.2334	0.236	0.2457	0.2016	0.1909	0.5167	0.2383	0.2593		0.2027
0.2179	0.2758	0.2948	0.3204	0.24	0.2611	0.2299	0.2253		0.201
0.2009	0.1986	0.2166	0.1846	0.2195	1.14	0.2194	0.3156		0.2033
0.2374	0.2187	0.2801	0.2331	0.2325	2.197	0.2587	0.2745		0.2004
0.1942	0.2666	0.1897	0.1994	0.2448	0.9648	0.189	0.4542		0.2068
0.2233	0.2515	0.2042	0.2245	0.1964	0.281	0.2311	0.3057		0.1933
0.195	0.215	0.2096	0.2418	0.2189	0.6858	0.1881	1.959		0.1856
0.1887	0.2585	0.3152	0.2407	0.2081	1.756	0.2444	0.2279		0.2119
0.2114	0.3524	0.2546	0.2136	0.3434	0.7703	0.2054	0.2729		0.2013
0.2192	0.3115	0.2304	0.211	0.206	0.4535	0.2069	0.9717		0.1947
0.2098	0.2249	0.2731	0.2031	0.2187	3.753	0.2084	0.1815		0.2093
0.249	0.2492	0.2212	0.2517	0.2943	0.2792	0.2001	0.8542		0.2122
0.2059	0.2349	0.2269	0.2098	0.3297	2.707	0.3175	2.28		0.1926
0.2399	0.3732	0.2199	0.2614	0.3148	3.664	0.2076	0.2096		0.1944
0.24	0.2429	0.2466	0.2147	0.2163	0.6859	0.2103	0.5158		0.2059
0.231	0.3204	0.3365	0.2101	0.2194	0.3829	0.3288	0.2079		0.2028
0.2417	0.2018	0.1873	0.2179	0.2271	1.341	0.1987	0.2379		0.2009
0.2297	0.1889	0.2334	0.2054	0.2001	0.2439	0.2973	0.4978		0.1937
0.1987	0.2726	0.2927	0.1936	0.2138	0.5987	0.198	1.332		0.2112
0.1999	0.2342	0.2294	0.2313	0.2329	0.3311	0.2835	0.2177		0.2109
0.2204	0.2495	0.2123	0.3264	0.2235	0.675	0.214	0.3975		0.2127
0.2248	0.2268	0.2179	0.2293	0.22	0.3521	0.2523	0.2119		0.2
0.2248	0.2791	0.2036	0.2263	0.2103	0.3846	0.1948	1.73		0.2028
0.2134	0.2086	0.2143	0.2514	0.242	0.3403	0.2723	0.2706		0.2037
0.2275	0.2752	0.2417	0.2495	0.2705	0.3412	0.2818	0.1886		0.2045
0.1967	0.4029	0.1925	0.2236	0.2644	0.9291	0.3054	2.109		0.1942
0.2111	0.2667	0.1963	0.2056	0.2738	2.645	0.1956	0.8148		0.2072
0.2224	0.2381	0.2991	0.2037	0.2629	1.427	0.2249	1.556		0.2109
0.2555	0.2628	0.302	0.2261	0.2809	1.65	0.3059	1.361		0.1961
0.2535	0.3893	0.214	0.213	0.2111	1.894	0.2223	0.3513		0.2026
0.2253	0.217	0.2862	0.2368	0.2092	2.935	0.2144	0.2901		0.1972
0.1971	0.246	0.3748	0.2	0.3035	0.9501	0.3521	0.2196		0.2041
0.207	0.2007	0.1927	0.2314	0.2298	2.948	0.2236	0.4187		0.208
0.2081	0.2654	0.2178	0.2702	0.3601	1.264	0.3408	3.893		0.2059
0.2216	0.3127	0.2184	0.211	0.2558	0.4359	0.1968	0.1856		0.1889
0.1911	0.7352	0.2535	0.2452	0.2079	0.3026	0.2448	0.3302
0.2067	0.4897	0.2294	0.2056	0.236	0.266	0.3026	0.6216
0.2114	0.3717	0.3215	0.2066	0.2074	1.815	0.1987	0.1914
0.2223	0.3619	0.2363	0.2271	0.2168	0.3847	0.3119	0.8592
0.2405	0.5523	0.1887	0.2033	0.1891	1.271	0.1933	0.2615
0.2002	0.4126	0.2672	0.1946	0.2603	0.285	0.2221	0.8146
0.2167	0.6012	0.2191	0.1895	0.1995	4.264	0.2282	0.2239
0.213	0.2594	0.2579	0.272	0.2016	3.024	0.244	0.3652
0.209	0.5297	0.2689	0.1954	0.2543	0.8785	0.202	0.6581
0.1923	0.2828	0.2534	0.1845	0.1969	0.2241	0.2397	0.1811
0.1944	0.4542	0.2473	0.1977	0.2294	1.706	0.2797	0.8955
0.203	0.3801	0.2276	0.202	0.2147	0.5424	0.3149	0.7898
0.2283	0.3385	0.1943	0.2056	0.299	0.3226	0.192	0.6007
0.1915	0.3123	0.1873	0.2353	0.2767	2.443	0.3218	0.4767
0.195	0.3704	0.2277	0.2054	0.2366	0.3966	0.3678	0.3883
0.1797	0.2924	0.2377	0.2549	0.2214	1.039	0.3824	0.2239
0.1948	0.3035	0.213	0.1985	0.2393	0.7944	0.2005	0.6001
0.1964	0.3009	0.2272	0.2313	0.2959	0.5723	0.2412	1.227
0.2224	0.3406	0.2038	0.1999	0.2303	0.7758	0.2602	0.8923
0.2071	0.2561	0.2037	0.2062	0.2103	0.9754	0.2946	0.5807
0.1955	0.2637	0.1916	0.2127	0.194	1.115	0.2306	0.3739
0.1909	0.539	0.2113	0.2263	0.1846	1.305	0.1953	0.2772
0.2239	0.6172	0.2064	0.2056	0.2193	0.9706	0.2088	0.2329
0.2349	0.5245	0.1908	0.2017	0.2393	1.003	0.2794	0.9639
0.2156	0.3745	0.2122	0.1973	0.199	0.6101	0.3197	0.551
0.2156	0.4775	0.2713	0.1917	0.2105	1.022	0.2131	0.5784
0.1917	0.3903	0.2308	0.2035	0.2729	0.2599	0.2393	1.372
0.2091	0.527	0.2893	0.1996	0.2114	0.6625	0.2308	0.2446
0.218	0.4154	0.2062	0.1871	0.1963	0.2356	0.1998	0.3048
0.1941	0.21	0.2419	0.203	0.1992	0.471	0.319	0.3381
0.1711	0.4778	0.2018	0.2076	0.2035	0.8329	0.2074	0.9153
0.2006	0.4011	0.2655	0.1989	0.2117	1.023	0.2439	0.4494
0.2035	0.5889	0.2422	0.225	0.246	0.9407	0.2138	0.2776
0.2066	0.3347	0.2388	0.1856	0.1972	1.869	0.2885	0.8636
0.2447	0.2949	0.3067	0.2797	0.2371	0.7684	0.342	0.9064
0.1867	0.3207	0.2084	0.2055	0.1946	0.2285	0.3467	0.4993
0.2274	0.2943	0.2009	0.1858	0.2171	1.451	0.4275	0.2008
0.2039	0.5472	0.3732	0.2565	0.182	0.9234	0.2187	0.1907
0.1971	0.4003	0.2653	0.2334	0.1922	0.3935	0.3198	0.5769
0.2142	0.4443	0.2312	0.25	0.2032	0.4537	0.1899	0.2148
0.1904	0.4682	0.2924	0.2289	0.2032	1.255	0.2593	0.1766
0.213	0.466	0.3912	0.3429	0.2232	1.208	0.2478	0.2014
0.2192	0.6644	0.2401	0.2269	0.184	0.8207	0.2323	0.2068
0.2155	0.5169	0.3144	0.2426	0.1962	0.6173	0.19	0.2281
0.2076	0.4957	0.2001	0.2112	0.2172	0.7269	0.2244	0.5607
0.2063	0.7375	0.2594	0.1992	0.2137	0.3832	0.2831	0.2916
0.1879	0.4587	0.2	0.2103	0.1989	1.688	0.2427	0.3284
0.2249	0.274	0.2586	0.2571	0.2589	0.3286	0.2243	1.892
0.1972	0.428	0.2335	0.3457	0.2633	0.2497	0.4721	3.649
0.1811	0.3458	0.2211	0.2034	0.21	2.278	0.2113	0.4603
0.2314	0.4226	0.2245	0.2505	0.2909	2.227	0.2242	0.8577
0.2269	0.3856	0.2587	0.2189	0.2521	0.512	0.2429	0.9433
0.2229	0.5659	0.1966	0.2302	0.2806	0.2949	0.4515	0.3266
0.1959	0.6757	0.2193	0.2067	0.2202	0.6073	0.3687	0.8363
0.2129	0.4182	0.2144	0.2199	0.2827	0.5494	0.2214	0.4276
0.1995	0.5511	0.1808	0.2106	0.2476	0.7284	0.216	0.5242
0.2311	0.2907	0.198	0.2248	0.2835	1.047	0.2088	0.3913
0.2205	0.3678	0.2065	0.2156	0.3804	0.2232	0.2841	0.2066
0.2212	0.5056	0.1858	0.3043	0.2292	1.258	0.2292	0.3198
0.2285	0.424	0.2384	0.332	0.2807	0.6964	0.2207	0.2686
0.1935	0.3377	0.2507	0.1968	0.2133	1.286	0.2133	0.4422
0.2268	0.4237	0.2391	0.1887	0.1913	1.079	0.2225	0.4301
0.2053	0.5081	0.2043	0.3151	0.2291	1.607	0.2806	0.3501
0.2077	0.5352	0.2051	0.302	0.2846	1.209	0.2706	0.9632
0.1855	0.3472	0.2074	0.2376	0.2027	0.2701	0.2016	0.5039
0.216	0.3416	0.204	0.2319	0.2206	0.4055	0.1883	0.6774
0.1937	0.4902	0.2038	0.2064	0.2041	1.484	0.2657	0.2381
0.1857	0.3369	0.1891	0.4126	0.2336	1.636	0.2763	4.475
0.1877	0.3746	0.2136	0.1983	0.1934	0.6608	0.2065	0.5348
0.1861	0.3185	0.21	0.2617	0.1994	0.3444	0.2171	0.3778
0.1809	0.3746	0.374	0.2187	0.2179	0.2651	0.28	1.061
0.1842	0.4929	0.3221	0.2167	0.2457	0.8808	0.3253	0.3505
0.2108	0.4119	0.2251	0.2029	0.2239	0.2266	0.2102	0.2913
0.2357	0.394	0.2575	0.1937	0.2313	0.5656	0.6198	0.243
0.2263	0.3767	0.1958	0.1951	0.2396	0.5696	0.2318	1.028
0.2359	0.3648	0.2167	0.1982	0.226	0.5998	0.2557	0.2474
0.2351	0.3992	0.2638	0.2254	0.221	0.2057	0.2449	1.874
0.2434	0.4017	0.1935	0.2303	0.1967	1.931	0.2269	0.646
0.2019	0.4678	0.2519	0.2627	0.2725	0.3361	0.2822	0.7397
0.2168	0.3524	0.197	0.3108	0.207	2.308	0.2229	0.3644
0.2075	0.5341	0.2085	0.2601	0.2739	0.3877	0.2116	0.3808
0.217	0.4289	0.2043	0.2756	0.2097	0.4553	0.2632	0.8828
0.22	0.4097	0.202	0.2219	0.1903	3.092	0.3884	0.2492
0.2266	0.4217	0.1907	0.225	0.3377	0.8184	0.2688	0.3004
0.2053	0.4879	0.1957	0.1891	0.2802	0.926	0.2178	0.8851
0.2232	0.2333	0.2339	0.2113	0.263	1.554	0.2276	0.2917
0.2104	0.4777	0.2859	0.2096	0.2648	0.751	0.6117	0.6917
0.2017	0.3256	0.2369	0.2219	0.3116	1.944	0.2029	0.5412
0.1861	0.3191	0.3548	0.2086	0.2344	0.2254	0.3939	0.3686
0.2001	0.4194	0.5004	0.2359	0.239	0.3085	0.5095	0.1897
0.2127	0.7176	0.2119	0.2186	0.2378	0.8765	0.2376	0.5278
0.21	0.7075	0.4424	0.2256	0.2077	1.626	0.3755	0.637
0.2107	0.4801	0.4857	0.218	0.1869	0.696	0.2183	0.8569
0.22	0.3477	0.5338	0.2402	0.2314	0.9062	0.4075	0.2998
0.2393	0.2831	0.2639	0.244	0.2962	0.4922	0.3147	0.311
0.2245	0.5485	0.3342	0.1955	0.2362	2.899	0.3036	0.5877
0.2232	0.3009	0.1926	0.2218	0.1979	0.2407	0.2192	0.2986
0.2018	0.4065	0.2867	0.1982	0.305	1.285	0.3213	0.4437
0.2304	0.3845	0.2191	0.2093	0.2766	0.4014	0.1961	0.3888
0.2022	0.463	0.2371	0.21	0.2165	0.5109	0.2968	0.5749
0.2197	0.4693	0.305	0.2076	0.2322	0.2954	0.2142	0.2938
0.2112	0.404	0.3361	0.2852	0.2041	0.3707	0.2226	0.3515
0.2205	0.3981	0.3205	0.1941	0.1993	0.6623	0.2472	0.7183
0.2155	0.3208	0.2378	0.2585	0.2015	1.53	0.3276	0.4195
0.2283	0.3212	0.278	0.2519	0.2233	1.208	0.2375	0.3302
0.2173	0.3823	0.2427	0.2367	0.2145	1.676	0.2646	0.7834
0.2237	0.2909	0.2431	0.2154	0.1947	2.056	0.3737	0.5649
0.2483	0.2551	0.2387	0.2699	0.2218	1.966	0.2615	0.353
0.2607	0.2345	0.3355	0.2155	0.2614	0.4779	0.243	0.4284
0.2089	0.3068	0.1879	0.2073	0.1972	1.059	0.4769	0.4234
0.2099	0.3571	0.3148	0.2017	0.2115	1.225	1.003	0.7103
0.201	0.2903	0.2041	0.2127	0.2913	0.5332	1.04	0.3147
0.2091	0.2256	0.2461	0.2021	0.2125	1.625	0.3024	0.1966
0.2106	0.2237	0.2278	0.1827	0.2055	0.6264	0.2667	0.6167
0.229	0.2772	0.2084	0.1873	0.222	0.6997	0.2428	0.1819
0.1947	0.2539	0.2397	0.2009	0.2024	0.3049	0.3493	0.2864
0.2192	0.5115	0.4223	0.1942	0.2156	1.458	0.1898	0.7748
0.2185	0.2342	0.2573	0.202	0.2573	0.4038	0.4319	0.9693
0.2377	0.5203	0.2861	0.2146	0.1988	0.3693	0.2133	0.5367
0.1918	0.499	0.2781	0.1963	0.1959	1.38	0.2352	0.3423
0.2166	0.3661	0.3635	0.2554	0.2184	0.4365	0.2681	0.3192
0.2291	0.5641	0.2683	0.2193	0.1975	0.7252	0.7295	1.417
0.2552	0.5221	0.3234	0.2132	0.2146	2.453	0.2587	0.3072
0.2072	0.4295	0.2374	0.2054	0.2041	1.26	0.23	0.7435
0.2182	0.4707	0.2081	0.2384	0.2185	0.3778	0.3379	0.477
0.2178	0.4007	0.3099	0.2875	0.2336	0.3234	0.4717	2.596
0.216	0.3608	0.2602	0.3264	0.2204	2.456	0.2307	0.2126
0.2221	0.5133	0.2516	0.2374	0.1999	0.4958	0.3338	0.1972
0.1963	0.5033	0.2335	0.1922	0.2335	1.249	0.3634	0.7139
0.2246	0.3019	0.2169	0.3203	0.2235	0.5332	0.3571	0.4027
0.2406	0.6991	0.2469	0.1992	0.2219	0.2254	0.3428	0.2567
0.2106	0.5159	0.2582	0.2049	0.2617	0.447	0.2215	0.5431
0.203	0.4288	0.2109	0.1919	0.2246	0.2692	0.4198	0.3805
0.2277	0.3464	0.2461	0.215	0.2104	3.123	0.3355	0.5665
0.258	0.2207	0.2195	0.2052	0.2613	1.8	0.2106	1.015
0.2007	0.4765	0.2113	0.3793	0.2042	0.2065	0.9843	0.5322
0.2294	0.3533	0.3359	0.2072	0.2904	0.2185	0.3129	0.4079
0.202	0.2534	0.1673	0.1966	0.2945	0.7599	0.3471	0.544
0.1771	0.3343	0.2579	0.219	0.2021	4.405	0.3356	0.8553
0.1922	0.5155	0.1621	0.1958	0.3048	0.5354	0.2286	0.5171
0.2121	0.3731	0.283	0.2469	0.2538	3.954	0.2903	0.8272
0.2088	0.4659	0.2023	0.1848	0.2385	0.7576	0.2628	0.3115
0.2241	0.2828	0.3018	0.2568	0.2704	3.399	0.2297	0.2171
0.213	0.4529	0.2626	0.2092	0.2248	3.194	0.2514	0.5304
0.2095	0.3422	0.2457	0.2149	0.2178	3.147	0.2612	0.2938
0.209	0.4185	0.2153	0.2036	0.2066	2.308	0.4622	0.1846
0.1957	0.3426	0.2494	0.2054	0.1921	4.262	0.1931	0.2761
0.2365	0.5825	0.2137	0.2598	0.2345	3.238	0.2525	0.8039
0.2323	0.388	0.2293	0.2014	0.1966	0.9934	0.2163	0.6327
0.2295	0.4192	0.2589	0.2014	0.238	0.3949	0.3099	0.8183
0.2224	0.4811	0.2275	0.2019	0.3094	0.9092	0.2467	0.7319
0.2212	0.192	0.1988	0.2125	0.2103	0.449	0.2582	1.196
0.2267	0.54	0.187	0.1942	0.2169	0.9268	0.2071	0.4631
0.2344	0.3058	0.2958	0.263	0.228	0.2909	0.2714	0.269
0.2025	0.5339	0.2187	0.1903	0.2754	0.2445	0.2542	1.02
0.1901	0.5077	0.2488	0.2129	0.1905	0.2257	0.289	0.2277
0.2315	0.5807	0.293	0.2046	0.259	0.6522	0.3421	0.2639
0.2139	0.4725	0.2297	0.1965	0.2261	0.3777	0.3523	1.19
0.1932	0.5168	0.2056	0.1893	0.1874	0.239	0.2869	0.4141
0.2181	0.3495	0.2126	0.1947	0.1945	2.257	0.3269	0.366
0.2071	0.3295	0.2206	0.2254	0.3701	0.4488	0.3577	0.5826
0.2113	0.3837	0.2774	0.23	0.1756	0.2385	0.5606	0.5166
0.1948	0.3561	0.1962	0.2038	0.1934	0.397	0.1956	0.5876
0.2323	0.274	0.2069	0.2007	0.2242	2.372	0.1932	0.2732
0.2193	0.2888	0.2596	0.2181	0.2247	0.4675	0.2176	0.3906
0.2397	0.3831	0.255	0.1987	0.2152	0.2	0.2574	0.4239
0.2549	0.4511	0.3777	0.2278	0.2932	2.218	0.2524	0.2906
0.2139	0.3286	0.3132	0.2085	0.1958	0.8655	0.2237	1.452
0.2266	0.5498	0.3627	0.2065	0.233	0.7555	0.3115	0.2992
0.2219	0.4325	0.2144	0.2669	0.2439	0.3182	0.2437	0.6657
0.2438	0.2903	0.3824	0.2076	0.2662	0.2655	0.2137	0.1873
0.2307	0.2566	0.1933	0.2158	0.3924	0.2285	0.204	0.6299
0.2098	0.4754	0.4027	0.1897	0.197	1.379	0.1943	1.364
0.2237	0.3819	0.3763	0.1913	0.2185	0.5175	0.2265	1.516
0.2155	0.4652	0.1942	0.2071	0.262	0.2198	0.222	0.3456
0.2005	0.8107	0.2295	0.1957	0.3261	0.7102	0.2004	1.268
0.2395	0.4046	0.2139	0.2278	0.2012	0.1969	0.1948	0.2316
0.222	0.3669	0.3606	0.1862	0.2307	0.2408	0.2128	1.338
0.2437	0.4332	0.2297	0.2349	0.2179	2.022	0.2173	1.358
0.206	0.343	0.2076	0.2054	0.2072	0.7746	0.2134	0.4036
0.211	0.4171	0.2238	0.194	0.2413	0.5086	0.257	0.4136
0.1854	0.6574	0.22	0.2066	0.2099	3.347	0.2021	0.2086
0.1839	0.6767	0.2496	0.206	0.2125	0.2311	0.2134	0.2336
0.2279	0.4297	0.205	0.2144	0.2132	0.6678	0.2139	0.5262
0.1974	0.2681	0.2217	0.2124	0.1976	0.2463	0.2211	0.2061
0.2181	0.3507	0.2372	0.2622	0.2227	0.3566	0.2638	0.7995
0.2245	0.2358	0.2121	0.264	0.1919	1.12	0.1841	0.2613
0.1907	0.3036	0.2478	0.2463	0.2024	0.4157	0.4293	1.004
0.2144	0.2669	0.2589	0.2015	0.2057	0.4147	0.5606	0.7344
0.2114	0.3742	0.1809	0.2058	0.1983	0.6923	0.214	0.2163
0.2256	0.3342	0.293	0.1971	0.2055	0.664	0.2767	0.7416
0.237	0.3085	0.2273	0.1924	0.2272	0.3336	0.248	0.2091
0.2548	0.4045	0.2491	0.2118	0.2241	0.3797	0.5366	0.194
0.2095	0.3641	0.2005	0.2057	0.2458	0.3345	0.4137	0.1836
0.1964	0.6312	0.1981	0.2547	0.2063	0.26	0.2951	0.1813
0.2193	0.5602	0.189	0.2173	0.2323	0.2855	0.4799	0.1951
0.2231	0.4923	0.1882	0.2262	0.2408	0.3103	0.3731	0.1818
0.1959	0.2652	0.2123	0.2332	0.2059	0.2315	0.4731	0.1881
0.2208	0.3666	0.3023	0.2807	0.1987	0.2311	0.1948	0.1673
0.21	0.2841	0.2555	0.1838	0.2046	1.116	0.5217	0.2109
0.2153	0.5533	0.2388	0.203	0.2677	1.086	0.363	0.219
0.1981	0.4627	0.2789	0.2881	0.1965	0.2316	0.2838	0.27
0.2089	0.5701	0.4895	0.2053	0.2154	0.3713	0.4407	0.5237
0.213	0.3262	0.2238	0.1909	0.2206	0.2809	0.2212	0.7948
0.2034	0.352	0.2936	0.19	0.1982	0.617	0.2216	2.311
0.1941	0.4167	0.3203	0.2117	0.2201	0.3402	0.257	0.3224
0.1992	0.29	0.2357	0.2519	0.2284	0.2373	0.2036	0.2509
0.223	0.4236	0.33	0.2376	0.218	0.3242	0.2904	0.7803
0.259	0.7778	0.2025	0.2045	0.254	0.7178	0.207	0.594
0.2401	0.4532	0.312	0.2164	0.2488	0.1853	0.341	0.8813
0.2233	0.5708	0.2935	0.2795	0.3253	0.3491	0.1891	1.347
0.2238	0.2728	0.2772	0.3985	0.1825	0.8747	0.2889	0.8368
0.2354	0.4985	0.2452	0.2007	0.2026	0.9202	0.195	0.6464
0.1954	0.5708	0.2582	0.2008	0.2083	1.477	0.2591	0.675
0.2149	0.59	0.2568	0.1973	0.2156	0.9094	0.317	0.3147
0.1968	0.3444	0.2113	0.1941	0.2635	0.9801	0.2319	0.2996
0.1966	0.3047	0.2877	0.2141	0.2169	1.026	0.218	2.403
0.2353	0.285	0.2035	0.2218	0.2306	0.758	0.198	0.5673
0.2004	0.3814	0.2806	0.2168	0.2124	0.2258	0.2671	0.2219
0.1874	0.7399	0.3245	0.2172	0.4208	0.9805	0.229	0.827
0.2663	0.5281	0.3063	0.2108	0.2135	0.854	0.2346	0.3449
0.2328	0.4162	0.2955	0.218	0.2849	0.761	0.1953	1.015
0.2093	0.461	0.3348	0.1967	0.1988	0.2149	0.31	0.3038
0.2022	0.4634	0.3094	0.2484	0.3622	0.227	0.5189	0.387
0.2064	0.4026	0.2769	0.2172	0.5178	0.2537	0.2491	0.2914
0.1849	0.2414	0.29	0.2137	0.2474	0.2298	0.2325	0.3125
0.2255	0.3325	0.2472	0.2179	0.3373	0.7243	0.2642	1.732
0.2109	0.4184	0.2139	0.1923	0.2297	0.2892	0.2428	2.333
0.1931	0.2388	0.1968	0.2126	0.2129	0.7724	0.2518	0.2265
0.1932	0.5767	0.3045	0.2362	0.2044	1.253	0.2519	0.4771
0.2025	0.2358	0.2136	0.2318	0.209	1.37	0.2181	0.2465
0.2452	0.1954	0.3604	0.2116	0.188	1.741	0.1885	0.4333
0.2286	0.5121	0.2219	0.1981	0.2509	0.1929	0.2062	0.6634
0.2029	0.2921	0.2426	0.2142	0.2603	1.324	0.1876	1.133
0.2265	0.3908	0.1931	0.2338	0.2205	1.611	0.2066	0.5708
0.2157	0.4256	0.2076	0.2011	0.2196	0.914	0.2075	0.862
0.208	0.5783	0.2494	0.2042	0.2436	0.428	0.2042	0.8216
0.2141	0.6533	0.2478	0.1903	0.2099	0.4998	0.1855	0.2623
0.19	0.338	0.2639	0.1888	0.2146	0.5698	0.2149	0.277
0.1951	0.3052	0.2505	0.1962	0.2087	1.012	0.2815	0.7158
0.2011	0.5478	0.198	0.1931	0.2023	0.3418	0.2885	0.2055
0.1916	0.4259	0.2401	0.2111	0.3115	0.4226	0.2792	0.2801
0.2157	0.2023	0.269	0.2093	0.2145	0.4297	0.2835	0.4094
0.2021	0.4528	0.1782	0.2492	0.2059	0.24	0.2166	0.9477
0.2319	0.4154	0.2125	0.2333	0.1901	0.5808	0.3324	0.3144
0.1982	0.2389	0.1979	0.2252	0.1933	0.8018	0.368	0.3994
0.207	0.2587	0.3377	0.2072	0.2121	0.9634	0.1939	0.5623
0.2102	0.2899	0.2474	0.2179	0.3097	1.05	0.2386	0.4929
0.2246	0.3848	0.1939	0.2048	0.244	1.273	0.3943	0.8452
0.2195	0.3636	0.2591	0.212	0.2762	0.7477	0.3343	1.505
0.2082	0.2882	0.4735	0.2489	0.2074	1.583	0.257	5.171
0.2023	0.4103	0.3251	0.2137	0.1889	2.051	0.2049	0.3036
0.2147	0.3191	0.2194	0.2224	0.2227	0.3728	0.3058	2.492
0.1938	0.6277	0.2772	0.2261	0.2305	1.753	0.2353	0.2559
0.2196	0.7384	0.2558	0.2679	0.2112	1.95	0.2556	0.2675
0.2149	0.4728	0.2768	0.2134	0.2085	1.741	0.2558	0.3011
0.2061	0.5846	0.1961	0.2173	0.1936	0.221	0.2023	0.5138
0.1968	0.4856	0.2787	0.1882	0.2061	0.4968	0.3829	0.6726
0.2055	0.3219	0.3362	0.2545	0.2114	1.353	0.2217	0.2687
0.2215	0.2675	0.2085	0.2294	0.198	1.229	0.2181	0.4567
0.192	0.3012	0.2375	0.2276	0.2253	1.021	0.2883	0.2626
0.2333	0.2686	0.3616	0.2028	0.2189	0.7426	0.194	0.5564
0.2031	0.2601	0.2911	0.2229	0.2113	0.8217	0.1966	0.2219
0.2253	0.3295	0.4048	0.2197	0.2324	2.764	0.3738	0.3046
0.1858	0.707	0.2796	0.2069	0.2432	3.532	0.3311	0.3454
0.2117	0.7454	0.5006	0.2232	0.2627	1.663	0.3527	1.461
0.2081	0.78	0.5155	0.2357	0.2381	0.2576	0.214	0.3849
0.2047	0.4549	0.2662	0.2161	0.2464	2.714	0.1952	0.3234
0.2104	0.2656	0.3431	0.1811	0.1934	2.373	0.2812	0.7529
0.1985	0.2322	0.2721	0.1935	0.1947	1.91	0.1953	3.34
0.2062	0.5363	0.3188	0.2066	0.1962	1.307	0.221	3.799
0.2201	0.7163	0.2901	0.1796	0.2512	0.2968	0.2246	0.3441
0.2115	0.5385	0.2577	0.2037	0.1945	0.2596	0.3254	1.397
0.2327	0.3212	0.296	0.2493	0.2124	0.2002	0.2302	0.4707
0.2368	0.3307	0.2975	0.2322	0.2334	0.7568	0.3726	0.6007
0.213	0.6259	0.2233	0.2456	0.201	0.2122	0.2557	0.2252
0.2137	0.4796	0.2229	0.2072	0.1941	0.2184	0.2422	0.5093
0.2321	0.4658	0.2205	0.2759	0.2512	0.2706	0.2106	0.5826
0.19	0.4045	0.281	0.2482	0.2787	0.4446	0.2427	0.2502
0.2065	0.3305	0.2331	0.1849	0.2022	0.4069	0.2567	0.2691
0.2027	0.3412	0.2629	0.4045	0.2639	0.573	0.2326	0.312
0.2041	0.3784	0.2797	0.2153	0.2211	1.704	0.2152	0.2994
0.1876	0.4532	0.2076	0.2867	0.206	0.2243	0.2278	0.2596
0.2358	0.2288	0.2341	0.2302	0.2045	1.508	0.4924	1.171
0.2094	0.4572	0.1966	0.2193	0.2526	0.2057	0.3098	1.564
0.2356	0.398	0.2191	0.2221	0.2069	0.3237	0.2123	0.7688
0.2021	0.5125	0.327	0.2321	0.2743	0.2641	0.328	0.6621
0.2388	0.3746	0.3387	0.1884	0.2012	0.2056	0.2255	0.5825
0.2093	0.2389	0.213	0.2188	0.232	0.2582	0.3883	0.3383
0.2128	0.5519	0.3632	0.21	0.1936	1.715	0.2219	0.2633
0.207	0.3959	0.2527	0.2312	0.2115	0.2574	0.2044	0.385
0.2094	0.4475	0.6079	0.2731	0.2975	0.2097	0.2438	0.8792
0.2018	0.4411	0.2036	0.2039	0.2112	0.2114	0.235	0.2471
0.2205	0.2824	0.248	0.285	0.2549	0.3095	0.3091	0.7
0.1822	0.4336	0.307	0.201	0.2238	0.3805	0.2826	2.732
0.2081	0.5121	0.2188	0.2174	0.2041	0.2698	0.193	2.143
0.1857	0.2148	0.222	0.2024	0.2165	1.019	0.1937	1.102
0.2017	0.3153	0.2219	0.1858	0.2084	0.6922	0.2021	0.327
0.2161	0.2952	0.3464	0.1975	0.2777	2.851	0.2058	0.2429
0.1987	0.3716	0.1819	0.2025	0.2424	0.9936	0.2183	0.6373
0.2171	0.298	0.2003	0.1966	0.2122	4.451	0.2557	1.896
0.2601	0.4839	0.5296	0.2539	0.2034	4.866	0.1985	0.5285
0.2169	0.44	0.2692	0.2129	0.2124	2.645	0.2074	0.4205
0.2041	0.4247	0.224	0.2332	0.2167	2.673	0.208	0.5342
0.2129	0.2929	0.233	0.2974	0.2208	3.276	0.2067	1.193
0.2161	0.3595	0.3091	0.2014	0.2074	5.239	0.2042	0.2417
0.246	0.2862	0.2993	0.2011	0.1904	1.796	0.266	1.967
0.2496	0.4801	0.2078	0.2367	0.2198	1.807	0.2147	0.3939
0.2018	0.5033	0.194	0.2119	0.2319	1.816	0.2041	0.3302
0.2206	0.3376	0.2717	0.2402	0.264	0.2207	0.2611	2.203
0.2199	0.4354	0.2533	0.2094	0.2396	0.2053	0.2257	0.8976
0.2221	0.5482	0.1855	0.2366	0.2111	2.324	0.2453	0.9014
0.2047	0.4107	0.1907	0.3124	0.1892	3.739	0.2052	0.9473
0.2095	0.402	0.2187	0.2662	0.2255	0.3047	0.5919	0.6389
0.2207	0.3365	0.2553	0.2543	0.1895	0.2193	0.2095	0.3159
0.1882	0.5574	0.2668	0.2095	0.2656	0.6193	0.5456	0.201
0.1939	0.3597	0.2508	0.2331	0.2702	1.008	0.2118	0.3831
0.2181	0.4509	0.2494	0.2	0.2395	1.427	0.3303	0.7194
0.2316	0.3925	0.2405	0.2255	0.1839	0.5485	0.201	0.4805
0.1964	0.4124	0.2997	0.2605	0.3849	0.6403	0.2697	0.2892
0.2197	0.3994	0.3002	0.2293	0.2444	3.505	0.2539	0.2022
0.2164	0.3443	0.2657	0.4256	0.2656	1.379	0.2583	0.4706
0.2028	0.483	0.1935	0.2057	0.2216	0.2236	0.2227	1.005
0.2171	0.628	0.1974	0.2274	0.2219	0.216	0.1974	0.518
0.1852	0.4349	0.34	0.2344	0.1943	0.2161	0.3404	0.6645
0.2133	0.3183	0.2997	0.2208	0.2406	0.1945	0.2111	0.3648
0.2168	0.366	0.1701	0.2069	0.2028	2.586	0.2218	0.8143
0.2403	0.2616	0.2506	0.2068	0.2997	1.423	0.2243	0.2387
0.2277	0.4285	0.2354	0.3907	0.2615	0.5205	0.213	0.8638
0.2136	0.5466	0.3067	0.2373	0.192	0.7879	0.1963	0.543
0.2136	0.3523	0.2821	0.2674	0.238	0.374	0.2299	0.1807
0.2126	0.2854	0.3013	0.196	0.2273	0.239	0.2203	0.3869
0.2326	0.4154	0.2586	0.231	0.2914	0.674	0.2286	2.346
0.2306	0.2331	0.372	0.3023	0.2537	0.3008	0.2132	1.735
0.2147	0.5039	0.2656	0.2314	0.2467	1.532	0.2572	0.2265
0.2004	0.4343	0.2659	0.208	0.351	0.2287	0.3075	0.3834
0.1879	0.4197	0.2206	0.2097	0.2249	1.894	0.2267	0.403
0.2293	0.5279	0.4161	0.2053	0.2779	1.135	0.1945	0.2032
0.2062	0.3923	0.3821	0.2214	0.1758	2.598	0.3271	0.165
0.2108	0.3323	0.2247	0.2032	0.2416	1.272	0.2289	0.3831
0.2092	0.2411	0.2097	0.2137	0.2443	0.226	0.2199	0.2901
0.2021	0.5513	0.1894	0.2273	0.2025	0.5083	0.2101	0.6327
0.2151	0.5997	0.2297	0.365	0.2886	0.2635	0.2036	0.6174
0.2249	0.3142	0.3634	0.2081	0.2394	0.4449	0.2093	0.2038
0.2998	0.5496	0.2061	0.2198	0.2567	0.3505	0.215	0.208
0.388	0.2787	0.2219	0.3071	0.2046	0.4316	0.2264	0.8361
0.2878	0.2512	0.2236	0.2185	0.2622	1.102	0.1935	1.506
0.2138	0.2808	0.2703	0.2385	0.2134	0.4358	0.2261	2.708
0.241	0.6052	0.2572	0.2545	0.2437	0.5825	0.1977	0.232
0.3246	0.4784	0.249	0.2383	0.2208	0.4329	0.2028	1.916
0.2899	0.4511	0.2159	0.3617	0.181	0.3449	0.2036	0.2478
0.3176	0.3081	0.2389	0.1911	0.2131	0.33	0.2718	0.2272
0.3523	0.3524	0.2334	0.2124	0.3854	0.3253	0.2258	0.2099
0.1987	0.4814	0.3709	0.2007	0.212	0.3284	0.2217	0.313
0.204	0.1852	0.3102	0.2054	0.2707	0.2997	0.2337	0.4825
0.4018	0.6318	0.2008	0.1916	0.2075	0.2894	0.2138	0.23
0.2079	0.2203	0.2222	0.236	0.2996	0.25	0.3785	0.2104
0.2848	0.5647	0.2345	0.2653	0.2015	0.3274	0.1947	0.2117
0.4038	0.3174	0.2438	0.2208	0.2124	0.7014	0.2613	0.2251
0.3149	0.4758	0.3864	0.2389	0.3426	0.3189	0.3664	0.2165
0.4269	0.456	0.3255	0.204	0.2962	2.023	0.22	0.1917
0.2092	0.427	0.213	0.2137	0.3254	4.026	0.1914	0.1856
0.274	0.2985	0.2515	0.2252	0.1881	0.2358	0.2424	4.062
0.303	0.4032	0.2181	0.2011	0.2696	0.2799	0.234	0.3075
0.2579	0.47	0.2353	0.2012	0.2495	0.9642	0.2099	0.3052
0.1893	0.3528	0.2418	0.3086	0.2058	0.2837	0.2022	0.3625
0.1959	0.3926	0.3585	0.2094	0.3412	1.659	0.2149	1.038
0.2242	0.5438	0.2199	0.2123	0.1894	2.657	0.247	1.24
0.2929	0.3741	0.2241	0.2367	0.2165	0.2567	0.2751	0.8973
0.2656	0.4333	0.229	0.3414	0.3037	3.062	0.3199	0.8915
0.2511	0.2433	0.2557	0.2214	0.2093	0.5557	0.2537	0.2575
0.2101	0.6567	0.4231	0.3527	0.2417	0.5598	0.2537	0.2599
0.2631	0.653	0.2958	0.3748	0.2092	0.4529	0.2575	0.458
0.3941	0.4215	0.417	0.2281	0.1986	1.554	0.1929	0.6507
0.3926	0.4058	0.2734	0.3107	0.2519	1.279	0.1862	0.3933
0.3452	0.3318	0.2381	0.2216	0.2066	0.3305	0.2462	2.193
0.328	0.2984	0.333	0.2067	0.2482	0.3271	0.2043	0.7616
0.4452	0.2701	0.244	0.2786	0.2188	0.3006	0.2107	0.6468
0.4309	0.2028	0.3109	0.1961	0.1938	0.4385	0.5157	0.3615
0.3136	0.2217	0.2411	0.2068	0.1892	0.3686	0.2344	0.8359
0.2785	0.2836	0.2293	0.2205	0.2082	0.2752	0.2336	0.3364
0.2585	0.191	0.2559	0.2133	0.2017	0.4614	0.196	0.6801
0.2647	0.2888	0.2533	0.1993	0.2557	1.874	0.402	0.5145
0.3094	0.3127	0.1842	0.2053	0.2691	1.781	0.3705	0.9884
0.3471	0.2874	0.2315	0.2183	0.2073	0.1997	0.441	2.459
0.3134	0.2699	0.3326	0.1975	0.2291	0.3343	0.3466	0.1988
0.28	0.1998	0.3938	0.2369	0.213	1.575	0.2395	0.218
0.2152	0.2048	0.2286	0.2075	0.1993	1.322	0.2604	0.2423
0.2866	0.2309	0.3394	0.1925	0.2068	1.215	0.3229	0.9323
0.2577	0.2687	0.414	0.2122	0.2654	1.275	0.4334	2.767
0.3476	0.2684	0.3148	0.2243	0.1998	0.2045	0.4078	0.2137
0.2802	0.2161	0.267	0.2305	0.2745	0.2578	0.3636	0.2937
0.3596	0.246	0.4676	0.2218	0.216	0.3594	0.2213	1.281
0.4321	0.1855	0.3115	0.2014	0.1983	3.038	0.1956	1.452
0.37	0.235	0.3103	0.2398	0.2192	2.19	0.205	0.8086
0.2796	0.2461	0.3784	0.2041	0.2074	1.111	0.2154	0.5379
0.3604	0.2471	0.2725	0.1835	0.2347	0.788	0.3574	0.4796
0.336	0.2235	0.2575	0.1909	0.4505	4.567	0.1928	0.3633
0.2691	0.2029	0.3196	0.3557	0.473	1.803	0.3376	0.3915
0.2077	0.1905	0.2294	0.2677	0.2125	0.6528	0.4579	0.4346
0.2259	0.2084	0.387	0.22	0.2048	0.1893	0.2533	1.366
0.2646	0.2115	0.292	0.2147	0.254	2.433	0.2126	0.2894
0.318	0.1918	0.2356	0.2141	0.3638	0.7967	0.196	1.802
0.3216	0.2343	0.2552	0.2013	0.2341	0.4993	0.2743	2.059
0.2753	0.2285	0.5216	0.1986	0.3347	2.176	0.2203	0.2767
0.3463	0.2175	0.366	0.2118	0.2345	1.768	0.228	0.2461
0.2337	0.3432	0.2989	0.2456	0.3333	0.252	0.2246	0.5634
0.3228	0.1932	0.2739	0.2264	0.2097	1.381	0.2829	0.3683
0.2294	0.3287	0.3927	0.197	0.294	1.608	0.2394	0.4429
0.2127	0.2941	0.3415	0.1944	0.2112	2.321	0.1885	0.518
0.2331	0.2986	0.2116	0.2244	0.2288	0.945	0.3244	0.3243
0.2357	0.2003	0.4103	0.218	0.2594	0.2228	0.1988	0.401
0.3478	0.2562	0.275	0.2739	0.2415	0.778	0.2691	0.2947
0.3537	0.2195	0.4109	0.3083	0.2843	0.2231	0.2254	0.6554
0.3062	0.2015	0.2658	0.2204	0.258	0.3933	0.2286	0.2895
0.2533	0.2591	0.3467	0.2002	0.3317	0.245	0.2063	0.289
0.355	0.2224	0.317	0.296	0.2736	0.2845	0.2146	0.2462
0.3589	0.2145	0.1839	0.2139	0.2425	0.3991	0.2195	0.5838
0.2527	0.2809	0.3345	0.2414	0.2321	0.2103	0.2588	0.1907
0.3668	0.2358	0.2546	0.2439	0.2736	2.666	0.3461	0.4667
0.1953	0.2564	0.1966	0.2222	0.2205	1.812	0.2756	0.3319
0.2673	0.2194	0.1843	0.2067	0.2326	2.42	0.2024	0.3262
0.3241	0.2776	0.238	0.2258	0.4125	0.7219	0.224	0.2215
0.4545	0.2461	0.3116	0.2026	0.2485	1.413	0.4216	0.6353
0.4586	0.1928	0.2596	0.2006	0.2864	1.521	0.2249	0.5775
0.2778	0.2315	0.2105	0.2034	0.2316	2.023	0.2835	0.4212
0.2594	0.2397	0.1821	0.1893	0.3666	0.4431	0.3111	0.9196
0.3429	0.2039	0.3089	0.2118	0.3124	0.7177	0.2047	1.259
0.2104	0.247	0.2244	0.2223	0.2642	0.2865	0.4096	1.589
0.3359	0.2045	0.3758	0.245	0.2771	0.3746	0.2773	0.3343
0.2735	0.2048	0.234	0.2403	0.2193	0.222	0.4794	0.2207
0.2447	0.2032	0.3836	0.3977	0.3363	0.5874	0.1934	1.049
0.2414	0.2876	0.1971	0.2163	0.2852	0.2002	0.4736	0.3283
0.3492	0.227	0.2557	0.2927	0.2048	3.73	0.2618	0.5901
0.2725	0.2087	0.28	0.1976	0.2398	2.275	0.4991	0.2114
0.2606	0.2596	0.2986	0.204	0.2844	0.8062	0.2504	0.8598
0.2415	0.1954	0.2108	0.193	0.3191	1.949	0.2069	0.4842
0.2201	0.2244	0.2599	0.236	0.2404	0.379	0.2407	0.2629
0.2028	0.2119	0.207	0.2254	0.2183	2.163	0.2403	0.3943
0.4273	0.2376	0.2332	0.2314	0.4752	2.853	0.1961	0.729
0.4282	0.2048	0.2002	0.223	0.2797	1.627	0.2145	0.3264
0.4562	0.2186	0.2265	0.1897	0.2609	3.226	0.2063	1.892
0.3395	0.2857	0.1986	0.2517	0.2687	2.407	0.2056	0.1944
0.2945	0.2681	0.2494	0.3635	0.333	0.5396	0.2145	0.2186
0.2348	0.2124	0.2073	0.2026	0.187	1.082	0.2386	0.3904
0.2576	0.2134	0.3261	0.2121	0.1951	0.5271	0.2599	0.4795
0.209	0.2125	0.4193	0.2966	0.2308	0.5925	0.4114	0.2438
0.2033	0.2367	0.2304	0.2005	0.2384	0.3163	0.2297	0.2945
0.2684	0.2754	0.252	0.2783	0.2069	3.049	0.2111	0.387
0.2723	0.2573	0.2618	0.3132	0.212	1.169	0.3678	0.2174
0.2856	0.1945	0.2595	0.2207	0.1784	0.2245	0.2349	0.5873
0.2126	0.2542	0.2562	0.1996	0.2011	0.3948	0.2056	0.191
0.201	0.2413	0.2472	0.2014	0.1764	2.203	0.3296	0.198
0.2515	0.2276	0.205	0.191	0.3199	0.4196	0.3207	0.2182
0.2285	0.1938	0.2474	0.2142	0.4384	3.96	0.2872	0.2296
0.3859	0.2293	0.2431	0.2027	0.2797	1.942	0.1844	0.303
0.3654	0.2105	0.1623	0.2162	0.5754	0.3688	0.2248	0.2144
0.4452	0.3165	0.2078	0.2211	0.3757	0.9406	0.22	0.2928
0.262	0.2759	0.2478	0.1881	0.2086	0.4492	0.3008	0.2718
0.2321	0.2162	0.2184	0.2134	0.2181	0.2251	0.2923	0.4132
0.2427	0.2136	0.1874	0.2249	0.1945	0.2201	0.2688	0.2637
0.2438	0.2469	0.32	0.2101	0.2035	0.2039	0.2909	0.2552
0.2882	0.2785	0.2098	0.2035	0.2643	1.357	0.2168	2.242
0.2841	0.3045	0.2375	0.2072	0.2653	1.582	0.23	0.2576
0.1988	0.2037	0.2095	0.2609	0.2193	2.662	0.2258	0.1974
0.3806	0.2773	0.2246	0.2311	0.2061	0.2033	0.2301	0.301
0.2859	0.2603	0.2853	0.2302	0.1954	1.253	0.3857	0.2284
0.3857	0.3249	0.199	0.204	0.2187	1.582	0.3254	1.083
0.2593	0.2462	0.2199	0.2075	0.2369	0.2375	0.2032	1.374
0.2159	0.2067	0.2273	0.2085	0.1873	0.2243	0.2053	0.7319
0.3774	0.285	0.2173	0.2316	0.1967	1.024	0.2155	1.457
0.2303	0.2693	0.229	0.2086	0.2962	0.463	0.2356	1.09
0.3245	0.2507	0.2176	0.2239	0.3173	0.3733	0.1989	0.7599
0.3875	0.1966	0.1996	0.2358	0.3747	1.568	0.2312	0.4525
0.3532	0.2322	0.2479	0.2797	0.1928	2.508	0.2105	0.3823
0.368	0.2021	0.1928	0.2748	0.1714	2.156	0.2442	0.2226
0.2584	0.2326	0.2226	0.2415	0.2482	6.436	0.187	0.2463
0.2712	0.19	0.1713	0.2871	0.4748	2.633	0.2229	1.917
0.3546	0.2407	0.2333	0.1933	0.4051	0.3722	0.2338	0.2251
0.3533	0.1878	0.1845	0.2055	0.4464	1.052	0.2258	0.2645
0.3845	0.3114	0.3042	0.2097	0.262	1.438	0.247	0.427
0.3213	0.1873	0.3726	0.1857	0.2684	0.3555	0.2152	0.2549
0.3199	0.2865	0.2444	0.2262	0.2359	0.307	0.453	1.044
0.2466	0.2057	0.3247	0.2106	0.2768	0.5345	0.1951	0.2132
0.2604	0.2325	0.2972	0.3537	0.2024	0.2054	0.2268	0.2448
0.2874	0.3162	0.1836	0.2293	0.2336	0.5451	0.2516	0.1941
0.2298	0.2087	0.2325	0.2169	0.2048	0.2349	0.2188	0.1758
0.3907	0.2348	0.1963	0.2032	0.2036	0.3311	0.2246	0.9396
0.2466	0.1956	0.3674	0.2792	0.2584	0.2147	0.2245	0.2352
0.3004	0.237	0.1929	0.2497	0.1851	0.1868	0.218	0.3059
0.3089	0.3136	0.1908	0.2095	0.2276	1.499	0.2131	0.2519
0.3413	0.3235	0.2516	0.3531	0.1969	0.538	0.205	0.6746
0.2827	0.2634	0.2995	0.228	0.287	0.305	0.2167	0.4572
0.3864	0.2576	0.1644	0.2077	0.2496	1.101	0.2323	0.2445
0.3261	0.2371	0.2315	0.2213	0.221	1.347	0.3566	0.3948
0.2878	0.2553	0.2117	0.2135	0.2362	0.6534	0.5524	0.3578
0.3544	0.309	0.1988	0.2093	0.2436	0.2953	0.1918	1.159
0.3577	0.306	0.2333	0.2167	0.3601	0.3819	0.3936	0.2327
0.3387	0.2161	0.2618	0.2128	0.3076	0.8792	0.1872	1.785
0.2349	0.2173	0.305	0.2002	0.2428	0.3165	0.2734	0.5208
0.2753	0.3043	0.204	0.2042	0.4219	0.2018	0.2201	0.279
0.2924	0.2356	0.2445	0.2356	0.2334	1.161	0.2286	0.6454
0.2377	0.2571	0.2637	0.2034	0.2368	0.6181	0.1943	0.1927
0.2823	0.205	0.2419	0.2519	0.2726	0.2413	0.2003	0.9713
0.2746	0.2103	0.2902	0.2092	0.2034	0.8398	0.1956	0.2329
0.2859	0.2714	0.2969	0.1988	0.1857	0.4154	0.2631	1.696
0.2649	0.1996	0.2385	0.1961	0.2929	0.465	0.22	0.2151
0.2562	0.2226	0.6053	0.2479	0.2862	0.216	0.2091	0.2575
0.2886	0.3031	0.2629	0.2679	0.5231	2.901	0.2228	0.7194
0.2557	0.2529	0.5329	0.2331	0.236	0.2644	0.2439	2.146
0.26	0.3548	0.2082	0.2637	0.1953	0.2623	0.2093	0.3813
0.3629	0.3029	0.2802	0.261	0.2593	1.771	0.2324	0.9302
0.2608	0.3054	0.2139	0.3331	0.2264	0.4099	0.2091	0.6795
0.2958	0.2502	0.2126	0.2057	0.2681	0.2221	0.2929	1.361
0.3183	0.2122	0.3441	0.2076	0.3706	0.2115	0.201	1.361
0.3512	0.3311	0.4306	0.203	0.2019	0.3425	0.2111	1.249
0.3422	0.2152	0.3676	0.3764	0.5091	0.2306	0.2105	0.4235
0.4313	0.1958	0.3185	0.2047	0.3188	1.391	0.2043	0.2732
0.2642	0.2887	0.2338	0.2104	0.195	0.7924	0.2272	0.3333
0.2177	0.2966	0.2039	0.2075	0.3653	0.359	0.2064	1.984
0.2661	0.2807	0.2486	0.2061	0.592	1.487	0.4486	0.2818
0.4125	0.2889	0.2745	0.3425	0.3966	0.7568	0.2218	0.22
0.3576	0.2452	0.1917	0.2285	0.2385	0.2193	0.315	0.2643
0.2615	0.1927	0.2116	0.2247	0.2103	3.252	0.2195	0.2107
0.2636	0.2086	0.2442	0.1907	0.2258	0.4903	0.2067	0.3144
0.2855	0.2842	0.1838	0.227	0.1783	0.2435	0.2159	1.07
0.3171	0.2767	0.2627	0.1933	0.2141	0.7564	0.263	0.4423
0.2678	0.2381	0.3475	0.2075	0.2069	0.3061	0.1981	0.5347
0.2881	0.287	0.2245	0.2334	0.1961	4.19	0.2322	1.216
0.2908	0.2897	0.2812	0.2121	0.3489	0.9281	0.2724	1.131
0.2523	0.219	0.2445	0.1998	0.176	0.242	0.2332	0.1875
0.3183	0.2119	0.2249	0.1974	0.2422	0.3602	0.2362	0.2544
0.3017	0.1964	0.2297	0.2235	0.3445	1.376	0.2158	0.2147
0.3157	0.2352	0.2827	0.2873	0.1847	0.2661	0.209	0.7092
0.2212	0.2526	0.2529	0.2154	0.2809	0.2422	0.3089	0.4798
0.3075	0.2542	0.2006	0.3056	0.195	1.163	0.2832	0.2969
0.3547	0.2774	0.2025	0.2567	0.2575	0.4367	0.3362	0.2681
0.4012	0.2669	0.273	0.2612	0.1813	0.2352	0.199	0.4041
0.2491	0.2506	0.1914	0.3157	0.2029	0.5559	0.2366	0.3961
0.2427	0.1949	0.2103	0.2069	0.1852	0.2816	0.4933	2.074
0.2957	0.2022	0.2215	0.196	0.263	0.2292	0.2042	0.4553
0.3343	0.2024	0.2171	0.2122	0.2656	1.08	0.2457	0.2439
0.3035	0.2081	0.2858	0.2035	0.2114	0.3638	0.2212	0.8122
0.3162	0.2089	0.4311	0.2644	0.4248	0.5316	0.2365	0.9485
0.3028	0.2618	0.254	0.2163	0.2046	0.8636	0.2084	0.3711
0.2287	0.1925	0.2105	0.2106	0.189	1.373	0.233	0.3426
0.3011	0.2123	0.2961	0.2078	0.2305	2.075	0.198	0.2848
0.2366	0.2707	0.2417	0.1891	0.2963	2.243	0.1849	0.3236
0.3852	0.3199	0.2392	0.2026	0.2354	2.145	0.2156	0.5704
0.316	0.2695	0.261	0.1882	0.2717	1.135	0.1829	2.084
0.2731	0.2771	0.554	0.3278	0.2204	0.2368	0.2063	0.3364
0.2341	0.2138	0.3632	0.2092	0.2919	0.2653	0.2074	1.821
0.259	0.279	0.2064	0.2348	0.3176	0.3435	0.2562	0.2098
0.2328	0.3022	0.3577	0.2281	0.1944	2.216	0.4275	2.806
0.2448	0.2688	0.2205	0.2284	0.2412	0.2732	0.2207	1.134
0.3059	0.1952	0.3376	0.212	0.3264	0.274	0.2019	1.702
0.1849	0.2096	0.2069	0.2472	0.4729	1.418	0.2587	0.2249
0.2898	0.228	0.2252	0.237	0.2496	0.2658	0.2113	0.2448
0.2482	0.228	0.1961	0.2631	0.1853	0.7166	0.2079	1.21
0.2957	0.2388	0.2245	0.2244	0.2484	0.4236	0.3772	1.933
0.2571	0.2435	0.2131	0.2289	0.2541	0.6092	0.2279	1.87
0.4142	0.2434	0.381	0.238	0.2084	0.3383	0.2112	0.2432
0.2628	0.2764	0.3239	0.2104	0.3013	0.1967	0.3021	1.945
0.2762	0.217	0.2216	0.1966	0.3515	0.9382	0.2892	1.267
0.3254	0.2753	0.2561	0.2008	0.1929	0.4186	0.2935	1.602
0.3563	0.29	0.2893	0.207	0.2285	0.5704	0.2372	0.1941
0.3263	0.2975	0.2525	0.2046	0.3236	0.4194	0.2113	0.2304
0.379	0.2868	0.1939	0.2114	0.1846	2.474	0.3737	0.3659
0.2909	0.2388	0.2418	0.1905	0.4386	0.2383	0.3759	0.3805
0.3827	0.2986	0.2719	0.2258	0.2421	1.863	0.271	2.344
0.2917	0.3271	0.2179	0.2063	0.2565	0.5513	0.2229	1.394
0.3893	0.3158	0.2212	0.2517	0.2883	1.133	0.3009	3.468
0.3319	0.2368	0.2244	0.1922	0.2511	0.4794	0.3818	0.7573
0.3822	0.2194	0.2103	0.218	0.295	1.36	0.3182	0.1904
0.323	0.3234	0.353	0.2109	0.2296	3.118	0.2899	0.2477
0.3819	0.1999	0.2623	0.2213	0.2574	0.442	0.2251	1.391
0.3416	0.2156	0.2439	0.2233	0.3144	0.2305	0.2032	0.2616
0.3077	0.2973	0.2829	0.1925	0.218	0.8947	0.2086	0.483
0.2614	0.2065	0.2224	0.2274	0.3183	0.3366	0.2538	0.2861
0.3622	0.2856	0.325	0.2328	0.425	0.5776	0.2092	0.6982
0.28	0.2419	0.2383	0.2095	0.2772	1.494	0.3334	0.337
0.2661	0.2635	0.1877	0.29	0.2549	3.535	0.2219	0.36
0.214	0.2417	0.315	0.2141	0.3245	0.2316	0.2641	0.2348
0.223	0.2299	0.5115	0.2594	0.2208	3.714	0.2	0.3645
0.3032	0.2616	0.196	0.2088	0.3269	0.2147	0.2014	0.2469
0.3054	0.2529	0.2474	0.2039	0.2234	0.2471	0.22	0.9322
0.224	0.2439	0.3495	0.1965	0.2902	0.5974	0.3776	0.4629
0.2795	0.2268	0.2903	0.1948	0.3016	0.2118	0.2028	2.472
0.2694	0.2001	0.2728	0.211	0.2789	0.2474	0.1903	0.3668
0.2492	0.2423	0.4023	0.2216	0.2567	0.2285	0.2302	0.4606
0.3019	0.278	0.2102	0.2219	0.2705	0.1963	0.2027	0.3076
0.2338	0.2971	0.3483	0.2141	0.2223	0.217	0.4111	0.2792
0.3224	0.2023	0.3812	0.2057	0.2052	0.4164	0.2151	0.334
0.2055	0.2811	0.2317	0.2032	0.2073	0.3026	0.2168	0.2741
0.2204	0.2714	0.3318	0.2069	0.5643	2.216	0.3005	0.3
0.2909	0.2456	0.3303	0.2044	0.6579	1.918	0.2922	0.5192
0.2868	0.2639	0.4126	0.2858	0.2098	2.565	0.3171	0.4942
0.2218	0.2119	0.2277	0.2247	0.2509	0.2135	0.2538	0.4223
0.3211	0.2066	0.2206	0.2286	0.241	0.2483	0.2116	0.3017
0.3706	0.2684	0.356	0.2066	0.3342	1.328	0.2121	0.2847
0.2474	0.1969	0.212	0.2288	0.2481	1.614	0.2238	0.2629
0.4018	0.1921	0.3758	0.2013	0.1887	0.7739	0.1977	0.2213
0.3052	0.2177	0.2293	0.2854	0.4731	0.3355	0.2028	0.5212
0.3321	0.197	0.2922	0.2963	0.4648	2.542	0.2609	0.6707
0.2617	0.2696	0.4193	0.2212	0.2221	0.9389	0.3275	0.2214
0.4083	0.1907	0.4113	0.2912	0.2494	2.171	0.2582	0.9118
0.3271	0.2501	0.261	0.2105	0.313	0.6933	0.3228	0.2416
0.3808	0.1876	0.4184	0.206	0.2768	0.4562	0.2139	0.2181
0.2954	0.225	0.3042	0.2158	0.2183	0.8268	0.2088	0.2077
0.2291	0.2219	0.2592	0.2088	0.2391	1.18	0.1996	0.3003
0.3234	0.2353	0.2275	0.2068	0.3299	0.3533	0.2219	0.18
0.2839	0.2261	0.286	0.3226	0.2772	0.9364	0.2086	0.7075
0.2697	0.2211	0.2555	0.2033	0.2291	0.2024	0.3743	0.2457
0.3659	0.214	0.3304	0.2123	0.1828	0.3027	0.245	0.8615
0.2852	0.2074	0.5199	0.2693	0.2631	0.2478	0.2032	0.3425
0.2198	0.2786	0.3126	0.2665	0.2256	0.2585	0.2084	0.235
0.1931	0.2676	0.2376	0.2173	0.2422	2.028	0.2549	0.4728
0.1886	0.2903	0.1884	0.2069	0.2467	0.2601	0.2327	0.2841
0.3781	0.2042	0.1947	0.2956	0.2168	1.729	0.2345	0.2151
0.4692	0.2735	0.3146	0.2166	0.2223	0.2897	0.2287	0.8345
0.2533	0.2956	0.1942	0.196	0.1888	1.182	0.2128	0.1984
0.3261	0.2506	0.2294	0.1944	0.2989	0.3858	0.2082	0.8117
0.2737	0.2253	0.2123	0.3032	0.4075	0.2589	0.2073	0.2647
0.2716	0.2504	0.3765	0.2094	0.2062	0.8817	0.2276	0.3896
0.2262	0.3022	0.2281	0.2099	0.2214	0.211	0.2329	0.2222
0.2398	0.2061	0.2684	0.2131	0.2755	0.2187	0.2703	0.3543
0.4005	0.2535	0.1634	0.1999	0.2712	0.2124	0.1918	0.5124
0.3369	0.2003	0.3154	0.209	0.2225	0.3025	0.2407	0.2161
0.2769	0.191	0.2737	0.2094	0.1806	2.231	0.2147	0.224
0.2242	0.2498	0.2026	0.2018	0.2873	0.3483	0.2162	0.2891
0.2638	0.2507	0.4054	0.2043	0.5368	0.5653	0.2066	0.2189
0.2336	0.2147	0.3989	0.2165	0.1982	3.29	0.1954	1.938
0.2422	0.2076	0.3129	0.1924	0.2259	0.454	0.2167	0.2269
0.3988	0.2272	0.2102	0.2124	0.221	1.096	0.209	0.3273
0.2901	0.1965	0.2265	0.2678	0.3517	0.6291	0.2384	3.497
0.313	0.1798	0.2902	0.1783	0.2242	1.01	0.199	0.7427
0.3814	0.2458	0.2504	0.2872	0.2114	1.845	0.2521	1.516
0.2879	0.2465	0.2947	0.3214	0.2559	1.31	0.1885	6.083
0.3789	0.2191	0.2714	0.2084	0.1841	0.2236	0.203	4.999
0.2492	0.2676	0.3058	0.2134	0.4471	2.325	0.2048	0.4368
0.308	0.2446	0.392	0.2351	0.2134	1.638	0.3294	0.2542
0.1967	0.3125	0.2023	0.2538	0.1939	1.04	0.2919	0.3584
0.2577	0.2655	0.2096	0.3076	0.2036	1.678	0.2227	0.2089
0.1848	0.2567	0.2966	0.2726	0.2376	0.2515	0.3369	0.3364
0.3193	0.283	0.2227	0.2387	0.2205	1.909	0.1998	0.388
0.3821	0.216	0.1953	0.4203	0.2943	2.924	0.2286	0.3108
0.33	0.2218	0.1999	0.2283	0.2067	0.2258	0.2279	0.3341
0.2305	0.1926	0.3125	0.1906	0.2224	0.2489	0.205	1.709
0.3838	0.3238	0.2023	0.255	0.2575	1.843	0.1957	2.34
0.2298	0.2133	0.2138	0.2208	0.1966	0.9585	0.314	2.288
0.3317	0.2035	0.1851	0.2176	0.2453	3.552	0.2331	1.049
0.4674	0.1929	0.219	0.2352	0.1851	0.2215	0.2032	0.3354
0.2554	0.2497	0.2951	0.204	0.2373	0.7431	0.1982	1.479
0.2497	0.2333	0.4825	0.3385	0.2466	0.2733	0.2065	1.234
0.3209	0.227	0.3361	0.2098	0.2021	0.2356	0.2217	0.2395
0.3413	0.2966	0.2524	0.2123	0.5489	1.665	0.2051	2.758
0.4247	0.2325	0.3385	0.365	0.2201	0.42	0.2235	1.037
0.3406	0.188	0.3484	0.285	0.2555	0.2248	0.2762	0.6636
0.5129	0.2229	0.5872	0.2144	0.2423		0.3244	3.447
0.3626	0.255	0.2478	0.2256	0.385		0.3457	0.2695
0.3592	0.2791	0.3777	0.3375	0.2673		0.2151	0.2415
0.2583	0.2486	0.3572	0.3833	0.2241		0.2051	0.3905
0.3051	0.2838	0.2878	0.2121	0.2476		0.1962	0.2178
0.3661	0.2752	0.3686	0.2268	0.207		0.1944	2.446
0.3139	0.2717	0.4006	0.2032	0.3285		0.2725	0.687
0.2287	0.3021	0.2221	0.1871	0.3243		0.2184	0.3233
0.3641	0.249	0.2888	0.2158	0.3402		0.2177	0.1965
0.3336	0.2195	0.2154	0.2086	0.2292		0.1962	0.2455
0.2477	0.2534	0.1922	0.2093	0.2797		0.2427	0.841
0.3453	0.2723	0.2913	0.2139	0.415		0.2399	1.053
0.3925	0.2123	0.3681	0.264	0.2112		0.2043	0.3339
0.3012	0.2356	0.2549	0.1997	0.2809		0.2176	0.1894
0.3262	0.2503	0.2157	0.2012	0.2033		0.1855	0.2208
0.2577	0.2632	0.2501	0.242	0.2343		0.1967	0.2469
0.1742	0.2346	0.2114	0.2308	0.2798		0.2154	0.3989
0.2911	0.2538	0.2024	0.2104	0.3278		0.219	0.2831
0.2901	0.2704	0.3012	0.2264	0.4142		0.3922	0.2417
0.3227	0.1998	0.2686	0.2143	0.2708		0.4265	0.2674
0.2654	0.2709	0.3535	0.2192	0.2808		0.265	0.5544
0.2472	0.241	0.4364	0.2144	0.3667		0.3047	0.2358
0.3004	0.2578	0.2787	0.2084	0.2269		0.2206	0.41
0.2467	0.2749	0.2231	0.2119	0.3244		0.2537	1.072
0.3877	0.206	0.3156	0.2005	0.363		0.2424	1.316
0.2227	0.1925	0.2553	0.2064	0.2902		0.3882	1.404
0.3825	0.2059	0.2305	0.2153	0.3089		0.2919	0.1835
0.2514	0.2341	0.2027	0.2378	0.1794		0.29	0.3089
0.3391	0.307	0.4139	0.2021	0.2636		0.3553	0.2011
0.3557	0.1932	0.2813	0.2084	0.2581		0.2249	0.2843
0.2779	0.3148	0.337	0.2007	0.2032		0.2177	0.5744
0.2471	0.2345	0.3508	0.2223	0.3325		0.3302	2.819
0.3016	0.3245	0.5436	0.2143	0.2519		0.2236	0.3828
0.2919	0.2253	0.3347	0.2	0.2245		0.2552	7.06
0.2628	0.2108	0.2642	0.2372	0.2643		0.2161	0.7612
0.2831	0.2065	0.3163	0.2131	0.208		0.2695	1.859
0.5131	0.2064	0.2974	0.1987	0.2805		0.3107	0.3211
0.2154	0.2655	0.2151	0.1999	0.3798		0.2485	0.5482
0.3985	0.2586	0.2403	0.1891	0.4292		0.2337	1.101
0.4636	0.2269	0.2073	0.2057	0.1842		0.2078	0.209
0.3017	0.2164	0.2242	0.2082	0.2986		0.2433	0.9868
0.4149	0.1879	0.2241	0.2086	0.1884		0.314	0.2337
0.2794	0.2995	0.5353	0.2278	0.2206		0.187	1.062
0.3712	0.277	0.2582	0.2194	0.2169		0.2301	0.2021
0.3786	0.2642	0.2308	0.2384	0.2237		0.3791	0.2252
0.2329	0.2351	0.4765	0.2123	0.2415		0.2251	4.511
0.4019	0.2646	0.2598	0.2063	0.2708		0.2819	2.566
0.2571	0.2804	0.3308	0.1993	0.1932		0.2077	1.546
0.3011	0.2438	0.2187	0.2094	0.1965		0.231	1.183
0.2381	0.1954	0.2318	0.1933	0.1945		0.2431	1.173
0.2735	0.1855	0.4323	0.2383	0.196		0.3265	0.2205
0.3137	0.2986	0.2718	0.2205	0.1873		0.2917	0.2275
0.2919	0.2555	0.367	0.2494	0.1861		0.1923	0.1799
0.3748	0.3228	0.2314	0.2569	0.2401		0.2708	0.3168
0.401	0.2567	0.2731	0.2077	0.2609		0.2704	1.471
0.233	0.263	0.2311	0.2036	0.1955		0.2688	1.206
0.2405	0.2652	0.2995	0.2235	0.265		0.2687	0.7964
0.3546	0.2168	0.2474	0.1883	0.3515		0.2169	0.6061
0.3109	0.265	0.3598	0.2151	0.241		0.2192	0.9484
0.2636	0.1985	0.2508	0.2059	0.2995		0.2189	0.6948
0.2903	0.2753	0.2172	0.1919	0.276		0.2527	3.874
0.3388	0.2127	0.29	0.2205	0.2552		0.2966	1.298
0.3545	0.244	0.3069	0.225	0.2199		0.2251	0.3067
0.2416	0.2271	0.2317	0.233	0.2217		0.3046	1.611
0.2924	0.3166	0.2061	0.1967	0.4641		0.2038	0.1917
0.3072	0.2151	0.2381	0.2412	0.3465		0.1953	0.9615
0.2977	0.2216	0.2858	0.2507	0.2171		0.2018	0.2158
0.2241	0.2327	0.2548	0.2121	0.3346		0.1912	2.692
0.2415	0.2845	0.2229	0.2091	0.2334		0.1858	0.2659
0.3143	0.2514	0.2872	0.2076	0.2896		0.2057	0.5472
0.2818	0.2093	0.2137	0.263	0.2055		0.2099	0.2024
0.2165	0.1858	0.2901	0.2233	0.1936		0.2095	0.8636
0.2863	0.2121	0.2218	0.203	0.1926		0.1923	0.4258
0.3306	0.3275	0.2533	0.2196	0.2067		0.2691	0.6464
0.2637	0.293	0.2082	0.189	0.2324		0.2623	0.5027
0.2922	0.2006	0.2369	0.2241	0.3838		0.3585	4.109
0.4012	0.2598	0.2622	0.2973	0.2231		0.3844	2.084
0.2879	0.256	0.2525	0.2059	0.2182		0.2704	0.2675
0.4149	0.2522	0.2786	0.2137	0.2217		0.2118	2.948
0.356	0.3087	0.1944	0.2704	0.3925		0.2208	1.373
0.3349	0.1925	0.2497	0.1889	0.2301		0.2009	0.5407
0.3329	0.283	0.1949	0.2434	0.2302		0.2815	0.3135
0.2482	0.2075	0.2035	0.2208	0.3076		0.2034	0.2318
0.3162	0.3296	0.2446	0.1934	0.279		0.2678	0.7989
0.3762	0.2918	0.277	0.2259	0.2708		0.2449	0.2414
0.2077	0.2173	0.2254	0.2597	0.193		0.2618	0.6413
0.3013	0.2151	0.2	0.2295	0.2018		0.2686	0.3167
0.2994	0.2722	0.2372	0.6619	0.3963		0.1994	0.2787
0.2455	0.207	0.1932	0.2162	0.2653		0.1953	0.2681
0.2154	0.2717	0.2007	0.2477	0.2079		0.2044	0.2388
0.2976	0.3172	0.2936	0.2078	0.3442		0.2019	1.694
0.2152	0.208	0.1983	0.2257	0.2217		0.2573	0.2318
0.2395	0.2213	0.2086	0.1977	0.2007		0.2649	0.6042
0.2979	0.2249	0.2578	0.214	0.3393		0.1868	2.013
0.2857	0.2814	0.2245	0.2485	0.259		0.2276	2.276
0.2392	0.3023	0.2743	0.2301	0.2184		0.2142	0.193
0.2445	0.2166	0.2094	0.2357	0.264		0.2292	0.2019
0.2516	0.2464	0.1959	0.2057	0.2228		0.1934	0.3871
0.2173	0.2673	0.2077	0.2221	0.3535		0.2991	1.295
0.3644	0.2086	0.2838	0.2359	0.2847		0.2523	1.06
0.3188	0.2198	0.2702	0.239	0.2214		0.2025	0.2657
0.2569	0.313	0.226	0.2314	0.2173		0.2269	0.6908
0.2253	0.2622	0.2201	0.2171	0.3638		0.3655	1.347
0.32	0.2144	0.1946	0.2389	0.2218		0.2266	3.334
0.2075	0.2297	0.3352	0.2067	0.2958		0.3746	0.3278
0.3798	0.1884	0.2416	0.1932	0.1727		0.2149	0.4319
0.2098	0.2137	0.2208	0.2292	0.2791		0.276	0.5101
0.3278	0.3356	0.2445	0.1947	0.2116		0.2006	0.1925
0.3118	0.2755	0.1893	0.2254	0.1961		0.248	1.851
0.2878	0.2358	0.2963	0.2261	0.4006		0.1858	0.2079
0.2615	0.2025	0.3002	0.189	0.233		0.2496	1.251
0.3287	0.2322	0.2445	0.246	0.2323		0.3274	0.6824
0.2987	0.2001	0.2308	0.2613	0.2585		0.2082	2.208
0.3432	0.2552	0.2352	0.2365	0.2483		0.3118	0.2441
0.3487	0.2129	0.3035	0.2016	0.1826		0.354	0.282
0.2847	0.2169	0.2183	0.2349	0.1835		0.2035	1.53
0.2849	0.2079	0.2238	0.2272	0.2399		0.1995	0.2562
0.3219	0.1881	0.231	0.2698	0.1803		0.5103	0.5496
0.2911	0.209	0.2216	0.2053	0.1873		0.2151	3.969
0.2802	0.2319	0.2337	0.3159	0.2018		0.2167	0.1811
0.2557	0.2971	0.2383	0.2425	0.183		0.202	0.8431
0.2606	0.229	0.2452	0.2294	0.2502		0.3728	1.102
0.2881	0.2548	0.2208	0.1947	0.2711		0.1948	0.5703
0.2484	0.3199	0.2551	0.2289	0.4199		0.2388	1.826
0.2649	0.2656	0.213	0.2129	0.1946		0.1956	0.2008
0.2861	0.2243	0.2189	0.2183	0.1993		0.2117	0.1955
0.2837	0.2544	0.2729	0.2083	0.3109		0.2894	0.3703
0.2991	0.3657	0.2048	0.2045	0.2304		0.2483	0.2001
0.3194	0.2253	0.2082	0.2054	0.2198		0.2358	0.1958
0.3161	0.2279	0.2212	0.3213	0.2456		0.399	1.503
0.2647	0.2184	0.2211	0.2075	0.2243		0.2049	0.2105
0.263	0.268	0.2101	0.186	0.5371		0.3708	0.2661
0.3087	0.1993	0.2292	0.2097	0.238		0.5019	0.1965
0.3059	0.2113	0.2391	0.2674	0.2539		0.3228	1.785
0.2095	0.1904	0.2211	0.2038	0.1898		0.2118	1.374
0.2336	0.2045	0.2414	0.2135	0.4506		0.2893	0.7307
0.2397	0.2088	0.2005	0.2415	0.2332		0.231	0.2903
0.2508	0.1928	0.1909	0.2071	0.3079		0.21	0.9446
0.3229	0.2664	0.214	0.2024	0.3499		0.2369	1.943
0.2536	0.2806	0.1912	0.2308	0.3048		0.2418	0.2441
0.3219	0.2245	0.1919	0.2523	0.2298		0.236	0.209
0.2434	0.2442	0.2273	0.2025	0.2981		0.2286	0.748
0.3257	0.2173	0.2255	0.2604	0.2369		0.222	1.65
0.2769	0.1999	0.2783	0.2109	0.2143		0.4359	0.3665
0.3009	0.2158	0.2506	0.1969	0.2879		0.2361	3.067
0.2866	0.2257	0.3415	0.2177	0.2089		0.203	0.9783
0.2994	0.2196	0.1922	0.2397	0.2801		0.2092	0.4592
0.2241	0.2124	0.4203	0.2248	0.1914		0.2138	0.2699
0.322	0.2507	0.3988	0.2226	0.2896		0.254	1.96
0.2864	0.2409	0.2902	0.261	0.2488		0.187	1.959
0.3541	0.2543	0.3715	0.2624	0.2154		0.2043	0.8238
0.3383	0.2585	0.221	0.2049	0.2469		0.2102	2.399
0.2995	0.2195	0.3275	0.2295	0.2039		0.263	2.323
0.3022	0.2505	0.2831	0.2039	0.2264		0.254	2.321
0.263	0.2215	0.2065	0.1995	0.2927		0.206	0.2497
0.3973	0.2659	0.2244	0.1763	0.2037		0.1842	0.7713
0.2751	0.2592	0.2964	0.185	0.2804		0.197	0.3049
0.379	0.2848	0.2093	0.2113	0.2917		0.197	0.4336
0.3218	0.2101	0.3002	0.2352	0.3386		0.2172	0.7569
0.2831	0.2222	0.2467	0.2261	0.1639		0.1961	0.3526
0.2656	0.2675	0.2499	0.2611	0.2183		0.2152	0.2517
0.3071	0.2006	0.3158	0.222	0.3007		0.2116	1.009
0.2851	0.2938	0.3098	0.2314	0.2857		0.1922	1.245
0.2207	0.2358	0.2965	0.2187	0.3316		0.2437	0.9131
0.2644	0.2389	0.2835	0.2321	0.5944		0.2121	1.257
0.3169	0.2691	0.2041	0.2151	0.329		0.215	0.2228
0.2172	0.2053	0.2331	0.3109	0.389		0.314	0.7497
0.2386	0.2469	0.2848	0.2652	0.2502		0.227	0.3028
0.2479	0.1887	0.2358	0.2419	0.2689		0.1913	0.427
0.2089	0.221	0.1888	0.2193	0.2343		0.2119	0.2517
0.38	0.2391	0.3216	0.2045	0.3113		0.2136	0.2934
0.3639	0.2653	0.2018	0.1973	0.2354		0.2841	2.587
0.2909	0.2741	0.2525	0.1885	0.4532		0.2455	0.2551
0.2268	0.2584	0.2356	0.2075	0.2052		0.2313	0.6199
0.3015	0.2581	0.2803	0.2318	0.3127		0.2431	0.5131
0.292	0.2536	0.2008	0.1968	0.2312		0.2212	3.035
0.286	0.2723	0.221	0.2071	0.33		0.7088	3.137
0.2148	0.2144	0.236	0.2276	0.2759		0.2175	0.6877
0.3446	0.2739	0.2601	0.2048	0.2092		0.2513	0.4773
0.253	0.2531	0.2585	0.2177	0.2194		0.2084	1.627
0.2785	0.2756	0.2133	0.2072	0.2049		0.3243	0.2202
0.2805	0.1905	0.208	0.2189	0.318		0.1963	0.7747
0.2557	0.2706	0.267	0.1843	0.2179		0.3132	1.557
0.3634	0.2456	0.2295	0.2138	0.2345		0.2852	0.4485
0.3663	0.215	0.2117	0.1866	0.2072		0.2666	1.406
0.2683	0.2906	0.198	0.2095	0.2038		0.2546	0.5186
0.2594	0.2278	0.2322	0.2244	0.2527		0.1893	1.145
0.2606	0.2734	0.2052	0.2033	0.2555		0.3313	1.219
0.3296	0.2024	0.1982	0.2071	0.2521		0.1878	1.311
0.3529	0.2786	0.236	0.2411	0.2803		0.2175	0.2064
0.302	0.2456	0.2224	0.2548	0.4417		0.2156	0.8225
0.311	0.2133	0.3078	0.195	0.3797		0.2138	1.169
0.2742	0.2136	0.281	0.2178	0.3338		0.2009	1.61
0.291	0.2033	0.2335	0.2147	0.2237		0.2093	3.029
0.297	0.2348	0.2986	0.196	0.23		0.1863	3.873
0.2241	0.1973	0.2095	0.2222	0.2018		0.2096	0.8726
0.2733	0.2797	0.2043	0.227	0.2157		0.2075	0.3302
0.3302	0.1938	0.209	0.2433	0.2033		0.2383	0.2184
0.2268	0.2027	0.3481	0.26	0.2178		0.199	0.311
0.2271	0.2187	0.2233	0.2189	0.3825		0.2652	0.4619
0.2591	0.253	0.2189	0.2148	0.2441		0.2446	0.3018
0.2791	0.2103	0.2482	0.2039	0.2509		0.3464	0.9037
0.3566	0.298	0.1947	0.2045	0.2136		0.209	0.2255
0.2773	0.2112	0.2234	0.208	0.2615		0.5306	2.573
0.2056	0.2295	0.2044	0.2072	0.2886		0.2319	0.2886
0.3311	0.2919	0.1916	0.2128	0.3872		0.3086	3.333
0.3172	0.2259	0.1965	0.2013	0.3962		0.2217	0.1984
0.2385	0.2316	0.1948	0.2093	0.2883		0.2339	1.561
0.2908	0.2246	0.2076	0.2221	0.2697		0.2299	0.3459
0.386	0.2812	0.2953	0.2232	0.3154		0.1903	2.906
0.2242	0.2112	0.2429	0.2488	0.1905		0.2028	1.356
0.2588	0.2231	0.2251	0.2324	0.2716		0.1977	1.684
0.1762	0.2828	0.4317	0.2146	0.2549		0.1824	1.429
0.2618	0.2707	0.2519	0.2133	0.1776		0.196	0.2152
0.2316	0.2762	0.2885	0.3997	0.1834		0.2947	1.094
0.1965	0.2281	0.4208	0.2366	0.1993		0.2088	3.915
0.1837	0.242	0.2027	0.2122	0.2007		0.2022	0.7033
0.3328	0.1867	0.2252	0.2398	0.2565		0.2014	3.224
0.2492	0.231	0.2255	0.2177	0.3105		0.187	1.196
0.3211	0.2188	0.2381	0.2356	0.2195		0.2106	2.748
0.245	0.2443	0.2008	0.2438	0.1988		0.211	0.5037
0.379	0.1991	0.2014	0.2172	0.2509		0.213	2.01
0.2535	0.2194	0.2144	0.224	0.2248		0.1843	1.056
0.2831	0.1819	0.1783	0.2217	0.2211		0.1995	0.4823
0.2271	0.1993	0.2366	0.2415	0.1845		0.2113	2.297
0.2952	0.1821	0.2337	0.1927	0.1997		0.2231	0.3387
0.274	0.2122	0.219	0.2605	0.2451		0.4722	0.2645
0.2503	0.3191	0.1981	0.2006	0.1803		0.2031	1.959
0.2952	0.2786	0.2284	0.2319	0.2925		0.2404	1.19
0.3054	0.2719	0.2015	0.2492	0.2037		0.2098	3.442
0.2491	0.2343	0.2181	0.2228	0.2398		0.2017	0.6122
0.2127	0.2099	0.2283	0.3329	0.1876		0.1962	0.4227
0.3041	0.2903	0.2016	0.2086	0.2265		0.196	0.9595
	0.249	0.3192	0.3405	0.2373		0.2083	3.339
	0.2437	0.2069	0.2219	0.2446		0.2644	0.2074
	0.2029	0.2423	0.2133	0.246		0.2882	0.4686
	0.2915	0.2495	0.2089	0.2526		0.2004	0.7573
	0.2199	0.2374	0.2057	0.2782		0.2222	2.885
	0.2715	0.2467	0.2748	0.2322		0.2503	0.5949
	0.2013	0.2371	0.2213	0.2163		0.4371	0.2612
	0.2402	0.27	0.2024	0.1823		0.214	0.2053
	0.2247	0.2775	0.2611	0.2371		0.2688	1.838
	0.2644	0.2085	0.2115	0.222		0.1971	1.944
	0.2248	0.2336	0.2071	0.2001		0.1976	1.321
	0.2148	0.2215	0.4432	0.2252		0.2021	0.2853
	0.2802	0.2697	0.1943	0.2724		0.2045	0.6312
	0.2046	0.2249	0.221	0.2052		0.2012	0.3115
	0.2277	0.3553	0.4907	0.1932		0.217	0.3496
	0.2574	0.2219	0.2135	0.2146		0.2882	0.7076
	0.2709	0.1894	0.2084	0.2036		0.1816	0.1891
	0.2354	0.2188	0.2157	0.2245		0.2567	1.769
	0.2557	0.2078	0.1984	0.2065		0.1986	0.5184
	0.271	0.2548	0.2135	0.4007		0.2017	0.9625
	0.3254	0.2514	0.213	0.2586		0.187	1.624
	0.2104	0.2037	0.2305	0.2733		0.1977	0.4722
	0.2865	0.2063	0.201	0.3464		0.2118	0.6605
	0.1943	0.2232	0.2658	0.2949		0.3494	1.189
	0.2931	0.229	0.3528	0.4694		0.2925	2.107
	0.2201	0.2341	0.4148	0.4232		0.2215	0.2757
	0.2062	0.2278	0.2828	0.4256		0.2165	0.1958
	0.2084	0.2197	0.2288	0.2313		0.2107	2.89
	0.239	0.3371	0.2668	0.1977		0.2224	0.272
	0.2618	0.3894	0.2723	0.3944		0.3317	1.22
	0.2582	0.2023	0.2585	0.3614		0.376	0.4236
	0.2043	0.3458	0.4375	0.3193		0.2257	0.6843
	0.2635	0.2139	0.216	0.2538		0.3011	1.868
	0.2144	0.2262	0.2093	0.2018		0.3118	1.585
	0.2094	0.2022	0.2439	0.232		0.4644	0.2552
	0.2468	0.2579	0.2453	0.3001		0.2223	0.1881
	0.3182	0.2141	0.2297	0.3247		0.2747	0.3914
	0.1939	0.3369	0.2013	0.2472		0.3534	0.6147
	0.2047	0.2027	0.3383	0.2291		0.3085	0.2011
	0.278	0.2076	0.464	0.1905		0.3853	1.42
	0.2728	0.2961	0.3175	0.1683		0.2271	1.704
	0.3153	0.2218	0.2488	0.1862		0.5812	0.1954
	0.2938	0.2144	0.2971	0.2024		0.2451	1.861
	0.2747	0.2415	0.3076	0.1965		0.1983	0.4517
	0.266	0.2359	0.2391	0.194		0.2086	1.207
	0.2832	0.2024	0.2397	0.2301		0.2539	0.3559
	0.2711	0.2326	0.2593	0.5778		0.1975	1.075
	0.2412	0.2433	0.2322	0.2332		0.2203	1.339
	0.2843	0.1921	0.26	0.3555		0.2532	0.1946
	0.2807	0.2583	0.2125	0.2201		0.2662	2.975
	0.224	0.2435	0.2446	0.2483		0.2275	0.3956
	0.2172	0.2168	0.2508	0.2075		0.1826	2.156
	0.2631	0.2134	0.2625	0.1941		0.2451	1.146
	0.2642	0.2868	0.278	0.3005		0.2021	2.232
	0.2275	0.2918	0.2575	0.2934		0.1989	2.243
	0.2518	0.2722	0.2877	0.3555		0.2804	1.862
	0.2532	0.2385	0.3581	0.2593		0.2183	1.219
	0.1811	0.2022	0.3611	0.2557		0.2386	2.22
	0.3159	0.5353	0.256	0.1977		0.2637	0.2183
	0.3177	0.2524	0.3271	0.3814		0.2002	0.2045
	0.2703	0.2223	0.2361	0.4849		0.3893	0.5815
	0.2466	0.1999	0.318	0.2124		0.3525	0.4696
	0.2481	0.4341	0.2842	0.3236		0.2047	0.2038
	0.1964	0.315	0.2913	0.2084		0.3173	0.5169
	0.2667	0.2093	0.2869	0.266		0.2357	0.2343
	0.2342	0.2023	0.3105	0.1932		0.2106	0.3617
	0.2526	0.2218	0.4704	0.255		0.4601	1.082
	0.2681	0.2206	0.2592	0.1968		0.3891	0.8134
	0.2148	0.2136	0.3153	0.2192		0.3548	1.733
	0.2675	0.229	0.7965	0.2495		0.207	0.6703
	0.2406	0.2314	0.8326	0.2109		0.2086	0.6785
	0.2156	0.2448	0.2659	0.2119		0.302	0.2631
	0.1986	0.193	0.2964	0.2544		0.2664	2.007
	0.1919	0.2031	0.3674	0.2153		0.2238	0.287
	0.2422	0.2016	0.2826	0.223		0.4022	0.1919
	0.2118	0.2097	0.2727	0.2486		0.1969	1.167
	0.2343	0.2191	0.3916	0.212		0.3205	1.437
	0.2194	0.2525	0.2768	0.3076		0.3057	1.956
	0.2017	0.2213	0.3588	0.1799		0.3426	2.138
	0.2047	0.2455	0.2025	0.1848		0.2384	0.2282
	0.2809	0.2756	0.2745	0.1974		0.2157	0.3606
	0.2615	0.3006	0.3142	0.2608		0.3555	0.1986
	0.1879	0.2545	0.2241	0.2063		0.2349	0.1902
	0.3159	0.2071	0.2583	0.2345		0.2181	0.2196
	0.2566	0.2335	0.2139	0.26		0.2333	0.2476
	0.1924	0.2039	0.2197	0.2131		0.2281	0.2069
	0.2537	0.2226	0.4155	0.2675		0.2423	0.1917
	0.2549	0.2289	0.3965	0.2916		0.2187	1.578
	0.233	0.2159	0.2938	0.2778		0.3544	0.2234
	0.2707	0.2118	0.3138	0.2139		0.2267	0.8049
	0.2063	0.2347	0.2944	0.2811		0.2263	0.3657
	0.2244	0.2008	0.3908	0.2656		0.1934	0.3098
	0.2617	0.2054	0.4947	0.1782		0.263	0.1933
	0.299	0.2415	0.2377	0.1935		0.2017	0.3968
	0.2671	0.2594	0.2371	0.3302		0.2348	0.6808
	0.2202	0.2094	0.4869	0.2368		0.1996	0.237
	0.2825	0.2091	0.2823	0.5621		0.2128	0.5819
	0.22	0.2334	0.5452	0.3507		0.215	3.494
	0.2109	0.2343	0.2426	0.3376		0.1961	0.2248
	0.2666	0.2284	0.2629	0.2798		0.2033	1.337
	0.202	0.2186	0.3396	0.2553		0.1854	0.8073
	0.193	0.2125	0.479	0.3578		0.2243	1.416
	0.204	0.2276	0.4011	0.3983		0.2104	1.233
	0.2521	0.2214	0.2711	0.2445		0.2104	0.2712
	0.2013	0.2898	0.2563	0.3898		0.2079	1.538
	0.2689	0.2735	0.3424	0.2452		0.3702	1.075
	0.2999	0.2075	0.3516	0.2262		0.2372	0.6737
	0.2668	0.2392	0.3525	0.1986		0.2582	0.6906
	0.3757	0.2856	0.2463			0.4517	0.2351
	0.2363	0.3539	0.2341			0.2836	0.2179
	0.1976	0.2522	0.2724			0.2736	0.2313
	0.2368	0.2267	0.31			0.4077	0.3823
	0.371	0.3034	0.2165			0.2335	0.1949
	0.279	0.4091	0.24			0.2151	0.2087
	0.2863	0.2946	0.274			0.4546	0.1968
	0.225	0.231	0.2584			0.2156	0.2339
	0.2577	0.294	0.284			0.2334	0.2137
	0.286	0.2976	0.1965			0.2299	0.2764
	0.3096	0.2538	0.3653			0.225	0.6711
	0.1991	0.2545	0.4126			0.2139	0.2158
	0.2765	0.3535	0.3302			0.2573	1.261
	0.3713	0.2494	0.3681			0.2174	0.2565
	0.3164	0.2049	0.2879			0.2654	0.2387
	0.278	0.2818	0.2458			0.2455	0.6682
	0.2159	0.2494	0.4038			0.2122	2.271
	0.222	0.2526	0.283			0.3293	0.2348
	0.1799	0.2188	0.2059			0.2201	0.2566
	0.2555	0.2112	0.2182			0.2159	1.892
	0.2118	0.2446	0.4085			0.2035	3.003
	0.2224	0.2155	0.2441			0.2094	2.449
	0.2737	0.2777	0.2521			0.2113	2.916
	0.2319	0.2401	0.2921			0.2063	2.215
	0.2392	0.2062	0.2468			0.2276	2.051
	0.2112	0.2949	0.2076			0.2084	0.475
	0.2626	0.2582	0.259			0.3045	1.202
	0.2265	0.3171	0.3412			0.3233	1.994
	0.2065	0.1962	0.2121			0.2967	0.1806
	0.1871	0.2003	0.3239			0.2161	0.9803
	0.2719	0.2401	0.2689			0.3013	1.081
	0.2893	0.3169	0.3147			0.2066	0.3195
	0.2564	0.2176	0.2731			0.1911	0.2286
	0.2685	0.1931	0.3222			0.3596	1.56
	0.2104	0.2161	0.3717			0.2214	5.19
	0.2729	0.2108	0.2517			0.4381	2.042
	0.3138	0.352	0.2445			0.4122	0.2281
	0.2236	0.2653	0.3102			0.209	0.7219
	0.3102	0.2037	0.4636			0.27	1.522
	0.3018	0.2196	0.4224			0.2063	0.8934
	0.2439	0.1915	0.2526			0.2874	2.225
	0.2382	0.2911	0.2709			0.2587	0.1875
	0.2323	0.2888	0.2655			0.4982	3.832
	0.229	0.2181	0.2489			0.206	3.013
	0.2096	0.2269	0.3338			0.1977	1.477
	0.2132	0.193	0.3581			0.2325	0.2224
	0.2112	0.253	0.216			0.323	0.845
	0.2294	0.2105	0.4838			0.3102	2.046
	0.221	0.2291	0.2865			0.2142	1.382
	0.2282	0.1968	0.2614			0.2812	0.8067
	0.2201	0.193	0.4234			0.3395	2.377
	0.207	0.2025	0.2595			0.2245	1.233
	0.2154	0.2397	0.3968			0.2422	0.2236
	0.2687	0.2356	0.3193			0.3362	0.3946
	0.2017	0.2557	0.198			0.1807	1.488
	0.2042	0.2391	0.2607			0.2014	1.5
	0.2189	0.2517	0.3083			0.3614	0.4054
	0.259	0.2919	0.2396			0.2218	0.9605
	0.2571	0.1875	0.2116			0.2158	2.748
	0.2031	0.2051	0.3009			0.2169	3.821
	0.2078	0.2462	0.2645			0.1929	0.2814
	0.2437	0.207	0.4416			0.1817	0.2069
	0.2656	0.1994	0.5391			0.1984	0.2465
	0.2109	0.2131	0.2656			0.2136	0.7862
	0.2068	0.2719	0.2339			0.5042	1.712
	0.2776	0.2048	0.4181			0.3766	1.816
	0.2208	0.2459	0.2708			0.2352	4.106
	0.2061	0.2205	0.4896			0.3132	0.5209
	0.2125	0.2443	0.2958			0.2045	0.1922
	0.1971	0.2231	0.2861			0.2122	0.8921
	0.225	0.2225	0.3904			0.1888	0.1947
	0.2576	0.2013	0.1945			0.2018	0.2681
	0.2183	0.3132	0.1962			0.2064	0.4121
	0.2172	0.2647	0.1957			0.2515	1.026
	0.2254	0.2777	0.2062			0.1981	0.3554
	0.2377	0.1837	0.2137			0.2415	4.371
	0.2538	0.3054	0.2685			0.1989	0.2643
	0.2225	0.2237	0.2289			0.3476	1.997
	0.2219	0.232	0.3019			0.3124	0.2664
	0.192	0.1911	0.2277			0.2298	0.5404
	0.2312	0.2068	0.2007			0.2507	0.2427
	0.2187	0.2229	0.2543			0.413	0.3568
	0.2426	0.208	0.2291			0.2107	0.8829
	0.2079	0.2103	0.3005			0.2808	3.023
	0.1872	0.1881	0.3073			0.27	0.4347
	0.2077	0.2242	0.241			0.1893	2.819
	0.2328	0.2065	0.2385			0.2144	0.3218
	0.3134	0.2533	0.2587			0.1917	1.063
	0.2265	0.2062	0.2735			0.2085	0.3925
	0.1913	0.238	0.2141			0.2368	3.605
	0.2162	0.2262	0.2119			0.2487	1.892
	0.2062	0.1872	0.2539			0.2546
	0.3185	0.2121	0.2372			0.1961
	0.2142	0.2076	0.3063			0.1912
	0.1863	0.2227	0.2761			0.2151
	0.2578	0.2153	0.2744			0.2063
	0.2117	0.2312	0.2055			0.2061
	0.2767	0.2126	0.4712			0.2124
	0.2539	0.221	0.2874			0.2782
	0.2269	0.3541	0.302			0.1989
	0.2711	0.2625	0.2779			0.198
	0.2481	0.1984	0.2848			0.3053
	0.2341	0.2009	0.2924			0.4368
	0.2516	0.2127	0.2562			0.2463
	0.286	0.2124	0.2619			0.2624
	0.2486	0.2271	0.1677			0.2984
	0.3141	0.1971	0.2588			0.2236
	0.2091	0.2046	0.2756			0.2238
	0.2448	0.1986	0.2671			0.2138
	0.217	0.2657	0.2225			0.2883
	0.2094	0.2324	0.2567			0.234
	0.2375	0.2438	0.3			0.2245
	0.1946	0.2342	0.2575			0.2288
	0.2127	0.2807	0.2296			0.373
	0.2305	0.2105	0.2426			0.2179
	0.258	0.2505	0.2245			0.2451
	0.2376	0.2383	0.2448			0.2296
	0.2425	0.2134	0.2542			0.2329
	0.2588	0.1987	0.275			0.2398
	0.1972	0.2371	0.2213			0.4048
	0.2622	0.2127	0.2352			0.2202
	0.2498	0.1948	0.2124			0.2856
	0.2373	0.2222	0.3651			0.2931
	0.26	0.2307	0.3209			0.212
	0.248	0.24	0.223			0.2573
	0.2402	0.2054	0.2191			0.4139
	0.2169	0.2092	0.2752			0.2206
	0.2847	0.2458	0.2511			0.2918
	0.2809	0.2081	0.5961			0.3382
	0.2365	0.2029	0.226			0.2575
	0.3446	0.1893	0.3566			0.2005
	0.2099	0.2427	0.2411			0.1903
	0.2048	0.2061	0.2479			0.3772
	0.2179	0.2053	0.2401			0.2436
	0.4137	0.2195	0.4196			0.2519
	0.2647	0.2007	0.2526			0.1946
	0.192	0.3327	0.234			0.289
	0.2869	0.2065	0.3184			0.1995
	0.2228	0.2201	0.38			0.2366
	0.2665	0.2448	0.258			0.2188
	0.1862	0.2685	0.2732			0.4112
	0.2165	0.1987	0.2176			0.2462
	0.2262	0.2566	0.215			0.4188
	0.2472	0.1916	0.2137			0.3169
	0.2397	0.2385	0.4196			0.3139
	0.2678	0.2796	0.2278			0.2251
	0.2108	0.2511	0.2113			0.3431
	0.212	0.2157	0.389			0.2702
	0.3014	0.1979	0.2649			0.3374
	0.2467	0.2581	0.4161			0.2205
	0.2093	0.226	0.3039			0.1883
	0.2714	0.2252	0.2255			0.3546
	0.3145	0.1918	0.266			0.2311
	0.2352	0.1872	0.2491			0.1908
	0.2114	0.2067	0.2357			0.2305
	0.2327	0.1964	0.2433			0.2317
	0.2098	0.2319	0.239			0.2878
	0.2666	0.3656	0.1977			0.1958
	0.2176	0.3143	0.209			0.2365
	0.1971	0.2512	0.2984			0.214
	0.2397	0.234	0.2517			0.2245
	0.201	0.2338	0.2062			0.2723
	0.1772	0.384	0.3538			0.229
	0.2194	0.2597	0.2429			0.2039
	0.1989	0.2833	0.2438			0.2727
	0.2745	0.2293	0.3231			0.242
	0.2099	0.2581	0.3967			0.218
	0.2262	0.2621	0.2133			0.2048
	0.2604	0.1919	0.1995			0.3484
	0.2283	0.2688	0.2206			0.2029
	0.2402	0.2205	0.2067			0.1996
	0.2411	0.2527	0.1721			0.3618
	0.2989	0.209	0.2347			0.2117
	0.2491	0.1969	0.3492			0.2723
	0.2061	0.2213	0.337			0.3671
	0.268	0.2261	0.2519			0.257
	0.1927	0.2103	0.2484			0.2794
	0.1938	0.2332	0.3835			0.2585
	0.215	0.2738	0.325			0.1949
	0.2404	0.2275	0.5238			0.2003
	0.2076	0.225	0.5051			0.215
	0.2376	0.2016	0.2999			0.2036
	0.2288	0.2254	0.2764			0.2257
	0.2173	0.2356	0.3513			0.2039
	0.2108	0.2166	0.2973			0.222
	0.194	0.2053	0.2252			0.2135
	0.2215	0.2185	0.2283			0.2239
	0.2228	0.2318	0.2107			0.2593
	0.2234	0.2223	0.2371			0.2662
	0.2203	0.2327	0.2527			0.3004
	0.2262	0.1933	0.2666			0.2541
	0.2382	0.2876	0.2279			0.2098
	0.1991	0.3172	0.2145			0.2179
	0.269	0.2495	0.262			0.2909
	0.2541	0.1868	0.2946			0.3204
	0.24	0.267	0.268			0.3052
	0.2876	0.2267	0.2654			0.2053
	0.2493	0.2002	0.2036			0.235
	0.2412	0.2353	0.2761			0.3471
	0.2479	0.2789	0.3308			0.2152
	0.2516	0.226	0.3002			0.2052
	0.189	0.2192	0.2763			0.2084
	0.204	0.2233	0.2909			0.222
	0.2495	0.2131	0.2633			0.2122
	0.2874	0.2622	0.2991			0.2475
	0.2468	0.2313	0.3621			0.2022
	0.2774	0.2182	0.2584			0.3087
	0.2073	0.248	0.213			0.2833
	0.2668	0.3148	0.277			0.2129
	0.2615	0.2105	0.2223			0.221
	0.2184	0.2071	0.2819			0.2227
	0.1942	0.2214	0.326			0.2819
	0.2787	0.2054	0.2239			0.2686
	0.1994	0.2247	0.2358			0.2934
	0.2439	0.236	0.272			0.2561
	0.1954	0.205	0.283			0.3543
	0.2433	0.2365	0.1888			0.2001
	0.3419	0.2192	0.3018			0.2272
	0.1999	0.21	0.1971			0.3592
	0.233	0.2263	0.2322			0.2479
	0.3508	0.1934	0.226			0.2118
	0.2716	0.2422	0.2633			0.2533
	0.2052	0.2319	0.2652			0.3238
	0.2212	0.2296	0.2284			0.2069
	0.2649	0.1954	0.2102			0.1947
	0.2434	0.2308	0.2846			0.3191
	0.2627	0.3075	0.2491			0.208
	0.3087	0.2185	0.202			0.2513
	0.2484	0.3416	0.2921			0.1989
	0.2244	0.194	0.2525			0.2358
	0.2784	0.271	0.3062			0.2755
	0.2189	0.2426	0.1857			0.2178
	0.2076	0.2113	0.1938			0.3597
	0.2298	0.2996	0.2433			0.2565
	0.2299	0.2245	0.2021			0.2198
	0.3061	0.2555	0.2353			0.1856
	0.1884	0.31	0.5372			0.2629
	0.2464	0.206	0.2463			0.1877
	0.2043	0.2225	0.3219			0.2438
	0.2344	0.2062	0.3163			0.2066
	0.2006	0.202	0.3328			0.205
	0.2311	0.1985	0.2129			0.2243
	0.2047	0.2239	0.2498			0.2196
	0.3262	0.2426	0.2039			0.2173
	0.2327	0.2165	0.1975			0.3702
	0.2143	0.1918	0.251			0.1942
	0.242	0.2165	0.2966			0.2038
	0.2938	0.1847	0.3799			0.1866
	0.24	0.2438	0.2487			0.2211
	0.23	0.2226	0.2923			0.2223
	0.2917	0.2064	0.4081			0.2408
	0.2043	0.2411	0.3784			0.3702
	0.2442	0.2018	0.5199			0.429
	0.2685	0.2536	0.2529			0.3216
	0.2916	0.2463	0.4073			0.228
	0.2028	0.2355	0.2682			0.3077
	0.2928	0.2483	0.4291			0.2301
	0.2626	0.2302	0.6679			0.3754
	0.2514	0.2505	0.2572			0.2114
	0.2351	0.2364	0.4024			0.222
	0.2122	0.2405	0.3715			0.5005
	0.3046	0.2278	0.2692			0.2644
	0.2013	0.2217	0.2134			0.2311
	0.3085	0.2178	0.2252			0.2261
	0.2592	0.2358	0.3513			0.2778
	0.2573	0.262	0.2406			0.2296
	0.2106	0.2098	0.2705			0.1894
	0.2026	0.2136	0.2966			0.3203
	0.3423	0.2285	0.2655			0.1964
	0.2952	0.1986	0.1922			0.2705
	0.3097	0.2219	0.3913			0.2082
	0.2583	0.2025	0.196			0.2396
	0.2021	0.2142	0.2632			0.2769
	0.2178	0.2321	0.4091			0.3215
	0.2094	0.2589	0.2409			0.2589
	0.2866	0.2052	0.409			0.1935
	0.1968	0.1776	0.3267			0.6639
	0.2633	0.2193	0.2628			0.2922
	0.2225	0.1942	0.2736			0.2091
	0.2517	0.2269	0.3011			0.249
	0.2673	0.2175	0.3372			0.3144
	0.1922	0.2477	0.3408			0.1943
	0.2309	0.2225	0.3035			0.253
	0.1983	0.2187	0.2575			0.2026
	0.244	0.2384	0.1975			0.224
	0.214	0.2766	0.2808			0.2847
	0.2241	0.2182	0.2722			0.301
	0.2653	0.2195	0.3086			0.2229
	0.2441	0.2517	0.4953			0.2197
	0.2836	0.1977	0.3051			0.2229
	0.2453	0.2564	0.3585			0.272
	0.258	0.2647	0.257			0.2632
	0.2729	0.1895	0.2855			0.2547
	0.2456	0.3252	0.3196			0.3232
	0.2907	0.2809	0.3299			0.2932
	0.2659	0.2659	0.222			0.2055
	0.1995	0.208	0.3376			0.3276
	0.2304	0.2161	0.2833			0.2486
	0.213	0.2261	0.2943			0.2349
	0.2765	0.2144	0.2978			0.236
	0.2583	0.2164	0.3555			0.2244
	0.2403	0.1992	0.2242			0.2124
	0.2192	0.2127	0.3676			0.2012
	0.2666	0.246	0.7983			0.2239
	0.194	0.2396	0.2801			0.2483
	0.2029	0.328	0.3978			0.225
	0.1761	0.2326	0.1991			0.2242
	0.2533	0.2298	0.2802			0.2058
	0.2803	0.2548	0.227			0.2267
	0.2905	0.1983	0.4977			0.192
	0.2774	0.2201	0.2313			0.2584
	0.2729	0.2208	0.5689			0.2753
	0.2768	0.2239	0.4186			0.2325
	0.2012	0.2485	0.3686			0.2187
	0.283	0.2846	0.5373			0.2322
	0.2537	0.2233	0.3873			0.3947
	0.2974	0.2004	0.3091			0.217
	0.2033	0.2053	0.3062			0.2628
	0.209	0.2465	0.2949			0.2264
	0.2941	0.2164	0.3158			0.2267
	0.1966	0.2337	0.2365			0.2106
	0.2426	0.2092	0.2857			0.2232
	0.1937	0.2172	0.3602			0.2249
	0.2059	0.2176	0.2383			0.227
	0.2477	0.2064	0.2833			0.2522
	0.232	0.2016	0.3582			0.2178
	0.1879	0.206	0.2579			0.2979
	0.2423	0.2002	0.4545			0.2911
	0.2132	0.2079	0.59			0.2314
	0.2091	0.2076	0.3775			0.2281
	0.2574	0.2043	0.2975			0.2204
	0.1922	0.2184	0.3062			0.2815
		0.1911	0.2604			0.2245
		0.2699	0.2407			0.2423
		0.1976	0.5365			0.2252
		0.2387	0.2303			0.3322
		0.3025	0.1865			0.1984
		0.2323	0.2137			0.1928
		0.4172	0.2614			0.2128
		0.2291	0.3028			0.2321
		0.2777	0.3078			0.1978
		0.2886	0.2547			0.2081
		0.2088	0.3572			0.3547
		0.2433	0.2152			0.1972
		0.2865	0.1869			0.3735
		0.2333	0.2881			0.2284
		0.2342	0.2244			0.2274
		0.1936	0.238			0.2128
		0.1944	0.275			0.3115
		0.2331	0.249			0.2945
		0.1789	0.2147			0.203
		0.2066	0.2498			0.2332
		0.2044	0.2733			0.3449
		0.206	0.4788			0.3143
		0.1826	0.2201			0.2823
		0.2473	0.2417			0.7062
		0.2674	0.4044			0.2774
		0.2831	0.2207			0.2001
		0.2154	0.2884			0.2134
		0.225	0.3008			0.2942
		0.2124	0.277			0.2423
		0.2011	0.1978			0.3091
		0.2499	0.2448			0.1957
		0.2329	0.1828			0.2643
		0.2053	0.1873			0.2887
		0.2202	0.2101
		0.2133	0.2123
		0.2254	0.2552
		0.2106	0.2683
		0.2144	0.2794
		0.2442	0.2652
		0.3008	0.2126
		0.2106	0.1991
		0.2101	0.1776
		0.218	0.2373
		0.3052	0.2209
		0.2154	0.3712
		0.2232	0.2771
		0.2601	0.3243
		0.1926	0.2825
		0.2065	0.3253
		0.2419	0.2993
		0.2263	0.2902
		0.2232	0.3649
		0.2054	0.2746
		0.2246	0.2523
		0.2169	0.2223
		0.2546	0.2377
[truncated: 240 more rows]

## Sheet: Per-replicate means
EV dC				EV 5dC				TOPORS dC				TOPORS dC+SUMOi				TOPORS dC+Ub E1i				TOPORS 5dC				TOPORS 5dC + SUMOi				TOPORS 5dC + Ub E1i				TOPORS aGFP only				TOPORS aHA only
0.2227	0.2143	0.296	0.2932	0.2643	0.2426	0.4152	0.4121	0.2374	0.24	0.2661	0.2931	0.2325	0.2242	0.2896	0.2923	0.2439	0.2356	0.2609	0.2716	1	1	1	1	0.2535	0.2924	0.425	0.4198	0.9159	1.05	0.623	0.6706	0.2082	0.2126			0.203	0.1772
