# Supplementary material for: Decitabine cytotoxicity is promoted by dCMP deaminase DCTD and mitigated by SUMO-dependent E3 ligase TOPORS
Source: EMBO J. 2024 May 17;43(12):6. doi: 10.1038/s44318-024-00108-2 (PMC11183266; doi:10.1038/s44318-024-00108-2)
Supplement: Supplementary file 7 — Source data Fig. 4 [file 44318_2024_108_MOESM7_ESM.zip › EMBOJ-2023-115654_Fig4_sourcedata/Figure4D.xlsx]

## Sheet: Sheet1
Formaldehyde (μM)	WT			TOPORS-/-
0	100	100	100	100	100	100
30	100.468	103.204	104	92.6295	81.7757	82.449
40	79.1569	99.0847	97.3333	63.745	47.1963	60
50	79.6253	84.6682	90.2222	43.0279	26.1682	52.2449
75	44.0281	54.6911	58.2222	4.38247	7.47664	6.12245
