# Supplementary material for: Decitabine cytotoxicity is promoted by dCMP deaminase DCTD and mitigated by SUMO-dependent E3 ligase TOPORS
Source: EMBO J. 2024 May 17;43(12):6. doi: 10.1038/s44318-024-00108-2 (PMC11183266; doi:10.1038/s44318-024-00108-2)
Supplement: Supplementary file 7 — Source data Fig. 4 [file 44318_2024_108_MOESM7_ESM.zip › EMBOJ-2023-115654_Fig4_sourcedata/Figure4E.xlsx]

## Sheet: Sheet1
5-aza-dC (nM)	HAP1 WT siLuc			HAP1 WT siDNMT1			HAP1 TOPORS KO siLuc			HAP1 TOPORS KO siDNMT1
0	100	100	100	100	100	100	100	100	100	100	100	100
100	71.3805	80.9023	73.5178	46.7128	52.8017	46.6146	57.6471	62.0309	55.8182	80.1909	63.1579	64.6925
200	45.4545	41.6541	41.502	31.8339	36.2069	32.0312	29.8824	26.0486	25.2727	47.0167	33.3333	36.6743
300	30.303	30.9774	26.6798	23.8754	20.2586	22.1354	13.1765	12.1413	8.90909	31.5036	25.731	23.6902
400	14.8148	17.1429	16.6008	16.436	14.0086	16.9271	6.11765	5.96026	6.18182	18.3771	15.2047	12.7563
600	7.40741	10.0752	7.50988	9.68858	7.32759	9.63542	3.05882	2.64901	2.36364	11.4558	7.89474	7.97267
