# Supplementary material for: Decitabine cytotoxicity is promoted by dCMP deaminase DCTD and mitigated by SUMO-dependent E3 ligase TOPORS
Source: EMBO J. 2024 May 17;43(12):6. doi: 10.1038/s44318-024-00108-2 (PMC11183266; doi:10.1038/s44318-024-00108-2)
Supplement: Supplementary file 7 — Source data Fig. 4 [file 44318_2024_108_MOESM7_ESM.zip › EMBOJ-2023-115654_Fig4_sourcedata/Figure4A.xlsx]

## Sheet: Sheet1
5-aza-dC (nM)	p53-/-				p53-/- TOPORS-/- #1				p53-/- TOPORS-/- #3				p53-/- TOPORS-/- #6
0	100	100	100	100	100	100	100	100	100	100	100	100	100	100	100	100
50	64.5491	81.6979	83.5221	66.4041	12.7957	35.1695	31.1875	20.212	12.1867	31.1366	29.4404	24.3786	29.0729	41.6582	34.7364	27.8759
100	32.5505	56.7615	49.6205	51.5093	12.2193	20.5577	21.0559	11.9648	8.77431	16.6021	26.5191	13.9153	11.9081	23.6532	18.6217	16.4316
200	17.5497	39.0338	25.7524	26.3856	5.18953	11.1405	9.69122	6.70952	5.90222	9.95038	17.3288	9.30845	5.68509	10.9129	12.8014	8.74039
300	13.9408	26.0856	24.5102	19.1238	3.52579	7.78017	6.90987	2.32917	5.02296	9.12492	14.2813	4.92021	3.43011	6.94395	9.92068	6.35597
