# Supplementary material for: Decitabine cytotoxicity is promoted by dCMP deaminase DCTD and mitigated by SUMO-dependent E3 ligase TOPORS
Source: EMBO J. 2024 May 17;43(12):6. doi: 10.1038/s44318-024-00108-2 (PMC11183266; doi:10.1038/s44318-024-00108-2)
Supplement: Supplementary file 8 — Source data Fig. 5 [file 44318_2024_108_MOESM8_ESM.zip]

Archive with 13 entries (12 files):
- EMBOJ-2023-115654_Fig5_sourcedata/
- EMBOJ-2023-115654_Fig5_sourcedata/.DS_Store
- __MACOSX/EMBOJ-2023-115654_Fig5_sourcedata/._.DS_Store
- EMBOJ-2023-115654_Fig5_sourcedata/Figure5D.pdf
- __MACOSX/EMBOJ-2023-115654_Fig5_sourcedata/._Figure5D.pdf
- EMBOJ-2023-115654_Fig5_sourcedata/Figure5E.pdf
- __MACOSX/EMBOJ-2023-115654_Fig5_sourcedata/._Figure5E.pdf
- EMBOJ-2023-115654_Fig5_sourcedata/Figure5B.xlsx
- __MACOSX/EMBOJ-2023-115654_Fig5_sourcedata/._Figure5B.xlsx
- EMBOJ-2023-115654_Fig5_sourcedata/Figure5F.pdf
- __MACOSX/EMBOJ-2023-115654_Fig5_sourcedata/._Figure5F.pdf
- EMBOJ-2023-115654_Fig5_sourcedata/Figure5C.xlsx
- __MACOSX/EMBOJ-2023-115654_Fig5_sourcedata/._Figure5C.xlsx
