# Supplementary material for: Decitabine cytotoxicity is promoted by dCMP deaminase DCTD and mitigated by SUMO-dependent E3 ligase TOPORS
Source: EMBO J. 2024 May 17;43(12):6. doi: 10.1038/s44318-024-00108-2 (PMC11183266; doi:10.1038/s44318-024-00108-2)
Supplement: Supplementary file 8 — Source data Fig. 5 [file 44318_2024_108_MOESM8_ESM.zip › EMBOJ-2023-115654_Fig5_sourcedata/Figure5B.xlsx]

## Sheet: Sheet1
5-aza-dC (nM)	HAP1 WT				HAP1 TOPORS KO + HA -EV				HAP1 TOPORS KO + HA -TOPORSWT				HAP1 TOPORS KO + HA -TOPORS CCAA				HAP1 TOPORS KO + HA -TOPORSΔSIM
0	100	100	100	100	100	100	100	100	100	100	100	100	100	100	100	100	100	100	100	100
50	86.41	82.6007	86.4823	85.9122	68.7697	77.0459	66.6667	47.3461	71.7949	82.9787	75.3846	64.9329	62.3223	64.7754	49.4231	47.4874	58.41	67.7494	60.5027	43.6364
100	81.7667	48.9011	38.4025	33.0254	57.0978	36.3273	13.267	10.6157	57.6923	38.2979	29.7436	22.3154	39.8104	27.4232	14.2308	7.37018	30.68	18.5615	12.0287	9.69697
200	23.5561	12.6374	11.5207	9.00693	7.25552	3.59281	1.49254	1.4862	15.641	11.7988	3.84615	3.02013	9.00474	4.96454	2.30769	1.84255	4.42	2.32019	1.6158	1.61616
300	7.24802	1.4652	5.68356	5.54273	0.946372	2.39521	1.16086	1.06157	6.15385	2.32108	1.53846	1.00671	1.65877	1.06383	1.53846	1.00503	1.77	0.928074	1.0772	1.51515
