# Supplementary material for: Decitabine cytotoxicity is promoted by dCMP deaminase DCTD and mitigated by SUMO-dependent E3 ligase TOPORS
Source: EMBO J. 2024 May 17;43(12):6. doi: 10.1038/s44318-024-00108-2 (PMC11183266; doi:10.1038/s44318-024-00108-2)
Supplement: Supplementary file 8 — Source data Fig. 5 [file 44318_2024_108_MOESM8_ESM.zip › EMBOJ-2023-115654_Fig5_sourcedata/Figure5C.xlsx]

## Sheet: Sheet1
5-aza-dC (nM)	HAP1 WT				HAP1 TOPORS KO + HA -EV				HAP1 TOPORS KO + HA -TOPORSWT				HAP1 TOPORS KO + HA -TOPORS CCAA				HAP1 TOPORS KO + HA -TOPORSΔSIM
0	100	100	100	100	100	100	100	100	100	100	100	100	100	100	100	100	100	100	100	100
50	83.06	76.3323	104.204	100.211	82.88	80.8765	63.0476	59.1579	56.12	56.7273	81.2379	46.6292	76.68	75	62.7993	57.7083	30.1	45.4327	45.122	60.7143
100	74.05	32.6019	59.292	41.5612	42.38	25.8964	17.9048	10.5263	40.08	28.3636	25.7253	12.7341	40.32	22.7586	18.7845	7.08333	15.92	25.7212	15.3659	9.3985
200	33.33	14.5768	24.5575	15.4008	10.02	3.38645	2.28571	3.57895	11.81	5.09091	3.2882	1.1236	6.72	3.96552	2.39411	1.875	2.49	3.60577	7.07317	2.25564
300	8.83	5.17241	8.40708	3.5865	1.39442	1.79283	0.571429	2.94737	2.96	1.63636	1.54739	0.374532	2.37	2.58621	0.736648	0.833333	1.49	1.92308	2.43902	0.37594
