# Supplementary material for: Decitabine cytotoxicity is promoted by dCMP deaminase DCTD and mitigated by SUMO-dependent E3 ligase TOPORS
Source: EMBO J. 2024 May 17;43(12):6. doi: 10.1038/s44318-024-00108-2 (PMC11183266; doi:10.1038/s44318-024-00108-2)
Supplement: Supplementary file 9 — Source data Fig. 6 [file 44318_2024_108_MOESM9_ESM.zip]

Archive with 37 entries (33 files):
- EMBOJ-2023-115654_Fig6_sourcedata/
- EMBOJ-2023-115654_Fig6_sourcedata/Figure6B.xlsx
- __MACOSX/EMBOJ-2023-115654_Fig6_sourcedata/._Figure6B.xlsx
- EMBOJ-2023-115654_Fig6_sourcedata/.DS_Store
- __MACOSX/EMBOJ-2023-115654_Fig6_sourcedata/._.DS_Store
- EMBOJ-2023-115654_Fig6_sourcedata/Figure6G/
- __MACOSX/EMBOJ-2023-115654_Fig6_sourcedata/._Figure6G
- EMBOJ-2023-115654_Fig6_sourcedata/Figure6C.xlsx
- __MACOSX/EMBOJ-2023-115654_Fig6_sourcedata/._Figure6C.xlsx
- EMBOJ-2023-115654_Fig6_sourcedata/Figure6H.pdf
- __MACOSX/EMBOJ-2023-115654_Fig6_sourcedata/._Figure6H.pdf
- EMBOJ-2023-115654_Fig6_sourcedata/Figure6D/
- __MACOSX/EMBOJ-2023-115654_Fig6_sourcedata/._Figure6D
- EMBOJ-2023-115654_Fig6_sourcedata/Figure6E/
- __MACOSX/EMBOJ-2023-115654_Fig6_sourcedata/._Figure6E
- EMBOJ-2023-115654_Fig6_sourcedata/Figure6A.xlsx
- __MACOSX/EMBOJ-2023-115654_Fig6_sourcedata/._Figure6A.xlsx
- EMBOJ-2023-115654_Fig6_sourcedata/Figure6G/western SUMO1 Input.tiff
- __MACOSX/EMBOJ-2023-115654_Fig6_sourcedata/Figure6G/._western SUMO1 Input.tiff
- EMBOJ-2023-115654_Fig6_sourcedata/Figure6G/western blot DNMT1 input.tiff
- __MACOSX/EMBOJ-2023-115654_Fig6_sourcedata/Figure6G/._western blot DNMT1 input.tiff
- EMBOJ-2023-115654_Fig6_sourcedata/Figure6G/western blot beta actin.tiff
- __MACOSX/EMBOJ-2023-115654_Fig6_sourcedata/Figure6G/._western blot beta actin.tiff
- EMBOJ-2023-115654_Fig6_sourcedata/Figure6G/western blot DNMT1 PxP.tiff
- __MACOSX/EMBOJ-2023-115654_Fig6_sourcedata/Figure6G/._western blot DNMT1 PxP.tiff
- EMBOJ-2023-115654_Fig6_sourcedata/Figure6G/western blot SUMO23 PxP.tiff
- __MACOSX/EMBOJ-2023-115654_Fig6_sourcedata/Figure6G/._western blot SUMO23 PxP.tiff
- EMBOJ-2023-115654_Fig6_sourcedata/Figure6G/western blot SUMO23 Input.tiff
- __MACOSX/EMBOJ-2023-115654_Fig6_sourcedata/Figure6G/._western blot SUMO23 Input.tiff
- EMBOJ-2023-115654_Fig6_sourcedata/Figure6G/western SUMO1 PxP.tiff
- __MACOSX/EMBOJ-2023-115654_Fig6_sourcedata/Figure6G/._western SUMO1 PxP.tiff
- EMBOJ-2023-115654_Fig6_sourcedata/Figure6D/image colony formation HeLa WT and RNF4 KO.tiff
- __MACOSX/EMBOJ-2023-115654_Fig6_sourcedata/Figure6D/._image colony formation HeLa WT and RNF4 KO.tiff
- EMBOJ-2023-115654_Fig6_sourcedata/Figure6E/Confluency Hela WT and RNF4 KO siCtrl siTOPORS.xlsx
- __MACOSX/EMBOJ-2023-115654_Fig6_sourcedata/Figure6E/._Confluency Hela WT and RNF4 KO siCtrl siTOPORS.xlsx
- EMBOJ-2023-115654_Fig6_sourcedata/Figure6E/README.txt
- __MACOSX/EMBOJ-2023-115654_Fig6_sourcedata/Figure6E/._README.txt
