# Supplementary material for: Decitabine cytotoxicity is promoted by dCMP deaminase DCTD and mitigated by SUMO-dependent E3 ligase TOPORS
Source: EMBO J. 2024 May 17;43(12):6. doi: 10.1038/s44318-024-00108-2 (PMC11183266; doi:10.1038/s44318-024-00108-2)
Supplement: Supplementary file 9 — Source data Fig. 6 [file 44318_2024_108_MOESM9_ESM.zip › EMBOJ-2023-115654_Fig6_sourcedata/Figure6B.xlsx]

## Sheet: Sheet1
5-aza-dC (nM)	HAP1 WT siLuc				HAP1 WT siRNF4				HAP1 TOPORS siLuc				HAP1 TOPORS siRNF4
0	100	100	100	100	100	100	100	100	100	100	100	100	100	100	100	100
5	107.521	92.6829	89.2857	94.6629	96.6988	98.9059	103.261	84.2004	93.8547	108.368	104.348	93.4466	55.6338	102.2	98.8201	56.9444
10	103.248	100.697	96.7262	94.9438	85.8322	94.0919	101.993	91.9075	91.6201	94.5607	95.2569	78.1553	33.5681	82.3961	87.0206	39.3519
20	98.4615	98.2578	100.595	95.2247	80.055	101.751	101.812	81.8882	78.2123	102.929	95.2569	75.4854	20.1878	69.9267	76.1062	30.0926
50	91.7949	88.5017	81.25	107.303	55.2957	86.8709	92.029	82.4663	57.1695	82.0084	89.3281	59.466	12.4413	56.2347	67.8466	20.3704
100	78.2906	87.4564	81.5476	86.7978	35.901	78.7746	90.3986	55.2987	36.6853	77.4059	76.2846	39.5631	8.92019	28.8509	41.2979	6.94444
200	37.9487	70.3833	60.119	70.7865	15.6809	50.3282	53.8043	37.3796	10.0559	49.3724	39.1304	23.5437	2.58216	11.7359	15.6342	4.16667
300	7.52137	52.6132	37.2024	34.2697	3.16369	30.8534	37.8623	9.82659	2.04842	20.0837	21.7391	2.6699	2.11268	5.86797	3.53982	1.38889
