# Supplementary material for: Decitabine cytotoxicity is promoted by dCMP deaminase DCTD and mitigated by SUMO-dependent E3 ligase TOPORS
Source: EMBO J. 2024 May 17;43(12):6. doi: 10.1038/s44318-024-00108-2 (PMC11183266; doi:10.1038/s44318-024-00108-2)
Supplement: Supplementary file 9 — Source data Fig. 6 [file 44318_2024_108_MOESM9_ESM.zip › EMBOJ-2023-115654_Fig6_sourcedata/Figure6C.xlsx]

## Sheet: Sheet1
5-aza-dC (nM)	Hela WT				Hela siTOPORS				Hela RNF4 -/-				Hela RNF4 -/- siTOPORS
0	100	100	100	100	100	100	100	100	100	100	100	100	100	100	100	100
20	105.622	97.7918	88.8158	74.8052	96.3039	89.5223	77.0115	66.2028	64.127	54.8387	25.4167	51.8395	27.1739	25.2525	8.02469	26.4624
50	102.385	98.7382	86.8421	54.2857	96.7146	95.8398	69.1954	68.7873	50.7937	37.9032	13.3333	31.4381	19.0217	15.1515	3.08642	18.1058
100	101.704	79.9685	64.1447	49.8701	89.7331	29.1217	41.3793	56.2624	46.0317	18.5484	7.08333	21.0702	13.587	21.2121	5.55556	10.585
200	85.5196	86.4353	37.8289	44.9351	83.7782	66.4099	26.8966	58.0517	25.3968	22.5806	2.5	10.0334	8.69565	8.08081	2.46914	8.6351
