# Supplementary material for: Decitabine cytotoxicity is promoted by dCMP deaminase DCTD and mitigated by SUMO-dependent E3 ligase TOPORS
Source: EMBO J. 2024 May 17;43(12):6. doi: 10.1038/s44318-024-00108-2 (PMC11183266; doi:10.1038/s44318-024-00108-2)
Supplement: Supplementary file 9 — Source data Fig. 6 [file 44318_2024_108_MOESM9_ESM.zip › EMBOJ-2023-115654_Fig6_sourcedata/Figure6A.xlsx]

## Sheet: Sheet1
GENE	NormZ
HIRA	-13.93
USP7	-9.85
PTBP1	-8.74
EED	-7.81
CX3CR1	-5.79
HIST1H1E	-5.69
CUL3	-5.69
MTF2	-5.64
PPP4R2	-5.36
TLK2	-5.3
E2F7	-5.18
CHTF8	-5.14
STRA13	-5
XRCC1	-4.98
KDM5C	-4.82
ACTL8	-4.81
DBF4	-4.73
EPHA2	-4.69
GPR20	-4.67
FAM104A	-4.61
MAU2	-4.59
ASF1A	-4.56
UBXN7	-4.55
RNF4	-4.53
FANCA	-4.46
MGA	-4.45
EXO1	-4.25
PSMC3IP	-4.21
ELAVL1	-4.21
RBM10	-4.21
SMARCAL1	-4.11
EDC4	-4.04
CARM1	-4.04
LEO1	-4.03
C16orf82	-3.98
CHD1	-3.95
SPOP	-3.95
KCTD5	-3.92
SPR	-3.91
AGK	-3.9
TMED10	-3.88
SWSAP1	-3.86
CAND1	-3.84
MEFV	-3.79
VPS45	-3.78
SPEN	-3.74
TERF2	-3.7
FANCE	-3.69
RNF138	-3.67
CRYM	-3.67
EP300	-3.66
FBXW11	-3.65
ARC	-3.65
FUBP1	-3.61
ZSWIM7	-3.6
PPME1	-3.6
RFWD3	-3.42
APEX2	-3.42
STAG2	-3.41
CTPS1	-3.41
INPP4A	-3.39
SUMO4	-3.38
SNAPC5	-3.38
UBE2K	-3.37
CDAN1	-3.36
TIPRL	-3.35
CABIN1	-3.33
SLN	-3.32
PLEKHB1	-3.32
FANCB	-3.3
POLE4	-3.3
RABGEF1	-3.29
HNRNPD	-3.29
PTX3	-3.29
DLGAP3	-3.29
RAD51B	-3.27
TPD52L3	-3.27
HNRNPM	-3.23
FANCC	-3.21
OXSM	-3.19
RECQL4	-3.17
NPIPB9	-3.17
RAD18	-3.15
RPS26	-3.14
SCAI	-3.13
LRP12	-3.13
OR1Q1	-3.12
ALG12	-3.1
H2AFY	-3.1
APITD1-CORT	-3.08
SLC25A28	-3.07
MND1	-3.07
MORC2	-3.07
CCDC144NL	-3.03
UBE2T	-3.01
CYB5R4	-3.01
TCEA1	-3
POLE3	-2.98
SFMBT1	-2.96
APEX1	-2.94
PPP2R5C	-2.93
DSCC1	-2.92
SENP1	-2.9
OR51F2	-2.9
KMT2D	-2.9
ZNF492	-2.89
OGDH	-2.89
SERPINB6	-2.87
SURF6	-2.86
RNF168	-2.86
ABCD1	-2.85
PAIP2	-2.85
ATF7IP	-2.84
POTEB2	-2.84
HIST1H1C	-2.82
RBM5	-2.82
IFNL2	-2.82
ARMC5	-2.82
UPK3BL	-2.81
ZIC1	-2.81
TRDMT1	-2.79
UNC93B1	-2.79
EIF4E2	-2.78
ABCG1	-2.77
TLN1	-2.77
L3MBTL2	-2.76
RRM1	-2.76
MED16	-2.76
TRAIP	-2.75
RPA1	-2.74
FAM170B	-2.74
SOST	-2.73
CCL18	-2.71
CHST15	-2.7
PCDHAC2	-2.67
MATN3	-2.66
DDX17	-2.66
EAF1	-2.65
SFR1	-2.64
TREM2	-2.64
EZH2	-2.63
PIAS4	-2.63
MYH8	-2.63
SIK1	-2.63
CDKL2	-2.62
CRNN	-2.62
TCF20	-2.62
TMEM194A	-2.62
DNAJB11	-2.62
DNAH3	-2.61
SAMHD1	-2.6
CAPRIN1	-2.6
ENKUR	-2.6
AKR1B15	-2.6
IDH3G	-2.6
NGLY1	-2.59
MTF1	-2.58
VWA9	-2.58
EPPK1	-2.58
BOLA2B	-2.58
TRIM43B	-2.57
ZNF410	-2.56
PRIM1	-2.55
METAP1	-2.55
SUMO2	-2.55
FAM110B	-2.55
SNRK	-2.54
TRABD2A	-2.54
ZMYND15	-2.54
UBE2Z	-2.54
C20orf203	-2.54
BAHD1	-2.54
NCF1	-2.53
TFRC	-2.53
NUP93	-2.53
FAM89A	-2.53
ATXN7L3	-2.52
TRIM16	-2.52
INPPL1	-2.51
FANCG	-2.51
PPP1R8	-2.51
IQCD	-2.5
GDI2	-2.5
BLOC1S2	-2.5
MED24	-2.49
MROH1	-2.49
TOE1	-2.49
HMGN2	-2.48
MAPK13	-2.47
KHDRBS1	-2.47
TOMM40L	-2.47
DHX29	-2.46
PRB3	-2.46
RCE1	-2.45
SLC35A1	-2.45
GIGYF2	-2.45
XIAP	-2.45
JMJD7-PLA2G4B	-2.45
CYC1	-2.45
GAGE12I	-2.45
SPACA7	-2.45
H1FOO	-2.44
ICE2	-2.44
FAM122A	-2.43
NCDN	-2.43
C7orf73	-2.42
CD2	-2.42
NPPB	-2.42
RAB18	-2.41
IWS1	-2.41
LSS	-2.41
ZNF12	-2.41
FANCL	-2.4
FAM83A	-2.4
DGKD	-2.4
RBMY1D	-2.4
TGM4	-2.4
HAND2	-2.4
ANKRD60	-2.4
GSTM5	-2.39
SAFB	-2.39
DOK5	-2.39
STARD13	-2.39
GALNT3	-2.39
RMI2	-2.38
C10orf25	-2.38
RAD54L	-2.38
FZD1	-2.38
KDM1A	-2.38
KCNB1	-2.38
MPHOSPH8	-2.37
USF2	-2.37
POLH	-2.37
SEC13	-2.37
AGAP11	-2.37
PRKACA	-2.37
UBE4B	-2.36
SETDB1	-2.36
GABPA	-2.36
ATP6V1C2	-2.36
NLRC5	-2.36
NPBWR1	-2.36
ZKSCAN2	-2.36
ZNF296	-2.36
PPEF1	-2.36
SMCO4	-2.35
TRIM48	-2.35
CHTF18	-2.34
ADAP2	-2.34
TRAPPC3	-2.34
MAD2L2	-2.34
SEPT1	-2.34
C15orf61	-2.34
CDKN2AIP	-2.34
CBR1	-2.34
MEP1A	-2.33
BRE	-2.33
SUN3	-2.33
GRIK4	-2.33
FAM161A	-2.33
C19orf40	-2.32
EPS8	-2.32
DNER	-2.32
NDFIP1	-2.32
ATG14	-2.32
GSK3B	-2.31
TMEM199	-2.31
E2F6	-2.31
NOL4L	-2.31
CDK2AP1	-2.31
DRAP1	-2.31
RFX7	-2.31
TMEM17	-2.3
PDS5A	-2.3
TMEM169	-2.3
ATP5C1	-2.3
SAE1	-2.29
HTR1F	-2.29
TMEM87B	-2.29
HOMER3	-2.29
MVP	-2.29
CSNK2A1	-2.28
CCL26	-2.28
C11orf91	-2.28
RPL35A	-2.28
SLC25A27	-2.28
NFKBIB	-2.28
SDC2	-2.28
SLC22A9	-2.28
PML	-2.27
MITD1	-2.27
NPRL3	-2.26
POLD4	-2.26
FAM127B	-2.26
ZYX	-2.26
CALCRL	-2.26
DOT1L	-2.25
LCE1A	-2.25
ROM1	-2.25
INTS4	-2.25
SEMA5A	-2.25
CHST10	-2.25
ARRDC1	-2.25
RBM46	-2.25
MEX3D	-2.25
DNAJA3	-2.25
PPFIA2	-2.24
FBXO25	-2.24
ID2	-2.24
TFAP2C	-2.23
MIDN	-2.23
PARP1	-2.23
C1orf112	-2.23
TMEM154	-2.23
MBD3L3	-2.23
ASCL4	-2.23
ZC3H18	-2.22
LSR	-2.22
DZANK1	-2.22
RBM26	-2.22
ATP6V1A	-2.22
SMIM11	-2.22
TECTA	-2.22
SORCS3	-2.22
FAM114A2	-2.22
GPR62	-2.21
SNX10	-2.21
MAP3K10	-2.21
PAFAH1B1	-2.21
TAS2R38	-2.21
BTBD16	-2.21
UPK2	-2.21
SERPINA11	-2.2
MED31	-2.2
NCAPH2	-2.2
FAM118B	-2.2
C22orf39	-2.2
TXNIP	-2.19
SEC14L2	-2.19
C3orf58	-2.19
PICALM	-2.19
SDHAF2	-2.18
UGGT2	-2.18
RAD1	-2.18
OR1L1	-2.18
NMT1	-2.17
CCAR1	-2.17
TMEM41A	-2.17
PLA2G4E	-2.17
GABARAPL1	-2.17
BRAF	-2.17
RFTN1	-2.17
PCDHGA1	-2.16
SLX1A	-2.16
ARRB1	-2.16
GPATCH1	-2.16
TMEM92	-2.16
LARP1B	-2.16
PPP1R32	-2.16
OR4K2	-2.16
FAM86C1	-2.16
KIAA1524	-2.15
RAPGEF2	-2.15
LRRC23	-2.15
NUDCD1	-2.15
CIRH1A	-2.15
UBXN1	-2.15
KLRK1	-2.15
CNNM3	-2.15
TBC1D7	-2.15
LBX1	-2.15
LSM5	-2.15
FMNL1	-2.15
PTGFR	-2.15
TTC8	-2.15
C1orf229	-2.14
FBXL21	-2.14
PTPRU	-2.14
LAMA1	-2.14
THOC6	-2.14
SUZ12	-2.13
FOXE1	-2.13
FGFBP3	-2.13
LCN15	-2.13
CPSF4L	-2.13
VHL	-2.12
DEPDC5	-2.12
E2F3	-2.12
FXYD3	-2.12
ESR1	-2.12
SART1	-2.12
CIZ1	-2.12
FBXW5	-2.12
TTC23	-2.12
FOXK1	-2.12
C17orf50	-2.12
NDUFB10	-2.12
ZNF317	-2.12
ZG16B	-2.11
TCEB2	-2.11
DMWD	-2.11
NECAB2	-2.11
GPN1	-2.11
CDT1	-2.1
FAM208A	-2.1
UPB1	-2.1
PCBP2	-2.1
MCM3	-2.1
NR2C2AP	-2.1
SEC22B	-2.1
C9orf57	-2.1
C15orf59	-2.1
KDF1	-2.1
SLC25A14	-2.1
RYK	-2.1
TPP1	-2.1
SS18	-2.09
PLK5	-2.09
PPP2R2A	-2.09
KIAA1456	-2.09
IL17REL	-2.09
KCNIP1	-2.09
NKX3-2	-2.09
UBA2	-2.09
CSNK2B	-2.09
PPP2R4	-2.09
RBX1	-2.09
PI4KB	-2.09
DEFB119	-2.09
FAM126A	-2.09
LY96	-2.09
RCC2	-2.08
ZNF644	-2.08
GRIN2A	-2.08
OR2W1	-2.08
METTL24	-2.08
CBX1	-2.08
FAM57A	-2.08
CHMP5	-2.07
SOD2	-2.07
DDX6	-2.07
FXN	-2.07
POPDC3	-2.07
MROH2B	-2.07
OR2T4	-2.07
LECT2	-2.07
AP2M1	-2.06
ALG9	-2.06
OR52I2	-2.06
TTC31	-2.06
RHOQ	-2.06
DAXX	-2.05
EAPP	-2.05
PLEK	-2.05
HAUS1	-2.05
LDLRAD1	-2.05
HYAL1	-2.05
CEP131	-2.05
MTA2	-2.05
HDGFRP3	-2.05
ERI3	-2.05
ARNT	-2.05
SPIN4	-2.04
SPG11	-2.04
ADGRG5	-2.04
PRR4	-2.04
IGIP	-2.04
ACADL	-2.04
ZNF148	-2.04
R3HDML	-2.04
USP3	-2.03
UBE2G2	-2.03
PDHB	-2.03
ZNF705G	-2.03
CPSF2	-2.03
TTC5	-2.02
GHRHR	-2.02
ARHGAP21	-2.02
BTN3A2	-2.02
DRAM2	-2.02
GGT7	-2.02
MEIKIN	-2.02
ELAVL3	-2.02
RPL8	-2.02
CCNE1	-2.02
GFER	-2.02
TRPA1	-2.02
RXRB	-2.01
HIST1H4J	-2.01
GPD1L	-2.01
CTNND2	-2.01
SPP1	-2.01
MCPH1	-2.01
FGFR2	-2.01
RRP9	-2.01
TRAF7	-2.01
MITF	-2
USO1	-2
TBC1D3	-2
ZNF384	-2
CCL8	-2
KIAA1024L	-2
UQCR11	-2
C1QTNF9B-AS1	-1.99
FAM208B	-1.99
BAZ1B	-1.99
URGCP-MRPS24	-1.99
UBXN6	-1.99
ZNF217	-1.99
LRFN4	-1.99
RBL2	-1.99
TRAPPC8	-1.99
HIPK4	-1.99
TALDO1	-1.99
GSE1	-1.99
LNX1	-1.99
MCHR1	-1.98
MLKL	-1.98
OR52N1	-1.98
MRPS17	-1.98
TPST2	-1.98
OASL	-1.98
MEIS1	-1.98
GNG8	-1.98
LIN37	-1.97
GTF2F2	-1.97
CIPC	-1.97
SLC25A42	-1.97
TMEFF1	-1.97
SEMA3A	-1.97
NDC1	-1.97
NR1D1	-1.97
MMADHC	-1.97
KRT14	-1.97
REV1	-1.96
CATSPERB	-1.96
CCDC40	-1.96
NUDT9	-1.96
MFSD7	-1.96
OXCT2	-1.96
RAB5A	-1.96
ALDOA	-1.96
RNF19A	-1.96
ctrl_185	-1.96
TST	-1.96
CFAP58	-1.95
LCMT1	-1.95
ENDOD1	-1.95
EPG5	-1.95
FER1L5	-1.95
OR10H4	-1.95
DYX1C1	-1.95
ctrl_235	-1.95
MINA	-1.95
SMAD1	-1.95
PRSS48	-1.95
DMBX1	-1.94
STRN	-1.94
GOLT1B	-1.94
CLCA1	-1.94
C9orf40	-1.94
ACOX1	-1.94
GTF2H1	-1.94
CPT1B	-1.94
SLC35E2B	-1.94
ADAMTS9	-1.94
B4GALNT3	-1.94
SGIP1	-1.94
IL27	-1.94
CD74	-1.94
EIF3M	-1.94
SOCS2	-1.94
CSE1L	-1.94
CNPY2	-1.94
TRIM62	-1.93
BCL3	-1.93
CD247	-1.93
C12orf49	-1.93
OR2B2	-1.93
SPACA4	-1.93
MARCH2	-1.93
HLA-DRA	-1.92
LSM7	-1.92
MCCC2	-1.92
ZNF280D	-1.92
NT5E	-1.92
TMEM129	-1.92
GLRA3	-1.92
ENPP6	-1.92
MYBPC1	-1.92
S100A11	-1.92
CHMP6	-1.92
APITD1	-1.91
NF2	-1.91
NAA25	-1.91
NRL	-1.91
UBA6	-1.91
ORAI3	-1.91
ZNF593	-1.91
NOL7	-1.91
CDHR3	-1.91
PLEKHS1	-1.91
ANKS1B	-1.91
SIGLEC15	-1.91
MYO1C	-1.91
PAIP2B	-1.91
ENHO	-1.9
DERL1	-1.9
KHDC3L	-1.9
SMIM17	-1.9
CSNK1G1	-1.9
TSPYL5	-1.9
FAM110A	-1.9
PLGRKT	-1.9
SULT1A4	-1.9
RNF133	-1.9
PLCZ1	-1.9
RNF25	-1.9
GSPT2	-1.89
RPP25	-1.89
LMNB2	-1.89
CDC5L	-1.89
UFM1	-1.89
ADTRP	-1.89
PID1	-1.89
ZBTB47	-1.89
DNAL4	-1.89
C6orf52	-1.89
DUSP5	-1.89
CST5	-1.89
C4BPB	-1.89
DBX2	-1.88
AIMP2	-1.88
GEMIN4	-1.88
GEMIN7	-1.88
EIF1AD	-1.88
PPIL3	-1.88
ALS2CR11	-1.88
TMEM217	-1.88
WFDC5	-1.88
PRODH2	-1.88
FBXW7	-1.87
ZNF391	-1.87
TFIP11	-1.87
FRMD5	-1.87
ABCB7	-1.87
SLC28A1	-1.87
MON2	-1.87
COPE	-1.87
TBC1D30	-1.87
RABL3	-1.87
E2F5	-1.87
ACER1	-1.87
ATP6V1F	-1.87
LRRC74B	-1.87
SPIDR	-1.86
OR4A47	-1.86
SIGLEC12	-1.86
PHC2	-1.86
ZNF511	-1.86
ctrl_152	-1.86
TM9SF4	-1.86
DPM2	-1.86
RBM17	-1.86
TULP3	-1.86
SLC25A1	-1.85
CLGN	-1.85
NIPBL	-1.85
FAM231A	-1.85
MELK	-1.85
FRAT2	-1.85
DDA1	-1.85
NKX2-6	-1.85
PPM1B	-1.85
APPL2	-1.85
ENTPD1	-1.85
ST6GALNAC5	-1.85
PAF1	-1.84
IPMK	-1.84
RTF1	-1.84
MYOZ3	-1.84
ERLIN2	-1.84
SNRNP70	-1.84
PDPN	-1.84
POLR2D	-1.84
PPP2R2B	-1.84
PRAMEF11	-1.84
KRTAP5-1	-1.84
TRAPPC13	-1.84
CRIP2	-1.84
CNGA1	-1.84
CDC42EP5	-1.83
STK11	-1.83
NARFL	-1.83
HORMAD2	-1.83
SBNO2	-1.83
CASP3	-1.83
HBG2	-1.83
PDZK1	-1.83
SFT2D3	-1.83
C2orf50	-1.83
CYLD	-1.83
ACSF2	-1.83
ctrl_130	-1.83
APLP1	-1.83
FKBP4	-1.83
PHF3	-1.83
PIK3R1	-1.82
KMT2E	-1.82
TECTB	-1.82
LRIG3	-1.82
TNFAIP8L2-SCNM1	-1.82
SENP6	-1.82
AKAP7	-1.82
SH3RF3	-1.82
SOX12	-1.82
MIER2	-1.82
ESRRG	-1.82
RNF150	-1.82
CDC6	-1.82
ZSWIM6	-1.82
IFRD1	-1.82
VIP	-1.81
BIVM	-1.81
MSL1	-1.81
LNX2	-1.81
TULP4	-1.81
PLXNB2	-1.81
TMEM222	-1.81
VGLL4	-1.81
IL2	-1.81
ARSD	-1.81
HIST1H2AJ	-1.81
LPGAT1	-1.8
PPFIA3	-1.8
MAD2L1	-1.8
ASNA1	-1.8
TMED6	-1.8
C12orf66	-1.8
IER5L	-1.8
RILPL2	-1.8
IRAK4	-1.8
PELI2	-1.8
C18orf8	-1.79
ZNF641	-1.79
RBAK-RBAKDN	-1.79
SLC6A14	-1.79
ZCCHC8	-1.79
SPATA24	-1.79
LSM3	-1.79
PIP4K2A	-1.79
LGMN	-1.79
HOMER1	-1.79
CDH5	-1.79
KLHDC8A	-1.79
PRELID1	-1.79
POTEJ	-1.79
PRR16	-1.79
ZNF226	-1.79
PSMB5	-1.79
KCTD19	-1.79
SNPH	-1.78
TFAP2D	-1.78
MCF2L2	-1.78
HSD17B2	-1.78
RXFP4	-1.78
AGXT	-1.78
PTGFRN	-1.78
ZC3H6	-1.78
CAP2	-1.78
LGALS4	-1.78
ZNF800	-1.77
GPR31	-1.77
TFAP4	-1.77
PF4V1	-1.77
CCDC37	-1.77
CSTF2	-1.77
CLCN2	-1.77
NFKBID	-1.77
PGA3	-1.77
MPZ	-1.77
RPL7A	-1.77
MYLK3	-1.77
TRIM14	-1.77
BIRC6	-1.76
U2SURP	-1.76
ASB7	-1.76
VAT1	-1.76
ROPN1L	-1.76
CACNG5	-1.76
ZNF552	-1.76
FLYWCH1	-1.76
ARHGAP9	-1.76
TMPO	-1.76
SUPT3H	-1.76
KMT2C	-1.75
UMPS	-1.75
TXNRD3	-1.75
NPIPA1	-1.75
DCAF12	-1.75
ZNF197	-1.75
TSC2	-1.75
PACSIN2	-1.75
GTPBP2	-1.75
NME3	-1.75
RGAG1	-1.75
PMCH	-1.75
TBXA2R	-1.75
SRD5A1	-1.75
SLC52A2	-1.75
TXNDC9	-1.74
HSPA4L	-1.74
HMG20B	-1.74
C14orf93	-1.74
PADI4	-1.74
SPATA6	-1.74
TCF25	-1.74
CHDH	-1.74
IFNA2	-1.74
PDLIM2	-1.74
SULT1C4	-1.74
MYH15	-1.74
ZBED6	-1.74
ctrl_126	-1.73
PPP2R2C	-1.73
PNMAL1	-1.73
RAC1	-1.73
GRHL3	-1.73
ZSWIM3	-1.73
PTGER4	-1.73
DCP1A	-1.73
C15orf65	-1.73
OR51A2	-1.73
TCF7L1	-1.73
MZB1	-1.73
NUDT21	-1.73
RASAL2	-1.73
FAM21A	-1.73
PKM	-1.73
CNTN3	-1.73
TOR1AIP1	-1.73
RNASEH2B	-1.73
OR10G8	-1.73
SNX21	-1.73
NPAT	-1.72
KRT20	-1.72
NUDCD2	-1.72
SNAI1	-1.72
MURC	-1.72
DYRK1B	-1.72
RTFDC1	-1.72
SLC35G2	-1.72
XCL1	-1.72
CORO1B	-1.72
ZNF468	-1.72
NHP2	-1.72
LTB	-1.72
DVL3	-1.72
LNPEP	-1.72
WDR73	-1.71
INPP5B	-1.71
HS1BP3	-1.71
IRAK1BP1	-1.71
XRCC2	-1.71
ERCC4	-1.71
SMPDL3A	-1.71
PLEKHJ1	-1.71
SDHA	-1.71
CPSF6	-1.71
PSMB1	-1.71
GNB5	-1.71
ATOH8	-1.71
C17orf59	-1.71
RCN2	-1.71
ETFB	-1.71
PDXDC1	-1.71
PLXNA1	-1.71
ENPP4	-1.71
LRFN1	-1.71
TPBGL	-1.71
TMPRSS11E	-1.71
ANKIB1	-1.7
CHD1L	-1.7
INPP5K	-1.7
MALRD1	-1.7
TLR5	-1.7
PDZD8	-1.7
UCHL5	-1.7
ITPRIPL2	-1.69
EXTL1	-1.69
SMARCA4	-1.69
SSX2	-1.69
STK35	-1.69
IFIT1B	-1.69
C17orf64	-1.69
EIF5A2	-1.69
SAMD9	-1.69
IRF2BP1	-1.69
CA11	-1.69
ATP6AP2	-1.69
ATRX	-1.69
OR11H12	-1.69
ATP13A1	-1.69
CHST13	-1.69
LIPT2	-1.69
XRN1	-1.68
SAAL1	-1.68
OOEP	-1.68
GOLGA8N	-1.68
ACPT	-1.68
SCRN1	-1.68
MAP3K4	-1.68
OR9K2	-1.68
SIGLEC10	-1.68
DDX47	-1.68
PPP1R16A	-1.68
ZNF594	-1.68
DOCK8	-1.68
OR1J1	-1.68
PPA1	-1.68
PSMA5	-1.68
PPP1R3E	-1.68
SEC31B	-1.68
TRIM46	-1.68
TAF3	-1.67
TNIP1	-1.67
FRS2	-1.67
DNAJC15	-1.67
KCNA1	-1.67
ZC2HC1C	-1.67
RNFT2	-1.67
ZNF573	-1.67
CD68	-1.67
ZNF600	-1.67
PIM3	-1.67
SLC25A52	-1.67
IMPA1	-1.67
TMPRSS5	-1.67
ADSSL1	-1.67
SYCE1	-1.67
RNPEP	-1.67
OR5M9	-1.67
MCM8	-1.66
LEFTY1	-1.66
SF3B3	-1.66
DCAF15	-1.66
C6orf62	-1.66
GLT6D1	-1.66
SULF2	-1.66
THG1L	-1.66
BARD1	-1.66
OR13C2	-1.66
NIN	-1.66
ITGB7	-1.66
PHOSPHO1	-1.66
ATP6AP1L	-1.66
TSGA10IP	-1.66
LY6G6D	-1.66
RETNLB	-1.66
CDADC1	-1.66
KIAA1683	-1.66
TJP3	-1.65
RPL21	-1.65
CEP78	-1.65
RNF152	-1.65
RELN	-1.65
PECR	-1.65
SPRED2	-1.65
ABCB9	-1.65
FZD4	-1.65
LRP5	-1.65
HBA2	-1.65
ZHX1	-1.64
NEURL1	-1.64
TAS1R3	-1.64
PPHLN1	-1.64
AP2A2	-1.64
MAN1B1	-1.64
CSN1S1	-1.64
RAB14	-1.64
TSPY4	-1.64
ANP32E	-1.64
UBE2R2	-1.64
CTAGE9	-1.64
PGLYRP1	-1.64
MTPN	-1.64
PKP2	-1.63
NPTXR	-1.63
SSX4B	-1.63
MGEA5	-1.63
NUP153	-1.63
MARCH8	-1.63
NOLC1	-1.63
KIR3DL1	-1.63
C21orf33	-1.63
RAB3A	-1.63
DEAF1	-1.63
CHRNA10	-1.63
TRAF6	-1.63
CIDEA	-1.63
LHFPL5	-1.63
ZNF622	-1.63
SLC43A2	-1.62
ATP6V0C	-1.62
STK17B	-1.62
RPL37A	-1.62
XKR6	-1.62
SRSF11	-1.62
PPP2R2D	-1.62
KIF18B	-1.62
EMC6	-1.62
DUT	-1.62
MARCKS	-1.62
ACMSD	-1.62
BARHL1	-1.62
DAZ3	-1.62
CYYR1	-1.62
CHAC1	-1.62
NR2C2	-1.62
CCL17	-1.62
POLI	-1.61
GAPDHS	-1.61
MGAT1	-1.61
CRIM1	-1.61
TAF8	-1.61
IL1RAP	-1.61
GCHFR	-1.61
ARPC5L	-1.61
LRRC1	-1.61
ZNF182	-1.61
PPP1R14A	-1.61
KRTAP4-6	-1.61
CC2D1A	-1.61
TRIM72	-1.61
ATP4A	-1.61
TMEM177	-1.61
MPPE1	-1.61
RMND5B	-1.61
KPNA2	-1.6
RNASEH2A	-1.6
ZNF25	-1.6
KTN1	-1.6
OR7A5	-1.6
FANK1	-1.6
UTF1	-1.6
AMZ2	-1.6
LARP7	-1.6
HHIP	-1.6
CRYGS	-1.6
DBN1	-1.6
KIAA0195	-1.6
WDR46	-1.6
C12orf65	-1.6
HPCAL4	-1.6
PSAP	-1.6
PTPN11	-1.6
GPATCH11	-1.59
CGNL1	-1.59
POTEF	-1.59
TMPRSS11D	-1.59
CDK5RAP1	-1.59
CIR1	-1.59
PIN1	-1.59
C1orf159	-1.59
NGF	-1.59
DEFB127	-1.59
DACT3	-1.59
ISCA1	-1.59
KRTAP23-1	-1.58
CRABP1	-1.58
GRB10	-1.58
ANKRD11	-1.58
RBMX	-1.58
MEOX1	-1.58
WDR18	-1.58
GPRC5C	-1.58
RRP1	-1.58
ATP6V0E1	-1.58
POLR3GL	-1.58
ADAMTSL5	-1.58
HYAL3	-1.57
SREK1	-1.57
ZNF585A	-1.57
MMRN2	-1.57
TMEM260	-1.57
LUC7L2	-1.57
BLCAP	-1.57
HLA-DMB	-1.57
MEF2D	-1.57
KHDC1	-1.57
HAO1	-1.57
HMBOX1	-1.57
RAPGEFL1	-1.57
CDC42BPA	-1.57
ZNF273	-1.57
MARC1	-1.57
ZMYM3	-1.57
ATAD3C	-1.57
SECTM1	-1.57
QRFP	-1.57
MYL2	-1.57
NAA38	-1.57
FFAR3	-1.57
PCDHB5	-1.56
CSK	-1.56
SELM	-1.56
ACP6	-1.56
ATM	-1.56
CHRNA9	-1.56
GPR75-ASB3	-1.56
PBX1	-1.56
RNF181	-1.56
HUS1	-1.56
PI4K2A	-1.56
SPTBN1	-1.56
ARL14	-1.56
ABHD17A	-1.56
RBM8A	-1.56
CFAP36	-1.56
ZNF184	-1.56
FADS1	-1.56
TNNT3	-1.56
WBP2	-1.56
DOCK2	-1.56
APTX	-1.56
MBTD1	-1.55
SDHC	-1.55
ZNF710	-1.55
ARL2	-1.55
CCDC80	-1.55
AFP	-1.55
ITGAX	-1.55
SKAP2	-1.55
BEND3	-1.55
CEMIP	-1.55
CCNI2	-1.55
KCTD4	-1.55
FAM177B	-1.55
APOBEC3B	-1.55
SMIM7	-1.55
TRMT10A	-1.55
C19orf57	-1.55
KANSL2	-1.54
APC	-1.54
HNRNPA1L2	-1.54
SLC31A1	-1.54
SLX1B	-1.54
AQP7	-1.54
MAST2	-1.54
VPS9D1	-1.54
KPTN	-1.54
EIF2A	-1.54
TRIM37	-1.54
ZFPM1	-1.54
TMEM139	-1.54
PLK3	-1.54
RTP5	-1.54
ARF1	-1.54
CTDSP2	-1.54
RDH14	-1.54
KRTAP19-8	-1.54
CRISPLD2	-1.54
PNMAL2	-1.54
MMEL1	-1.54
ctrl_237	-1.54
TTC29	-1.54
ELOVL6	-1.54
COG8	-1.54
TMEM189	-1.53
PDK4	-1.53
FAM3C	-1.53
IFT80	-1.53
ZBTB18	-1.53
RASGRP3	-1.53
TMPRSS4	-1.53
ERG	-1.53
MEX3B	-1.53
GALR2	-1.53
RAP1GDS1	-1.53
SRD5A2	-1.53
OR2B3	-1.53
EGF	-1.53
TCAP	-1.53
GPN2	-1.53
DEFB106A	-1.53
SET	-1.52
TMCO6	-1.52
ATRAID	-1.52
NT5C	-1.52
OGFOD2	-1.52
RPL32	-1.52
SLX4	-1.52
SPATA31E1	-1.52
DENR	-1.52
DBNDD2	-1.52
TGFA	-1.52
NEUROD2	-1.52
TCERG1L	-1.52
TSPAN19	-1.51
PLEKHO2	-1.51
SLC9C1	-1.51
KCNB2	-1.51
EIF3G	-1.51
FTSJ3	-1.51
FTSJ1	-1.51
SLC2A12	-1.51
KRT17	-1.51
RPL18	-1.51
OR7E24	-1.51
SULF1	-1.51
SPATA12	-1.51
GBP5	-1.51
UBOX5	-1.5
LOC643355	-1.5
PRR23A	-1.5
CREB1	-1.5
CAPN11	-1.5
SERAC1	-1.5
ACVRL1	-1.5
NHEJ1	-1.5
FAM114A1	-1.5
TMEM127	-1.5
CYB561A3	-1.5
KRTAP3-2	-1.5
KRBOX4	-1.5
GOLGA1	-1.5
MLNR	-1.5
PSMD2	-1.5
INSL4	-1.5
MED7	-1.5
TOB1	-1.5
ZIC5	-1.5
FKBP3	-1.5
OR2F2	-1.5
DSE	-1.5
SLC8A1	-1.5
DDRGK1	-1.49
CCDC65	-1.49
PDHX	-1.49
FKRP	-1.49
TMIE	-1.49
KRTAP5-7	-1.49
POM121	-1.49
PROK1	-1.49
KRT23	-1.49
OR10G7	-1.49
ZC3H4	-1.49
RFWD2	-1.49
CNPPD1	-1.49
INHBC	-1.49
SLC36A2	-1.49
GNAZ	-1.49
PHACTR2	-1.49
NAA30	-1.49
AQP5	-1.48
SLC16A1	-1.48
OR51M1	-1.48
F13B	-1.48
PKN3	-1.48
MROH9	-1.48
SAMD9L	-1.48
SPAG6	-1.48
TMEM156	-1.48
TMPPE	-1.48
HOXA13	-1.48
LRRFIP2	-1.48
TRIM10	-1.48
PRKAG1	-1.48
ST7L	-1.48
ACAD9	-1.48
HARBI1	-1.48
TNIP2	-1.47
ATG9A	-1.47
C7orf26	-1.47
XPOT	-1.47
MTRR	-1.47
OR2T34	-1.47
RNF216	-1.47
PMP22	-1.47
MYF5	-1.47
SH2B1	-1.47
REV3L	-1.47
OTX2	-1.47
ADRB1	-1.47
DEFB135	-1.47
SOCS5	-1.47
FAM83G	-1.47
PUF60	-1.47
CST4	-1.47
SPHKAP	-1.47
MBOAT7	-1.47
FAM109B	-1.47
SIRT6	-1.47
TGFBR1	-1.46
PRMT3	-1.46
GUCA1A	-1.46
GNAT2	-1.46
SESN3	-1.46
LCE1D	-1.46
TMEM128	-1.46
TNFRSF21	-1.46
HOXC10	-1.46
SI	-1.46
IGBP1	-1.46
SLC2A10	-1.46
CLEC4A	-1.46
CLTC	-1.46
UBE2F	-1.45
OSR1	-1.45
BDKRB2	-1.45
MAFA	-1.45
EIF1AX	-1.45
CHMP2A	-1.45
SEPT7	-1.45
TIPIN	-1.45
CDPF1	-1.45
TAGAP	-1.45
PGM5	-1.45
H1F0	-1.45
HEPACAM2	-1.45
IFI44	-1.45
EDN1	-1.45
RNF166	-1.45
OR10R2	-1.45
GALR3	-1.45
SH2D5	-1.45
FXYD1	-1.45
IL4	-1.45
HOXB1	-1.45
ZNF707	-1.45
C1QTNF2	-1.45
NLRP13	-1.45
CYP2A6	-1.45
KRT6A	-1.45
C3orf38	-1.44
LYSMD3	-1.44
HFM1	-1.44
KLF4	-1.44
TGM6	-1.44
NOP16	-1.44
GTF2H5	-1.44
SNX31	-1.44
ANO10	-1.44
NAV3	-1.44
CIRBP	-1.44
PDE1C	-1.44
KPNB1	-1.44
ARL5A	-1.44
ERVFRD-1	-1.44
ZNF720	-1.44
GPSM3	-1.44
ALDH1A3	-1.44
NADK2	-1.44
MYO1B	-1.44
OR11A1	-1.44
KRT18	-1.44
ASIP	-1.44
KCNMB4	-1.44
OR4D10	-1.44
WIPF3	-1.44
GCNT3	-1.44
GLCE	-1.44
TM4SF18	-1.44
ERCC6-PGBD3	-1.43
ELAVL2	-1.43
HIST1H3G	-1.43
RAB3GAP1	-1.43
RASSF6	-1.43
MROH5	-1.43
RMDN1	-1.43
FCGR1B	-1.43
MTX3	-1.43
PPP3CA	-1.43
SUCNR1	-1.43
SMIM12	-1.43
TP53TG3B	-1.43
ctrl_7	-1.43
CLYBL	-1.43
KLK6	-1.43
LMF2	-1.43
SERPINA6	-1.42
XPO6	-1.42
EIF2B5	-1.42
TCP11L2	-1.42
C12orf75	-1.42
KISS1R	-1.42
UGT1A9	-1.42
DFFB	-1.42
C8A	-1.42
SPDL1	-1.42
PDIA2	-1.42
CDC25B	-1.42
LRG1	-1.42
DAZL	-1.42
TBC1D3K	-1.42
PRPSAP2	-1.42
REXO4	-1.42
ATP6V1G1	-1.42
CHIA	-1.42
KLK3	-1.42
NTF3	-1.42
PFKM	-1.42
MTL5	-1.42
RPS10	-1.42
CRY2	-1.41
OR5L1	-1.41
RBM11	-1.41
HDGFRP2	-1.41
ESM1	-1.41
DKKL1	-1.41
LPIN2	-1.41
UBC	-1.41
FAM65B	-1.41
GJA4	-1.41
MYO19	-1.41
PRRX2	-1.41
SLC13A3	-1.41
GNB1L	-1.41
BNC2	-1.41
RASSF1	-1.41
ZEB2	-1.41
MED22	-1.41
NPIPA8	-1.41
RPL15	-1.41
C1orf105	-1.41
MBD1	-1.41
KLK8	-1.41
GLYR1	-1.41
ZCCHC17	-1.41
DERA	-1.41
ANO2	-1.41
PAGE5	-1.41
IER5	-1.41
PDE4D	-1.41
TRIM2	-1.41
SEMA6B	-1.41
ZNF407	-1.4
SETX	-1.4
SETD2	-1.4
OR4N5	-1.4
PI16	-1.4
TRIM15	-1.4
WDR89	-1.4
STAMBPL1	-1.4
NXPH2	-1.4
PREB	-1.4
LOXL2	-1.4
LDOC1L	-1.4
PCDHB9	-1.4
TTR	-1.4
CCDC71	-1.4
ADGRG3	-1.4
PCID2	-1.4
FOPNL	-1.4
CCDC89	-1.4
CBLN1	-1.4
TSSC4	-1.39
PDCD6IP	-1.39
ALS2CR12	-1.39
TYW5	-1.39
MSL2	-1.39
CYP2D6	-1.39
TRMT5	-1.39
IFNAR2	-1.39
GIT1	-1.39
ZNF385D	-1.39
MTAP	-1.39
C2orf61	-1.39
CAMTA1	-1.39
SYT7	-1.39
DDX31	-1.39
NEFM	-1.39
DCP2	-1.38
KCTD10	-1.38
ARAP1	-1.38
SMURF1	-1.38
DOLPP1	-1.38
ZSCAN22	-1.38
PAX4	-1.38
OR10S1	-1.38
GOLGA6B	-1.38
CNNM2	-1.38
ZNF616	-1.38
GLUL	-1.38
PCDHB10	-1.38
HSD17B6	-1.38
DNAAF5	-1.38
OXTR	-1.38
RHOV	-1.38
EIF5B	-1.38
ctrl_79	-1.38
BPI	-1.38
ITGA2B	-1.38
GUCA2A	-1.38
RNF186	-1.38
CDKN2B	-1.38
KIAA1045	-1.38
RCHY1	-1.38
PABPC1	-1.37
PSG4	-1.37
ZBED8	-1.37
GSK3A	-1.37
TNKS2	-1.37
FAM129C	-1.37
TPTE2	-1.37
SLC25A4	-1.37
LARP6	-1.37
TUBGCP3	-1.37
CMTM2	-1.37
ZNF512B	-1.37
ZNF682	-1.37
BRCA1	-1.37
MCTP2	-1.37
DDHD2	-1.37
WDR63	-1.37
NAT8	-1.37
FOXI2	-1.37
TBX10	-1.37
ROPN1B	-1.37
RXFP1	-1.37
ARHGAP32	-1.36
FANCF	-1.36
UNC5A	-1.36
SERGEF	-1.36
C19orf80	-1.36
SMIM13	-1.36
AIM1	-1.36
ARPP19	-1.36
NUDT3	-1.36
TPRKB	-1.36
POLM	-1.36
PPIG	-1.36
PDRG1	-1.36
OR8I2	-1.36
AMOTL2	-1.36
GPKOW	-1.36
BECN1	-1.36
ZFYVE16	-1.36
SPIN2B	-1.36
ABCC3	-1.36
DUSP10	-1.36
EYA1	-1.36
NAMPT	-1.36
KRTAP12-2	-1.36
MCU	-1.36
SVIP	-1.36
ctrl_33	-1.36
NACA	-1.36
WNT11	-1.35
BLM	-1.35
SYNE3	-1.35
TNFSF18	-1.35
HNRNPC	-1.35
SNW1	-1.35
CNBD1	-1.35
ARHGAP44	-1.35
BDH2	-1.35
THAP5	-1.35
BPY2	-1.35
CHRNA1	-1.35
LRRC4	-1.35
RAB33B	-1.35
OR9G1	-1.35
CYB561	-1.35
COX7B2	-1.35
DRAM1	-1.35
CPSF1	-1.35
GTPBP1	-1.35
NHLH2	-1.35
HIST1H2BG	-1.35
COPS6	-1.35
GTF2H2C	-1.35
PCDHB2	-1.35
CBS	-1.35
ZNF808	-1.35
HERC1	-1.35
GPHN	-1.35
BSND	-1.35
OR2L3	-1.34
LOC158434	-1.34
MTMR6	-1.34
ACHE	-1.34
GTF3C1	-1.34
CPNE8	-1.34
C1orf27	-1.34
FIGNL1	-1.34
TESC	-1.34
BRI3BP	-1.34
KIAA1024	-1.34
DFFA	-1.34
TLE3	-1.34
SSU72	-1.34
FSTL4	-1.34
NUP35	-1.34
TOP2B	-1.34
ATL2	-1.34
ART1	-1.34
STMND1	-1.34
BIK	-1.34
GATA1	-1.34
PANK3	-1.34
PFKL	-1.34
JDP2	-1.34
SNAI2	-1.34
ANKLE1	-1.34
TOP1MT	-1.34
SMPDL3B	-1.34
MED27	-1.34
ENOX2	-1.34
CELSR2	-1.34
CDX2	-1.34
APOA2	-1.34
FBXO33	-1.34
CPB2	-1.34
TYW3	-1.34
HSD17B8	-1.34
CASP1	-1.33
ESCO2	-1.33
SMG9	-1.33
IGFALS	-1.33
OR10V1	-1.33
RNF151	-1.33
RBMX2	-1.33
TOMM40	-1.33
HCFC1	-1.33
TMEM246	-1.33
ALMS1	-1.33
ZNF668	-1.33
CNTNAP2	-1.33
PPAP2C	-1.33
POU2F3	-1.33
MC3R	-1.33
INO80E	-1.33
PPIB	-1.33
DNAJC1	-1.33
COL22A1	-1.33
RAD51AP2	-1.33
MTM1	-1.33
OR5AU1	-1.33
SHPRH	-1.33
WHSC1	-1.32
UBP1	-1.32
MPRIP	-1.32
ADGRV1	-1.32
PHF1	-1.32
SUPT20HL2	-1.32
BAG4	-1.32
NLRP10	-1.32
C6orf25	-1.32
C2orf48	-1.32
FRMPD1	-1.32
C17orf99	-1.32
RAVER2	-1.32
CAPNS1	-1.32
HSPBAP1	-1.32
C9orf139	-1.32
PEF1	-1.32
CLCN5	-1.32
KL	-1.32
GLDC	-1.32
MFHAS1	-1.32
ANKHD1-EIF4EBP3	-1.32
ABT1	-1.32
GOPC	-1.32
EIF2B2	-1.32
PDGFRB	-1.32
CPT2	-1.31
BZRAP1	-1.31
DYNLL1	-1.31
TMEM159	-1.31
MYBPC2	-1.31
OSTN	-1.31
ILF3	-1.31
FAM120C	-1.31
ITGB3	-1.31
ODF1	-1.31
ELP4	-1.31
DAB2	-1.31
ZNF696	-1.31
HEATR5B	-1.31
GNAI1	-1.31
OSGEP	-1.31
ACR	-1.31
IDI1	-1.31
SLC25A35	-1.31
MRTO4	-1.31
OR4N2	-1.31
FGD1	-1.31
PRKAR2A	-1.31
ACRBP	-1.31
RDX	-1.31
IDH1	-1.31
PRMT8	-1.31
OR6C2	-1.31
ATP13A3	-1.31
HOXA11	-1.31
ZNF350	-1.3
SECISBP2	-1.3
LIMS3	-1.3
NEUROG1	-1.3
TIMP2	-1.3
LCN1	-1.3
CMAS	-1.3
ATG4B	-1.3
NEBL	-1.3
NAP1L4	-1.3
ZNF396	-1.3
ZNF729	-1.3
ctrl_31	-1.3
SHCBP1	-1.3
GHDC	-1.3
EI24	-1.3
PABPN1	-1.3
C19orf45	-1.3
MYF6	-1.3
WSB2	-1.3
MRPL23	-1.3
OAF	-1.3
FAM71B	-1.3
ANGPTL5	-1.3
TAS2R7	-1.3
OR4E2	-1.3
OTX1	-1.3
SMIM9	-1.3
COL10A1	-1.3
IZUMO1R	-1.3
ARHGAP19	-1.3
CACNA1C	-1.3
PRKRA	-1.3
PSMC2	-1.3
FAM57B	-1.3
SERPING1	-1.3
SLC30A10	-1.3
SLA2	-1.3
C1orf21	-1.3
ATG10	-1.29
MAP4K5	-1.29
NOL3	-1.29
EIF2S1	-1.29
CCDC13	-1.29
AGFG1	-1.29
FUBP3	-1.29
HIST1H4I	-1.29
TRPC4	-1.29
SLC25A51	-1.29
ADCYAP1	-1.29
GGCX	-1.29
LCA5	-1.29
TM4SF1	-1.29
EPOR	-1.29
OR1S2	-1.29
CMTM7	-1.29
BTBD9	-1.29
NOL4	-1.29
HOXC5	-1.29
BCL2L11	-1.29
ZKSCAN4	-1.29
RECQL5	-1.29
CFC1	-1.29
MYL12A	-1.29
HEY2	-1.29
CUL9	-1.29
EDN2	-1.28
TMEM165	-1.28
HELT	-1.28
HIST1H3C	-1.28
PRR20C	-1.28
LOX	-1.28
FAM174B	-1.28
SPAST	-1.28
COMMD4	-1.28
MGAT5B	-1.28
REC114	-1.28
COL21A1	-1.28
WDR83	-1.28
CXCL11	-1.28
MTNR1B	-1.28
RDM1	-1.28
COPS4	-1.28
PKNOX1	-1.28
LACRT	-1.28
NCL	-1.28
USP1	-1.28
MMS19	-1.28
CCRN4L	-1.28
PPCDC	-1.28
SUV39H1	-1.28
BLOC1S1	-1.28
TMEM265	-1.28
VN1R5	-1.28
SAT2	-1.28
POP4	-1.28
FAM45A	-1.28
PCDH15	-1.27
TMEM143	-1.27
SF3B6	-1.27
NPHS2	-1.27
SCFD2	-1.27
ENY2	-1.27
TRAPPC3L	-1.27
CD5	-1.27
CISD3	-1.27
TMEM216	-1.27
CALM1	-1.27
LIN7B	-1.27
TMEM183A	-1.27
SLC16A11	-1.27
GAB4	-1.27
TEKT2	-1.27
ctrl_59	-1.27
VWF	-1.27
FITM2	-1.27
FAM90A1	-1.27
WDHD1	-1.27
MAP9	-1.27
OR2A2	-1.27
TXNDC11	-1.27
OR4M2	-1.27
ZIK1	-1.27
RPAP3	-1.27
SIL1	-1.27
ANKRD20A3	-1.26
PARM1	-1.26
CDC23	-1.26
GTF2E2	-1.26
DHRS9	-1.26
REC8	-1.26
FZD5	-1.26
PKD1L2	-1.26
MED18	-1.26
SMNDC1	-1.26
SRSF9	-1.26
PCDH1	-1.26
CCDC23	-1.26
PLGLB2	-1.26
TMEM259	-1.26
VWA5B2	-1.26
SSRP1	-1.26
MAP3K19	-1.25
RPL10	-1.25
FOXD4L6	-1.25
RPL30	-1.25
AKIP1	-1.25
CCDC183	-1.25
TRABD	-1.25
AADAT	-1.25
DCTN4	-1.25
ADCY4	-1.25
ICE1	-1.25
IZUMO4	-1.25
OR52L1	-1.25
KRT79	-1.25
IKBKAP	-1.25
CTSW	-1.25
CRTAC1	-1.25
C16orf45	-1.25
IRGQ	-1.25
UBIAD1	-1.25
ARHGEF16	-1.25
FOXI1	-1.25
ZNF454	-1.25
PGLYRP2	-1.25
OR2T12	-1.25
PDE4DIP	-1.24
SGCB	-1.24
PPFIA4	-1.24
FBXO16	-1.24
OR52N5	-1.24
HAPLN4	-1.24
B3GNT6	-1.24
RAB2A	-1.24
NLRC4	-1.24
ADIPOR2	-1.24
TTC9B	-1.24
RNF11	-1.24
FCHSD1	-1.24
ZNF592	-1.24
RFC3	-1.24
BTNL9	-1.24
CXCL6	-1.24
RASEF	-1.24
CWC22	-1.24
EXOC5	-1.24
SPINT3	-1.24
SDHAF3	-1.24
NECAB3	-1.24
ATP2A1	-1.24
LIPE	-1.24
NCKAP1L	-1.24
PRAP1	-1.24
ZDHHC22	-1.24
EPS15	-1.24
POLR2A	-1.24
GHRL	-1.24
UBE2H	-1.24
CARD6	-1.24
TUSC1	-1.24
CNIH4	-1.24
FAM192A	-1.24
CDKN3	-1.24
NOMO1	-1.24
CARD8	-1.24
RALBP1	-1.24
OR13C8	-1.24
MKRN2	-1.23
MED15	-1.23
KAT2B	-1.23
IVNS1ABP	-1.23
PEBP4	-1.23
OGN	-1.23
IFNW1	-1.23
RAB11FIP2	-1.23
PLEKHA3	-1.23
IKBKB	-1.23
AK8	-1.23
PAQR5	-1.23
FANCD2	-1.23
RBM25	-1.23
OR10W1	-1.23
SAMD12	-1.23
TMEM132E	-1.23
PHYKPL	-1.23
OR8H1	-1.23
SFRP1	-1.23
MAOB	-1.23
CIDEB	-1.23
STK25	-1.23
KIF1C	-1.23
GS1-259H13.2	-1.23
C1orf210	-1.23
CASC1	-1.23
ZNF680	-1.23
TMEM115	-1.23
DMTN	-1.23
PGRMC2	-1.23
ZBTB22	-1.23
FDXR	-1.23
SAC3D1	-1.23
TMEM109	-1.23
TCF19	-1.23
WWP2	-1.23
FGF8	-1.23
C20orf173	-1.23
ABCB8	-1.23
CEP170	-1.22
UNC13A	-1.22
AARS	-1.22
FAM222B	-1.22
DDIT3	-1.22
TBX4	-1.22
TWF2	-1.22
ADGRB1	-1.22
SIX3	-1.22
LONRF1	-1.22
ODF3B	-1.22
HOMER2	-1.22
DCAF7	-1.22
TUBGCP4	-1.22
BATF3	-1.22
CTNNA2	-1.22
NOG	-1.22
DIDO1	-1.22
HS3ST1	-1.22
PLRG1	-1.22
KRT27	-1.22
MMP20	-1.22
FOLH1	-1.22
CEMP1	-1.22
LOC101927844	-1.22
CCNB1	-1.22
TPGS2	-1.22
ANTXR2	-1.22
DEFB134	-1.22
TSHB	-1.22
CWF19L1	-1.22
YWHAG	-1.22
RIMBP3C	-1.22
DCT	-1.21
RANBP1	-1.21
IL36A	-1.21
LRRC3B	-1.21
LCE5A	-1.21
KRBA1	-1.21
DYNC2H1	-1.21
DNM2	-1.21
HKDC1	-1.21
POLR3A	-1.21
NOP56	-1.21
IFT57	-1.21
GIN1	-1.21
LOC100129216	-1.21
CCNB2	-1.21
HIST1H2BO	-1.21
LILRA4	-1.21
PLEKHG4	-1.21
PPP1R12C	-1.21
NDUFS2	-1.21
PPIAL4F	-1.21
KLRC4-KLRK1	-1.21
[truncated: 17,365 more rows]
