# Supplementary material for: Decitabine cytotoxicity is promoted by dCMP deaminase DCTD and mitigated by SUMO-dependent E3 ligase TOPORS
Source: EMBO J. 2024 May 17;43(12):6. doi: 10.1038/s44318-024-00108-2 (PMC11183266; doi:10.1038/s44318-024-00108-2)
Supplement: Supplementary file 9 — Source data Fig. 6 [file 44318_2024_108_MOESM9_ESM.zip › EMBOJ-2023-115654_Fig6_sourcedata/Figure6E/Confluency Hela WT and RNF4 KO siCtrl siTOPORS.xlsx]

## Sheet: HeLa WT, RNF4KO_siC, siTOPORS
Elapsed	WT siCtrl (A1)	WT siCtrl (B1)	WT siC trl(C1)	WT siTOPORS (A2)	WT siTOPORS (B2)	WT siTOPORS (C2)	RNF4KO siCtrl (A3)	RNF4KO siCtrl (B3)	RNF4KO siCtrl (C3)	RNF4KO siTOPORS (A4)	RNF4KO siTOPORS (B4)	RNF4KO siTOPORS (C4)
0	1.51341	1.78578	1.73649	1.19145	1.29606	1.2808	1.52667	1.80786	1.47032	1.684	1.5587	2.16599
12	2.3257	2.88006	2.7232	1.64263	1.82216	1.81407	2.27233	2.51316	1.95487	2.01205	1.97843	2.52228
24	3.53256	4.35428	4.32711	2.58873	3.05689	2.70527	3.0914	3.50336	2.77938	2.48319	2.61262	2.72482
36	5.2068	6.65269	6.67215	3.65965	4.23897	4.03237	4.83993	5.41337	4.16936	3.29882	3.41001	3.19696
48	8.09213	11.2326	11.0039	6.14505	6.7722	6.35072	7.46106	8.37804	6.74726	4.64382	4.61695	4.14757
60	13.5157	18.4018	16.1516	10.1225	10.0584	10.102	11.8977	12.2503	10.0286	6.46428	6.69894	5.71399
72	21.2525	27.2045	25.4897	14.3148	15.9415	14.9189	16.9545	18.4988	14.713	8.60334	8.93234	7.8364
84	29.8173	37.9849	35.4852	20.6662	23.1576	21.3043	24.8025	26.0153	20.6124	11.7443	11.939	10.2238
96	40.6019	48.8387	46.7197	28.867	31.2219	31.4688	33.4237	35.1282	29.3595	15.6109	15.611	13.8209
108	50.2398	59.6973	58.1094	37.2249	39.0287	39.0522	42.5945	43.425	38.2891	19.1954	20.1763	17.8457
120	60.1718	69.3691	68.5863	46.7293	48.4409	48.0165	51.1349	53.9896	46.1523	24.5012	25.2128	22.8514
