# Supplementary material for: Decitabine cytotoxicity is promoted by dCMP deaminase DCTD and mitigated by SUMO-dependent E3 ligase TOPORS
Source: EMBO J. 2024 May 17;43(12):6. doi: 10.1038/s44318-024-00108-2 (PMC11183266; doi:10.1038/s44318-024-00108-2)
Supplement: Supplementary file 9 — Source data Fig. 6 [file 44318_2024_108_MOESM9_ESM.zip › EMBOJ-2023-115654_Fig6_sourcedata/Figure6E/README.txt]

Cell confluency of WT and RNF4 KO HeLa cells transfected with siCtrl or siTOPORS for a period of 5 days.
Confluency was monitored using IncuCyte live cell imaging. n = 2 biological replicates.

The first column contains the time of measurement in hours. The columns 2 to 13 contain the cell confluency per well in % at the respective timepoint.
