# Supplementary material for: Decitabine cytotoxicity is promoted by dCMP deaminase DCTD and mitigated by SUMO-dependent E3 ligase TOPORS
Source: EMBO J. 2024 May 17;43(12):6. doi: 10.1038/s44318-024-00108-2 (PMC11183266; doi:10.1038/s44318-024-00108-2)
Supplement: Supplementary file 10 — Figure EV1 Source Data [file 44318_2024_108_MOESM10_ESM.zip]

Archive with 111 entries (107 files):
- EMBOJ-2023-115654_FigEV1_sourcedata/
- EMBOJ-2023-115654_FigEV1_sourcedata/EV1J/
- EMBOJ-2023-115654_FigEV1_sourcedata/.DS_Store
- __MACOSX/EMBOJ-2023-115654_FigEV1_sourcedata/._.DS_Store
- EMBOJ-2023-115654_FigEV1_sourcedata/EV1E.xlsx
- __MACOSX/EMBOJ-2023-115654_FigEV1_sourcedata/._EV1E.xlsx
- EMBOJ-2023-115654_FigEV1_sourcedata/EV1I.xlsx
- __MACOSX/EMBOJ-2023-115654_FigEV1_sourcedata/._EV1I.xlsx
- EMBOJ-2023-115654_FigEV1_sourcedata/EV1H.pdf
- __MACOSX/EMBOJ-2023-115654_FigEV1_sourcedata/._EV1H.pdf
- EMBOJ-2023-115654_FigEV1_sourcedata/EV1G/
- __MACOSX/EMBOJ-2023-115654_FigEV1_sourcedata/._EV1G
- EMBOJ-2023-115654_FigEV1_sourcedata/EV1D.pdf
- __MACOSX/EMBOJ-2023-115654_FigEV1_sourcedata/._EV1D.pdf
- EMBOJ-2023-115654_FigEV1_sourcedata/EV1F/
- EMBOJ-2023-115654_FigEV1_sourcedata/EV1A.pdf
- __MACOSX/EMBOJ-2023-115654_FigEV1_sourcedata/._EV1A.pdf
- EMBOJ-2023-115654_FigEV1_sourcedata/EV1B.pdf
- __MACOSX/EMBOJ-2023-115654_FigEV1_sourcedata/._EV1B.pdf
- EMBOJ-2023-115654_FigEV1_sourcedata/EV1J/E231129 DCTDsgPARP1-2 5dC200-300.jpg
- __MACOSX/EMBOJ-2023-115654_FigEV1_sourcedata/EV1J/._E231129 DCTDsgPARP1-2 5dC200-300.jpg
- EMBOJ-2023-115654_FigEV1_sourcedata/EV1J/E231129 DCTDsgPARP1-1 5dC1200.jpg
- __MACOSX/EMBOJ-2023-115654_FigEV1_sourcedata/EV1J/._E231129 DCTDsgPARP1-1 5dC1200.jpg
- EMBOJ-2023-115654_FigEV1_sourcedata/EV1J/E231129 WTsgPARP1-1 5dC600.jpg
- __MACOSX/EMBOJ-2023-115654_FigEV1_sourcedata/EV1J/._E231129 WTsgPARP1-1 5dC600.jpg
- EMBOJ-2023-115654_FigEV1_sourcedata/EV1J/.DS_Store
- __MACOSX/EMBOJ-2023-115654_FigEV1_sourcedata/EV1J/._.DS_Store
- EMBOJ-2023-115654_FigEV1_sourcedata/EV1J/E231129 DCTDsgEV 5dC0-100.jpg
- __MACOSX/EMBOJ-2023-115654_FigEV1_sourcedata/EV1J/._E231129 DCTDsgEV 5dC0-100.jpg
- EMBOJ-2023-115654_FigEV1_sourcedata/EV1J/E231129 DCTDsgPARP1-2 5dC600.jpg
- __MACOSX/EMBOJ-2023-115654_FigEV1_sourcedata/EV1J/._E231129 DCTDsgPARP1-2 5dC600.jpg
- EMBOJ-2023-115654_FigEV1_sourcedata/EV1J/E231129 WTsgPARP1-2 5dC200-300.jpg
- __MACOSX/EMBOJ-2023-115654_FigEV1_sourcedata/EV1J/._E231129 WTsgPARP1-2 5dC200-300.jpg
- EMBOJ-2023-115654_FigEV1_sourcedata/EV1J/E231129 WTsgEV 5dC1200.jpg
- __MACOSX/EMBOJ-2023-115654_FigEV1_sourcedata/EV1J/._E231129 WTsgEV 5dC1200.jpg
- EMBOJ-2023-115654_FigEV1_sourcedata/EV1J/E231129 WTsgPARP1-1 5dC0-100.jpg
- __MACOSX/EMBOJ-2023-115654_FigEV1_sourcedata/EV1J/._E231129 WTsgPARP1-1 5dC0-100.jpg
- EMBOJ-2023-115654_FigEV1_sourcedata/EV1J/E231129 WTsgEV 5dC200-300.jpg
- __MACOSX/EMBOJ-2023-115654_FigEV1_sourcedata/EV1J/._E231129 WTsgEV 5dC200-300.jpg
- EMBOJ-2023-115654_FigEV1_sourcedata/EV1J/E231129 DCTDsgPARP1-1 5dC200-300.jpg
- __MACOSX/EMBOJ-2023-115654_FigEV1_sourcedata/EV1J/._E231129 DCTDsgPARP1-1 5dC200-300.jpg
- EMBOJ-2023-115654_FigEV1_sourcedata/EV1J/E231129 DCTDsgEV 5dC200-300.jpg
- __MACOSX/EMBOJ-2023-115654_FigEV1_sourcedata/EV1J/._E231129 DCTDsgEV 5dC200-300.jpg
- EMBOJ-2023-115654_FigEV1_sourcedata/EV1J/E231129 WTsgPARP1-1 5dC200-300.jpg
- __MACOSX/EMBOJ-2023-115654_FigEV1_sourcedata/EV1J/._E231129 WTsgPARP1-1 5dC200-300.jpg
- EMBOJ-2023-115654_FigEV1_sourcedata/EV1J/E231129 WTsgEV 5dC0-100.jpg
- __MACOSX/EMBOJ-2023-115654_FigEV1_sourcedata/EV1J/._E231129 WTsgEV 5dC0-100.jpg
- EMBOJ-2023-115654_FigEV1_sourcedata/EV1J/E231129 DCTDsgEV 5dC1200.jpg
- __MACOSX/EMBOJ-2023-115654_FigEV1_sourcedata/EV1J/._E231129 DCTDsgEV 5dC1200.jpg
- EMBOJ-2023-115654_FigEV1_sourcedata/EV1J/E231129 DCTDsgPARP1-2 5dC1200.jpg
- __MACOSX/EMBOJ-2023-115654_FigEV1_sourcedata/EV1J/._E231129 DCTDsgPARP1-2 5dC1200.jpg
- EMBOJ-2023-115654_FigEV1_sourcedata/EV1J/E231129 WTsgEV 5dC600.jpg
- __MACOSX/EMBOJ-2023-115654_FigEV1_sourcedata/EV1J/._E231129 WTsgEV 5dC600.jpg
- EMBOJ-2023-115654_FigEV1_sourcedata/EV1J/E231129 DCTDsgPARP1-2 5dC0-100.jpg
- __MACOSX/EMBOJ-2023-115654_FigEV1_sourcedata/EV1J/._E231129 DCTDsgPARP1-2 5dC0-100.jpg
- EMBOJ-2023-115654_FigEV1_sourcedata/EV1J/E231129 WTsgPARP1-2 5dC1200.jpg
- __MACOSX/EMBOJ-2023-115654_FigEV1_sourcedata/EV1J/._E231129 WTsgPARP1-2 5dC1200.jpg
- EMBOJ-2023-115654_FigEV1_sourcedata/EV1J/E231129 DCTDsgPARP1-1 5dC0-100.jpg
- __MACOSX/EMBOJ-2023-115654_FigEV1_sourcedata/EV1J/._E231129 DCTDsgPARP1-1 5dC0-100.jpg
- EMBOJ-2023-115654_FigEV1_sourcedata/EV1J/E231129 DCTDsgPARP1-1 5dC600.jpg
- __MACOSX/EMBOJ-2023-115654_FigEV1_sourcedata/EV1J/._E231129 DCTDsgPARP1-1 5dC600.jpg
- EMBOJ-2023-115654_FigEV1_sourcedata/EV1J/E231129 DCTDsgEV 5dC600.jpg
- __MACOSX/EMBOJ-2023-115654_FigEV1_sourcedata/EV1J/._E231129 DCTDsgEV 5dC600.jpg
- EMBOJ-2023-115654_FigEV1_sourcedata/EV1J/E231129 WTsgPARP1-2 5dC0-100.jpg
- __MACOSX/EMBOJ-2023-115654_FigEV1_sourcedata/EV1J/._E231129 WTsgPARP1-2 5dC0-100.jpg
- EMBOJ-2023-115654_FigEV1_sourcedata/EV1J/E231129 WTsgPARP1-1 5dC1200.jpg
- __MACOSX/EMBOJ-2023-115654_FigEV1_sourcedata/EV1J/._E231129 WTsgPARP1-1 5dC1200.jpg
- EMBOJ-2023-115654_FigEV1_sourcedata/EV1J/E231129 WTsgPARP1-2 5dC600.jpg
- __MACOSX/EMBOJ-2023-115654_FigEV1_sourcedata/EV1J/._E231129 WTsgPARP1-2 5dC600.jpg
- EMBOJ-2023-115654_FigEV1_sourcedata/EV1G/Flow cytometry EdU Incorporation_FITC-A_Replicate 3.csv
- __MACOSX/EMBOJ-2023-115654_FigEV1_sourcedata/EV1G/._Flow cytometry EdU Incorporation_FITC-A_Replicate 3.csv
- EMBOJ-2023-115654_FigEV1_sourcedata/EV1G/Flow cytometry EdU incorporation_FITC-A_Replicate 2.csv
- __MACOSX/EMBOJ-2023-115654_FigEV1_sourcedata/EV1G/._Flow cytometry EdU incorporation_FITC-A_Replicate 2.csv
- EMBOJ-2023-115654_FigEV1_sourcedata/EV1G/Flow cytometry EdU Incorporation_FITC-A_Replicate1.csv
- __MACOSX/EMBOJ-2023-115654_FigEV1_sourcedata/EV1G/._Flow cytometry EdU Incorporation_FITC-A_Replicate1.csv
- EMBOJ-2023-115654_FigEV1_sourcedata/EV1G/README.txt
- __MACOSX/EMBOJ-2023-115654_FigEV1_sourcedata/EV1G/._README.txt
- EMBOJ-2023-115654_FigEV1_sourcedata/EV1F/E231201 WTsiDNMT1 5dC0-200.jpg
- __MACOSX/EMBOJ-2023-115654_FigEV1_sourcedata/EV1F/._E231201 WTsiDNMT1 5dC0-200.jpg
- EMBOJ-2023-115654_FigEV1_sourcedata/EV1F/E231201 WTsiLuc 5dC1200-1600.jpg
- __MACOSX/EMBOJ-2023-115654_FigEV1_sourcedata/EV1F/._E231201 WTsiLuc 5dC1200-1600.jpg
- EMBOJ-2023-115654_FigEV1_sourcedata/EV1F/E231201 DCTDsiDNMT1 5dC0-200.jpg
- __MACOSX/EMBOJ-2023-115654_FigEV1_sourcedata/EV1F/._E231201 DCTDsiDNMT1 5dC0-200.jpg
- EMBOJ-2023-115654_FigEV1_sourcedata/EV1F/.DS_Store
- __MACOSX/EMBOJ-2023-115654_FigEV1_sourcedata/EV1F/._.DS_Store
- EMBOJ-2023-115654_FigEV1_sourcedata/EV1F/E231201 DCTDsiLuc 5dC0-200.jpg
- __MACOSX/EMBOJ-2023-115654_FigEV1_sourcedata/EV1F/._E231201 DCTDsiLuc 5dC0-200.jpg
- EMBOJ-2023-115654_FigEV1_sourcedata/EV1F/E231201 DCTDsiLuc 5dC400-800.jpg
- __MACOSX/EMBOJ-2023-115654_FigEV1_sourcedata/EV1F/._E231201 DCTDsiLuc 5dC400-800.jpg
- EMBOJ-2023-115654_FigEV1_sourcedata/EV1F/E231201 DCTDsiLuc 5dC2000.jpg
- __MACOSX/EMBOJ-2023-115654_FigEV1_sourcedata/EV1F/._E231201 DCTDsiLuc 5dC2000.jpg
- EMBOJ-2023-115654_FigEV1_sourcedata/EV1F/E231201 WTsiLuc 5dC400-800.jpg
- __MACOSX/EMBOJ-2023-115654_FigEV1_sourcedata/EV1F/._E231201 WTsiLuc 5dC400-800.jpg
- EMBOJ-2023-115654_FigEV1_sourcedata/EV1F/E231201 WTsiLuc 5dC2000.jpg
- __MACOSX/EMBOJ-2023-115654_FigEV1_sourcedata/EV1F/._E231201 WTsiLuc 5dC2000.jpg
- EMBOJ-2023-115654_FigEV1_sourcedata/EV1F/E231201 WTsiLuc 5dC0-200.jpg
- __MACOSX/EMBOJ-2023-115654_FigEV1_sourcedata/EV1F/._E231201 WTsiLuc 5dC0-200.jpg
- EMBOJ-2023-115654_FigEV1_sourcedata/EV1F/E231201 DCTDsiLuc 5dC1200-1600.jpg
- __MACOSX/EMBOJ-2023-115654_FigEV1_sourcedata/EV1F/._E231201 DCTDsiLuc 5dC1200-1600.jpg
- EMBOJ-2023-115654_FigEV1_sourcedata/EV1F/E231201 DCTDsiDNMT1 5dC400-800.jpg
- __MACOSX/EMBOJ-2023-115654_FigEV1_sourcedata/EV1F/._E231201 DCTDsiDNMT1 5dC400-800.jpg
- EMBOJ-2023-115654_FigEV1_sourcedata/EV1F/E231201 WTsiDNMT1 5dC1200-1600.jpg
- __MACOSX/EMBOJ-2023-115654_FigEV1_sourcedata/EV1F/._E231201 WTsiDNMT1 5dC1200-1600.jpg
- EMBOJ-2023-115654_FigEV1_sourcedata/EV1F/E231201 DCTDsiDNMT1 5dC2000.jpg
- __MACOSX/EMBOJ-2023-115654_FigEV1_sourcedata/EV1F/._E231201 DCTDsiDNMT1 5dC2000.jpg
- EMBOJ-2023-115654_FigEV1_sourcedata/EV1F/E231201 WTsiDNMT1 5dC2000.jpg
- __MACOSX/EMBOJ-2023-115654_FigEV1_sourcedata/EV1F/._E231201 WTsiDNMT1 5dC2000.jpg
- EMBOJ-2023-115654_FigEV1_sourcedata/EV1F/E231201 DCTDsiDNMT1 5dC1200-1600.jpg
- __MACOSX/EMBOJ-2023-115654_FigEV1_sourcedata/EV1F/._E231201 DCTDsiDNMT1 5dC1200-1600.jpg
- EMBOJ-2023-115654_FigEV1_sourcedata/EV1F/E231201 WTsiDNMT1 5dC400-800.jpg
- __MACOSX/EMBOJ-2023-115654_FigEV1_sourcedata/EV1F/._E231201 WTsiDNMT1 5dC400-800.jpg
