# Supplementary material for: Decitabine cytotoxicity is promoted by dCMP deaminase DCTD and mitigated by SUMO-dependent E3 ligase TOPORS
Source: EMBO J. 2024 May 17;43(12):6. doi: 10.1038/s44318-024-00108-2 (PMC11183266; doi:10.1038/s44318-024-00108-2)
Supplement: Supplementary file 10 — Figure EV1 Source Data [file 44318_2024_108_MOESM10_ESM.zip › EMBOJ-2023-115654_FigEV1_sourcedata/EV1E.xlsx]

## Sheet: Sheet1
	HAP1 WT siCtl			HAP1 WT siDNMT1			HAP1 DCTD KO siCtl			HAP1 DCTD KO siDNMT1
5-aza-dC (nM)	% Survival
0	100	100	100	100	100	100	100	100	100	100	100	100
200	53.5649	55.4723	51.0417	42.7778	31.5589	46.875	95.8333	111.563	104.086	97.6654	102.876	111.722
400	25.777	24.5877	17.3611	25.9259	24.7148	21.875	102.183	97.8587	96.9892	92.2179	88.7168	96.1538
800	4.02194	5.24738	4.51389	6.85185	3.42205	9.375	86.9048	77.0878	62.3656	69.0661	55.7522	75.4579
1200	1.27971	1.49925	1.73611	2.22222	0.760456	2.55682	41.2698	41.97	38.4946	38.716	43.8053	47.4359
1600	0.914077	0.89955	1.38889	1.11111	1.52091	2.27273	17.8571	21.4133	12.6882	18.8716	21.6814	27.2894
2000	0.731261	0.749625	0.694444	0.925926	0.570342	1.42045	10.7143	12.4197	10.9677	11.8677	10.3982	16.6667
