# Supplementary material for: Decitabine cytotoxicity is promoted by dCMP deaminase DCTD and mitigated by SUMO-dependent E3 ligase TOPORS
Source: EMBO J. 2024 May 17;43(12):6. doi: 10.1038/s44318-024-00108-2 (PMC11183266; doi:10.1038/s44318-024-00108-2)
Supplement: Supplementary file 10 — Figure EV1 Source Data [file 44318_2024_108_MOESM10_ESM.zip › EMBOJ-2023-115654_FigEV1_sourcedata/EV1I.xlsx]

## Sheet: Sheet1
	HAP1 WT sgEV			HAP1 WT sgPARP1-1			HAP1 WT sgPARP1-2			HAP1 DCTD sgEV			HAP1 DCTD sgPARP1-1			HAP1 DCTD sgPARP1-2
5-aza-dC (nM)	% Survival
0	100	100	100	100	100	100	100	100	100	100	100	100	100	100	100	100	100	100
100	90.0574	61.326	85.3414	68.6508	55.1559	77.931	78.8512	45.5847	68.5885	101.571	98.6755	102.703	98.9224	59.9407	93.9058	105.791	74.8485	92.6887
200	53.3461	30.9392	64.257	31.3492	18.4652	37.069	31.0705	12.6492	32.6044	99.8571	100.221	103.089	94.6121	45.9941	89.1967	81.5145	49.3939	74.0566
300	39.3881	14.9171	28.3133	15.873	7.19424	12.931	17.2324	5.48926	8.54871	97.5714	87.638	99.0347	68.75	31.1573	72.8532	72.6058	35.7576	70.5189
600	7.26577	6.35359	7.02811	2.38095	1.43885	1.72414	1.56658	0.71599	1.39165	61.4286	82.7815	89.5753	25	18.1009	39.6122	17.5947	16.9697	48.8208
1200	1.14723	1.10497	0.401606	0	0.239808	0.172414	0	0.477327	0	9	38.1898	53.861	5.60345	5.04451	14.1274	2.67261	4.84848	15.0943
