# Supplementary material for: Decitabine cytotoxicity is promoted by dCMP deaminase DCTD and mitigated by SUMO-dependent E3 ligase TOPORS
Source: EMBO J. 2024 May 17;43(12):6. doi: 10.1038/s44318-024-00108-2 (PMC11183266; doi:10.1038/s44318-024-00108-2)
Supplement: Supplementary file 10 — Figure EV1 Source Data [file 44318_2024_108_MOESM10_ESM.zip › EMBOJ-2023-115654_FigEV1_sourcedata/EV1G/Flow cytometry EdU Incorporation_FITC-A_Replicate 3.csv]

WT-5azadC -EdU	WT -5azadC +EdU	WT +5azadC 3h +EdU	WT +5azadC 6h +EdU	DCTD KO-5azadC -EdU	DCTD KO -5azadC +EdU	DCTD KO +5azadC 3h +EdU	DCTD KO +5azadC 6h +EdU	DCK KO-5azadC -EdU	DCK KO -5azadC +EdU	DCK KO +5azadC 3h +EdU	DCK KO +5azadC 6h +EdU
1704.55	71457.5	262143	3505.46	7501.48	416.83	2184.16	121824	2172.48	26381.5	37151.2	227558
3294.49	29083.9	63923.2	69079.9	18085	242600	39875.5	1365.1	693.5	76061.6	22102.2	262143
2955.77	92635.5	103287	1508.91	8484.06	1660.02	138119	29789.1	5890.37	2121.38	3017.09	489.83
308.79	772.34	5280.09	77826	726.35	228313	56229.7	166337	9559.35	48775	30438.1	-47.45
1600.89	1300.13	68193	35723.3	1603.08	989.15	66043.8	4026.68	23563.7	1773.17	262143	214.62
3394.5	77512.1	1168.73	42196.2	13496.2	37727.9	6305.74	11391.7	15770.9	33876.4	44030.7	31890.8
694.96	2661.58	107795	226094	8131.47	118621	764.31	58977.4	3193.02	21748.9	45878.3	262143
3164.55	837.31	151255	27888.9	5885.99	109662	4118.66	2971.1	800.81	46652.1	860.67	21418.9
2565.95	1532.27	28031.3	892.79	1854.93	43554.7	38141	696.42	465.01	50221.1	131487	262143
1381.16	61417.1	256311	32860.9	1773.9	120896	2155.69	26863.3	1510.37	621.96	61063.8	21259.8
408.8	12743.6	84316.5	41732.6	857.75	64577.3	33280	22861.4	3930.32	1942.53	1707.47	180663
3120.75	149081	4961.08	18488.7	4030.33	1165.08	62437.6	38921.4	5256.73	144944	98915	262143
8456.32	1207.42	82194.4	21097	860.67	29216.1	130504	116778	784.75	30127.1	2506.82	52148.3
1992.17	25016.4	43696.3	25561	793.51	2049.84	222678	60857.9	9514.82	847.53	21162.7	1699.44
1937.42	59205.9	113514	59695	1004.48	117196	2193.65	33317.2	5757.51	4774.2	24854.3	1620.6
737.3	70201.2	11417.9	44311	4463.95	113280	61756.5	247715	16276.8	1319.84	25806.2	262143
2044.73	106779	25055.1	283.24	2062.25	124333	1724.99	46142.6	460.63	25061.6	2818.53	2830.94
561.37	198797	104487	782.56	9003.09	217970	245227	124440	1113.25	65908.8	27860.5	45841.1
1895.81	37146.1	23796.5	262143	2037.43	97822.2	262143	74320.6	4096.76	239120	45324.2	34920.3
621.23	91248.5	6893.39	47407.7	2222.85	1007.4	933.67	5554.57	6540.07	21444.5	1204.5	262143
869.43	61999.6	94845.2	52603.1	3720.81	60550.6	36677.4	63572.1	11495.3	324.85	3439.03	110.96
353.32	46254.3	71546.6	58321.2	726.35	262143	56114.4	133951	6272.89	2552.81	40338.3	17377.7
620.5	64338.6	1400.14	123097	1281.15	89380.5	2736.77	46390	344.56	79968.6	25389.4	11297.5
1394.3	57519.6	104864	9665.93	1900.92	2554.27	20462.6	78234.1	11142.7	1109.6	262143	66635.9
4806.32	8317.62	81215.4	56053.8	1705.28	77061	98196.7	69007.6	570.13	77307	13596.2	125091
623.42	84101.8	96425.7	65998.6	4589.51	30735.9	41897.6	5275.71	2394.4	689.12	12680.8	142439
1925.01	56134.8	46728.8	83109	3875.57	85739.2	30664.4	66743.2	2924.38	27112.2	65970.1	1004.48
1764.41	45809	60381.2	44424.2	1433.72	64507.9	4071.94	58639.4	13698.5	128459	262143	262143
2907.59	1031.49	69056.5	79007.9	657	47477.7	1523.51	1103.76	1281.15	573.05	29277.4	43085.3
2087.07	192360	86603.6	94564.9	1060.69	262143	1409.63	58313.1	796.43	49772.9	456.25	2459.37
255.5	1597.97	52700.2	727.08	1173.11	45644	68975.5	121795	12952.4	1259.98	34906.4	23126.4
1411.09	121974	59922.1	58973.8	9611.91	703.72	1974.65	2753.56	948.27	29904.5	48381.5	85002.7
1446.86	80643.1	5242.13	66546.8	3871.19	107779	48604.9	63620.2	789.13	82105.3	49167.7	101961
700.8	15173.8	49347.3	131229	1329.33	1128.58	26221.6	11719.4	784.02	431.43	42272.8	71459
500.05	43669.3	145936	43283.9	2947.74	12824.6	262143	48785.2	1898	63866.2	705.18	1230.05
2970.37	50986.1	508.08	697.88	2479.08	51311	166379	57024	305.87	262143	18993.1	2717.06
2149.85	597.87	51326.3	2135.25	562.83	59676	37024.1	40.88	3993.1	262143	262143	5413.68
668.68	22454.1	915.42	751.17	1029.3	45000.9	77198.2	87679.6	1822.81	262143	262143	759.2
2935.33	27449.5	89434.5	45581.2	974.55	1378.24	61857.3	1925.01	5007.8	262143	2119.19	262143
589.84	26474.9	173409	61717.1	2949.93	60054.9	2866.71	136082	4853.04	22662.9	1975.38	1756.38
471.58	25964.6	2088.53	895.71	2266.65	10201.8	1510.37	1035.14	900.82	1925.74	50469.3	6217.41
2081.23	2011.88	165552	4623.09	6648.84	51470.1	106248	10237.5	1053.39	474.5	54444.9	1911.87
12391.8	521.95	238484	38225	4550.82	61732.5	75455.7	85685.2	6167.04	743.87	29628.5	1481.17
1711.12	27230.5	1549.79	1887.78	3644.89	105962	96419.9	3133.16	2971.1	1526.43	1211.8	24965.3
865.78	39701.1	177711	1807.48	5322.43	58753.3	4380.73	2591.5	4575.64	262143	4078.51	42462.6
1949.83	1715.5	684.01	890.6	4582.21	1632.28	21838	43927	606.63	38455.7	53879.8	54480.6
2743.34	262143	38227.2	67822.8	973.82	31759.4	129430	2720.71	4636.23	28090.4	94949.6	533.63
2157.15	2657.2	262143	63711.5	421.21	49781.6	31300.9	165866	370.11	46936.1	51970.2	30386.2
559.18	19208.5	102573	23565.1	780.37	1480.44	79100.6	11825.3	4665.43	76763.9	10030.9	55427.4
659.92	736.57	2997.38	1389.19	2520.69	72276.6	4237.65	262143	1603.81	29953.4	110268	1127.85
3703.29	100423	33025.2	903.74	2357.9	52514.7	141912	26491	3925.21	2078.31	3349.24	162843
2373.96	2027.21	21362	898.63	1052.66	72507.2	1757.84	8315.43	467.93	21237.9	65437.9	32565.3
497.86	64612.3	41644.3	60838.2	6029.8	82092.1	62396.8	51790.6	2855.76	30165.8	110697	87126.2
651.16	63548	3325.15	111170	669.41	48410	752.63	42409.4	3288.65	262143	60542.6	27588.2
1856.39	2041.08	129483	105668	494.21	74789.2	57237.8	945.35	4059.53	2763.05	29060.6	471.58
511	733.65	3260.18	167987	1510.37	670.87	262143	75928.8	981.12	260449	838.04	2046.92
842.42	2020.64	4455.92	2560.11	692.04	62920.2	66761.4	108923	697.15	43655.5	48326.7	136159
11592.4	921.99	161812	1318.38	1114.71	1148.29	203950	100092	497.86	1870.26	5430.47	26523.1
1076.75	262143	64221.8	69592.4	3519.33	40893.1	232240	792.05	1654.91	26320.2	59592.8	11478.5
1438.1	85285.9	205294	76495.2	2084.88	1317.65	262143	762.12	1114.71	1141.72	13512.3	47928.9
438	62198.2	82904.6	36263.5	900.82	1473.14	2156.42	65721.9	3706.94	54171.1	53971.1	50561.3
635.83	65119.7	2752.1	881.84	2546.24	63657.5	1417.66	978.93	416.1	30200.8	50110.9	76778.5
4088.73	128149	2091.45	4788.8	1935.96	64069.9	1135.88	52082.6	4534.76	1418.39	262143	585.46
1925.01	2310.45	670.87	2009.69	7975.25	1059.23	99128.2	262143	1397.95	1356.34	39247.7	224.11
6547.37	48272.7	42426.1	967.25	2198.76	28640.1	58187.6	36627	613.2	67140.3	262143	566.48
1776.09	31551.3	1531.54	1227.86	5910.81	198714	66299.3	57427.6	1986.33	80592.7	4399.71	14749.7
899.36	49722.5	849.72	127941	30549.8	820.52	33578.5	262143	2437.47	25650.7	123667	200673
2648.44	797.89	63231.9	976.01	10825.2	129122	694.23	1003.75	2636.76	262143	210148	22648.2
11196.7	84770.5	134221	1999.47	575.24	76245.6	63531.9	70116.5	7311.68	891.33	383.98	262143
3058.7	14587.6	65315.3	1164.35	966.52	23625.7	26022.3	73773.8	4231.81	18467.5	29767.9	670.87
1825.73	7298.54	1676.08	37641	947.54	76128.1	83747.1	58996.4	3429.54	73363.5	143777	47686.5
1594.32	184761	643.13	930.02	1738.13	135582	803.73	9707.54	1438.83	201717	809.57	2666.69
1601.62	262143	30783.4	75944.8	1222.75	65164.2	81736.6	1620.6	1200.85	5390.32	36056.2	74094.3
4516.51	41757.5	42310.8	1327.87	5529.75	133678	111829	101055	1095	8316.89	21791.2	44293.5
2743.34	94658.4	136708	1724.99	21012.3	700.07	57550.3	206278	4937.72	190448	54663.9	1335.9
1027.11	1413.28	52512.6	175105	3783.59	15917.7	739.49	1497.23	633.64	25372.6	116881	2954.31
800.08	2663.04	22764.3	37660.7	435.81	192171	133987	16654.2	1295.02	4373.43	77126.7	29610.3
1284.8	613.2	45697.3	3483.56	832.2	2073.2	54461.7	8799.42	3425.89	2131.6	30405.2	59409.6
661.38	71637.1	77257.4	90427.3	1468.03	63170.6	149263	70141.3	482.53	262143	378.14	53153.5
2940.44	33016.4	262143	25855.9	8233.67	66870.2	1305.97	1478.98	5277.17	47331	35921.8	34164.7
459.17	441.65	65938	1630.09	1483.36	202208	999.37	57795.6	1131.5	2095.83	50961.3	1983.41
527.06	94612.4	613.93	1063.61	1087.7	34893.3	125238	79974.4	1162.89	54119.3	640.94	1099.38
451.87	60181.9	94825.5	83075.5	8556.33	69351.5	51585.5	76451.4	1441.02	37127.1	60492.2	82369.6
2168.83	1808.94	102856	90928.8	1530.08	76020.7	82550.6	905.2	2268.84	34275	616.12	262143
18586.5	71048.7	2542.59	21635.7	1170.92	3809.87	71173.5	834.39	7608.06	58001.4	165308	527.79
1684.11	1005.94	1973.19	38387.8	4104.06	2655.01	46425.1	1027.84	2017.72	106990	90297.4	562.1
943.16	2678.37	2236.72	68372.5	1000.83	58223.3	51377.4	61514.9	2600.99	22362.1	262143	569.4
1141.72	123506	124880	55601.2	408.07	96087	3597.44	9684.18	3771.91	1216.91	65726.3	2693.7
6307.93	70286.6	233854	70185.1	28440.1	61259.4	73007.3	67938.9	310.98	59157.7	41610	62205.5
4266.85	57590.4	54210.5	2103.13	997.91	50447.4	68311.2	1289.91	9258.59	164016	80411	59857.1
976.01	63302	7622.66	3946.38	3946.38	64360.5	2347.68	67252.7	3167.47	1443.94	34918.8	990.61
320.47	67701.7	71027.5	32876.3	7742.38	4934.8	51326.3	193888	2457.18	3914.26	238782	2919.27
1560.74	566.48	86987.5	24132.3	2263	186969	23945.5	105764	2243.29	1728.64	153425	144551
18970.5	1489.2	8549.03	108104	2035.24	59553.4	102081	50267.1	773.8	145014	136086	1246.84
1123.47	118195	102050	2855.76	957.76	62661	135655	221921	3315.66	53337.5	154503	1149.02
702.99	596.41	83266.7	69430.3	559.18	134278	66129.2	95597.2	1395.03	28355.4	76190.8	30103.7
1375.32	105928	72593.4	177027	1539.57	130032	14383.2	773.8	1024.19	45833.8	1012.51	61933.9
432.89	30041	74919.9	1665.13	2368.12	67982.7	1706.01	124781	679.63	19486.6	1119.82	91815.8
800.08	1511.1	2075.39	108758	1058.5	239487	233904	103018	3230.25	170750	262143	56859
983.31	824.9	6414.51	9135.22	702.26	938.78	2365.93	75818.5	167.17	170951	66368	734.38
1676.81	47211.3	198517	38301.6	4059.53	138344	66062.1	1352.69	448.95	139477	45348.3	48976.4
532.17	53731.7	58043.8	1140.26	2106.78	233688	68503.9	138423	758.47	905.93	52571.7	60.59
8709.63	2646.98	31093.6	87676.6	851.18	69250.7	32294.5	65362	657	79152.4	262143	1945.45
1567.31	74289.2	53991.5	65943.1	32847.1	128056	75553.5	64386.7	583.27	1768.06	110353	1040.25
978.93	143851	113549	2184.89	558.45	101342	2295.85	1130.04	6592.63	32112	49772.1	1466.57
1672.43	68652.9	3440.49	1137.34	4734.05	58473	68623.6	262143	5348.71	560.64	262143	1059.96
2618.51	476.69	250054	3245.58	353.32	38830.2	72613.1	65640.9	419.75	71391.8	131031	27646.6
1270.2	94370	32361.6	60210.4	1917.71	75222.1	56334.8	33369	2466.67	402.23	75788.6	2164.45
1053.39	143100	71839.3	137361	1170.19	72359.8	123188	158268	3261.64	45686.3	27696.9	96715.5
2267.38	3039.72	53021.4	1851.28	505.89	156968	2628	105524	2868.9	30964.4	169064	15822.8
848.99	1405.98	59770.9	2870.36	1852.74	1691.41	738.76	1267.28	1110.33	4317.22	1393.57	58132.8
746.79	50627.7	56407.8	64958.3	776.72	122725	3440.49	4782.23	1779.01	3212	57153.2	616.85
3140.46	124902	3242.66	74408.2	14519.7	57997.8	7456.22	61318.5	855.56	61123.6	57202.1	23080.4
692.04	262143	792.78	123581	793.51	62985.1	3651.46	57214.5	5438.5	262143	58818.3	138063
1697.25	2544.05	138013	61685	9616.29	51299.3	151754	27318.1	6475.1	492.75	405.15	1448.32
3084.25	35064.8	29631.4	1295.75	3910.61	1144.64	972.36	50155.4	2751.37	22926.4	48720.2	15190.6
2543.32	44509.6	76517.9	759.93	952.65	1076.02	38095.8	87554	621.96	189417	31925.8	1882.67
3701.83	4385.11	76583.6	2076.12	2530.91	69755.1	3722.27	57907.2	4838.44	743.87	24192.2	61943.4
473.04	946.08	50640.1	64483.1	2011.88	24225.8	47780	180821	400.77	52147.6	262143	44325.6
613.2	118453	751.9	2490.03	1356.34	36404.4	188571	1703.09	3251.42	6426.19	49576.5	5602.75
647.51	667.95	69536.9	48463.2	3435.38	43613.1	118480	63983.8	3790.16	51407.3	1767.33	61099.5
2081.23	44588.4	262143	1354.88	4453	73586.2	131433	6288.95	575.24	1872.45	669.41	1028.57
1754.19	490.56	65101.4	75481.3	3125.13	754.09	8019.78	2874.01	216.08	552.61	1635.2	43481
2187.08	383.25	98044.1	1710.39	3194.48	67482.7	51216.8	1312.54	3352.89	47094.5	64717.4	214925
1124.93	3365.3	37207.4	11685.8	3939.08	25260.2	65835.8	2033.78	3436.11	3115.64	29607.3	37800.9
6015.2	10815	120938	14885.4	4563.23	1366.56	102304	50944.5	713.94	160870	46327.3	15094.2
892.06	59117.6	36795.7	46579.1	1819.16	78415.9	14953.3	28610.9	4912.9	60648.4	1104.49	32271.1
24138.9	58362.8	655.54	1968.08	3031.69	86605.7	5115.11	27703.5	708.83	34109.2	525.6	511.73
3674.82	947.54	2398.78	2953.58	456.98	262143	136772	20345.8	602.25	262143	135625	81112.5
1494.31	1841.79	208793	71502.8	1697.25	61114.9	3406.91	661.38	1134.42	214464	83827.4	58781.1
1724.26	71108.6	51321.2	147676	617.58	64926.2	56510.8	26384.4	2435.28	7806.62	12695.4	58437.2
1222.02	63888.9	262143	1603.81	1641.04	57491.9	1012.51	26340.6	4033.98	218874	24695.2	81519.8
502.24	21276.6	102688	1056.31	8623.49	83876.3	125201	1681.92	327.77	41035.5	23040.3	427.05
2924.38	85851.6	124199	55663.2	4491.69	47813.5	126822	69005.4	1092.81	20695.5	38889.3	535.09
1089.89	1524.24	2663.77	53290.7	551.88	15242.4	679.63	12422.4	1838.14	45818.5	95530	43492.7
3294.49	52633	608.82	65914.6	2570.33	1454.89	73189.8	69123	587.65	125778	825.63	64601.4
35323.2	242071	262143	1551.98	575.24	1453.43	114765	53811.2	3441.95	51301.5	719.78	54973.4
9831.64	1049.01	81481.9	53497.3	587.65	37359.2	122271	56348	542.39	155460	53398	678.17
3280.62	49327.6	2528.72	88706	3727.38	177597	72418.9	262143	3811.33	88646.1	51344.6	4950.86
1599.43	65144.5	64876.6	1173.11	8135.12	262143	70976.4	43178	1205.23	477.42	2049.84	35629.8
2583.47	162603	5704.22	62399.7	595.68	262143	775.26	874.54	1664.4	469.39	742.41	61660.9
563.56	170026	53576.2	1669.51	584	262143	141540	75270.3	3387.2	484.72	21345.2	413.91
1569.5	50567.8	246825	80494.9	12996.9	1657.1	3423.7	65570.1	3975.58	1973.19	1648.34	60173.9
858.48	26153	83266	59853.4	2099.48	26555.9	976.74	21892	2697.35	222988	262143	52825
2109.7	57929.9	786.94	90477.7	13269.2	85767	262143	34531.9	3693.07	11819.4	1655.64	40396
989.15	59727.1	727.08	35143.7	1678.27	169060	3046.29	2300.23	2786.41	14973.8	79407.2	66416.1
5569.17	3208.35	63112.9	212142	1464.38	126427	66822	52644	1969.54	43932.9	222731	6911.64
270.83	121781	203441	20947.3	15922	134751	152817	996.45	11050	4023.03	82044.7	576.7
2999.57	150594	71494	58771.6	2160.8	114472	2638.95	76184.3	5112.19	58395.6	55821.6	55316.5
1967.35	872.35	95418.3	42355.3	26212.8	50153.9	262143	1128.58	4182.9	108193	36113.1	37241.7
8486.98	3531.74	147529	67655.7	1388.46	41657.4	193822	109610	1495.04	55947.2	645.32	118695
6316.69	141543	66770.9	141685	3322.96	36100.7	262143	262143	1080.4	10203.2	262143	82747
2914.16	94087.5	2594.42	76716.4	511.73	262143	3255.8	40333.2	2768.16	52850.5	104347	462.09
3440.49	25368.2	148540	72708.7	442.38	134919	1019.08	234194	1573.88	624.88	71043.6	346.02
590.57	104807	121153	4609.95	976.74	27579.4	274.48	196712	1737.4	3642.7	24119.9	84321.6
686.2	61158.7	1005.21	85977.2	1286.26	138020	1374.59	15350.4	3182.8	27844.4	4996.12	89.79
3448.52	563.56	47759.5	251578	2486.38	262143	1329.33	13.87	1450.51	100993	608.09	30495
5470.62	209408	46048.4	64294	1608.19	144504	51179.6	262143	1354.15	35262.7	94683.2	68915.6
712.48	40472.7	118049	63032.6	1070.91	14556.9	26960.4	53553.5	979.66	33843.5	262143	16525
4579.29	34137.7	115311	2206.79	748.25	4389.49	2465.94	70318.7	1173.11	546.77	56159.6	35704.3
393.47	129127	31839	57991.2	2393.67	70301.9	262143	103959	3568.24	1389.19	93549.5	3336.1
752.63	3491.59	25856.6	26062.5	416.1	256390	46768.9	1545.41	978.2	1701.63	427.78	48607.8
853.37	321.2	47485.8	72457.6	1852.74	157347	115397	1576.07	769.42	262143	672.33	56667.7
1783.39	1813.32	65143	21039.3	7081	106554	56093.9	49701.3	1724.99	8067.23	101088	41444.3
37916.2	70383.7	76953.7	47388.7	2123.57	51613.9	133480	12993.3	1108.87	2238.18	55164.6	151416
1189.17	83364.5	1714.77	125153	827.09	66705.9	63108.5	3285.73	677.44	33725.3	73466.5	100667
560.64	56414.4	52816.2	172523	1817.7	175589	57644.5	69807	3460.2	42392.6	29192.7	117064
512.46	105457	54095.2	35481.7	1149.02	186292	140788	20880.2	5797.66	25231	34431.2	104712
2203.14	56708.6	262143	3693.8	1103.76	21673	73622.7	10187.9	689.85	24567.4	114898	54093
474.5	1497.23	262143	1429.34	1254.87	3321.5	153409	1199.39	1745.43	1194.28	27192.5	90990.1
910.31	30001.5	76015.6	77278.5	2935.33	129888	1723.53	1872.45	1568.04	51213.9	60836	23011.8
22656.3	180585	14802.2	7739.46	1533.73	119382	1113.25	60417	778.18	30465.1	27878	52989.2
2319.94	146609	1481.9	57864.9	5548.73	66838.1	41228.2	10344.1	4224.51	4164.65	5755.32	106293
733.65	46539	1308.89	105820	6875.87	262143	1529.35	627.8	529.25	243585	1786.31	55171.2
21432.1	533.63	149925	43956.9	5188.11	4090.92	69473.4	90070.3	2168.83	32416.4	262143	1657.1
4163.19	1351.23	151057	180591	759.2	183264	41649.4	3828.12	1441.02	262143	1733.02	34934.9
1724.99	24896.7	3773.37	50388.2	3368.22	62371.2	68691.5	51576.7	1329.33	78951.7	72450.3	10344.1
2688.59	1413.28	1941.8	123033	618.31	53277.6	71715.9	3038.26	6794.84	91656.6	84717.2	72883.2
446.03	954.11	62401.1	45273.1	606.63	69891.7	70923.9	56501.3	732.92	78721	17854.3	25594.5
612.47	118141	746.79	73732.2	52815.5	60044.7	63042.8	52925	5337.03	68480.6	1703.09	8742.48
2792.98	21548.1	23884.1	34614.4	8076.72	71316.6	62135.4	69323.7	1947.64	10432.4	51919.8	78877.2
2473.24	49039.2	42359	47671.9	964.33	262143	68187.1	5210.74	2473.97	39001	46622.2	28394.1
2469.59	63096.8	62169.7	53916.3	1367.29	93740.8	45087.7	29454	359.89	28302.1	85735.6	6158.28
589.84	17179.8	12323.9	68904.7	6966.39	66888.4	730	42144.4	4343.5	52054.8	33226.7	919.8
1416.93	122439	74109.6	35891.2	706.64	62316.5	2323.59	16614.1	18334.7	2251.32	39054.3	51943.9
772.34	151307	262143	191375	838.77	83727.4	58697.8	34047.2	145606	20578.7	98269	154576
1654.91	103.66	52719.9	64422.5	1209.61	66273.1	124893	1391.38	3865.35	579.62	2801.01	60383.4
732.19	5578.66	109355	46963.8	2603.91	52395.8	182377	39857.3	7496.37	931.48	931.48	44302.2
14032.8	68671.1	37981.2	38351.3	1801.64	176021	4320.14	52579	52900.2	35987.5	107507	2703.19
3813.52	176138	91855.9	119424	3120.75	72451.8	2129.41	4028.87	25491.6	58432.1	60352.8	199289
416.1	103715	887.68	129242	4774.2	102926	4144.94	50513.1	-17.52	29297.8	39414.9	40762.5
3878.49	60078.3	713.21	64323.2	654.81	63094.6	1885.59	61036.8	1407.44	64334.9	2871.09	23708.9
729.27	870.16	7728.51	2774.73	3253.61	52898.7	66839.5	606.63	13450.2	156297	4022.3	162065
1446.86	495.67	1595.05	55260.3	3049.94	1297.21	2662.31	35829.1	45563.7	60752.1	65010.2	217328
508.08	2349.87	72841.6	66259.9	3209.08	129372	250451	1456.35	11117.2	680.36	35443.7	61602.5
1986.33	106268	118359	134992	3319.31	149540	90395.2	885.49	4216.48	71942.2	46532.4	254471
2125.76	554.8	262143	183873	9871.06	60244.7	126573	832.93	0	14524.8	64500.6	1544.68
1232.97	48304.8	56669.2	69764.6	1216.18	63966.2	1907.49	154007	425.59	2803.2	1303.78	36002.9
759.93	1719.88	140399	68299.5	1266.55	163187	1600.89	211112	2863.79	47159.5	1222.02	1454.89
612.47	114859	1270.93	4298.24	10032.4	61588.6	5320.97	90766	10812	38577.6	156657	128852
11004.8	3595.98	238292	190845	1076.75	59470.9	2259.35	52323.5	46365.2	46895.2	98885.8	36016.7
712.48	3536.85	14629.2	1098.65	1416.93	62470.5	54596	96097.2	151.84	3916.45	56043.6	128757
16109.6	60906.1	45566.6	59003	1129.31	63873.5	20741.5	777.45	21.17	39635.4	81777.5	3366.03
324.12	45237.4	68228	1426.42	1436.64	61028.7	262143	66459.2	20379.4	111699	1236.62	53057.9
2378.34	64750.3	28766.4	60855.7	8649.77	556.99	22648.2	2380.53	8653.42	27450.2	40984.4	1263.63
1381.16	486.18	65658.4	19359.6	3018.55	116777	27733.4	22513.9	486.91	29425.6	26701.9	3992.37
14509.5	49444.4	5483.76	1797.26	2315.56	149941	3158.71	58734.3	11251.5	1159.24	356.24	89178.3
783.29	71837.1	79798.5	8559.98	950.46	262143	1498.69	71045.1	16234.5	3356.54	9802.44	238195
8137.31	127240	82374.7	52813.3	498.59	10455.1	61236.1	31870.3	832.93	75622.2	48302.6	52211.8
9629.43	592.76	138947	834.39	8157.02	171479	54718.6	12166.9	555.53	24337.5	74575.3	605.17
1522.05	1095.73	48905.6	61552.9	5454.56	62894.6	47926	6651.03	5151.61	29297.1	3734.68	198489
1282.61	620.5	1336.63	47030.2	7575.21	133702	50797.1	1311.08	39032.4	56581.6	985.5	47999.7
293.46	52423.5	30109.6	72893.4	1271.66	249240	69492.4	163471	662.84	27786.7	26759.6	992.07
667.22	57983.2	814.68	81597.2	7986.2	262143	1673.16	2845.54	62585.8	1070.18	4383.65	71909.4
896.44	158995	59845.4	34555.3	11287.3	52652.7	1013.24	63416.6	15208.8	30797.2	114416	42954.7
435.08	61635.4	1221.29	4304.81	6308.66	2067.36	1238.81	30893.6	29459.2	61567.5	69830.3	2000.2
1085.51	67976.1	33222.3	114298	8232.21	663.57	1689.95	6834.26	4642.07	34782.3	4811.43	176879
3379.9	48283.7	56676.5	1348.31	2038.89	221984	5812.26	997.91	17308.3	696.42	2054.22	43795.6
9798.06	151783	30613.3	53825.8	751.17	56706.4	1589.21	1016.89	14538	2918.54	24841.9	126652
887.68	50322.6	74719.1	1692.87	1337.36	513.92	71486	4601.92	2574.71	481.07	31845.5	38923.6
747.52	143516	1149.75	91766.8	2046.19	64829.8	65374.4	66446.8	288.35	210097	141061	41948.7
2544.05	527.06	989.88	-31.39	7145.24	2798.82	110644	4684.41	254.04	5493.98	2618.51	1311.81
2484.92	12924.7	2349.14	74116.9	2593.69	62035.4	89179.7	51138.7	15842.5	18038.3	105979	21759.8
612.47	3392.31	4423.07	1081.86	487.64	75586.4	2128.68	229756	635.83	262143	96241.7	205345
2460.83	2095.1	85467.7	3356.54	1199.39	83925.2	54953.7	262143	8663.64	609.55	14501.5	52557.1
1169.46	40796.8	200798	92956.7	1869.53	1130.77	179166	17472.6	31630.2	120365	2803.93	44853.4
425.59	52660	582.54	184994	644.59	1731.56	1273.85	1817.7	9541.1	28080.2	125421	125208
2457.18	35976.6	42683.1	71098.4	2721.44	43368.6	1564.39	48107	2410.46	64542.2	24466	14113.1
4755.22	35823.3	262143	16298.7	15189.1	139077	61803.3	67639.6	22313.9	5612.24	262143	58643.8
4974.95	4079.24	6361.22	766.5	1304.51	239697	119333	52064.3	192.72	951.19	246.01	62504.1
964.33	132684	201002	106386	2200.22	1551.25	2203.87	125114	14659.1	4490.96	235074	47096.7
554.8	1022.73	1057.04	121458	3276.24	53005.3	67150.5	115956	6024.69	17322.2	1405.98	1846.17
2138.17	1744.7	106227	191670	1404.52	15538.8	50464.2	62125.9	1083.32	873.81	56312.9	28836.5
1280.42	53933.1	102301	1083.32	1746.16	128309	17209.8	138642	23276.1	61635.4	48134	29154.7
465.01	167316	157930	1834.49	1035.14	588.38	122209	1848.36	681.82	30774.6	185551	262143
3401.8	197352	32007.6	99758.2	1499.42	132841	25617.2	104825	2556.46	15258.5	2835.32	2701.73
1086.97	57203.5	572.32	1569.5	801.54	1828.65	50478	129556	26267.6	3264.56	28759.8	1619.14
4102.6	73288.4	604.44	3848.56	499.32	16708.2	79403.6	58262	24079.1	2814.15	85316.6	67989.3
767.23	149153	107684	262143	2832.4	262143	2236.72	138406	2076.12	121603	48855.2	54143.4
554.07	11880.8	108731	5142.85	1959.32	2532.37	1539.57	9389.99	2818.53	33326.7	608.09	628.53
4377.81	933.67	23890.7	28540.8	1274.58	51490.6	115577	41550.1	2446.23	138094	57320.3	6237.85
5591.8	86172.1	23305.2	53541.9	892.06	47335.4	62807.7	854.1	1490.66	1190.63	39456.5	62275.6
2188.54	3541.96	1808.21	262143	3170.39	35248.1	2745.53	65684.7	367.92	26575.7	56915.2	62526.7
550.42	1083.32	75640.4	218358	8929.36	10679.2	10704	886.95	4002.59	45745.5	262143	36203.6
7769.39	4990.28	4595.35	262143	3423.7	262143	220818	137406	4518.7	51579.6	27794	34479.4
381.79	1515.48	31300.9	561.37	1622.79	45683.4	727.08	16775.4	27402	10000.3	25107.6	59960
967.25	62711.4	66102.2	-63.51	2049.11	53690.8	41723.2	7938.02	10169.6	1104.49	15623.5	44868.7
989.88	62763.9	10953.7	262143	1798.72	59762.9	3041.18	8119.79	4198.23	1091.35	110548	699.34
528.52	58465	84482.9	96422.8	2067.36	197553	1401.6	239436	768.69	82141.8	99365.4	5723.2
4243.49	66337.3	178346	62740.6	368.65	113108	6009.36	13257.5	25152.9	36636.5	82663	66235.8
3201.05	61033.1	3528.09	820.52	2414.11	59227.1	14597.8	262143	1324.22	56814.4	201149	81679.7
483.26	104140	814.68	155470	2149.85	67308.9	113357	16974.7	1039.52	7808.08	54158.7	22110.2
813.22	59733	98453.6	1610.38	1005.21	178745	52417.7	5641.44	438.73	40829.6	6243.69	746.06
7384.68	91328.8	444.57	1864.42	11648.6	61723	47368.2	184897	11897.5	238073	27063.3	121203
5399.08	262143	262143	262143	774.53	64500.6	62001.8	262143	1286.99	192191	41756	57283.8
648.97	93444.4	191807	262143	3721.54	71301.3	126841	62933.3	2963.8	131262	14473	169275
878.92	62014.2	83271.8	3122.21	4177.79	68581.3	64656.8	63165.4	1524.97	54765.3	27733.4	80187.6
752.63	666.49	67672.5	652.62	2236.72	58893.5	46583.5	262143	13773.6	59660.7	46917.1	209403
632.91	3847.83	177700	81102.3	5517.34	114267	2341.11	42118.8	704.45	50232	1795.8	653.35
934.4	447.49	3648.54	262143	370.11	1184.06	9481.24	262143	4795.37	1879.75	136337	30998
695.69	1470.22	53222.1	262143	3048.48	56458.9	58031.4	62.05	2764.51	79312.3	18875.6	752.63
591.3	55342.8	47369	262143	781.1	192576	90257.2	207561	500.05	54700.4	3087.9	147742
592.76	133535	153204	262143	5827.59	262143	60483.4	40225.2	3363.11	41596.1	45151.2	47393.1
1305.97	43235.7	620.5	262143	3803.3	56888.2	3046.29	742.41	12307.8	21372.9	1968.81	262143
808.11	52218.4	34089.5	262143	980.39	11270.5	2774.73	163409	376.68	113230	40134.7	227.03
5479.38	5324.62	47485.8	181712	643.13	90160.1	36883.2	63595.4	4142.02	138358	46001	2814.15
6229.09	3231.71	262143	262143	1535.19	58753.3	506.62	262143	762.12	131173	627.07	12034.1
865.78	105084	4787.34	188206	1436.64	55350.8	68141.1	133072	826.36	49542.2	863.59	262143
1584.1	723.43	71856.1	77656.7	745.33	71353.1	79344.4	57650.3	25552.2	42173.6	2605.37	4289.48
1094.27	2825.83	37870.9	132096	2561.57	1607.46	76652.2	219657	979.66	9617.75	1908.95	144474
2117.73	1240.27	29192	262143	7504.4	115960	262143	262143	21529.9	134600	149355	262143
632.91	262143	42237.8	71324.6	4384.38	44894.3	46230.2	262143	1395.03	18218.6	15120.5	33345.7
13548.1	111021	61288.6	54104.7	1701.63	51124.8	434.35	42362.6	671.6	21617.5	246655	29627.8
1274.58	120161	59568.7	262143	770.15	2146.2	262143	19908.6	1524.97	79296.2	820.52	17500.3
417.56	756.28	247377	262143	475.96	53168.1	68979.9	1331.52	558.45	50209.4	69034.6	14813.2
1773.17	43803.7	23581.2	262143	10354.3	55171.9	74492.9	29915.4	421.21	52095	55520.9	146118
5867.74	44675.3	51713.2	262143	17390.8	262143	71903.5	891.33	4050.04	262143	46980.6	23717
370.84	62831.1	135082	28382.4	456.98	61937.6	41945.1	1157.05	559.18	52224.9	220920	20643.7
4349.34	65463.5	1150.48	819.79	16026.4	245745	140960	2333.08	567.21	438	47423.7	195960
737.3	45146.9	73759.2	262143	1724.26	180338	49937.1	58773.8	2223.58	49352.4	131269	831.47
458.44	43808	1697.98	35605	605.9	79648.1	51935.9	136921	1540.3	7741.65	262143	1239.54
1093.54	1044.63	262143	80073	12499.8	262143	1426.42	65172.9	1073.83	37347.5	59564.4	1384.81
2196.57	1441.75	134837	84731.1	14627	11374.1	74097.9	45675.4	18542.7	126665	20850.3	101973
1400.87	28773.7	1770.25	41467.7	2928.76	60384.1	62112.8	139.43	1747.62	262143	91461	186116
5833.43	86075.8	2103.13	262143	1582.64	101032	76816.4	132556	4434.02	185502	24662.3	38722.1
314.63	985.5	2268.84	204608	5384.48	58624.8	1862.96	50642.3	1789.96	44800.8	254240	64310.1
600.06	55715.1	73081	855.56	8427.12	39065.9	57051.7	1968.81	656.27	2204.6	262143	9804.63
1720.61	31957.9	151501	262143	929.29	256454	29565	3290.84	526.33	10170.4	93626.9	1495.04
451.14	78659.7	1446.13	262143	2488.57	112524	1373.86	95474.5	644.59	512.46	4369.05	60808.3
1684.11	1852.01	1593.59	62795.3	1185.52	25636.1	22933	5814.45	273.75	863.59	101866	713.21
342.37	59920.6	5718.82	185205	3358	588.38	1538.84	262143	8306.67	262143	825.63	48136.9
1542.49	77532.6	58974.5	50479.5	1979.03	1875.37	967.98	124063	856.29	176114	816.87	88934.4
2276.87	155868	262143	10561.6	1325.68	548.23	92075.6	51084.7	1506.72	16666.6	43109.4	69170.4
700.8	58440.9	262143	53695.2	13902.9	62891.7	1810.4	67041.7	813.22	63608.6	1159.24	70136.2
3699.64	116042	33358.1	148495	19422.4	2414.84	62420.1	53931.7	1941.07	1634.47	25568.2	5121.68
601.52	88360.7	594.95	72824.1	3701.83	128423	81412.5	141933	1251.22	20978	26714.4	1550.52
554.07	41825.4	75297.3	210316	29137.2	60307.5	1431.53	764.31	927.83	33209.2	26085.1	19882.3
500.05	64342.9	16271.7	832.93	657	65562.8	109479	11815.1	659.92	671.6	90996	14525.5
1606	446.03	35240	262143	1397.95	119554	11569	262143	751.9	243605	59686.3	28693.4
811.03	1366.56	1423.5	92250.8	10428	68138.9	54277	200200	5433.39	54977	908.12	215.35
752.63	262143	262143	261348	2122.84	57770	1522.78	2882.04	321.93	197931	77788.8	25748.6
6377.28	199686	99661.8	5061.09	866.51	211148	18523.8	240174	3385.74	1427.88	207611	167587
1326.41	1077.48	56385.2	251927	3733.22	107511	208910	967.25	4973.49	89606.8	29755.5	27856.8
489.1	2271.76	76818.6	171073	2479.08	165010	3055.05	97347.7	10291.5	110328	2791.52	14413.9
1583.37	2089.26	1007.4	443.84	24606.1	64045.8	1513.29	86400.6	204.4	37235.1	99630.4	70027.4
5271.33	87249.6	793.51	1138.8	4858.15	832.93	59529.3	50384.6	3223.68	211403	55536.2	244734
747.52	750.44	69481.4	599.33	2195.11	1638.85	76333.9	92884.5	6755.42	30129.3	1577.53	1961.51
1876.1	1267.28	72235	254745	522.68	27260.4	35446.6	13048	10869	31740.4	47707.7	88256.3
3295.95	71326.8	704.45	202336	784.02	3099.58	50837.2	71228.3	851.91	264.99	460.63	179991
1561.47	931.48	3243.39	49907.2	3005.41	54401.8	67637.4	130970	2745.53	66437.3	834.39	126825
881.84	49683.8	48189.5	686.2	7023.33	1375.32	9633.81	198625	635.1	160145	3394.5	51078.8
1416.2	71365.5	262143	262143	1865.88	35391.9	79894.1	2303.88	7543.09	46382	63532.6	257.69
716.86	483.26	5468.43	57582.4	5126.79	90611.2	970.9	1579.72	2566.68	1078.94	17163.8	73661.4
502.97	1892.89	66127.1	46020.7	1635.93	51148.2	64912.3	65694.9	3296.68	824.17	111586	658.46
1719.15	1001.56	98911.4	34589.6	559.91	69615	53129.4	75719.2	7929.26	52285.5	59765.1	262143
4788.8	531.44	1549.06	40700.4	599.33	1025.65	115461	32085.7	1100.84	31684.9	48242.1	76969
803.73	58508.8	39166	145055	2763.05	72337.9	73029.9	123296	32617.1	26065.4	857.75	1570.96
1000.1	262143	262143	126753	4330.36	34733.4	187936	262143	774.53	17810.5	113517	551.88
7032.09	1197.2	399.31	162812	2212.63	40992.4	123938	4805.59	680.36	35893.4	100863	262143
1204.5	81271.6	1877.56	262143	15654.1	709.56	5515.15	41842.9	2377.61	46244	21419.7	262143
644.59	114400	119128	60033	1076.75	49350.9	1782.66	79642.3	1215.45	50783.2	262143	196.37
4530.38	62480	262143	111257	600.06	56761.2	4888.81	262143	1302.32	97173.2	1222.02	28916
8828.62	63654.5	163381	27425.4	1501.61	19327.5	3523.71	11461.7	5768.46	859.94	87781.8	42248.8
3120.02	76047.8	878.19	2040.35	446.03	46071.8	64977.3	45573.9	1914.06	4046.39	74576.1	47071.9
1285.53	19605.6	2404.62	167928	903.01	70956.7	41442.8	262143	2207.52	188.34	262143	262143
717.59	72208	193807	185792	2814.88	59195.7	78080.1	262143	2066.63	9194.35	39233.9	262143
1425.69	68228.7	135323	105308	1524.97	4560.31	44385.5	178551	954.11	45043.9	51860.7	7468.63
3661.68	60963	1409.63	1451.24	5869.2	80551.1	75231.6	2288.55	1594.32	27352.4	30972.4	262143
1679	25136.1	896.44	1442.48	2168.1	122095	67754.2	107348	1288.45	36497.1	92631.9	464.28
669.41	62793.9	25366.8	61522.9	2237.45	64423.2	60187	61058.7	5507.85	27843.7	47445.6	1022
525.6	67590	106346	4176.33	3171.12	147891	54525.2	1138.07	1288.45	373.76	211819	1165.81
556.99	57489.7	1365.1	44474.5	2598.8	898.63	35672.2	149847	1464.38	271.56	101303	262143
286.16	92698.3	19223.8	60607.5	1774.63	1110.33	61422.2	128735	7754.79	57431.3	57783.9	370.84
327.04	70038.4	26980.8	1527.16	642.4	1204.5	2945.55	71384.5	355.51	57449.5	62331.8	595.68
4014.27	106779	115563	1097.92	704.45	35291.1	661.38	1605.27	1110.33	29174.5	162508	42511.6
1175.3	53536	216475	1464.38	1945.45	46525.1	18231	3520.79	1292.1	15103.7	1130.04	32022.2
425.59	63830.5	88528.6	67390.7	656.27	12956.8	49689.6	262143	389.09	1673.89	262143	195895
2460.1	99865.5	35513	157690	740.22	1670.24	63904.9	63479.3	192.72	160216	2202.41	65204.3
854.83	81794.3	25035.4	14297.1	636.56	259817	962.87	1318.38	11006.9	262143	62073.4	16700.9
1244.65	53556.5	500.05	22572.3	1560.01	43556.9	29462.8	738.03	10968.2	51415.4	136943	49587.4
1095.73	889.87	3239.74	65573	817.6	55248.6	223865	5685.97	2863.79	68577.7	29034.3	1080.4
3012.71	58005.1	1188.44	124231	7892.03	571.59	1359.26	941.7	394.93	30206.7	2544.78	55752.3
667.95	1110.33	39130.2	2600.26	5110	78168.4	978.2	2729.47	653.35	22425.6	764.31	143374
646.78	60820.7	22461.4	37252.6	16387	1721.34	4523.08	6787.54	4618.71	1035.87	96995.1	834.39
3768.26	418.29	37467.2	29517.6	571.59	46360.8	56272.1	652.62	1442.48	51930	1238.08	1048.28
3492.32	233246	262143	115746	1150.48	262143	83407.6	2039.62	340.91	116736	19158.1	3139.73
676.71	13474.3	643.86	133131	4198.23	262143	62193.1	6027.61	1719.15	4074.13	360.62	85350.1
759.2	84940.6	913.96	62196.7	2330.89	25451.5	1401.6	44589.9	455.52	23572.4	145070	50513.1
2425.79	843.15	262143	918.34	1263.63	53722.9	71113.7	21738.7	1644.69	3566.05	50584.6	1658.56
213.16	554.07	83655.1	4795.37	400.77	135190	82098.7	262143	2401.7	49269.9	40814.3	159807
4864.72	171556	65213.8	1475.33	4604.11	48330.4	94190.4	65465.7	1646.88	4106.25	113135	46709.1
811.03	41020.9	15004.4	1273.12	2625.08	262143	43714.6	2215.55	2766.7	50537.9	5931.25	43456.2
960.68	66238	48220.2	124227	775.99	262143	69604.8	47620.1	6229.82	18147.1	55122.3	15603
689.85	2061.52	1407.44	100601	857.02	26554.5	69682.9	105761	2941.9	33846.4	357.7	54532.5
5150.15	33302.6	934.4	164483	1166.54	61239.7	65990.5	72880.3	9600.23	830.01	432.89	93558.3
1725.72	59417.6	128414	68788.6	2511.2	358.43	44436.6	1569.5	6672.93	85409.3	29939.5	114062
978.2	159471	739.49	49510.1	1815.51	68231.6	61212.7	894.25	601.52	321.2	245173	262143
692.04	2086.34	73676.7	262143	1533	78000.5	54274	66984.1	443.11	54177	1208.88	2112.62
420.48	57069.2	675.25	204424	3020.01	37775.3	2260.08	2308.99	924.18	34812.2	101661	262143
4597.54	894.25	724.16	2179.78	859.21	262143	1468.76	50835	1648.34	37972.4	80251.1	113260
664.3	5915.19	59900.9	193968	2502.44	68952.1	43956.9	799.35	394.93	27383.8	1197.2	48926.1
925.64	77341.3	104596	21365.6	1374.59	86359.7	61677.7	52105.2	4152.97	58516.8	56194.7	262143
3484.29	128107	262143	124018	2469.59	1347.58	66759.2	194448	1762.22	23602.4	143116	21067.8
5983.81	60665.9	41867.7	784.02	2148.39	262143	133005	192029	5713.71	46374.7	65389	262143
1317.65	2876.93	1245.38	255570	453.33	73753.4	53330.9	55413.6	289.81	847.53	2189.27	16560.8
1555.63	6628.4	1953.48	262143	2653.55	46849.9	1366.56	38904.6	8310.32	2146.93	1456.35	675.98
876.73	41431.2	262143	260592	2438.2	94045.2	67657.1	1891.43	3966.82	292.73	63266.9	56785.2
8478.22	1318.38	873.08	80965.8	543.85	262143	3241.93	736.57	2830.94	29647.5	19351.6	262143
4972.76	5347.98	95059.9	26301.9	1474.6	54433.2	68341.1	63227.5	620.5	41956.8	27491.1	19398.3
3862.43	82006.7	147823	41869.9	343.1	57186.7	24137.5	177062	1095.73	7288.32	69260.9	46724.4
4173.41	1017.62	927.1	54320.8	2322.86	144696	66543.9	42539.3	6185.29	59106.6	838.77	1013.97
1218.37	42199.1	63118.7	262143	1016.89	262143	24004.6	2860.14	500.05	598.6	56567.7	120959
2241.83	14524.1	79199.2	220291	3881.41	811.76	48226	14941.6	2621.43	23280.4	2006.77	10253.6
1703.09	139622	85123.1	116590	2045.46	70162.5	64893.4	8596.48	897.9	49829.8	20880.9	21865
1286.26	438	5885.99	262143	842.42	262143	2749.18	1308.89	565.75	54512	241831	73992.8
677.44	46778.4	86424.7	105606	1821.35	62204.8	105232	36306.6	2434.55	67809.7	1057.04	54953.7
1519.13	57920.4	55537.7	825.63	3074.76	130255	56137.7	52165.1	1735.21	674.52	27033.4	100163
1624.25	23614	146441	662.84	2161.53	75771.8	638.75	200442	9238.88	21634.3	110001	55204.8
1627.17	18799.7	262143	78916.6	1800.18	54436.1	62663.9	741.68	381.79	29426.3	4544.25	177773
628.53	49561.9	70057.4	1001.56	2110.43	61032.4	68952.1	262143	5166.21	37115.4	51574.5	595.68
533.63	52266.5	262143	91323	1275.31	669.41	55595.3	199746	1767.33	113057	2878.39	78266.2
9348.38	1028.57	113400	137765	964.33	20372.1	79287.5	2958.69	11297.5	46841.2	1216.91	3226.6
1111.79	65369.3	55234.7	261713	3239.74	100303	2449.15	58750.4	2031.59	9133.03	53677.6	106308
348.21	1016.89	99021.6	233763	1750.54	578.16	29033.6	45709.7	2017.72	598.6	331.42	842.42
1351.96	53793.7	62186.5	43248.1	1384.81	121417	68716.4	262143	552.61	446.03	47931.1	60612.6
304.41	28168.5	64800.6	60496.6	1542.49	246991	3552.18	262143	2205.33	55788.8	15005.2	2677.64
597.14	76097.4	262143	573.78	2103.13	129391	75433.1	104538	1457.81	28683.2	907.39	112750
4953.05	38673.9	175357	166757	1069.45	161661	262143	262143	50226.9	3219.3	47050	262143
381.06	123534	1066.53	63216.5	3285	61483.5	262143	748.25	411.72	2065.17	5182.27	20857.6
34277.9	105377	95320.5	68153.5	5489.6	3214.92	262143	61093.7	1591.4	681.82	24128	61726.6
4809.24	81160.7	1884.86	3673.36	876.73	99320.9	262143	189774	4420.15	2690.05	126497	19444.3
613.2	66615.4	26009.2	262143	643.86	53693	262143	53114.8	4383.65	38567.4	262143	68184.2
923.45	37268.7	11719.4	16557.1	3535.39	5536.32	7138.67	7420.45	1244.65	210177	83599.6	49915.2
546.04	2041.08	262143	2798.09	427.78	50883.2	262143	71794.8	686.2	46030.2	7092.68	2308.26
550.42	2796.63	24484.9	2630.92	1372.4	51328.5	262143	18847.1	1043.9	55783.7	262143	34145.8
1514.75	56136.3	87096.3	193036	2200.22	144440	249284	163018	386.9	531.44	30795.8	28082.4
562.83	135884	50412.3	262143	716.86	1270.93	16300.2	1381.89	994.26	62088.7	2584.93	193063
1777.55	69525.9	14358.4	33194.6	580.35	2308.99	262143	262143	544.58	158114	55789.5	33893.9
18313.5	1332.25	48958.9	1279.69	6924.05	186161	262143	1816.24	2245.48	30632.3	73927.8	58975.2
560.64	100362	1096.46	51616.1	4017.19	675.25	171105	115021	16781.2	569.4	256.23	28393.4
1713.31	16352	17109	4566.15	830.74	1511.1	233055	62179.9	1502.34	111029	110391	832.2
235.79	65346	262143	37981.9	6809.44	56084.4	111152	262143	194.91	71523.9	1881.94	1392.84
624.88	173706	262143	15531.5	2496.6	65805.1	262143	75800.3	893.52	76814.2	1270.93	1920.63
4280.72	56476.5	60846.2	13039.3	647.51	1892.16	262143	4982.25	2498.06	65602.2	96060.7	799.35
7765.74	121887	130427	74910.4	446.76	1846.9	10424.4	172774	8865.12	1241.73	226309	61556.5
4834.79	29989.9	63051.6	83374.8	312.44	123334	262143	262143	2042.54	67588.5	2194.38	262143
965.79	597.87	-1.46	51267.9	5310.02	62090.2	262143	2206.79	1849.09	738.76	157946	26935.5
1068.72	69274.8	130886	152518	1119.82	68309	214067	23287.7	786.21	771.61	66692.1	49837.8
1088.43	21029.1	73915.4	1813.32	3863.89	60385.6	134035	2365.93	3632.48	40689.5	68533.1	40150.7
585.46	970.17	881.11	97736.8	3379.9	73906.7	262143	61264.5	5015.83	641.67	52183.3	47749.3
1165.81	973.09	63870.6	261846	38176.1	68297.3	3115.64	46492.2	2582.74	15970.9	71770.7	2286.36
435.08	1370.94	1998.01	1282.61	725.62	24201.7	262143	83724.4	381.79	64740.8	262143	53637.5
1172.38	2487.11	292	191120	1878.29	7421.18	262143	14729.2	2175.4	3760.96	578.89	90379.1
1146.1	51951.2	239896	911.77	2583.47	115788	262143	54517.1	467.2	52831.6	704.45	236689
1103.76	16100.9	262143	61956.6	459.9	66800.8	262143	47123	1481.17	20651	1089.16	1304.51
260.61	43713.1	2299.5	57705.8	4767.63	1424.23	239393	20806.5	911.04	101323	54820.8	4547.17
590.57	94822.6	250771	96595.8	2165.91	21172.9	1816.24	10840.5	1833.03	231813	262143	471.58
543.12	44785.5	239902	53701.7	2287.82	262143	239856	18047.8	502.24	762.12	783.29	12267.7
3273.32	63244.3	47919.4	2404.62	2573.98	32414.9	75427.2	145077	608.09	54645.6	62130.3	2902.48
5542.16	225761	70591.7	33644.2	479.61	61007.6	262143	197676	454.06	109483	283.97	45481.9
524.14	66755.6	40636.2	166742	443.84	994.26	110683	2121.38	419.75	14312.4	1378.24	185065
884.03	67318.4	2084.88	52584.1	1372.4	63151.6	14952.6	54708.4	1478.25	109117	70098.2	86731.3
4039.09	22035.1	67786.3	28837.9	1045.36	42993.4	10015.6	6321.8	2348.41	26257.4	460.63	565.02
7870.13	25277	1103.76	59254.1	792.05	4056.61	262143	243732	4031.79	40532.5	63899.8	680.36
469.39	30230.8	5091.02	262143	4978.6	60121.3	262143	256709	1095.73	38251.3	74822.8	148416
1151.94	1246.11	83882.1	104017	3098.85	2349.14	66612.5	62986.6	405.15	2968.91	28160.5	49496.2
1739.59	3509.11	5959.72	14919	397.85	83702.5	262143	1440.29	714.67	52803.1	54356.5	631.45
954.84	98394.5	142829	262143	2171.75	646.05	262143	235033	2920.73	65713.9	262143	28531.3
611.01	65588.3	9667.39	60290	516.11	33390.2	23233.7	44311	619.77	99601.2	3744.9	3339.02
1151.21	56591.8	125985	748.25	2308.99	262143	262143	198967	1819.89	13465.6	1204.5	10704.7
562.1	39003.2	6464.88	619.77	10353.6	49551.7	197160	55638.4	705.91	36424.1	23400.9	41865.5
695.69	51443.8	121095	88105.9	1435.18	135700	4434.02	608.09	565.75	34058.9	4231.08	58383.9
602.98	130390	73278.1	68452.8	3522.98	142496	64886.8	90482	6694.1	39249.2	262143	1162.89
2855.03	397.12	1861.5	1168.73	3521.52	723.43	234456	135491	334.34	40006.9	3085.71	39844.9
1292.83	1625.71	57910.9	1768.79	1760.03	19330.4	262143	2921.46	1515.48	92119.4	52400.9	116433
1080.4	51578.2	154927	38167.3	8911.84	136141	262143	140937	561.37	65462.8	1368.02	567.21
6938.65	262143	1121.28	667.22	1229.32	214693	1520.59	54371.9	416.83	117607	19153.7	898.63
2965.26	125445	113358	90125.8	1995.82	262143	77751.6	4994.66	1967.35	69266.1	262143	67008.2
1008.13	262143	1631.55	43128.4	1993.63	54512	25742.7	64648.8	8362.88	43297.8	262143	7631.42
1085.51	58166.4	4273.42	1473.87	2117.73	26275.6	262143	8726.42	1834.49	22300	57399.2	271.56
440.92	13618.9	118245	44651.2	1729.37	102948	262143	226326	800.81	1051.2	241851	91336.1
1169.46	661.38	1741.05	508.81	3639.78	58640.2	262143	757.01	3853.67	108118	76243.4	43254
529.98	72654.7	262143	2007.5	1406.71	1322.03	262143	2627.27	723.43	50446.7	181514	24997.4
446.03	58378.1	124953	170248	3067.46	78050.1	80781.8	1359.26	1991.44	1554.17	36998.6	44327.1
1084.05	353.32	116196	53740.4	700.07	4609.95	116753	77126.7	380.33	93902.1	34627.6	59078.2
570.86	21567.8	146880	49360.4	1871.72	4429.64	247744	851.18	1235.89	65135.7	24770.4	25009.1
950.46	82597.3	101808	1273.85	4029.6	117576	262143	238250	546.04	73472.3	3138.27	29473.8
1624.98	41944.3	89243.2	53479.1	1418.39	43009.4	109751	59395	2087.8	3563.13	26285.8	1008.86
1135.88	53590	101314	1764.41	974.55	129417	262143	366.46	7197.8	71707.9	30707.5	1324.95
839.5	45631.6	9995.16	193016	1870.26	55407	102185	62450	695.69	49959.7	47558.8	67824.3
1534.46	89521.4	262143	373.76	1652.72	203823	59411.8	135633	3281.35	25213.5	140824	125019
582.54	48148.6	45244.7	119984	609.55	17240.4	160926	262143	4320.14	51699.3	42113	66163.6
721.24	22737.3	2429.44	33423.1	902.28	152469	886.95	56260.4	497.86	167239	80309.5	22370.8
1064.34	262143	187965	15041.7	5533.4	37120.5	292.73	73311	344.56	2720.71	40285.1	54398.9
2206.06	262143	6268.51	628.53	4164.65	69617.9	262143	262143	2363.01	89830.9	46420.7	172328
686.2	15627.1	40311.3	2244.02	502.24	34458.2	206519	262143	1920.63	68677.7	65864.2	756.28
3182.8	7600.03	10222.9	1624.98	2841.16	3260.18	151572	79780.2	672.33	3541.96	132091	24429.5
2415.57	262143	71293.3	93672.1	1089.16	70926.1	89743.3	262143	18655.2	19259.6	870.89	72937.2
3452.17	62599	60217.7	122725	116.8	551.88	262143	98285.7	3670.44	41683	237819	312.44
1130.04	65860.6	36568.6	73784	1676.08	60640.4	59431.5	169982	3460.2	62954.5	426.32	4231.81
619.77	22116.1	49684.5	125707	3052.13	262143	148131	262143	1327.14	30384.8	490.56	647.51
665.76	78521	9307.5	127601	746.79	228448	1800.18	53183.4	858.48	58464.2	34195.4	56617.3
4541.33	45780.5	26758.2	56684.5	4154.43	372.3	262143	59168	4810.7	207569	33271.9	77805.6
730.73	38521.4	2058.6	9715.57	1209.61	62477.1	19422.4	118588	1889.97	55750.8	58811.7	62403.3
1422.04	31723.6	7309.49	166601	828.55	185046	12958.2	2841.16	757.01	2422.14	940.24	933.67
3459.47	51144.5	1323.49	50391.2	561.37	40327.4	179295	811.03	5588.15	373.03	32967.5	83714.9
925.64	850.45	93492.6	24598.1	17759.4	64441.5	262143	61644.9	1004.48	112923	50396.3	226413
706.64	24116.3	192457	116718	2014.8	76621.5	116504	47903.3	5372.8	21751.8	49705.7	1470.22
1422.77	127109	3153.6	134670	1022.73	123117	192826	3982.15	31868.9	11596.8	1892.89	45215.5
2953.58	51473.8	122607	171505	4194.58	120645	262143	136967	659.19	4538.41	75263	133791
5237.75	96353.4	1029.3	116823	1602.35	13892.6	60017	66529.3	1560.01	58510.2	627.8	262143
409.53	2016.26	52170.2	262143	1537.38	181252	146811	930.75	2195.11	30431.5	38583.4	1541.03
392.74	49838.6	262143	2122.84	1762.95	72659.1	126532	24807.6	2892.99	1223.48	78332.6	16884.9
1585.56	36340.9	13583.8	137818	742.41	123976	262143	61904	2160.07	1265.09	67940.4	57901.4
1656.37	64336.4	140096	31915.6	2874.01	262143	60503.9	1873.18	2633.84	103461	31195.1	108144
1946.18	56690.3	1453.43	140483	3308.36	1379.7	50072.9	66715.4	916.15	99455.9	31920	26318.7
3662.41	78137.7	43153.9	116369	632.91	1565.12	2807.58	1551.25	792.78	36329.9	805.19	432.16
1397.22	349.67	115820	73843.9	2357.9	70625.3	95801.6	133528	952.65	28035.7	97430.2	47101.8
4465.41	25292.3	262143	49957.6	681.82	67430.8	12151.6	2957.96	689.85	102193	262143	2475.43
1186.98	79070.7	69401.1	67887.8	946.81	51776	262143	2725.09	3969.01	10605.4	60039.6	2018.45
588.38	262143	133651	54993.8	864.32	8915.49	62574.1	62115	25501.8	1385.54	681.09	190107
2925.11	1750.54	262143	54243.4	1253.41	243802	164779	61425.1	1499.42	1724.99	120313	47515.7
1710.39	213319	210700	619.77	5500.55	39126.5	1165.08	9901.72	2327.24	983.31	22373.8	47049.2
1232.97	1604.54	63977.9	67138.8	3406.18	12942.9	67362.2	52411.8	630.72	1016.16	15547.5	262143
2608.29	53981.3	102158	10860.9	17255	17052.8	104938	85304.1	903.74	809.57	2733.85	262143
1367.29	588.38	63542.1	905.93	1560.01	66461.4	69970.5	49184.5	666.49	216521	262143	159744
2946.28	1743.97	2573.25	67809	784.02	48119.4	197623	1243.92	768.69	2723.63	90515.6	28918.2
641.67	236435	262143	3997.48	675.25	54206.9	6366.33	30065.8	7756.25	103591	235997	66134.4
1510.37	256072	48978.6	113764	1784.12	51551.9	71794	53384.2	1770.25	29693.5	99972.8	955.57
969.44	137923	585.46	6704.32	12304.2	13124.7	190684	46885.7	369.38	27081.5	1285.53	1554.9
2215.55	27661.9	147006	94505.1	1395.76	262143	67483.4	6167.04	269.37	51379.6	24468.9	151.11
1139.53	54130.2	705.18	28764.2	719.05	262143	119182	59413.2	3256.53	16436	2633.11	46566
593.49	262143	93253.9	59662.2	627.8	61116.3	5407.11	39896.7	3297.41	2593.69	35213.7	23048.3
492.02	92665.5	125410	55612.1	1457.08	262143	177680	54698.2	2322.13	234265	227380	1941.07
254.77	37533.7	3042.64	106896	3163.09	1512.56	262143	2043.27	570.86	330.69	817.6	2046.92
728.54	1465.11	110758	139304	2573.98	125475	47232.5	6095.5	246.01	1089.16	56860.4	51813.2
1696.52	511.73	1059.23	80981.8	462.82	1578.99	4250.06	230435	2720.71	31289.3	16046.1	58282.5
1674.62	4412.85	24357.2	2684.21	8117.6	52655.6	44854.1	19480.1	2623.62	210.97	15100.8	114711
1380.43	131901	56667	17047	7202.18	1767.33	72278.8	130767	1205.96	21826.3	2170.29	20114.4
2225.77	775.99	1662.94	214795	2938.25	231008	17993.8	240461	965.79	36088.3	80513.9	48364.7
1135.15	74937.4	1565.85	21186.8	3023.66	56653.8	11056.6	789.13	4667.62	51614.7	174451	11847.2
504.43	116688	39305.4	60416.3	2954.31	56957.5	73976	987.69	1443.21	2381.26	170857	220301
1134.42	140656	262143	61690.1	1165.08	3813.52	931.48	12215.1	1229.32	671.6	57628.4	63470.6
3422.97	167461	262143	858.48	789.13	226669	262143	24127.2	522.68	27547.3	29057.7	14783.2
411.72	48699.8	44900.1	808.11	2046.92	61634.6	141857	72567.8	1564.39	23749.1	188206	262143
908.85	262143	1403.79	60736.7	938.78	186984	50072.9	435.81	786.94	897.17	673.79	35972.9
5056.71	555.53	60221.4	161776	552.61	166271	89095.8	2468.86	5683.78	72234.2	17665.3	29606.6
1768.06	189328	262143	123593	4067.56	166777	451.14	53693.7	5587.42	62817.2	3058.7	27115.9
378.14	30084	64955.4	236065	1324.22	262143	262143	111905	3217.11	52384.8	22174.5	13556.8
373.76	66500.1	13873.7	2353.52	2190.73	194571	56686.7	2738.23	549.69	29405.1	11831.8	262143
489.83	1451.97	55511.4	157752	663.57	69651.5	129749	1808.21	716.13	65139.4	1319.84	60087
1263.63	91800.4	58392	77334	619.04	1404.52	262143	4826.03	1197.2	42964.2	262143	27117.3
1339.55	2332.35	73249.7	64421.8	2482	141869	184554	73938.8	1476.06	59582.6	50386.8	2228.69
2214.09	262143	2308.99	190521	784.75	51663.6	17443.3	132886	1108.14	476.69	35999.9	52905.3
1205.96	57652.5	43964.2	199108	772.34	605.9	262143	888.41	2212.63	44357	262143	603.71
2441.85	233145	1130.77	69231.7	1694.33	262143	1940.34	262143	1802.37	262143	44836.6	2888.61
4536.95	46901.8	70894	50598.5	757.01	235684	762.12	7367.16	2028.67	262143	37981.9	132818
6257.56	105727	40977.8	53120.6	2173.21	49142.9	151837	48610	1876.83	111745	11209.9	2452.8
1378.97	1189.9	69286.5	8877.53	2254.24	182109	262143	262143	1554.17	262143	394.2	45988.5
1289.91	211974	262143	2095.1	8060.66	5089.56	262143	3414.21	2013.34	96875.4	62288	54971.9
334.34	970.9	971.63	262143	2033.05	1082.59	79966.4	1768.06	974.55	172750	45001.6	1982.68
389.09	76336.1	70131.1	207819	4818.73	15689.9	67428.6	57370.7	562.83	214138	2206.79	1858.58
3933.97	25423.7	262143	1844.71	1540.3	25598.2	65874.5	2711.22	2857.95	19703.4	244670	31494.4
2536.75	81457.1	102953	65765	27207.1	65677.4	41412.2	1208.15	7257.66	57421.8	58260.6	56116.6
4966.92	67420.6	67187.7	262143	1708.2	262143	58664.3	116645	425.59	262143	251862	504.43
556.99	859.94	52057	101616	2779.84	262143	173895	5645.09	1898.73	112822	244962	17303.9
3780.67	87854.8	3247.77	3030.23	6667.09	60680.5	2034.51	1135.15	467.2	305.87	1696.52	34912.2
1835.22	75073.2	2938.25	68293	1928.66	267.91	17706.9	85655.3	2385.64	262143	68520.7	45219.1
664.3	227420	1536.65	321.2	3041.91	46316.3	22743.9	68544.1	939.51	262143	28028.4	29816.1
3977.77	262143	12502.7	14606.6	7510.24	102925	70371.3	36546.7	6240.04	262143	50738.7	1682.65
1585.56	590.57	44954.1	39766	6586.79	33696.1	53865.2	47880.7	261.34	92128.9	2406.81	1640.31
2032.32	85376.4	28009.4	10057.9	1364.37	65313.1	39002.4	225412	1776.09	847.53	63306.3	28783.9
1066.53	47516.4	684.74	252133	2274.68	577.43	46262.3	26643.5	290.54	2.19	112776	54754.4
775.99	26980.8	209976	923.45	706.64	8630.79	112928	1173.11	381.06	211095	26442.1	26647.2
657.73	47085	262143	45069.5	1578.99	262143	9761.56	103557	6842.29	540.93	84528.9	40325.9
4170.49	1033.68	262143	76801.8	839.5	262143	109162	109753	2844.08	57011.5	38372.4	62921.6
14921.9	3235.36	4536.22	113419	2768.89	262143	262143	37486.2	2649.9	870.16	2583.47	600.79
1345.39	21062	37622	71580.9	1035.87	66062.8	59016.1	257.69	513.92	262143	4000.4	70515.1
3793.08	3178.42	385.44	1389.19	2549.89	128998	52184.1	58487.6	752.63	43389	6838.64	67604.6
2545.51	55090.9	1108.87	46563.8	629.26	170343	120462	76769.7	1181.14	48018.7	10523.7	987.69
944.62	1435.91	90982.1	31865.2	1281.15	50472.9	262143	13921.8	3089.36	262143	1600.89	360.62
908.12	98716.4	1411.09	2742.61	733.65	4563.96	5367.69	260665	7653.32	262143	43232.8	392.74
824.9	24955.8	60133	2944.82	2188.54	11423.8	146982	70164.7	2920	461.36	100692	58079.5
814.68	52448.3	66539.5	14370.8	1518.4	173428	77964	28032.7	348.21	19835.6	49927.6	2422.14
391.28	1571.69	21928.5	123491	1575.34	2373.23	64075.8	1077.48	3030.23	68363.8	105193	1664.4
479.61	51199.3	1229.32	114579	3931.05	1340.28	66227.8	120230	681.82	22592.8	107190	77845
1598.7	562.83	1902.38	944.62	17250.6	991.34	182701	25568.2	535.82	-209.51	59638.1	2425.79
1871.72	109098	73256.2	81436.6	815.41	85520.2	2052.76	1070.91	2533.83	1341.01	64447.3	19400.5
1386.27	201084	173374	3355.08	5739.99	47135.4	76046.3	2011.15	155.49	262143	237756	1354.88
535.82	108821	156146	136517	2663.04	179949	85452.3	63807.8	1365.83	51318.3	220256	57461.2
5089.56	27694	833.66	46394.4	730.73	262143	138442	13756.9	46379.8	6717.46	29957	69252.2
1808.94	809.57	262143	75087.8	4368.32	13769.3	3487.94	1354.15	17169.6	-310.25	1851.28	924.91
619.04	1857.12	4288.75	262143	752.63	12780.8	27099.1	1197.93	4507.02	78358.2	1670.97	14901.5
550.42	24381.3	61233.1	98992.4	3837.61	63465.5	63806.4	1279.69	753.36	262143	103050	26794.7
3398.15	76631.8	487.64	1234.43	675.98	45534.5	120995	1454.89	412.45	112883	119011	23982.7
612.47	187428	93707.9	262143	513.92	66943.2	262143	967.98	684.74	262143	51438	55945
529.25	262143	262143	6117.4	1353.42	59478.2	142638	262143	1952.02	309.52	3893.82	238936
1188.44	585.46	77829.7	2213.36	11391.7	103840	145547	262143	857.02	43212.4	23875.4	27589.6
1238.81	1488.47	368.65	843.15	1316.19	61952.2	262143	4993.2	6333.48	158.41	54703.3	77876.4
1360.72	66399.3	2149.85	46625.1	3012.71	76782.9	2541.13	6318.88	2564.49	40591.7	472.31	29795
1464.38	56686.7	41315.8	147360	7450.38	95148.2	66578.9	35899.9	1701.63	45256.4	29074.4	151487
521.95	26824.6	74534.5	116578	4838.44	63828.3	2513.39	913.96	1267.28	1807.48	10602.5	1327.14
1400.87	95386.2	77734.8	691.31	3486.48	62296.7	142112	72902.9	4199.69	797.89	51846.1	263.53
1149.75	172543	262143	23381.9	1797.26	18768.3	7183.2	5300.53	2863.06	173533	25546.4	26615.1
1408.17	111723	262143	178694	3956.6	671.6	196193	41181.5	2865.25	192507	20875.8	1208.15
2057.14	46671.1	1440.29	2463.75	1427.15	561.37	74485.6	58618.3	356.24	262143	1861.5	377.41
2461.56	71747.3	179106	73812.5	5165.48	262143	55704.1	22440.9	1858.58	52404.5	65833.6	28594.1
1236.62	4310.65	262143	32662.4	1914.79	1435.18	262143	7605.14	1371.67	125666	29059.1	93040
1116.17	97458.7	70876.4	2912.7	45389.9	30487	217093	1638.12	1489.2	27694	4155.89	59949.1
764.31	95438	150958	63845.8	1695.79	129065	41992.5	3447.06	4971.3	124166	121192	60239.6
905.93	49277.9	68115.6	200549	1386.27	89574.6	64139.3	106759	8167.97	454.79	52113.2	403.69
500.78	127752	96029.3	197039	2697.35	67581.9	130632	37207.4	575.24	262143	1281.15	23065.8
570.13	661.38	105684	121752	1177.49	187922	63029.7	19434.8	4406.28	43575.2	158707	51357
604.44	52561.5	2617.78	225771	7036.47	188725	70780.1	67114	3969.74	83653.6	45157.8	324.12
5150.15	59064.3	60102.4	73549.7	1059.96	230043	51828.5	63403.4	1749.08	34827.6	61924.4	1992.9
926.37	1784.12	72943.1	767.23	5099.78	34734.9	30568.8	12598.3	4030.33	2035.24	727.81	36100
2035.97	69769	72218.2	16710.4	4236.92	262143	5744.37	3068.92	2674.72	23977.6	262143	1543.95
6529.85	21300.7	146494	935.13	4217.21	70764.7	33850.1	61369.6	323.39	180057	81501.6	30400.9
2090.72	2390.75	1483.36	1642.5	24504.6	262143	53322.9	3619.34	500.78	262143	1797.26	1465.84
392.01	880.38	1558.55	58950.4	1302.32	99829.7	81659.3	198503	6667.82	48977.2	1277.5	48.18
2111.89	6274.35	262143	80670.1	1986.33	155059	74484.8	873.08	1692.14	262143	9809.01	63712.2
395.66	14689.1	43270	36046.7	7613.17	262143	116125	12207.8	1072.37	139156	4751.57	46375.4
1117.63	73805.9	66327.1	3726.65	446.03	56195.4	262143	68530.2	2830.94	227194	31769.6	335.07
641.67	55685.9	5966.29	262143	980.39	79268.5	165301	59144.6	2314.1	332.88	62352.2	352.59
6536.42	5569.17	71539.3	63137	6310.85	2208.98	6858.35	4435.48	502.24	2704.65	2550.62	29833.6
2874.74	221713	1533.73	78020.9	1151.21	471.58	71952.5	262143	456.25	1576.07	1796.53	1010.32
756.28	60507.5	51555.5	1748.35	3004.68	108544	40060.2	123560	422.67	2486.38	6607.23	300.03
2705.38	21147.4	72405.1	8246.08	889.14	55521.6	124385	13724	1049.01	76538.3	58894.9	34339.9
6377.28	54897.5	1317.65	206044	4120.12	262143	159484	2538.21	2319.94	55674.9	22441.7	38942.6
1008.86	40823.1	2115.54	62608.5	2473.24	26843.6	2484.92	3554.37	1250.49	47811.4	41569.1	77707.8
2153.5	262143	1756.38	1190.63	1637.39	62182.9	11175.6	6469.26	705.91	40480.7	488.37	18484.3
772.34	4804.13	116912	88598.6	1805.29	26750.9	125650	45685.6	736.57	1392.84	54063.8	46320
2630.19	8565.09	1083.32	198544	4910.71	74403.1	105952	116604	372.3	84177.8	532.17	106585
438	660.65	42924.7	262143	898.63	262143	245337	1272.39	3620.07	109861	27393.2	86802.1
724.16	3718.62	78072.8	3199.59	1073.1	262143	58318.2	13137.1	459.9	54953.7	112611	262143
511.73	78605.7	27797.7	166516	1646.88	62591.7	9790.03	1286.99	678.17	31890.1	44293.5	262143
993.53	102253	64107.9	96176	4100.41	142473	262143	1168	4133.26	250554	59184.8	28972.2
800.81	2399.51	1629.36	5926.87	1265.82	56825.4	72085.3	65056.1	5001.23	905.2	58725.6	163762
1658.56	71389.6	2273.95	49679.4	1917.71	3031.69	102921	54150.7	657	19935.6	5627.57	19315.1
2843.35	262143	860.67	33131.8	1525.7	10149.9	124727	4433.29	1432.26	191764	2322.86	23730.8
594.95	66389.1	262143	2037.43	1851.28	200855	125407	19488.1	3896.01	1034.41	18242	200387
657	972.36	12433.4	103214	4561.04	50052.5	6852.51	75817.8	1397.22	51561.4	67979.1	40323.7
789.13	1835.22	1052.66	134079	500.05	188201	6445.9	59626.4	6077.25	210126	25410.6	2663.77
5900.59	210099	179901	117708	1773.17	68338.2	88405.9	2044.73	908.12	25412	54680.7	34331.2
751.9	147453	47785.8	183655	832.2	262143	129530	74335.9	8522.75	99179.3	29905.9	60373.2
2167.37	374.49	1495.04	52730.8	5059.63	1691.41	85517.3	6348.81	3216.38	47487.2	3707.67	23868.1
1363.64	1425.69	132122	49678.7	2390.02	29485.4	2624.35	217671	2519.96	29673	57506.5	35483.8
750.44	665.03	150733	599.33	807.38	59021.2	67527.9	61906.2	1086.24	55280.7	776.72	262143
657.73	65029.1	64201.3	67649.1	3480.64	37051.2	1593.59	27913	3178.42	1022.73	467.2	41970.6
2084.15	1857.85	1732.29	194496	2676.18	262143	115425	53733.1	1056.31	262143	673.79	35133.4
1786.31	194117	40644.2	3409.83	1665.86	1946.91	1195.01	3147.76	609.55	47000.3	36364.2	123931
1110.33	24128	44877.5	68684.2	3840.53	262143	1687.03	95383.3	816.14	37876.8	123741	491.29
15089.1	49983.8	51213.2	36082.4	2952.85	50791.9	82612.6	64929.1	789.13	22337.3	31305.3	48480
1324.95	163613	66562.9	63096.8	3629.56	248796	40599.7	3041.18	866.51	61480.6	33945.7	2068.09
882.57	69701.9	921.99	262143	1503.8	7168.6	43021.1	60674.7	679.63	52276	55734.8	24103.1
4872.75	554.07	189747	149351	1833.76	22925.7	262143	75282	3038.26	21519.7	1146.83	1200.12
8176	24438.2	2340.38	61340.4	28767.8	262143	62163.9	41572.8	399.31	128612	53243.3	370.84
1648.34	113669	43715.3	55326.7	1936.69	178808	253984	76545.6	632.91	117958	58387.6	2039.62
1042.44	70767.7	60950.6	99720.9	1606	27732.7	262143	58467.9	7475.93	1040.98	36584.7	15899.4
419.75	1436.64	1322.76	155497	7894.22	110796	5258.92	2387.83	3020.01	25693.8	96613.3	59975.3
628.53	262143	1604.54	62395.3	743.87	2365.93	76551.5	68363.8	1019.81	130880	25880.7	567.94
711.02	1325.68	28708.7	167874	2092.18	2834.59	1190.63	3889.44	1063.61	815.41	1308.89	25095.2
1410.36	69659.5	262143	64216.6	8757.08	5253.08	1076.75	50715.3	7380.3	96807.5	33227.4	1523.51
1205.23	116182	817.6	65381.7	1918.44	262143	18858.8	1466.57	1749.08	29392	72971.5	28605.8
539.47	62986.6	74008.9	4988.09	7102.17	126989	227943	3594.52	1378.24	20260.4	46425.8	64899.2
1478.98	804.46	51705.2	46584.2	454.79	36218.9	465.74	43118.9	905.93	49642.2	978.2	3630.29
588.38	32358	262143	94713.1	543.85	1470.22	5122.41	61444.1	1888.51	167052	1614.03	55631.1
830.74	46962.4	75771.1	8547.57	1773.9	73800.8	68727.3	3144.11	297.84	489.1	23081.9	55326.7
8906.73	5675.75	65209.4	67719.9	1957.13	480.34	85164.7	930.75	2392.94	262143	1285.53	41634.8
329.96	231583	1625.71	65496.3	584.73	229501	178657	201321	1462.92	70962.6	5644.36	20877.3
3449.98	3386.47	7726.32	74683.4	15557	209022	37575.3	140300	2089.99	1613.3	92323.8	751.17
535.09	62019.3	888.41	62669.8	586.19	30292.1	149595	1795.8	1785.58	199329	24664.5	33830.4
648.97	188828	11050.7	752.63	3064.54	75287.1	67039.6	13145.8	793.51	54515.7	532.17	30141
2955.04	67025	738.03	63621.7	609.55	36229.2	262143	2013.34	1642.5	63137	97087.8	120357
1145.37	977.47	14711	23524.2	1963.7	897.9	30887.8	4725.29	251.85	262143	75579.8	177637
433.62	1003.75	26892.5	67410.4	3763.15	207052	57451	74624.2	839.5	1226.4	104243	15444.6
8940.31	109766	7455.49	133666	2174.67	54685	89391.4	61090.1	759.93	300.76	39628.1	835.12
595.68	84034.7	15071.6	48865.5	9731.63	151095	44396.4	1553.44	1097.92	33996.8	920.53	48636.2
4223.05	159815	72854.7	23830.1	327.04	1754.92	4133.99	897.17	1791.42	32907.7	58079.5	54568.2
841.69	881.84	1319.84	1176.76	619.77	4191.66	743.87	33813.6	998.64	700.8	15643.2	189022
788.4	54295.2	99000.4	19155.2	2903.94	31.39	262143	77318.7	1269.47	34345	28778.8	5380.1
867.24	1645.42	50673	1315.46	533.63	52043.2	166304	47125.2	765.04	111777	79222.5	48.91
2718.52	55139.1	750.44	16062.2	14106.5	52448.3	58717.6	74733	4413.58	29357.7	47180.6	20036.3
1046.09	12364.7	1216.91	65682.5	898.63	80673.8	39709.8	1730.83	394.2	308.06	57177.2	22954.1
629.26	1025.65	84675.6	178478	1702.36	68562.3	30762.2	38814.8	244.55	92529	792.78	908.85
4659.59	31574.7	696.42	58130.6	2884.23	134831	39561.6	8251.19	626.34	26066.8	70851.6	1838.14
3403.99	216260	81283.3	62096	1213.99	745.33	26675.7	83355.8	1852.74	47370.4	1206.69	33642.1
14998.6	262143	111567	74986.3	1687.76	116764	4386.57	94052.5	1628.63	154071	45130.1	4016.46
3372.6	1138.07	262143	2035.97	18905.5	21543	119415	64470.7	532.9	133712	15722.7	51366.5
3228.79	193752	87656.2	15886.3	27813.7	69885.8	7671.57	72283.9	2143.28	1057.04	64068.5	647.51
3722.27	77672	63877.9	2344.03	2498.06	90762.4	64999.9	122181	642.4	32150.7	1931.58	43692.7
932.94	632.18	74649.1	69415.7	543.12	122929	73322.7	6635.7	3367.49	38875.4	2822.18	63521
1083.32	649.7	147856	52388.5	437.27	73403	1566.58	12531.2	1573.88	89704.6	35468.5	114995
843.15	670.87	155701	189094	10595.2	1651.99	101323	43286.1	4085.81	786.94	253557	2233.8
3182.8	861.4	47269	127540	1174.57	72664.9	61509.8	4044.93	863.59	64613.8	13507.9	16452
965.06	65056.9	262143	52827.2	3048.48	262143	966.52	2095.83	654.81	176878	56926.9	28924.8
1052.66	103728	262143	1719.15	7865.75	57927.7	121960	9507.52	2158.61	1427.15	4917.28	25304.7
1155.59	62632.5	55028.9	262143	2708.3	36605.9	140796	12637.8	787.67	67793.6	174547	14714.6
4272.69	218401	93439.3	48177.8	1444.67	79026.1	71391.1	3572.62	424.13	365	966.52	581.08
7489.07	262143	262143	1365.83	3058.7	63417.3	67376.8	1338.09	1722.8	27480.9	87145.2	31073.2
1644.69	16046.1	56944.4	7774.5	584.73	70618	56352.4	8346.82	791.32	49560.4	50741.6	28403.6
4878.59	55088	3814.98	982.58	1416.2	41161.1	69516.4	7762.82	433.62	44454.8	3095.2	54926.7
500.05	50121.1	60292.2	88203.7	1268.01	3066.73	64627.6	4190.2	409.53	1806.75	1771.71	262143
4824.57	55097.5	2520.69	127569	681.09	262143	1076.02	92822.4	746.06	15631.5	252.58	1771.71
570.13	614.66	1538.11	87203.6	1450.51	63375	142671	76014.9	1249.76	1403.79	749.71	5830.51
4297.51	67939.6	64629.8	145271	2430.9	2928.76	886.95	4023.03	649.7	28667.8	36148.9	29585.4
1130.77	1347.58	164094	909.58	1353.42	118664	132164	39425.1	1392.84	7035.74	771.61	71851
2379.07	15249.7	964.33	160493	5151.61	85616.6	2641.14	60668.8	5301.99	186033	1630.09	173779
2563.03	262143	32620.8	1990.71	613.2	8896.51	25825.9	6543.72	158606	30022.7	127415	22001.5
1748.35	9425.03	1810.4	79980.3	8827.16	83239	21891.2	241723	8020.51	1196.47	2523.61	90004.6
605.9	54416.4	131531	49961.2	2781.3	60174.6	2697.35	61391.5	61268.9	47274.8	69041.2	6286.03
438.73	200394	1137.34	3823.74	1578.26	66955.6	46603.2	18306.9	381.79	119771	726.35	43136.4
1268.01	1474.6	69479.2	44766.5	706.64	196647	940.24	917.61	28598.5	1833.76	78247.2	36037.9
3216.38	1749.08	49263.3	56729.8	5407.84	1362.18	6695.56	45299.4	-200.75	21315.3	20869.2	63542.9
600.06	165770	145407	30387.7	712.48	137052	34698.4	67644	-75.92	25855.1	57551	56861.9
2136.71	139756	185210	12937.8	865.05	160420	127873	262143	11220.1	29343.1	7312.41	986.23
1881.21	1024.92	43401.4	118409	611.01	49829.1	39547	72432.1	628.53	32722.2	60408.2	79636.4
832.93	199875	147364	1189.17	1961.51	62280.7	59252.6	39833.2	22224.8	552.61	2202.41	262143
1589.94	54598.9	80175.9	55337.7	800.08	225013	175944	19710	543.85	72697.1	55607.8	65241.6
675.25	2348.41	83309.1	46525.1	994.26	730	69647.8	6081.63	22366.5	36932.9	31837.5	48661.8
561.37	78889.6	1875.37	150611	891.33	25269	65056.1	99956.7	223.38	262143	58848.2	30074.5
1515.48	57482.4	60981.3	588.38	3342.67	54609.8	262143	673.06	524.14	567.21	3653.65	71416.6
1781.2	69309.9	1001.56	39146.2	1571.69	68186.4	53052.8	2271.76	570.86	36173	48863.3	897.17
1554.9	89018.4	17365.2	46060.1	6242.23	111375	1827.19	94795.6	15123.4	262143	1511.1	23611.9
656.27	72125.5	756.28	77582.9	921.26	103640	116604	42180.9	3218.57	544.58	27116.6	53990.8
2468.86	719.05	126216	45928	2685.67	786.94	155510	65618.2	1011.05	655.54	768.69	2419.95
1976.84	51759.9	12314.4	36561.3	1362.18	56153.8	1876.1	59230	865.05	110546	28303.6	24876.9
1843.25	62905.6	1188.44	64030.5	1478.98	106462	2314.83	3464.58	494.21	262143	118267	30722.8
472.31	1284.8	234842	109372	2471.05	170866	78455.3	130395	17798.1	47058	1422.77	1078.94
1774.63	1843.98	74781.9	14086.8	1411.09	1432.26	242651	51141.6	3996.75	246243	1412.55	36374.4
386.9	45521.3	38449.8	62379.2	740.22	70947.2	258845	492.75	11782.2	1164.35	2729.47	27281.6
1823.54	876	5653.85	5296.15	771.61	262143	58230.6	2529.45	7983.28	529.98	34302.7	79754
637.29	183397	4334.74	262143	1695.06	242950	51062	24113.4	711.75	119208	318.28	1833.03
866.51	126956	101894	981.12	1644.69	49475	61033.1	13982.4	473.77	117.53	23544	109815
840.23	59544.6	29311	71396.9	916.15	2112.62	2028.67	94384.6	9584.9	16187.8	20145.1	573.78
320.47	59345.4	26377.1	262143	953.38	7381.03	138372	68538.2	4944.29	713.94	67335.2	704.45
1397.22	131642	1518.4	123677	1612.57	48055.2	54250.7	1799.45	2619.24	68437.5	64385.3	1194.28
616.85	156266	43108.7	782.56	1672.43	57757.6	131773	262143	638.75	617.58	29229.9	55184.4
2214.82	1330.06	99353.7	2438.93	3730.3	45656.4	1306.7	21970.1	6462.69	4237.65	73000	61502.5
463.55	68801	740.22	102074	2580.55	63264.7	262143	123055	1673.89	26144.2	133271	27776.5
708.1	24587.9	141278	24436.8	1303.05	708.1	39068.9	62334	437.27	29878.9	2255.7	16590
4648.64	1323.49	220643	82841.1	3513.49	129229	161011	1362.18	417.56	8078.18	26261.8	19255.9
910.31	59122	167410	68282.7	10231.7	1706.74	25711.3	69252.9	851.18	40922.3	108907	14033.5
3036.07	4443.51	20094.7	57662	3933.24	74568.8	262143	1159.24	481.8	1146.1	49492.5	1059.96
783.29	25155.8	108164	99983.7	4044.2	64655.4	1765.87	140946	4242.03	31905.4	29562.8	46655.8
505.16	42075	2633.11	52228.6	3267.48	68274.7	3991.64	65751.8	229.22	534.36	13736.4	118488
970.17	41664.8	64837.9	58602.9	2595.15	28669.3	22092.7	262143	473.77	76501.1	62240.5	133780
776.72	45080.4	99718	262143	698.61	26062.5	64886.8	76844.2	1495.77	88713.2	61670.4	1793.61
753.36	22051.1	115432	55418.7	3990.91	69404.8	10661.7	3344.86	407.34	19603.4	53033	26366.1
908.12	53069.5	93072.8	75068.8	2670.34	17849.2	83044.8	78835.6	649.7	54166	47712.1	38246.2
2306.8	57168.5	1484.09	83579.2	1773.9	3101.77	262143	262143	479.61	5481.57	64010.1	126635
1723.53	76659.5	123590	9495.11	1746.16	238559	262143	4001.13	801.54	4264.66	116261	42347.3
1808.94	944.62	138466	42123.2	2347.68	52137.3	1693.6	63364	373.03	41964.8	50198.5	1533.73
926.37	117227	63142.1	480.34	1622.06	2514.85	132512	906.66	2267.38	593.49	241453	2150.58
4950.13	72251	2427.98	63781.6	3685.77	218934	34279.3	1850.55	442.38	39600.3	21308	6438.6
1490.66	86957.6	1947.64	46662.3	1893.62	126105	68881.3	106167	2804.66	1214.72	81716.2	2153.5
565.75	562.83	4242.03	93054.6	5225.34	1021.27	3051.4	21134.2	425.59	710.29	1115.44	1375.32
1011.05	900.09	70937	124667	1920.63	959.22	47678.5	1807.48	2611.21	45316.9	719.05	951.92
908.12	6251.72	100074	23349.8	1923.55	29372.3	262143	3425.89	9400.21	1533.73	1143.18	52657.1
2517.04	114572	575.24	1623.52	3478.45	262143	98982.2	162968	1809.67	262143	4246.41	564.29
1402.33	1549.79	5272.79	9315.53	1081.86	69847.9	54836.1	1557.09	10543.4	122788	10361.6	765.77
3977.04	1410.36	1775.36	973.82	818.33	1098.65	47053.6	144249	1681.92	2534.56	18909.2	28010.1
7103.63	262143	746.79	1819.16	3893.09	1349.77	67914.1	31533.1	400.77	115.34	424.86	1517.67
3137.54	27602.8	63799.8	738.76	1546.87	153055	203207	65521.2	774.53	66584.8	2359.36	545.31
923.45	1162.89	150780	77442.8	4577.83	159855	76958.8	112604	2610.48	2807.58	34088.8	42697.7
505.16	77442.8	2098.02	1012.51	399.31	126962	56412.9	1811.86	6718.92	55645.7	18279.2	63547.2
4769.82	74499.4	58379.6	134992	690.58	21369.3	1807.48	873.81	473.04	825.63	106779	49947.3
4404.82	895.71	262143	1890.7	2263	69856.6	1179.68	735.84	1259.25	1434.45	45214	77353
1653.45	115071	2087.07	1806.75	889.87	62537.6	83911.3	33950.1	916.88	836.58	4996.85	29678.2
657	1852.74	157550	1175.3	10731.7	71289.6	14825.6	848.99	489.83	1778.28	29104.4	52936
2788.6	40215	125423	39336.8	748.98	720.51	64842.2	54536.8	594.95	30148.3	148785	71426.1
3020.74	2199.49	129326	56506.4	479.61	597.87	262143	596.41	4078.51	8456.32	29991.3	513.19
633.64	1024.92	60630.2	40415.7	554.07	760.66	104881	37558.5	1362.91	22173.8	1852.01	25550.7
1365.1	143235	4870.56	121269	494.21	31284.2	3000.3	57694.8	14638	41897.6	731.46	74279
623.42	11023.7	58110.9	60830.2	503.7	3640.51	1346.12	3869.73	904.47	40780.7	2481.27	56047.2
446.03	3691.61	69618.6	100436	1265.09	953.38	67329.4	3856.59	1828.65	1216.18	70182.2	806.65
1875.37	11190.2	186726	84328.1	1754.92	47597.5	1124.93	146717	985.5	52003	17346.3	14675.9
935.13	1398.68	107765	153343	667.22	211774	58563.5	262143	303.68	34464	61892.3	31188.5
2157.88	67206.7	66604.5	672.33	6937.92	61896	75693	38871	368.65	35797.7	62557.4	26499
3463.12	868.7	155652	41870.6	2184.16	727.08	1648.34	262143	759.2	24442.6	185011	288.35
854.83	48234	865.78	64373.6	1432.26	45749.8	1516.21	204520	1135.15	61195.2	65127	62904.1
1351.96	48473.5	46129.4	29300.7	797.16	53819.2	992.07	262143	363.54	1689.22	48982.3	2410.46
1587.02	1562.2	138857	13495.5	3606.2	117850	262143	178635	423.4	19696.9	74587.8	116965
2059.33	41999.1	2138.9	262143	2308.26	81820.6	133637	262143	3904.77	62273.4	57.67	262143
805.92	35356.8	105247	262143	1692.87	682.55	2351.33	63088.8	528.52	4337.66	2838.24	608.09
6172.88	236456	40254.4	57878.1	12270.6	56558.2	97307.5	19781.5	4409.93	513.92	62435.4	242353
1122.01	59208.1	148792	86660.5	794.24	1030.76	262143	1096.46	1592.86	617.58	63998.4	262143
1232.97	105611	88313.9	1150.48	594.22	613.93	262143	44003.7	567.21	138296	32603.3	56432.7
2284.17	22874.6	2783.49	221953	1631.55	1816.24	42320.3	62146.4	1849.09	43286.8	24218.5	3019.28
813.22	59947.6	3054.32	262143	1706.01	849.72	70613.6	214221	492.75	64947.4	32650.7	144853
3989.45	5720.28	49262.6	63151.6	6652.49	1639.58	1367.29	262143	1231.51	25720.1	69377.7	262143
523.41	676.71	35344.4	79222.5	875.27	157419	56074.2	63888.1	556.99	45346.1	17863.8	58955.5
1838.14	61190.8	2108.97	60921.4	2321.4	1032.95	262143	68637.5	1959.32	2538.94	114386	22586.9
859.21	92288.1	12586.7	64765.6	681.82	67380.5	210896	23018.4	1382.62	53335.3	39058.7	732.92
2487.11	906.66	3798.19	1841.06	2364.47	3387.2	82474.7	797.16	680.36	26729.7	29866.5	57518.2
543.12	49331.9	53730.2	50294.1	2076.85	71751.7	2284.9	16998.8	1220.56	48546.5	2925.11	262143
2521.42	19099.7	1247.57	862.13	596.41	64931.3	1171.65	1649.8	3122.21	356.24	147237	23373.9
477.42	1551.98	35414.5	2314.83	216.08	60524.3	41461.1	3104.69	2915.62	90124.3	2120.65	60106.7
3668.98	69848.6	908.12	1113.25	7636.53	11204	262143	262143	673.06	60317	1103.76	42505.7
492.75	36826.3	49380.1	120587	2395.86	1292.1	93240.7	61328.8	373.76	27669.9	56686	1592.86
2123.57	138984	68690.8	71107.8	2349.14	105000	20157.5	55009.9	561.37	52990	35262.7	216399
567.94	91575.6	8494.28	62076.3	496.4	46191.5	39783.5	262143	1202.31	2122.84	15984.8	127318
921.26	26658.9	195796	251254	2257.16	56641.4	32611.3	45013.3	2474.7	346.02	825.63	254747
495.67	30893.6	473.04	59105.9	1678.27	262143	6064.84	227859	2684.94	222361	59657.1	163765
907.39	66860.7	59095	2114.08	575.97	262143	262143	87036.4	1664.4	12422.4	39898.9	3700.37
4412.85	79151.7	36509.5	933.67	495.67	148052	2429.44	1551.25	4838.44	47543.4	536.55	34310
1355.61	82313.3	205991	70604.1	444.57	126137	163202	262143	1616.22	24576.9	19023.1	52835.2
5372.07	928.56	61006.1	3804.76	7968.68	63994	63552.3	58749.7	467.2	773.8	2617.05	51026.3
29809.6	139335	1476.06	1899.46	4502.64	176998	54849.3	262143	859.94	955.57	4162.46	61426.6
6317.42	1768.06	638.02	2064.44	3287.19	105679	1716.96	1464.38	4718.72	357.7	29475.9	24846.3
13629.8	46447	1188.44	763.58	9285.6	78219.5	211.7	16185.6	437.27	38523.6	27462.6	24949.9
3082.79	45721.4	179465	55877.1	3187.18	57040.7	1305.24	676.71	524.14	602.25	31488.6	26242
616.85	1081.86	1636.66	55869.1	1973.92	42164.1	64481.6	3266.02	620.5	59646.8	2284.17	1073.83
1844.71	2984.97	1315.46	31468.1	663.57	52435.9	41549.4	1149.02	424.13	143811	7798.59	30241.7
640.94	45871.7	256540	1228.59	788.4	55315.8	1554.17	57067	656.27	55997.6	31253.5	6743.01
1575.34	998.64	39760.9	5789.63	13348.1	117059	57612.3	188274	824.9	180755	1687.76	47229.5
11898.3	1096.46	3333.18	64476.5	2606.1	71183	76944.9	109181	348.94	74.46	3474.8	65260.5
475.23	60920.7	4039.82	26326.7	1056.31	67917	66689.9	51551.9	263.53	72629.2	16712.6	1404.52
921.99	249179	616.12	6489.7	903.01	83477	58072.2	861.4	14013.1	1615.49	26350.1	32499.6
704.45	84040.5	98271.9	242645	1148.29	177591	64242.2	47563.9	6286.03	107374	39855.8	415.37
767.23	894.25	262143	105848	4436.21	76909.9	2483.46	262143	450.41	81864.4	46660.1	16262.2
638.02	262143	1022	1541.76	9098.72	3833.96	18228.8	262143	721.97	78174.2	109931	28535.7
7215.32	166748	39028.7	5096.86	781.1	52668.8	2653.55	1365.83	1187.71	28137.1	37495	86307.9
4726.02	2056.41	1566.58	56313.7	2278.33	21844.5	262143	140253	564.29	1583.37	2493.68	369.38
711.02	521.95	23654.9	2491.49	845.34	42603.5	139588	1125.66	300.76	786.21	120736	16844.8
941.7	262143	262143	73473.8	1898	3940.54	192719	1076.02	5875.77	62569.8	126264	205161
3458.01	130739	62896.1	18424.5	613.2	246285	1746.89	54352.2	1173.84	26710	50588.3	630.72
765.04	207808	88620.5	2555.73	1113.98	73159.1	68093.7	24528	909.58	26688.1	32762.4	262143
387.63	82332.3	1222.75	1972.46	4588.05	75125.8	68982.1	113019	694.23	5038.46	4471.25	19085.1
3184.99	37135.1	6567.08	871.62	764.31	88398.6	36865.7	1427.88	1924.28	46228.7	262143	181520
606.63	262143	748.25	56812.2	3174.04	3768.26	152569	55351.5	790.59	2008.96	16492.2	21675.9
438.73	2302.42	78889.6	13327.6	952.65	507.35	123857	262143	389.09	114854	1190.63	32928.8
1571.69	76431.7	73651.2	68704	5348.71	205107	2111.89	126828	1790.69	44070.8	8988.49	168285
1679	94403.6	1538.84	31291.5	3838.34	141823	6269.24	1309.62	1564.39	28665.6	582.54	162479
410.99	16578.3	32494.5	80309.5	757.74	262143	257034	144063	4955.97	36451.8	93350.2	25984.4
556.26	225589	165376	81041.7	3093.74	107547	12736.3	227865	4207.72	1128.58	74215.5	1847.63
712.48	138.7	82734.6	124145	1810.4	2235.26	63085.9	19050.1	6102.8	645.32	1283.34	5675.02
4150.05	121847	65385.4	70056.6	724.89	120867	139881	58515.3	2345.49	2070.28	1853.47	2019.91
2604.64	114630	662.84	100725	413.18	75674	537.28	149061	886.22	3523.71	115217	3496.7
834.39	262143	55295.3	147316	1689.95	262143	262143	9052	510.27	70474.9	5047.95	22833.7
4239.84	779.64	117503	89719.9	1437.37	240417	55730.4	13294	802.27	2190.73	30341	29600
1110.33	1430.8	951.92	55816.5	1814.78	8789.93	2854.3	2547.7	467.93	25663.9	628.53	26988.8
4352.99	74974.6	3474.8	117118	1769.52	12523.2	1681.19	149760	2327.97	22370.8	37312.5	86774.4
5783.06	78431.2	55518.7	816.87	854.1	53703.2	87007.2	96070.9	648.24	452.6	53847	33250.8
7980.36	54128	105825	93439.3	4191.66	68376.9	72302.1	44122.7	273.75	23789.2	201086	262143
20353.9	17282	42218.8	32204.7	1600.89	60153.5	130811	58240.1	4619.44	54989.4	37430	33601.2
7890.57	524.14	63118.7	64698.4	616.12	33957.4	728.54	2901.75	773.07	1838.14	88406.6	25033.2
18151.5	72668.6	59212.5	1724.99	521.22	50820.4	204294	262143	1088.43	585.46	82219.9	2268.84
1448.32	1082.59	81854.2	110610	1981.95	1727.91	48629	59681.2	753.36	48123.1	149893	31096.5
11849.4	262143	76226.6	94989.1	4349.34	262143	221078	61299.6	564.29	37673.1	8183.3	52389.9
2966.72	45876.9	75774	177800	7778.15	492.75	39850	47101.8	1981.95	41725.3	107346	53749.2
12991.1	1387.73	62887.3	97628	11874.2	45619.2	262143	177749	1932.31	42844.4	4982.98	1175.3
7319.71	46247	61079.1	22058.4	2488.57	68222.9	209236	140072	217.54	50373.7	916.15	28179.5
447.49	132116	1530.08	51089.1	876.73	1484.82	262143	51643.1	1095.73	6987.56	6705.05	21416.7
1363.64	13813.8	3410.56	57821.8	964.33	72040.1	648.97	13599.2	2048.38	43913.9	65881	59228.6
1958.59	89625.8	420.48	5844.38	7919.04	155926	8240.97	19436.2	444.57	25181.4	66408.8	44439.5
8963.67	721.97	85212.9	69623	3385.74	39107.6	98328.8	63248.7	1109.6	5679.4	31526.5	67113.3
175.2	33104.8	61866	62972.7	8857.09	1268.01	262143	38512.6	2889.34	53060.1	17823	1988.52
35834.2	262143	130569	12794	3324.42	62763.2	62980.8	17452.8	908.12	19802.7	78384.5	37046
4806.32	100853	45492.1	1049.01	1673.16	54080.6	1260.71	262143	667.22	1277.5	1730.1	289.08
831.47	80338.7	48618	75597.3	2198.76	18069.7	242153	1389.19	936.59	262143	56429.7	33248.6
1899.46	68027.2	61464.5	74976.1	1362.91	4423.07	262143	2478.35	636.56	69159.5	57507.9	319.01
952.65	40669	54391.6	1957.13	2303.15	262143	1562.2	5883.8	727.08	54471.9	262143	20313.7
1260.71	10417.1	924.91	384.71	1749.08	61928.1	63294.7	1104.49	571.59	48462.5	53016.2	10149.2
1808.21	60042.5	20178.7	260449	5714.44	60071	55788.1	63054.5	226.3	25748.6	23054.9	1410.36
2230.15	54820.8	1589.21	139713	3179.15	124983	76453.6	184035	278.86	926.37	31522.9	6181.64
1466.57	1011.78	65240.1	67612.6	21.9	175462	70294.6	2855.03	711.02	1954.21	3619.34	1225.67
3530.28	685.47	110169	4107.71	6251.72	24532.4	63385.2	66397.9	1668.78	21661.3	14889.1	47332.5
41384.4	3974.12	183142	16449.1	824.9	2409	57809.4	162431	3176.23	1993.63	2271.76	267.91
7224.08	39304.7	238587	115791	1189.17	64899.2	2784.22	84201.9	461.36	28862.7	74268.7	55131.8
1689.22	43190.4	28472.9	60085.6	4905.6	113437	72148.1	45536.7	2934.6	675.25	59524.2	542.39
8900.16	49063.3	1257.79	262143	697.88	60929.5	146564	1387	189.8	50956.2	2248.4	16308.2
71177.9	176131	94554	860.67	438.73	30614.7	69777.1	1008.13	1138.8	25555.8	167633	3303.25
1261.44	89479.8	30473.1	56385.2	3298.87	59305.9	1546.87	175381	3750.01	17744.1	177195	18078.5
3919.37	262143	127257	128435	594.95	875.27	73857	13436.4	8346.82	63755.3	1508.18	20576.5
2147.66	65396.3	56185.9	245447	1489.2	3428.81	3265.29	1121.28	2247.67	44284	116750	7373
3203.24	900.09	51148.2	54325.9	3422.97	2453.53	134129	140900	1149.02	30671.7	60007.5	233.6
25217.1	35616.7	1741.78	156840	1197.93	28924.8	27422.5	11166.1	1262.9	30955.7	42981.7	1920.63
8176.73	5270.6	56729.8	53125.8	2256.43	124056	128424	872.35	3112.72	16782	2763.78	1138.8
662.11	1658.56	174783	121181	1735.94	221139	262143	170383	317.55	2839.7	19181.5	69919.4
18761.7	19578.6	48915.1	1278.23	5526.1	62774.9	262143	262143	491.29	3015.63	85694	16719.9
3085.71	48872.8	13939.4	1092.81	8134.39	58575.9	106566	67590	1055.58	772.34	51937.3	262143
2052.76	16992.9	41922.4	494.21	5158.91	56229	1368.02	34377.9	373.03	60439.6	262143	8666.56
4977.87	1141.72	840.96	164353	4876.4	9639.65	81205.2	70778.6	1773.9	172490	84844.2	46468.9
5913	58107.3	20845.9	109823	24211.2	651.16	262143	75417	2306.8	127775	54540.5	921.26
3084.98	85456	521.22	65973.8	1086.24	51666.5	1383.35	69651.5	711.75	51005.1	1971	262143
15893.6	25076.2	110907	1486.28	4125.23	70707.8	42069.9	5664.8	324.12	51763.6	50083.1	55641.3
2186.35	262143	83044.8	52265.1	1623.52	192008	33420.1	1676.08	3104.69	46621.5	1921.36	262143
2486.38	2237.45	262143	1232.24	5494.71	39149.2	19912.9	53055.7	5888.18	54300.3	57117.4	89497.3
592.76	117096	644.59	65985.4	879.65	64863.4	71505	59197.2	1096.46	72729.2	45082.6	138718
835.85	55729.7	84420.9	83898.2	1410.36	78840	23692.9	107483	10961.7	2308.26	93746.6	1076.75
20128.3	10056.5	7010.92	40006.2	2625.81	142473	1680.46	424.13	4321.6	52147.6	50696.3	26675.7
12033.3	45773.9	6675.12	67326.4	23876.8	65279.5	45427.2	4907.79	755.55	1213.99	74813.3	50559.1
1591.4	74538.1	23617	2082.69	1819.89	1081.13	1617.68	193857	487.64	52685.6	262143	31617.8
18790.2	78977.2	58221.9	47135.4	3994.56	165846	6772.21	14079.5	708.1	3525.9	82692.2	262143
543.85	2686.4	262.07	262143	6663.44	65918.3	4341.31	67525.7	1107.41	34064	1106.68	262143
53744.1	916.15	91660.3	66967.3	12217.3	24863.1	983.31	262143	2919.27	58929.2	184143	262143
20605.7	80300.7	110553	14616.1	4357.37	72791.2	1582.64	95329.2	2649.9	4088	52960.8	49235.6
886.22	262143	262143	262143	22940.2	65415.3	137879	150608	432.89	1977.57	123962	104683
3420.05	93952.5	220926	111044	1300.86	1721.34	34565.5	45136.6	3759.5	100848	262143	7303.65
8151.18	71307.1	2212.63	1130.77	1343.2	93858.3	130563	2255.7	423.4	4462.49	38906.8	-62.78
5445.07	29070.1	1530.08	58717.6	10158	201479	9252.75	262143	1782.66	262143	61808.4	262143
808.11	68599.6	60203.1	12537.8	1185.52	116833	237432	52697.2	854.83	1136.61	27470.6	262143
1833.76	68695.9	120462	63680.1	2754.29	73842.4	62052.9	170698	740.95	2955.77	40723.8	135538
705.91	60889.3	626.34	22373.8	10034.6	849.72	5088.1	58521.2	732.19	876.73	3327.34	262143
6435.68	191292	47923	53027.2	738.76	262143	262143	529.25	663.57	88635.1	759.2	15610.3
800.08	584.73	61918.6	84332.5	1937.42	66535.9	66237.3	179638	665.76	51685.5	30125.6	94344.5
3063.81	2760.86	230806	73543.9	604.44	72144.4	262143	1705.28	2707.57	1857.12	30600.1	262143
17552.1	124600	1787.77	1802.37	6441.52	1194.28	923.45	11293.8	2617.05	11326.7	250573	125886
5440.69	185519	2616.32	77196.8	1012.51	3326.61	64572.2	40184.3	251.85	53460.1	393.47	19959.7
7874.51	93764.9	96462.2	2521.42	2659.39	62978.6	74263.6	29470.8	2487.84	4009.89	26311.4	191556
4347.88	480.34	70258.9	95551.2	2229.42	68267.4	127866	3037.53	637.29	119088	50843	4859.61
2483.46	1071.64	185280	228354	659.92	50811.7	55563.2	4894.65	3599.63	46415.6	21729.2	150427
1427.88	46058.6	173122	36364.9	1535.19	53506.1	262143	124519	775.99	52562.9	22199.3	211598
11569.8	96528.6	3668.25	192080	1122.74	60110.4	241624	31634.6	4462.49	52055.6	25873.4	45280.4
1397.95	69981.5	64424	49915.2	2096.56	53429.4	106654	165538	584	135235	1190.63	1089.89
694.23	42400.6	78400.5	2122.84	575.97	3740.52	27575	55409.9	302.22	59949.8	48.18	250.39
923.45	19007	3127.32	127674	6610.88	1348.31	2938.98	5815.18	656.27	157819	866.51	262143
28542.3	149658	142074	41240.6	1181.14	89789.3	262143	151011	592.76	3010.52	388.36	262143
432.16	35414.5	30187.7	45806.8	1714.04	29868	114874	79898.5	7018.22	315.36	47720.1	262143
738.76	64827.7	4377.81	65630.6	1254.87	54917.9	52896.5	2381.26	776.72	646.78	1989.98	262143
14079.5	66872.4	76934	1178.22	1195.74	52859.3	77589.5	1933.77	681.82	500.05	7296.35	35670.7
6764.18	134319	86347.3	3311.28	516.11	127630	1472.41	1632.28	992.8	147864	137150	262143
1016.16	20737.8	262143	1503.8	2171.02	85315.1	5369.88	53525.1	648.97	3275.51	399.31	1343.2
849.72	262143	68209.7	1707.47	589.84	116968	262143	846.07	405.88	70152.3	35969.3	174225
1000.1	92385.9	43004.3	87627	4735.51	72018.1	58093.4	44914.7	2763.05	38990.8	3342.67	262143
627.8	61606.9	81361.4	56253.1	1940.34	1381.89	123578	48212.1	1559.28	77611.4	773.8	29109.5
1040.98	68434.6	185380	1093.54	3263.1	71307.9	120624	324.12	6500.65	32396.7	51581.8	170495
1376.78	61704	262143	120849	1405.25	68328.7	4168.3	23288.5	3728.11	41064	6851.05	78924
405.88	905.93	118116	171622	500.78	16846.2	77001.1	2371.77	902.28	916.88	55171.2	70560.3
2239.64	17604.7	27304.2	73849.7	2452.07	63653.8	99409.9	59395	1100.84	7425.56	34388.1	262143
899.36	30990	11478.5	1259.25	38231.6	58813.9	262143	50457.6	608.82	2196.57	179627	82017.7
675.25	17876.2	2027.94	46739.7	7820.49	161608	1892.16	11607	834.39	12283.7	3808.41	262143
1860.04	262143	261271	746.06	2173.21	34332.6	86285.3	1789.23	405.15	771.61	22540.9	262143
1330.79	1524.97	262143	33035.4	33941.4	49123.2	262143	141122	332.88	163111	80350.4	155290
518.3	46219.2	1088.43	31693	11004.8	6034.18	129221	34034.1	581.81	57572.2	714.67	260186
898.63	554.07	88585.5	4454.46	865.05	1615.49	59486.2	4529.65	802.27	64350.2	53140.4	564.29
1614.76	72572.2	49398.4	262143	462.09	71175.7	771.61	1647.61	485.45	29662.1	229528	83798.9
13438.6	106603	12515.1	175.93	2642.6	870.16	58263.5	20928.4	1297.94	127242	1552.71	202852
26821.7	78022.4	262143	18585.8	1441.02	818.33	67542.5	44576	600.79	262143	2281.98	106433
5931.25	31476.9	61887.2	262143	3847.83	74828.6	46750.7	61414.2	455.52	51162.1	18961	218458
1106.68	262143	1146.1	67426.5	10508.4	47234.7	149653	1013.97	493.48	7943.86	262143	686.93
1128.58	22757.8	91507.7	76968.3	878.19	40175.6	262143	17685	438.73	73617.6	1044.63	22194.2
398.58	104557	262143	171928	2510.47	262143	4482.2	51957.8	1870.99	75015.5	13837.9	86526.2
6834.26	42250.9	186399	75683.5	2738.23	113759	49156	66531.5	903.74	40417.2	262143	19193.2
2544.78	1844.71	12181.5	152013	639.48	846.8	62546.4	18614.3	1127.12	28590.5	12223.9	138131
3102.5	1524.24	86979.5	262143	470.85	199870	128300	22130.7	2065.17	25173.3	1830.11	156070
921.26	262143	520.49	132844	7237.22	124342	98909.9	164692	1382.62	34899.8	94216	74182.6
9757.18	132202	717.59	111589	1551.98	262143	3112.72	131280	699.34	9698.78	77052.2	93742.2
4790.26	954.11	60293.6	3460.93	3354.35	116806	47123	179588	419.75	1194.28	50295.5	22851.2
801.54	54366	59206.7	1906.03	1822.08	61043.3	75158.6	140896	1249.76	111221	2078.31	40064.6
4060.99	43145.9	1616.95	1687.76	1146.1	262143	67052.7	879.65	1435.91	34266.2	29032.8	1710.39
771.61	1253.41	197396	7735.08	1646.88	58529.2	67489.2	1157.78	310.98	41434.8	7160.57	16171.7
1884.13	17724.4	155236	16684.9	7576.67	170365	60749.1	187339	444.57	51567.2	18225.2	262143
1113.98	95500.8	164240	94678.8	507.35	60628.7	76947.8	12469.9	3172.58	14437.2	1446.86	126151
6601.39	1584.1	25612.1	53148.4	978.93	204488	1897.27	2425.79	911.77	1335.9	22499.3	90417.8
1629.36	92972.1	52177.5	26650.8	784.75	9479.05	227630	61956.6	1076.02	153011	913.96	103900
465.74	538.74	2599.53	65996.4	3406.18	51873.8	136491	3489.4	822.71	53613.4	245665	55614.3
569.4	60841.1	2381.99	48558.9	711.02	74982	56786.7	803.73	1043.9	86334.2	96106.7	536.55
662.11	28195.5	19744.3	262143	1866.61	143741	61543.4	138716	644.59	9284.87	2374.69	40154.4
646.78	32423	68804.7	110691	966.52	33023.7	67360.8	88622	4214.29	187120	785.48	719.78
9480.51	54924.5	15408.1	1141.72	609.55	70878.6	24545.5	71591.8	967.98	897.17	45005.2	184253
586.92	1227.13	11137.6	58162	414.64	44286.2	70155.9	8269.44	379.6	91141.2	50187.5	39570.4
4055.15	3750.01	71022.4	103126	1035.14	27396.9	262143	7303.65	719.05	137974	77363.9	70255.2
724.89	57692.6	5074.96	13146.6	524.87	44433.6	74213.3	262143	1648.34	1335.17	14102.1	114928
2368.85	186543	60986.4	31785.7	5597.64	181796	73878.2	131009	3436.84	3317.85	783.29	63461.8
4117.2	1046.82	3207.62	59859.3	1440.29	149321	60235.2	262143	1369.48	119983	147429	3352.16
774.53	78367	21838.7	62204	6073.6	16500.2	75660.9	262143	1379.7	262143	16671	104086
6153.9	62715	83338.3	73073.7	2010.42	464.28	1278.23	39484.2	1326.41	9753.53	43832.9	716.13
1408.17	1222.02	181852	83244.1	3788.7	69590.9	262143	113900	937.32	28736.5	49603.5	947.54
8304.48	41669.9	262143	1246.11	1715.5	2825.1	80706.6	42867.8	2357.9	8157.02	20816	149092
3036.07	1269.47	981.12	922.72	683.28	262143	805.19	262143	422.67	562.83	33789.5	3307.63
3820.82	1219.1	262143	76901.9	4006.24	68266.7	117889	136034	11541.3	33792.4	79226.9	94338.6
2555.73	14690.5	32970.4	48256.7	3358	157241	45348.3	262143	1943.26	262143	57568.5	30592.8
4562.5	60352	114633	1802.37	582.54	2067.36	5602.75	18847.9	1146.83	216784	1447.59	139796
6299.17	51735.1	2056.41	6823.31	6438.6	39255	2034.51	13613.8	1157.78	45694.4	237.98	33795.4
468.66	23397.2	58095.6	57549.6	904.47	262143	1074.56	60655	3920.1	262143	54925.9	193810
808.11	55444.2	66163.6	721.97	2512.66	75223.6	121374	33185.8	335.07	13697.7	38325	212523
1592.86	130939	70389.5	43889.8	1016.89	173009	262143	32901.1	4550.09	54112	36635.8	202164
1007.4	29164.2	229394	920.53	3117.1	49092.5	9214.79	73866.5	1648.34	124340	913.23	22409.5
14929.2	112494	1276.77	22381.8	3259.45	82787.1	262143	59244.6	1007.4	1651.26	602.98	676.71
2286.36	14773	20916.7	1879.75	3874.84	51726.3	137463	117588	651.89	262143	1614.76	4028.14
1597.24	36428.5	30546.9	50826.2	11250.8	54582.1	78239.2	18621.6	1182.6	52881.2	27197.6	195779
13724	3268.21	1760.03	894.25	3896.74	31182	60236.7	3066	917.61	48793.2	66927.9	86064.1
1964.43	59476.8	99722.4	49664.1	15927.1	119889	54765.3	1668.78	365	71934.2	1815.51	219721
1114.71	109450	59395.7	54983.6	3707.67	639.48	78586	2568.87	783.29	78602.8	1498.69	2495.87
13304.2	26971.3	21112.3	151701	1556.36	192597	2501.71	6284.57	942.43	43215.3	60045.4	56347.2
746.06	57756.9	62529.6	1419.85	919.07	110025	55847.2	602.98	1591.4	3346.32	2311.18	26986.6
12894	65105.1	94240.1	2317.02	2405.35	79524	84348.6	1541.76	834.39	33850.8	112553	892.06
1551.98	19353.8	116541	2878.39	1063.61	59600.9	161718	49083	1272.39	262143	29573	67329.4
4782.96	127114	66503	75438.9	878.92	1051.2	11467.6	1216.18	4213.56	1691.41	72116	147975
25628.1	1289.18	44210.3	93635.6	779.64	55588.8	145753	5542.16	381.06	15635.9	43832.9	38800.2
923.45	22066.4	1414.01	85285.2	627.8	102.93	7921.23	9468.83	620.5	24450.6	1749.81	262143
808.11	138462	94056.9	128205	561.37	54556.6	6582.41	58735.1	1889.24	2566.68	80479.6	123309
5184.46	515.38	56650.2	896.44	2045.46	112139	38684.2	3465.31	1814.78	65353.2	19807.1	171148
2683.48	52558.5	262143	734.38	2973.29	12164.7	262143	82043.2	650.43	500.78	35920.4	108097
2326.51	3706.94	49450.2	17085.7	1174.57	81777.5	1730.83	47151.4	3047.75	838.04	33112.1	113332
455.52	30785.6	193920	1346.85	600.06	2560.11	9338.16	63066.2	5087.37	39193	61689.4	22376
795.7	58564.2	1112.52	1058.5	12884.5	1254.14	98712.8	262143	1327.87	2396.59	24074.7	3977.04
14721.2	29274.5	27712.3	1614.76	4064.64	68789.4	63306.3	60191.4	1385.54	70672.8	47085.7	90863.8
669.41	55387.3	174342	67824.3	3079.14	14404.4	58081	34134.1	491.29	48069	18855.9	55015.7
1262.17	233410	75407.5	11396.8	6840.83	1417.66	123385	262143	328.5	22198.6	198.56	29975.3
1964.43	110350	1470.22	75887.9	7084.65	1485.55	79289.7	262143	3697.45	46284.2	61790.1	78804.2
2587.85	1372.4	2277.6	52735.2	3339.02	27172.8	63456	714.67	803	1330.79	496.4	1197.2
1479.71	262143	45153.4	121237	4995.39	78915.2	71782.4	112832	2514.85	54456.5	2047.65	165522
2995.92	1373.13	59079.6	75522.1	29211	46877	75959.4	45353.4	2280.52	56762.6	51472.3	22500.8
770.15	600.79	171749	1533	652.62	60511.2	148917	2649.9	475.96	262143	72283.1	635.1
13947.4	1347.58	120938	71715.9	1436.64	262143	262143	1078.94	472.31	1202.31	199654	112413
509.54	64837.1	641.67	42548.1	1978.3	131219	13664.9	1359.26	753.36	1480.44	32744.2	14130.6
1240.27	448.95	56583	140936	2419.22	58929.2	69158.7	249920	708.1	10124.4	56421	63710
1838.14	44952.7	49379.4	2178.32	12760.4	2451.34	262143	73.73	921.26	262143	954.11	3200.32
583.27	23552.7	2257.16	108458	14825.6	7200.72	156714	59893.6	650.43	262143	12882.3	262143
651.16	262143	3481.37	3135.35	1609.65	86059	1016.16	9998.81	900.09	1922.09	55286.6	100447
1159.24	59058.5	55467.6	51296.4	931.48	58683.2	69255.1	9161.5	486.18	120941	1094.27	27677.2
8086.21	214338	59227.8	830.01	7040.12	64448.1	62966.2	4761.06	1792.15	79405	37902.3	10111.2
10587.9	262143	851.18	30903.8	1331.52	1958.59	59798.7	53798.8	529.98	262143	234770	262143
16538.9	34348	23549.8	825.63	33871.3	180850	70766.9	993.53	1451.24	18174.8	1155.59	112268
2923.65	80488.3	37254.1	83714.9	1619.14	65988.4	1662.94	62038.3	2157.15	11001.8	35.77	108060
4737.7	30475.3	3079.14	20349.5	6032.72	28526.2	212973	50966.4	259.88	391.28	1469.49	992.8
2030.13	54749.3	2200.95	59486.2	2942.63	450.41	71709.4	63888.1	764.31	33260.3	733.65	1229.32
4293.86	481.8	56537	71036.3	867.24	50708	76057.2	865.78	746.79	262143	153371	41612.2
6346.62	1180.41	870.16	28205	490.56	177474	57258.3	49299.8	908.85	100317	79417.4	63375
545.31	57250.2	2424.33	115893	11790.2	1200.85	1803.1	10552.9	312.44	200494	13343.7	262143
377.41	64076.5	548.96	1037.33	3094.47	106317	8140.23	133245	424.13	2418.49	53801	247869
8867.31	63546.5	73286.9	67968.1	2850.65	117629	183721	63280.1	1752.73	23821.4	2759.4	4926.77
6025.42	28567.1	71048.7	2230.88	1651.26	1905.3	69086.5	67030.8	654.81	25596.7	57492.6	262143
998.64	93272.8	262143	81999.4	1800.91	106968	76642.7	2997.38	1070.18	45395.8	53468.9	1324.22
2557.19	818.33	132973	62958.9	4769.82	78193.2	67490.7	4895.38	556.99	262143	144083	54044.1
1248.3	76017.8	2117	76535.4	1941.8	83503.2	2998.84	211104	846.07	31238.2	599.33	13023.2
418.29	171425	56988.9	56685.2	3136.08	35096.2	220829	2711.95	1507.45	107417	46528.7	41520.2
4506.29	262143	64172.8	78953.1	838.04	56706.4	2320.67	7981.09	1400.87	52584.8	29784.7	86543
444.57	1123.47	100131	186980	2603.18	1455.62	68990.1	262143	1511.83	20859	47802.6	37141.7
2779.84	220145	244811	52214.7	7489.07	59865.8	2584.93	78486.7	4371.97	66636.6	1225.67	73457
551.15	604.44	262143	37044.6	1916.25	28046.6	1132.23	5553.11	1783.39	24866	30999.5	138498
4228.89	1250.49	91192.3	51419	2180.51	149383	2725.82	139371	1143.18	29352.6	33618.7	3031.69
555.53	25470.4	24414.9	2256.43	6673.66	544.58	71154.6	685.47	802.27	2761.59	27690.4	133318
3808.41	1290.64	62518.7	78158.2	2281.25	66883.3	47070.4	262143	1966.62	18266.8	6090.39	154628
424.13	46356.5	5251.62	2263.73	2332.35	72097.7	154353	574.51	5868.47	3508.38	8669.48	55077.8
5188.11	1316.92	129672	61247	2976.94	61747.1	116895	6852.51	1288.45	32482.1	53715.6	317.55
5725.39	117585	39720.8	58684	3166.01	1179.68	996.45	59822.8	2043.27	262143	39144.1	32829.6
2774	218904	2354.25	9055.65	1159.97	78151.6	2974.02	898.63	1311.81	25249.2	1194.28	488.37
2640.41	962.14	843.88	713.21	1578.99	63495.4	4436.21	1102.3	640.21	424.13	41602.7	34681.6
283.97	184976	70745.8	21689.8	2722.17	7617.55	144258	221658	1622.06	46380.6	29514.6	35494.1
4204.07	94844.5	71156.8	140178	3397.42	50981	2257.89	2022.1	3178.42	262143	32312	121593
5067.66	55738.4	42317.4	58072.2	1733.75	57310.1	74160	62448.6	1507.45	54769	59701.6	87678.1
652.62	793.51	47566.1	7029.17	5273.52	1003.75	55723.8	56501.3	1805.29	17753.6	53978.4	174941
1611.84	916.88	143914	35.77	5409.3	10010.5	14281	2930.95	1116.9	126516	59572.4	41628.2
513.19	394.93	75396.6	133984	774.53	3963.17	97024.3	262143	923.45	49822.5	1339.55	8308.13
743.14	639.48	72975.2	1668.05	654.81	262143	1729.37	640.21	2060.79	38933.1	107801	86.87
2558.65	570.86	97739.7	46635.3	522.68	173992	262143	45277.5	1076.75	262143	116626	58213.1
5079.34	7072.97	17806.2	15142.4	593.49	1113.98	4245.68	8877.53	551.88	1937.42	50009.4	91903.4
12074.2	1143.18	1273.85	97758	1743.24	262143	25025.1	81194.2	1198.66	262143	24996.7	91799
1753.46	13495.5	125402	1385.54	4139.1	96598.7	2122.84	60658.6	3809.87	827.09	85587.4	55857.4
1713.31	1078.94	45978.3	927.1	2667.42	184614	64728.4	60468.8	3095.93	11067.5	673.79	245717
4877.13	47744.9	1146.83	262143	4655.21	2728.74	57953.2	11171.9	570.86	126739	1944.72	95428.5
5001.23	65542.3	74214.7	66924.2	30991.4	262143	65430.6	2355.71	730.73	52622.8	58925.6	106042
16636.7	916.88	85638.5	129031	1748.35	102211	1427.15	1797.99	397.12	47067.5	1318.38	49697.7
3175.5	119273	36924.1	865.78	599.33	101009	254153	119909	1904.57	127803	60816.3	53325
1589.21	40125.9	72410.9	35238.6	556.26	1743.97	7278.83	65113.8	1187.71	59363.6	42816.7	69713.5
381.06	1209.61	142895	91680	1164.35	238603	86329.8	131791	1211.8	45070.2	32657.3	262143
1500.88	36116.8	171106	54752.9	1481.9	110384	110688	2235.99	2763.05	118833	80578.9	118618
11841.3	786.94	46376.2	71945.1	3187.91	19002.6	73454.1	912.5	371.57	74223.5	709.56	3902.58
1890.7	117703	2111.16	90151.4	633.64	85852.4	73289.1	15587	867.24	1300.86	857.02	447.49
767.96	4789.53	813.22	3566.78	1881.94	262143	89116.9	1565.12	724.89	64832.8	4298.24	124051
3794.54	49553.1	38167.3	84582.9	5904.97	125774	74316.9	133304	450.41	74168	58853.3	35455.4
3900.39	11831.1	1311.08	169290	10217.1	117279	262143	18607	410.26	43040.8	96834.5	126570
7834.36	61089.3	60071.7	3287.19	922.72	5810.07	3486.48	28288.2	680.36	383.25	1680.46	1329.33
889.87	60864.5	55300.4	119170	788.4	44166.5	132053	114884	680.36	31300.9	64113	262143
1057.04	44865.8	58291.2	47509.1	3942.73	74651.3	1600.16	58403.7	784.75	1348.31	37411	96129.3
20920.3	713.21	8978.27	46147	2035.97	68167.4	1808.21	64968.5	1213.99	247879	29371.6	24271
483.99	78044.3	81535.2	54587.2	1735.94	113068	2060.79	814.68	2151.31	262143	64530.5	25022.9
4096.76	201384	246668	68097.3	731.46	1546.14	100720	13902.1	995.72	11633.3	1568.04	31019.2
9338.89	262143	23728.7	69580.7	811.76	36386.9	67984.9	1581.91	2157.88	15072.3	1211.8	4034.71
496.4	1636.66	50355.4	31383.4	1223.48	260687	67080.4	1238.08	1487.74	53221.4	39449.9	8814.02
2520.69	601.52	11858.9	55799.7	7570.1	1166.54	1462.92	26095.3	586.92	15588.4	2429.44	262143
658.46	171205	1009.59	48645	932.21	51955.6	65088.3	88403	1749.08	2890.8	25761	1021.27
2325.05	66615.4	33336.9	132552	16535.2	1919.17	53733.1	775.26	773.8	1088.43	74346.1	10012
582.54	262143	60464.4	173684	847.53	129633	245681	3784.32	439.46	51113.9	1092.08	31516.3
743.87	36108	59002.2	53914.2	665.76	18829.6	75886.4	2108.97	841.69	7613.9	211123	56758.2
935.86	39563.8	1543.95	53268.1	1425.69	199894	71321	8415.44	629.99	24093.7	1387	63758.9
2207.52	1187.71	166030	59889.9	5709.33	131745	2654.28	4926.04	3468.96	20817.4	43739.4	891.33
2346.95	33845.7	778.91	60748.4	1815.51	107146	1716.96	70220.9	1107.41	29088.3	62850.1	100790
3685.04	276.67	1894.35	9308.23	420.48	2620.7	4943.56	22229.2	584.73	305.87	1303.78	153114
5126.06	1587.02	262143	1419.85	2740.42	4206.99	129906	1753.46	714.67	691.31	509.54	120871
1361.45	120887	1511.83	934.4	1414.74	193809	120942	1062.88	283.97	212.43	58778.9	67508.9
6222.52	139282	54241.2	54070.4	508.08	42899.9	88451.2	65297	925.64	76041.2	19250.8	62594.6
2200.22	36259.8	19441.4	57954	8469.46	48033.3	66432.9	52484.8	698.61	40531.8	158124	28562
6627.67	73046	27077.2	103601	16443.2	57062.6	80311.7	1431.53	822.71	213068	15746.1	67132.3
2165.91	1392.11	126477	4661.78	848.99	107452	1076.02	2155.69	1731.56	50814.6	364.27	66730.8
465.74	252024	63499.1	2070.28	2494.41	59135.8	82802.4	2787.14	397.12	9052	23770.3	262143
478.15	57759.8	1887.05	3874.84	773.8	59772.4	249121	64720.3	306.6	1528.62	26869.1	52395.8
4696.82	8122.71	1098.65	250386	913.23	1205.23	77474.9	262143	555.53	27131.9	36877.4	73430.7
1032.95	81270.2	62015	2160.07	3042.64	54780.7	76099.6	136279	208.05	31272.5	67016.2	7060.56
2706.11	262143	55364.7	629.99	2368.12	2560.11	141350	5639.98	2555	538.74	46429.5	262143
2645.52	54857.3	83079.8	221948	2554.27	68958.7	74367.3	62885.1	277.4	161523	115886	66165
4547.9	49882.4	100940	23800.9	11923.1	30600.1	64911.6	1194.28	1130.04	47692.4	54528.8	52650.5
586.92	45729.4	31136	9391.45	1616.22	547.5	69882.9	69981.5	458.44	475.23	86346.6	1019.81
986.23	107511	86305.7	83636.8	676.71	54552.9	41126	57994.1	23.36	1651.26	1063.61	215986
826.36	1441.02	51849.7	144482	459.9	79741.6	2422.14	23136.6	324.12	16013.3	30818.4	6344.43
2977.67	554.8	24736.8	60410.4	656.27	206348	88067.2	56155.2	22321.9	1789.23	86645.2	28275.8
4006.97	105367	184851	63186.6	9960.12	2281.98	49614.5	1337.36	38813.4	30170.2	21776.6	2103.13
1751.27	1260.71	15240.2	66024.9	4962.54	136555	223131	228606	162639	63620.2	46673.3	39486.4
1216.18	1299.4	47396	3646.35	1344.66	130684	897.17	2856.49	6014.47	29262.1	2510.47	262143
1344.66	944.62	164224	1947.64	942.43	175292	2369.58	1211.8	15674.6	2136.71	69914.3	3233.17
1101.57	450.41	79616	231502	2254.97	30200.1	78207.8	44297.9	110523	40539.1	796.43	41895.4
6428.38	117837	2586.39	38899.5	2018.45	25909.2	740.95	1561.47	3123.67	55710.7	62074.8	58160.6
1444.67	1163.62	54179.9	64659.8	4760.33	68085.6	735.11	37146.8	34093.2	198204	36727.8	54628.8
953.38	4290.94	60434.5	80363.5	4767.63	3830.31	85948	3404.72	9426.49	152300	29284.7	1408.17
1246.11	984.77	75590	117561	4250.06	53052	75790.8	40841.3	13299.1	54538.3	5077.15	86280.9
1519.13	1794.34	61965.3	1154.86	5242.86	139532	124910	44791.3	276.67	626.34	40569	678.17
316.09	115462	82368.1	58209.5	2606.1	728.54	61945.6	3005.41	11672	40285.1	35.04	37857.1
3336.1	927.83	2606.83	58376.6	4009.16	66473.8	957.76	1570.96	26265.4	63079.3	27836.4	1058.5
2468.86	69402.6	55591.7	3879.95	4982.98	162275	104049	163970	227.03	164305	27893.3	109280
1366.56	55997.6	166016	3833.23	3233.17	46850.7	3512.76	1418.39	467.93	262143	49043.6	2143.28
4223.05	1889.97	62931.8	92499.8	889.14	57186.7	63193.2	76901.9	5721.01	139.43	49578	17363.8
1030.03	29086.1	85385.9	922.72	13151.7	4090.92	1157.78	110458	13698.5	3734.68	87143.8	231785
3338.29	1550.52	40323.7	1104.49	2522.15	110.96	10647.8	12815.9	378.14	352.59	39807.6	210232
7489.8	538.01	2632.38	69999	4539.87	77972.8	68303.9	60377.6	21399.2	511	1745.43	213102
1283.34	70467.6	3007.6	30689.2	2200.95	2483.46	69233.9	1067.26	2871.09	138185	55293.9	1825.73
613.2	71098.4	29524.1	56505.7	992.07	16965.9	138096	7856.99	1137.34	1692.14	91551.5	6322.53
1014.7	48658.9	262143	65419.7	1027.84	124269	64188.2	667.95	3140.46	32596.7	31388.5	46323.6
1992.17	69312.8	124915	188448	8012.48	89981.3	262143	62712.8	7941.67	18295.3	49840.8	1233.7
741.68	16762.3	79659.1	44499.3	13605	109280	77893.2	20983.8	740.95	24018.5	26326.7	27039.9
2972.56	123375	47669.7	151944	3621.53	64540	58508	262143	1596.51	17376.9	935.86	40995.3
1524.24	117777	189125	44764.3	10458.7	781.1	21178	262143	5480.11	6990.48	881.84	32306.9
6836.45	81163.6	4244.22	1546.14	575.97	24222.9	86487.5	1020.54	6437.14	41239.2	505.89	36304.4
4054.42	31890.8	64370.7	39944.9	4663.24	7210.94	65462.8	32.85	768.69	222836	29338.7	1763.68
670.87	245382	6542.99	4995.39	4725.29	59003	106708	63667	13883.9	52978.3	47136.8	103032
1775.36	103877	107844	37453.4	2176.13	262143	134074	2498.06	470.12	60590	39087.9	52967.3
640.21	830.74	73858.5	38019.1	5088.1	15689.2	90873.3	262143	304.41	262143	60746.2	52999.5
4993.2	120567	50915.3	31222.8	7059.1	22126.3	3423.7	47052.9	737.3	61930.3	47402.6	453.33
797.16	96918.5	5832.7	80116	2377.61	896.44	109592	2869.63	456.25	22513.2	2584.93	59317.6
524.87	2694.43	77247.1	20780.2	1387	646.78	5573.55	16783.4	2181.24	56068.4	45514	49662.6
1044.63	223956	58401.5	70555.2	1529.35	262143	60747	63623.2	3565.32	6633.51	91846.4	12163.3
1278.96	187993	253617	6700.67	961.41	197439	40242	70231.8	600.79	50924.1	24543.3	101881
3184.26	41220.2	149122	211599	475.96	46868.2	4910.71	57270.7	1021.27	20823.2	26757.4	128430
913.96	213.16	46743.4	57568.5	3002.49	908.12	17608.3	2789.33	818.33	262143	884.76	811.03
1703.09	3904.04	64390.4	2144.74	18730.3	15581.1	123133	46875.5	5927.6	638.02	139967	254.77
7599.3	262143	604.44	1517.67	16644	2860.14	76925.2	1370.94	281.05	86353.2	56951	54267.5
1914.06	49791.1	4691.71	81733	1676.81	14491.2	808.11	13395.5	1725.72	21986.1	1841.79	34564
2087.07	262143	58881.1	58875.2	1762.22	221083	66811.8	13436.4	1559.28	72554.7	180353	4248.6
1075.29	76898.9	32162.3	44715.4	3229.52	73476.7	203166	134688	3314.2	47913.6	59405.9	850.45
1031.49	29484.7	30903.1	126083	3111.99	32531	202164	4547.17	1249.76	26065.4	12714.4	157792
3082.06	94153.9	27447.3	57687.5	667.95	151258	62507	76206.2	447.49	33445.7	43693.4	23005.2
1835.22	61764.6	31517	125907	577.43	735.84	61536.1	62880	321.2	41764	33738.4	3186.45
2323.59	154707	793.51	55285.1	3564.59	262143	73436.5	1169.46	337.99	260196	1208.88	6683.88
3774.1	863.59	29618.3	161972	721.24	38119.9	65609.5	70833.4	6458.31	1386.27	19618.8	41.61
42872.2	98531	55328.2	104678	889.14	176664	973.82	1869.53	1365.83	39619.3	9178.29	685.47
413.18	33805.6	1083.32	566.48	2849.19	79422.5	125909	1061.42	675.25	32214.9	49948.1	64741.5
9019.88	82473.2	45024.9	45900.2	19259.6	2124.3	25947.9	54851.5	200.75	23919.9	68334.6	66998.7
408.07	104341	41943.6	92045	1341.74	64567	141088	16238.9	1631.55	26024.5	2525.07	26083.6
24967.5	262143	155699	61696	1944.72	59433	4373.43	1202.31	334.34	5583.77	1037.33	36154.7
508.81	128776	40818.7	27743.7	1432.26	62932.6	3201.05	1706.74	11466.1	60012.6	42917.4	1779.01
4413.58	120386	69580	168425	1907.49	2081.96	262143	1416.2	1133.69	21183.1	3486.48	186974
12150.9	561.37	111430	1546.87	1719.88	4901.22	5599.83	262143	2701	45918.5	82513.4	48826.8
484.72	1810.4	4723.1	88824.2	735.84	45860.8	72602.9	2578.36	1589.94	66251.9	632.18	908.12
2993.73	55781.5	77374.9	63757.5	2306.07	55459.6	33141.3	75942.6	803	171977	73819.8	1557.09
2598.07	44689.9	219117	50107.2	849.72	106244	2734.58	157292	2096.56	539.47	1934.5	58619
1638.12	12637	1089.16	55363.2	1817.7	60129.4	75609.8	619.04	279.59	129899	60335.2	1137.34
1630.82	163045	102436	144193	1860.04	128430	32334.6	65819.7	673.79	18008.4	19199	2338.92
1153.4	1418.39	119491	51765	1673.89	2719.25	212734	31955	317.55	23028.6	672.33	29762.1
109.5	75480.5	1066.53	2568.14	709.56	262143	66526.4	125806	2406.08	131076	105189	3454.36
10398.9	14152.5	174328	53201.7	1595.78	36679.6	8166.51	3656.57	687.66	498.59	93131.9	262143
3327.34	128644	2580.55	96784.1	17966.8	262143	72091.9	138933	808.84	29042.3	60951.4	1101.57
8524.94	1137.34	35264.1	54212	1845.44	262143	47502.6	64962	505.89	52088.4	11086.5	563.56
1479.71	155681	84311.4	118395	2057.87	70445	1352.69	122218	410.26	18639.8	31605.4	19377.8
2711.95	214.62	1561.47	894.98	4646.45	242512	4223.78	813.95	14594.9	43894.9	2832.4	39990.1
545.31	252523	55968.4	70848	617.58	178254	1374.59	2840.43	1050.47	250335	2439.66	61403.2
1580.45	103187	80124.1	1388.46	1697.98	2243.29	2058.6	58776	3698.91	53709.8	91418.6	178969
16441.1	8410.33	53632.4	1476.06	14449.6	72050.3	41673.5	198065	2162.99	708.83	47708.4	1694.33
5569.9	636.56	921.26	72991.2	2509.74	159028	62758.1	35862.7	651.16	12153	2857.22	57981.7
13945.9	57072.9	36725.6	67027.1	6700.67	63832.7	1503.07	3336.1	1327.14	51062.8	118622	86401.3
4405.55	240493	51322.7	111940	4003.32	113619	255536	67613.3	28309.4	130082	816.87	49199.1
408.07	3655.11	41010.7	109334	4070.48	262143	37422.7	2083.42	908.12	29701.5	27123.2	113662
2647.71	133343	61960.2	1129.31	833.66	49383	820.52	5066.2	675.25	206045	12027.5	33774.9
2751.37	39879.9	188362	32833.2	933.67	170905	125124	9167.34	230.68	42815.2	31833.8	10173.3
391.28	151665	262143	2538.94	1119.09	1792.88	81448.3	67555.7	180.31	25068.9	5438.5	68271.8
419.02	37484.8	55580.7	121153	570.86	2851.38	1576.07	66533.7	429.97	26612.9	61848.5	14621.9
1441.75	55486.6	262143	74360	2427.25	135956	58345.2	2503.9	1994.36	37903.8	2339.65	262143
776.72	130850	32025.8	82895.9	1553.44	54153.6	67768.8	2521.42	1415.47	23869.5	29040.9	121665
2986.43	55974.9	69206.2	60244	7009.46	125584	54582.8	4004.05	193664	21731.4	51551.9	52145.4
2796.63	773.07	67984.2	10553.6	649.7	846.07	86415.9	135255	4509.21	1243.92	49721.8	2273.22
5272.79	76205.4	31852.8	153762	2107.51	34753.8	65037.9	28658.3	27847.3	377.41	54137.5	21799.3
1739.59	459.17	53611.9	66846.8	948.27	70345	51036.5	28637.2	10192.3	52760.8	57993.4	70209.2
1213.99	677.44	224906	115796	2425.06	25307.6	1497.96	16513.3	2719.25	124776	3439.76	123566
1454.89	54103.2	262143	1168	20.44	112748	100101	1798.72	10802.5	46430.2	200.02	151002
5266.95	3152.14	262143	843.15	3487.21	76631.8	65473.7	4081.43	40784.4	1668.78	118768	262143
565.75	109054	46559.4	58073.7	467.2	262143	3479.91	192772	19050.1	78350.2	2195.84	34902.8
2578.36	239680	2444.77	36266.4	566.48	119719	90004.6	93667	6415.24	21270.7	7913.93	51415.4
1628.63	18837.7	63802	1180.41	868.7	39966	2277.6	54758.8	3376.98	695.69	13838.6	2324.32
821.25	1824.27	58529.2	185529	1191.36	2081.96	68797.4	49389.6	63326.8	470.85	85237	3674.82
11777.8	2081.23	89858.6	71982.4	753.36	1843.25	6628.4	262143	2298.04	37574.6	62808.5	35275.1
1651.26	73407.3	95111	67235.9	935.13	41396.8	7135.02	45166.6	55128.9	2578.36	58899.3	42333.4
3361.65	904.47	38665.9	128974	1746.89	840.23	262143	124875	113213	36216	34006.3	100470
12199.8	124369	34884.5	74670.2	4824.57	130051	1229.32	58123.3	53154.2	60421.4	4202.61	68418.5
19133.3	898.63	46749.2	70179.3	1582.64	165790	262143	14442.3	2111.16	36282.5	262143	262143
896.44	18044.9	107317	18085	611.01	15264.3	262143	1165.08	3728.11	103391	262143	94016.7
529.25	24522.2	71177.9	92650.9	1838.87	1999.47	994.99	49252.4	2898.83	1500.88	4594.62	22820.5
754.09	1800.18	120935	48805.6	1322.03	106425	262143	262143	15957.1	3152.87	262143	262143
1051.93	65256.2	57270	62016.4	2819.99	69650.8	141346	262143	39210.5	830.74	262143	58608.1
2905.4	105608	27212.9	1048.28	1155.59	487.64	69281.4	262143	3182.07	2406.08	262143	262143
8231.48	4517.24	45465.9	162490	723.43	57856.2	5877.96	262143	51902.3	262143	-25.55	262143
827.09	1661.48	173512	314.63	1878.29	912.5	881.84	474.5	13382.4	53265.2	60594.4	96283.4
1132.96	367.92	24652.1	70839.2	5469.89	1092.81	212583	58116	52598	46506.1	262143	52938.1
1635.93	69863.2	48104.8	620.5	1521.32	836.58	130990	18313.5	21787.6	17810.5	16894.4	43315.3
1837.41	33573.4	81426.4	119721	797.89	2191.46	262143	5097.59	2126.49	707.37	1040.25	262143
4206.26	948.27	1759.3	55207	2591.5	133389	98082.1	19715.8	2908.32	1790.69	262143	5870.66
5936.36	707.37	187118	60291.4	566.48	195446	3685.77	61198.1	3361.65	68035.3	150374	262143
1104.49	56923.2	38711.2	58711.7	775.99	413.91	19702	15847.6	7567.18	549.69	262143	47196.7
1643.96	532.17	61624.4	491.29	772.34	21551.1	46224.3	262143	23189.9	182973	248637	1010.32
1181.14	64951.8	65734.3	89327.2	4388.03	651.89	1476.79	924.18	8832.27	481.07	262143	25747.1
5456.02	2405.35	35484.6	113600	2645.52	100282	262143	31653.5	7132.83	64115.2	1144.64	2967.45
1703.09	65907.3	70672.8	14183.9	4140.56	123778	2394.4	51678.2	14314.6	6942.3	62109.1	206703
6580.95	1313.27	31403.9	28640.8	8067.96	262143	25561	67233.7	21916.8	46396.6	262143	25136.1
1941.8	1398.68	116858	257807	1448.32	262143	921.26	203564	27512.2	106171	31657.2	262143
1431.53	1532.27	125313	217328	7873.05	262143	121849	61687.2	354.78	3146.3	1090.62	1638.12
8386.97	68935.4	2984.97	4375.62	5112.19	196288	147046	65375.9	16080.4	134856	262143	57819.7
3925.94	77353.7	63323.9	58441.6	1084.78	3121.48	97895.9	262143	6047.32	54150.7	1005.94	67462.2
349.67	77831.9	24563.8	48.91	1806.02	81743.2	4306.27	2262.27	34003.4	38845.5	262143	32506.9
3501.81	1967.35	1205.96	1212.53	1291.37	3766.07	173597	940.97	213.16	881.11	102948	262143
3658.76	28264.9	47690.9	63029.7	1188.44	64799.2	49052.4	2444.77	8233.67	23913.3	262143	36829.2
1610.38	51705.9	15666.5	53598.1	686.93	424.13	262143	262143	53871.1	262143	45609.7	262143
491.29	1032.22	56821	3767.53	6835.72	20829.1	184740	68608.3	7110.93	53499.5	119781	262143
1892.89	62210.6	77104.1	2376.15	26019.4	53454.2	32399.6	262143	548.23	262143	8150.45	104662
1162.89	133404	20081.6	3139	811.03	262143	73689.1	4041.28	3709.86	1740.32	262143	57851
4688.06	2009.69	2845.54	63089.5	25651.5	12836.3	1118.36	115512	11116.4	390.55	86754.7	42702.1
819.79	65346	202802	44087.6	3198.13	1136.61	57864.9	1180.41	94.9	29167.2	47109.8	116387
475.23	66456.3	20710.8	262143	105.85	1565.85	50760.6	40307.7	7613.9	32138.2	12245	262143
3036.8	47436.1	747.52	262143	1735.94	228694	1758.57	18755.9	732.92	848.26	1992.9	65264.9
6658.33	55392.4	26564	358.43	1679	45946.2	43857.7	1199.39	21940.2	225299	89696.6	52249
2062.98	48932.6	253671	55497.5	7712.45	169937	37576.8	144761	36374.4	25602.6	262143	46539.7
811.03	122568	35273.6	51316.1	772.34	66637.3	43062	2032.32	1928.66	446.76	26107.7	262143
1189.17	15001.5	5237.75	784.75	759.2	1254.87	125727	1024.19	4770.55	52154.9	5079.34	50097
1195.01	28323.3	15621.3	57752.5	1957.13	22643.9	37430.8	1851.28	6824.04	44039.4	8219.07	1230.78
490.56	51142.3	262143	141906	3268.21	55562.5	47642.7	50348.1	4643.53	262143	5147.96	262143
895.71	4056.61	30169.4	86239.3	1949.83	51116.1	4104.06	51755.5	1016.16	30155.6	201622	92190.2
1435.91	1072.37	2537.48	34308.5	1668.05	104836	23460.7	7364.24	12196.8	86679.5	190368	1038.79
1284.8	60136.7	202904	1988.52	7859.18	23404.5	32543.4	69891.7	26672.7	32609.1	262143	11507
683.28	51541.7	62940.6	25629.6	588.38	670.14	66177.4	83599.6	3881.41	33868.4	1950.56	55514.3
605.9	110787	217728	79717.5	681.82	252564	16688.5	106407	1095.73	58835.8	545.31	557.72
1222.75	372.3	70301.2	49743.7	670.14	70589.5	2544.78	49694	19442.8	762.12	173302	38898.1
6122.51	68044.8	28643	86156.1	12417.3	47789.5	54890.9	4610.68	2371.04	2918.54	698.61	153639
2074.66	173449	52400.9	60968.1	1097.92	58604.4	80963.6	47185	14839.4	953.38	122779	95611
2308.26	2199.49	84555.9	1417.66	786.94	513.92	4280.72	72619.7	35718.9	33828.9	79248.8	1408.9
3768.99	52732.3	122636	56714.4	581.08	2043.27	71857.6	1043.9	7974.52	627.07	210903	68264.5
1177.49	76252.9	87724.1	254574	618.31	48258.1	724.16	62844.2	15218.3	38206	262143	11304.8
637.29	51914	40611.4	64227.6	443.84	16376.8	42551	173044	8322	423.4	262143	1224.21
509.54	826.36	5155.26	101255	2586.39	765.77	262143	44365	3141.92	96779.8	78169.9	289.08
1156.32	1246.11	55535.5	78225.3	927.83	2909.05	31353.5	17625.1	12891.1	1099.38	66829.3	15326.4
652.62	37889.9	24817.1	2706.11	913.23	166560	37019	5293.96	12862.6	25774.8	85915.9	55674.2
10386.4	73279.6	130842	2011.15	1873.91	3895.28	28778.1	732.19	3589.41	29727.8	258225	47207.6
397.12	1422.77	58300	32482.1	1073.1	60.59	6497.73	13627.6	572.32	15157	3468.23	164112
599.33	627.07	27172.1	60720.7	535.09	25157.3	7452.57	879.65	4599.73	1135.15	27782.3	87223.3
13883.9	56129.7	41922.4	1040.25	1373.86	124271	1506.72	101139	9225.74	1593.59	5639.25	66817.6
959.22	65889.1	11587.3	147750	749.71	55877.1	78118	1338.82	7970.87	63748.7	59526.4	2282.71
826.36	66362.8	37205.9	672.33	857.02	19956	52646.1	39711.3	14013.1	1051.2	262143	74330.1
765.04	78905.7	42942.2	497.86	4907.06	58730.7	1356.34	262143	4070.48	732.92	93294	95280.3
645.32	49087.4	262143	206190	2133.79	188798	66188.4	42461.9	1192.09	1130.04	31695.1	46722.2
1337.36	47339.8	1560.74	1307.43	2409.73	4448.62	56070.6	99597.6	6652.49	66410.3	5794.74	104806
1923.55	78648.7	87108.7	112125	2306.07	141709	58516.1	135295	1352.69	55193.1	29427.8	7151.08
660.65	1782.66	3653.65	1593.59	823.44	49445.1	207337	56536.3	25796	46081.2	262143	2448.42
1970.27	48149.3	71629.8	67494.3	2179.78	72132	56956.8	1891.43	13966.4	48850.9	66638.8	29706.6
1024.92	262143	69140.5	849.72	1636.66	55031.1	127794	46158.6	7270.8	42534.9	27010.7	118926
4603.38	3122.21	43546.7	38011.1	2433.82	3470.42	29113.1	146696	12259.6	24806.1	2465.94	689.12
743.87	46706.1	111378	76121.5	611.74	126751	2014.8	2149.85	4118.66	28598.5	34575.7	25323.7
3360.19	29218.2	262143	56241.4	2690.78	107025	1119.82	3309.82	4378.54	36300	41847.2	32396.7
1863.69	75703.9	4079.24	48095.3	454.06	104870	3862.43	38968.9	400.04	49180.8	89445.4	26881.5
814.68	155080	14607.3	724.89	1976.84	58141.6	107279	3653.65	9051.27	821.98	177748	64090.4
435.08	805.92	856.29	65163.5	584	67628.7	64664.9	3495.24	5069.85	2486.38	62609.2	236247
695.69	17577.7	103702	31897.4	1244.65	47396	54093.7	100453	1628.63	31501	51405.9	171267
9335.24	2916.35	212055	79901.4	3879.22	262143	3059.43	13228.3	9565.19	30173.8	54535.4	46063.7
1124.93	787.67	50140.8	62269	617.58	20512.3	62609.2	129463	9540.37	9726.52	31530.2	262143
672.33	1082.59	30023.4	1246.11	3047.02	673.06	8562.17	7891.3	7827.06	27584.5	106143	35261.2
3596.71	45274.6	29842.4	91456.6	2148.39	793.51	84787.3	49815.9	3772.64	44808.1	136918	264.99
1889.24	65274.4	47047.8	262143	4158.81	56304.9	22065.7	1192.82	148421	48611.4	58764.3	110468
517.57	77985.2	6841.56	803.73	4331.82	44649	53065.2	262143	561.37	33974.9	1506.72	48755.2
545.31	262143	32083.5	34048.7	573.78	781.83	262143	58631.4	14489.8	473.77	81138	40836.2
1887.78	46036	58710.2	830.74	8543.92	119224	1568.77	9814.12	4491.69	44411	262143	822.71
489.1	657.73	197071	3443.41	2628	721.24	28040.8	78860.4	3101.04	12884.5	53922.9	1787.04
3257.99	10430.2	87446	101589	573.05	63570.6	2771.08	1018.35	1787.04	44435.8	196946	24643.3
705.18	73492.8	1637.39	970.9	1415.47	262143	68141.1	1146.1	10441.9	63023.8	227988	26700.5
701.53	11515.8	77096	102222	797.89	65955.5	1063.61	208526	402.23	99215	262143	10915.7
1489.93	9768.86	168113	11350	1319.84	44743.9	1586.29	53365.9	474.5	29513.9	14074.4	54101.8
1820.62	61202.5	2188.54	59222	579.62	58193.4	42420.3	56495.4	10390.8	234.33	262143	22074.5
3752.2	59572.4	1724.99	908.12	1339.55	106529	83553.6	903.01	7646.02	69636.2	120214	52528.6
654.08	7789.83	147502	262143	1239.54	61272.6	3067.46	30656.4	1069.45	4484.39	25980	49185.2
1261.44	214002	601.52	2322.86	1105.95	134161	73632.9	30069.4	3562.4	55028.1	7057.64	262143
652.62	58374.5	165056	55926.8	694.96	45033.7	12402	46113.4	767.96	35371.4	105325	35838.6
1522.78	98816.5	37994.3	180081	1477.52	47674.1	147464	97041.1	1235.89	28515.3	25698.9	259180
1540.3	54798.9	39920.1	48788.8	2118.46	64360.5	753.36	133689	11112.8	60966	33464.7	786.21
2384.18	91442.7	1428.61	2467.4	6821.85	262143	68044.8	64283.1	433.62	29480.3	194467	383.25
4420.15	62795.3	7907.36	1502.34	629.99	67758.6	52045.4	31363	640.21	36681.8	227887	2200.22
931.48	42086	54306.2	27918.9	2550.62	57009.4	957.03	262143	3017.82	568.67	32801.8	26482.2
886.95	146547	28065.6	42480.2	2915.62	423.4	23757.9	3560.21	13069.2	19196.8	61041.1	28264.9
2156.42	20155.3	48241.3	835.85	1601.62	47649.3	37557.8	1905.3	1862.96	25365.3	115855	55399.7
5241.4	52188.4	90793.8	53968.2	3042.64	262143	69296.7	1441.75	6364.87	570.86	119867	42124.7
12144.3	51982.6	60656.4	31384.9	8284.77	63329.7	122081	1010.32	1024.19	3530.28	139932	188287
1355.61	1181.87	57302.1	101966	1792.88	7811.73	60088.5	1472.41	397.85	578.89	101571	77737
2358.63	546.04	262143	96321.3	2563.76	54756.6	67313.3	4264.66	6529.12	56467	3113.45	35415.2
570.13	21203.6	210983	10416.4	1143.91	114217	98498.9	2654.28	527.79	1635.2	63325.3	124661
1998.01	48929	132901	60625.8	2582.74	555.53	262143	60549.9	1838.87	21800.7	83439	1141.72
492.02	81130	63099	3476.99	1025.65	57845.2	148071	69304	2446.96	27034.8	25260.2	1046.82
1451.24	4746.46	238593	663.57	624.88	70090.2	73251.1	6454.66	11832.6	1257.79	122843	141292
1755.65	55596.8	104763	92584.4	650.43	198549	222311	1125.66	9921.43	60393.6	5172.05	583.27
1374.59	186643	33688.8	161255	951.92	2456.45	1350.5	213145	13710.1	152044	215926	30083.3
1047.55	727.81	3920.83	20825.4	3195.21	502.97	62061	2171.75	3040.45	2414.84	34768.4	59281.8
767.96	32406.2	73110.2	126835	3779.94	58060.6	115570	42194.7	627.8	20743	58138.7	1720.61
6995.59	60265.2	41937	1054.12	461.36	33797.5	69909.2	51170.8	9873.98	129893	629.26	1031.49
12977.9	4013.54	886.95	11212.8	5372.8	2039.62	1506.72	177610	983.31	48307.8	46153.5	1614.76
3517.87	17352.8	1152.67	3320.77	740.95	445.3	140375	1094.27	7166.41	736.57	148418	10965.3
802.27	36039.4	18.98	100853	1756.38	10363.8	824.9	60025.7	5569.9	255185	51513.2	601.52
2235.99	113049	149560	46541.9	938.05	47480.7	58154	61600.3	3264.56	2100.21	19524.6	83325.9
1163.62	949.73	93998.5	21097.7	1181.14	59549	864.32	189632	14114.6	25527.4	46268.1	30043.9
1279.69	949	43749.6	24539	2768.16	37039.5	3944.19	4682.22	258.42	84666.9	59280.4	143.81
2925.11	6347.35	370.84	2437.47	918.34	79183.1	80681.8	16283.4	235.06	510.27	262143	1099.38
1711.85	23046.8	1895.08	4002.59	589.84	139421	46545.5	66783.3	665.76	89887.8	124260	115312
6753.96	141335	66275.2	21792.7	1062.15	64858.3	33899.7	1676.08	2302.42	31851.4	114943	11487.3
474.5	1446.86	2244.02	37554.9	603.71	62482.2	2590.04	174910	4500.45	12458.2	22705.9	222411
2115.54	49783.8	1193.55	62015.7	2122.84	2115.54	145888	2205.33	7803.7	927.1	1177.49	37108.8
648.24	132208	70046.4	3802.57	677.44	1326.41	58462.1	125.56	984.04	6477.29	55220.9	27937.1
4869.83	1411.82	69947.1	90981.4	676.71	1354.88	943.16	1340.28	2055.68	61322.9	2215.55	57991.9
4794.64	47358.8	66821.3	34906.4	2875.47	69108.4	82884.2	64173.6	1619.14	1512.56	96724.3	63493.9
935.13	3841.26	132721	25527.4	1364.37	98093	157449	82037.4	9950.63	1663.67	67767.4	55658.9
600.06	126210	67557.1	107470	735.84	49386.7	1651.26	1508.91	2962.34	10028.7	148640	65412.4
470.12	1257.06	108701	44327.8	711.02	11115	3071.11	1710.39	731.46	106814	151682	83468.9
3518.6	68204.6	49761.9	8901.62	8643.2	29205.8	61523.7	1670.24	1612.57	2944.09	57133.5	44487.7
3986.53	588.38	262143	71335.6	2326.51	132757	2156.42	924.91	5729.77	797.16	49331.9	37985.6
1516.21	1708.93	52073.8	1995.09	837.31	56861.9	1302.32	5115.84	784.02	1273.85	25994.6	88763.6
7128.45	1231.51	46041.8	12574.2	533.63	38817.8	75964.5	117724	752.63	50286.1	33458.1	61009.8
3777.02	1231.51	1224.94	262143	7428.48	1490.66	508.08	877.46	4812.16	1005.21	36238.7	64894.8
6297.71	262143	1492.12	61668.9	878.92	126981	63715.9	262143	4507.02	42121.7	262143	761.39
1515.48	21729.2	88305.2	46514.9	890.6	67808.2	602.25	16396.5	1119.82	30546.9	48883	30124.2
337.26	262143	39523.7	54873.4	731.46	71810.8	69915.8	10701.8	9119.89	41140.6	635.83	35299.9
21609.5	5772.11	101795	70766.2	1693.6	41252.3	2106.05	110015	10796	1941.8	262143	125823
451.14	42380.9	35505.7	4099.68	673.06	1668.05	23450.5	59641.7	4734.05	808.11	115022	86583.8
2746.26	92407.8	2796.63	1251.22	1929.39	111759	942.43	63861.9	6772.21	32641.2	1054.85	65098.5
856.29	1246.11	1026.38	19548.7	1911.14	256608	49737.1	13664.1	11907	57254.6	51361.3	28537.2
617.58	94155.4	211616	48542.8	3055.78	259844	911.77	1430.07	3955.14	83357.2	129920	527.06
1043.9	262143	72783.9	2149.12	2307.53	61886.5	40904.8	16039.6	464.28	327.04	721.97	77756.7
724.89	262143	262143	1979.03	1018.35	21806.6	114771	55044.2	934.4	2335.27	22668	71134.1
1724.26	49447.3	3893.09	77428.9	1976.11	29508.1	875.27	2282.71	3606.93	7692.74	127991	49719.6
620.5	1960.05	5483.03	1210.34	2604.64	1212.53	1649.07	1520.59	660.65	45199.4	109908	735.84
2758.67	69023	94794.9	132525	4726.02	7464.98	70296.8	1222.75	581.08	5128.98	2650.63	52160
4936.99	50756.2	210729	20282.3	2514.12	1665.13	2304.61	19431.9	3120.75	65603.6	48123.1	1126.39
1273.85	57967.1	186559	138672	2542.59	22613.9	2031.59	68236.8	460.63	31323.6	68852.9	1231.51
640.21	262143	6505.03	1794.34	918.34	493.48	236235	155005	7036.47	46595.9	88411.8	15324.9
619.04	488.37	54274	51720.5	1740.32	58861.4	76853.7	36647.5	778.18	1401.6	1126.39	25977.1
3867.54	65294.1	49196.2	3447.79	3206.89	1192.09	27372.1	262143	9611.18	1923.55	200394	27723.9
387.63	53368.1	37073.1	156871	1439.56	705.91	1797.26	28024.7	1260.71	28318.2	29222.6	2277.6
2479.81	9388.53	262143	2275.41	2407.54	69930.4	66564.3	904.47	786.21	4800.48	262143	111.69
3153.6	205.86	1933.77	107439	4552.28	64689.7	68351.4	19229.7	567.94	43584.7	191921	233558
611.74	16458.6	23453.4	6212.3	562.1	43813.1	1245.38	32582.1	455.52	1649.07	112365	68236.8
882.57	1824.27	22934.4	2269.57	787.67	116166	21706.6	66819.8	4690.25	206491	435.08	31777.6
3353.62	167786	721.24	1506.72	6618.91	31437.5	5919.57	32917.2	1243.19	262143	56794	66388.4
5137.01	152435	1207.42	82370.3	4715.07	36830	70815.1	70669.1	362.08	25174.1	55645	1503.8
1074.56	103945	81431.5	59814.7	1181.87	1511.1	3372.6	983.31	302.95	79986.1	8529.32	27409.3
801.54	1509.64	66851.2	35497.7	1095.73	90879.9	107545	2411.19	319.74	27746.6	58156.2	8547.57
9414.81	47490.2	1913.33	213577	832.93	56543.6	245.28	137396	315.36	64915.2	262143	63231.1
1213.99	34088.8	25934.7	54717.2	994.99	4035.44	32518.6	703.72	323.39	61371.8	56128.2	64499.9
1457.08	3558.02	1366.56	60712.6	7024.06	149872	6972.96	83182.8	6987.56	22641	252841	43818.2
2687.13	161707	1902.38	56159.6	501.51	11594.6	60493.6	3343.4	379.6	25255.8	70781.5	150634
7997.15	1420.58	26329.6	638.75	1136.61	64765.6	38503.9	46728	2909.05	1773.9	83104.7	2871.09
35629.1	3403.99	1862.23	81050.4	2489.3	3744.17	23449.8	1598.7	580.35	59810.4	851.18	119218
8773.87	1045.36	71102.7	6910.18	1927.93	48560.3	22213.2	147037	1067.26	15841	46512	54171.8
1162.16	19476.4	62229.6	23815.5	2949.2	262143	132432	74306	6384.58	10357.2	102087	153305
1319.84	57551.7	1408.9	89889.3	2879.12	81403.8	2002.39	63448	692.77	204.4	164459	58779.6
3444.87	60584.9	229554	3960.98	2795.17	61427.3	232598	14211.6	1309.62	47600.4	262143	42569.9
380.33	3114.91	65364.9	897.9	1852.01	70896.1	32295.2	2836.05	405.15	800.81	19982.3	33200.4
1696.52	149496	61908.4	232170	1576.8	62940.6	262143	85115.8	3007.6	183.96	31008.2	109766
2311.18	133844	883.3	1878.29	1162.16	62201.1	65547.4	70980.1	676.71	17144.1	158809	47859.5
585.46	96623.5	76895.3	38403.8	293.46	2405.35	5483.76	220552	800.08	10746.3	122953	56934.9
2813.42	27015.1	1619.87	51787.7	1049.74	60391.4	16110.4	65522.6	532.17	31425.8	61517.1	1006.67
13183.1	423.4	1462.19	262143	5946.58	1625.71	131715	70080.7	508.08	16965.2	41642.1	34859
581.08	39879.9	70252.3	131334	4050.77	130369	5404.92	15560	3176.23	20913.8	247250	122897
8494.28	70802	40465.4	65467.1	1706.01	123493	887.68	1936.69	969.44	226652	122501	56852.4
8326.38	61052.8	1622.79	128571	7362.05	883.3	66660	194698	561.37	54083.5	1113.98	73444.6
1022	42223.2	1597.24	135292	15443.9	189482	38536	56735.6	5249.43	69014.9	140.89	42259.7
9064.41	40637.6	47947.9	594.22	2133.79	712.48	117450	37576.8	364.27	494.21	156938	82435.2
319.01	1903.84	78398.4	982.58	3907.69	52419.1	144455	50983.9	609.55	25571.9	38801	150556
1600.16	262143	1412.55	1911.87	712.48	25920.8	142284	1004.48	1081.13	262143	262143	67196.5
5742.18	262143	864.32	30216.9	1219.83	1683.38	82911.2	5190.3	1954.94	1895.08	262143	67103.1
699.34	28497	3016.36	86249.5	1844.71	1136.61	147296	1996.55	770.15	69298.2	118159	41163.2
3406.18	262143	28032	839.5	4032.52	151349	104464	147320	1430.8	117501	13140	84569
4366.13	262143	261163	1727.91	1408.9	3409.83	1089.16	696.42	469.39	3244.12	53734.6	68719.3
694.96	262143	1743.24	1429.34	717.59	109507	1469.49	1527.89	435.08	29151.1	2360.82	53520
940.97	262143	120772	44511	594.22	5472.08	80444.5	68187.8	445.3	28800.7	26066.8	39014.9
1816.24	1057.77	45771.7	58262	1341.74	262143	644.59	66236.6	5272.79	14601.5	23821.4	2008.96
1924.28	44919.1	2285.63	23889.2	1397.22	62393.1	65516	68353.6	2244.75	40414.3	31015.5	39233.9
2052.03	124953	58380.3	142879	1551.98	70822.4	87964.3	58370.8	1426.42	1370.94	77090.2	57500.6
1198.66	3387.2	37184	2122.11	2290.01	1798.72	79821.1	67865.9	1315.46	257516	68099.5	102630
1592.86	262143	9338.89	1733.75	797.89	215184	2926.57	52918.4	989.88	4848.66	1487.01	135678
441.65	777.45	66366.5	2960.15	6490.43	91758.8	99606.3	3304.71	916.15	667.95	57886.8	74530.1
917.61	2179.05	83382.8	58300.7	2075.39	1754.19	22805.9	61271.1	2798.09	32147	135973	1063.61
1152.67	81171.6	157773	94007.9	1053.39	2509.74	2644.06	70885.9	2928.76	829.28	23822.8	149062
797.16	421.21	87189	193536	2065.17	29995	2947.01	79672.2	2516.31	159746	71239.2	12147.2
1323.49	262143	34392.5	72467.1	612.47	4113.55	49887.5	65119.7	1408.9	24426.5	179778	140044
711.75	1976.11	61707.6	185046	11578.5	82304.6	2203.87	120165	1240.27	416.1	66583.3	262143
4859.61	1142.45	129818	36603.7	708.1	71359.7	7016.76	49062.6	486.91	500.05	185221	164757
1051.93	262143	44971.7	54713.5	3858.78	2754.29	11408.4	2391.48	5962.64	8286.96	26186.6	27062.6
885.49	34631.9	77757.4	69006.2	7836.55	262143	114406	1195.01	584	497.13	262143	118384
1013.97	43112.3	262143	65521.2	1354.15	158841	66902.3	52925.7	794.24	4910.71	49769.9	1168
1335.9	167726	1928.66	52503.8	3625.91	25743.5	52246.8	110012	3517.14	68285.7	25980	224270
1276.77	260258	45641.8	262143	2104.59	262143	31636.7	1038.06	5176.43	57015.2	68742.6	28502.1
646.78	72353.2	67585.6	7204.37	1595.05	79468.5	31699.5	62752.3	528.52	48674.9	682.55	83964.6
593.49	54636.1	3426.62	111526	3237.55	64091.1	1736.67	2088.53	554.8	57115.2	9114.05	971.63
554.07	169673	210.24	61060.1	9980.56	2511.93	4033.98	76745.6	2018.45	1102.3	44530.7	1721.34
884.76	61687.2	75851.4	41238.4	15100.1	166643	1290.64	23107.4	7449.65	55371.2	38559.3	65993.5
7100.71	262143	30941.8	1563.66	14819	134227	1030.03	1289.18	4748.65	51708.1	16278.3	42692.6
452.6	124852	72648.1	833.66	1297.94	213986	57486	56865.5	310.25	47617.9	113355	65471.5
3520.06	37541.7	72536.5	15254.8	6992.67	143268	3314.2	113700	793.51	88524.9	53633.1	65554
9043.24	29862.8	84253	49683.1	11637.7	2052.76	70710	1013.24	248.2	1458.54	1080.4	76264.6
556.26	86017.4	735.11	8100.81	1032.95	68352.1	46742.6	55916.5	12915.9	869.43	70324.6	22894.3
2661.58	121671	29007.3	110468	4993.93	174731	59649.8	1506.72	138.7	614.66	79926.2	262143
2198.76	53626.5	21632.8	1301.59	905.93	59239.5	3310.55	2065.17	1300.13	186.15	105289	66316.9
3581.38	72325.5	178683	51064.2	2365.2	262143	3091.55	118082	828.55	22705.2	154182	262143
2351.33	43942.4	2480.54	28335.7	911.04	123520	923.45	62360.2	905.93	75776.2	85677.9	44727.8
2837.51	45852	36330.6	262143	639.48	3766.8	5299.8	59665.1	949.73	44579.6	84885.1	11040.5
902.28	262143	120333	99188.8	1505.99	133180	63797.6	1835.22	338.72	67873.9	25525.9	35115.2
3022.2	1226.4	130588	34631.9	583.27	4413.58	25701.8	262143	692.77	19699.8	38522.1	72015.2
658.46	70096.1	844.61	847.53	1808.21	69353.6	60897.3	2298.04	437.27	122481	46831	3457.28
1028.57	44427.8	1028.57	145612	683.28	262143	1758.57	49810.1	1400.87	26444.2	113180	46847.8
1267.28	23763	42699.9	148956	1487.74	832.2	45065.1	6525.47	424.86	75587.1	31699.5	51138
1535.19	1795.8	2698.81	77288	4020.84	325.58	1692.87	938.05	3501.08	55939.2	262143	85683
9956.47	26933.4	1744.7	2425.79	1684.11	262143	157148	234387	1178.22	20048	262143	70386.6
2630.19	960.68	2185.62	1864.42	2692.24	58359.1	55726	134553	2822.91	31393.7	118428	101526
1049.01	1235.89	50801.4	202901	2133.06	129021	211152	184062	689.12	76908.4	5361.85	61236.8
871.62	460.63	75672.5	1384.81	4004.05	38893.7	138062	60289.2	578.16	26720.9	113880	15317.6
3097.39	69034.6	1597.24	1319.11	1792.15	262143	1562.93	58526.3	824.17	886.95	26205.5	25367.5
9409.7	249157	2665.96	1621.33	2350.6	127274	64468.5	32788.7	655.54	64846.6	34699.8	262143
1419.12	124885	22534.4	4306.27	3333.18	46122.1	1768.06	262143	479.61	262143	8336.6	1202.31
1259.98	108966	5466.24	29877.4	3647.08	127216	66605.9	26907.1	807.38	4079.24	30700.2	74233.7
6547.37	91104.7	58019.7	1930.12	1568.04	44679.7	4286.56	5639.25	757.01	39361.6	28505	71890.4
967.98	52544.7	15750.5	25433.2	1442.48	54078.4	1501.61	49140.7	1663.67	77532.6	33808.5	8419.09
4449.35	1319.11	10769	632.91	12388.8	262143	80089.8	262143	1942.53	1612.57	56300.5	2190.73
1306.7	56937.1	53677.6	1893.62	9970.34	120058	2275.41	62471.2	600.06	23343.9	68674.8	66947.6
1295.75	27568.5	89441.8	172379	1565.12	257834	69168.2	16327.2	4696.09	593.49	803	28952.5
426.32	32203.2	35159.7	40514.3	1151.21	140961	127651	56899.9	622.69	1454.16	113658	43555.4
6546.64	589.84	49840	65573	12901.3	59766.6	120868	58291.2	830.01	43016	260252	49282.3
1684.11	126591	1602.35	242959	2199.49	40954.5	55119.4	48486.6	1181.14	11859.6	2557.19	123558
514.65	61035.3	58062.7	76982.9	2331.62	218353	66389.9	61983.6	3485.02	853.37	52585.6	76480.6
5763.35	11088	1908.95	22603	3514.22	2009.69	107163	1416.93	4249.33	1808.94	697.88	25217.9
1943.99	63739.2	8148.99	1191.36	588.38	57022.5	2623.62	28148.1	1163.62	49299.8	191145	75784.2
1433.72	33555.2	10609.1	26726.8	6055.35	727.08	72918.2	48100.4	627.07	74211.8	28492.6	65298.5
2695.89	54265.3	55780.8	50977.4	14215.3	149735	228173	22402.2	1862.96	486.91	162597	41745.8
1760.76	28596.3	31826.5	107952	1554.17	65100.7	2702.46	262143	1168.73	1639.58	50228.4	14070.8
3459.47	59267.2	126531	32764.6	618.31	138174	75909.8	49188.9	959.22	554.8	40457.3	15644.6
1479.71	262143	119848	97153.5	2770.35	60274.6	1626.44	1752.73	1922.82	25634.7	31639.7	685.47
1292.83	13194.8	1091.35	236167	726.35	262143	1784.85	88720.6	1011.05	179305	53994.5	824.17
496.4	6366.33	128781	1964.43	878.92	1700.17	76479.9	6061.92	361.35	86851	51746.8	1527.16
1130.77	262143	61359.4	262143	399.31	262143	62747.9	688.39	3883.6	27871.4	21337.2	1806.02
609.55	181579	73355.5	49009.3	2406.81	208723	59052.6	349.67	1435.91	36056.2	198058	33909.2
37390.6	2423.6	99194.6	52249.8	3538.31	68114.1	63912.2	4539.14	3479.18	52835.2	65950.4	35505.7
1903.84	929.29	234073	4212.1	4116.47	1354.88	1296.48	66766.5	360.62	2289.28	29259.1	10897.4
3752.2	51720.5	50719.7	74625.7	698.61	162804	6611.61	22679.6	3122.21	52516.9	1622.06	49732
2779.11	1592.86	107933	262143	2171.75	52920.6	59865.1	63324.6	2646.25	46041.8	31284.9	262143
1137.34	694.96	62165.3	146086	1894.35	18199.6	34308.5	2763.05	313.17	52792.9	76446.3	37829.3
537.28	4278.53	48074.2	1135.15	938.78	28031.3	73421.9	20225.4	514.65	66851.2	48361	10901.1
724.89	72837.9	1706.01	215201	730	63022.4	156695	30892.9	725.62	101874	339.45	62766.1
1352.69	3952.95	88551.9	1664.4	2979.13	60966.7	3433.92	163046	951.19	33058.8	1024.92	5095.4
19253	37952.7	42870.7	16331.6	5016.56	1108.87	73465	98585.8	530.71	16125	55040.5	55237.6
1263.63	262143	77874.9	63213.6	9886.39	71423.2	262143	126016	657.73	1059.23	2084.88	71883.1
1232.97	3362.38	80695.7	828.55	425.59	68310.5	262143	262143	247.47	25548.5	105859	55914.4
1457.81	92531.2	821.25	1967.35	665.76	151406	48710.7	16111.1	3302.52	76690.9	51584.7	56501.3
605.9	49859.7	64932.8	1607.46	22545.3	16485.6	1461.46	2699.54	337.99	1533	160181	59397.9
2178.32	9462.26	53089.2	46151.3	2368.85	54159.4	251819	185440	757.74	64346.6	119870	89194.3
1046.09	1222.75	1830.84	47615	513.19	65462	122537	68573.3	275.94	64266.3	951.19	15568.7
3868.27	304.41	2078.31	47030.2	579.62	1792.15	262143	262143	667.95	2178.32	224430	695.69
3017.82	77809.2	8874.61	1110.33	2032.32	219147	262143	40411.3	481.8	226798	58436.5	446.76
2525.8	12174.2	76545.6	846.8	9509.71	62466.8	262143	44502.3	3939.81	4543.52	3960.25	178762
703.72	262143	10663.1	52264.4	6168.5	64562.7	66644.6	45787.8	2074.66	67050.5	57650.3	33901.9
698.61	2557.19	1395.03	100781	983.31	199667	53233.8	262143	885.49	65047.4	44067.2	78826.9
6970.77	120102	1301.59	16204.5	2525.8	73830.7	140467	262143	898.63	48347.9	57821.8	178383
10748.5	198330	70906.4	48631.9	1914.06	77176.3	94596.3	1784.85	592.03	117787	1451.24	1839.6
5801.31	121982	115937	45225	1069.45	49140.7	179306	262143	669.41	160585	81519.8	77391
601.52	13448.8	71897	1422.77	671.6	233047	215268	79951.1	1605.27	22624.2	76244.9	262143
15903.8	809.57	102877	6990.48	6091.12	37124.9	262143	2254.97	565.02	51300.8	26091.7	262143
1290.64	262143	42454.6	69746.4	8732.99	126861	72354	262143	677.44	51614.7	1688.49	64578.7
676.71	5482.3	1376.78	88189.1	3085.71	64786.8	1129.31	25999	3334.64	56651.7	537.28	117645
783.29	36270.8	57856.2	56199.8	923.45	63123.8	262143	21452.5	2256.43	764.31	37481.1	565.02
1573.15	21761.3	74131.5	182873	2706.11	94041.5	77448.6	120390	1304.51	63450.9	3994.56	262143
994.26	51519.8	139845	2860.14	2286.36	1222.75	262143	262143	328.5	54230.2	38598.8	155363
459.17	7178.82	143516	21478.8	1095.73	262143	2181.24	69112	1472.41	41317.3	17110.5	104112
5975.78	47833.2	4560.31	48671.3	1062.88	262143	262143	262143	2699.54	19093.2	593.49	626.34
5772.11	212996	759.2	115590	3950.76	262143	262143	53384.9	1292.1	70335.5	18638.4	194260
1247.57	167705	53858.7	2736.04	5090.29	133074	32387.9	262143	1222.75	12683	71959	66162.8
10763.1	61601.1	58156.2	1789.96	1108.14	181449	262143	262143	1181.14	582.54	53508.3	34744.4
719.05	1021.27	31574	43253.2	2601.72	74410.4	262143	186815	359.89	55988.8	47531.8	262143
913.96	52718.4	3082.06	3808.41	2864.52	60912.7	262143	65529.2	383.98	489.1	1480.44	5958.99
1171.65	262143	173347	46787.2	743.14	262143	137183	87351.1	498.59	848.99	46747	621.96
1400.87	170.82	47790.9	96980.5	1997.28	47834	262143	57870.8	565.75	17868.2	17099.5	40425.2
1452.7	1203.04	81174.5	37329.3	3509.84	77748.6	262143	584.73	1127.12	76833.2	120367	52022
1390.65	1241	43309.4	99353.7	386.9	164958	262143	1364.37	2327.97	847.53	59373.8	1971.73
656.27	1195.74	17638.3	3047.75	5801.31	130473	3306.17	28431.3	918.34	67114	61243.4	3176.23
976.74	136439	39523.7	2412.65	2444.77	1242.46	262143	57761.2	356.97	1898	55993.9	46063
918.34	5771.38	51670.1	108401	782.56	1317.65	56194.7	23991.5	1128.58	55212.1	164589	39704.7
500.78	68487.9	140538	78686.7	2203.14	45260.7	59476.8	262143	426.32	30457.8	2762.32	567.21
483.26	107269	68993	4266.85	3685.04	22047.5	262143	262143	3917.91	2432.36	57391.1	898.63
2040.35	42195.5	66799.4	55227.4	551.88	56800.6	153382	262143	898.63	35276.5	26593.2	772.34
1300.86	262143	900.09	1098.65	1818.43	75309.7	60319.9	1538.84	7537.98	1953.48	49492.5	286.16
674.52	66441.7	2382.72	99533.3	1464.38	74462.9	79727.7	1756.38	1181.87	53757.2	33094.6	85476.4
2237.45	187476	143827	718.32	467.2	98406.9	160088	2399.51	3003.95	37363.6	4720.91	7735.81
678.9	59133.7	55591.7	61091.5	3066	62005.5	25724.5	42848.8	1305.24	1779.01	72342.3	803
784.02	50420.4	124931	78140.7	767.23	221149	262143	131329	977.47	24990.1	1808.94	27.01
1484.82	3303.98	1139.53	56039.2	1305.24	262143	5094.67	262143	12726.1	29565	31258.6	8040.22
2388.56	75622.2	172129	73883.3	2614.86	2170.29	262143	1780.47	1512.56	1636.66	1683.38	1192.82
659.92	71561.9	566.48	51733.6	1185.52	1153.4	230549	39345.5	4669.81	60281.2	130523	58719
3397.42	126094	24526.5	53026.5	1019.08	207011	262143	1871.72	738.76	29162	19153.7	754.82
815.41	24324.3	58583.2	4325.25	3366.03	57497	331.42	3321.5	2396.59	49015.1	4738.43	10173.3
2991.54	262143	710.29	765.04	1043.9	66713.2	242074	949	515.38	25404.7	541.66	56513.7
1419.85	53723.6	68688.6	83438.3	2546.97	66109.5	1841.06	67472.4	2067.36	64387.5	57884.6	42405.7
418.29	54225.1	4755.95	456.25	3406.18	2133.79	921.99	779.64	1434.45	2912.7	213126	57180.2
473.77	1175.3	177664	56704.9	5354.55	16864.5	10506.9	69974.1	11650.8	262143	24810.5	1052.66
584	177166	119861	56954.6	4528.19	147318	129322	38716.3	1514.75	76533.9	1511.1	2604.64
1201.58	14161.3	62051.5	171821	2849.19	77163.9	50062.7	237690	535.82	4677.11	60224.3	928.56
527.79	41175.7	226620	53330.9	7958.46	41397.6	64659	333.61	751.17	45087	48488.8	31644.8
427.05	64612.3	781.1	40357.3	738.76	62148.6	43472.2	1813.32	880.38	26758.2	82771.8	1130.04
1499.42	19528.2	1877.56	158855	1168.73	60766.7	262143	2072.47	1451.24	24649.9	149192	52739.6
576.7	84940.6	2414.84	1549.06	3130.24	1126.39	31727.3	30730.1	564.29	24076.1	3282.08	24850.7
2339.65	20235.6	3095.2	69899	12122.4	61206.9	106182	49226.1	2006.04	1566.58	4790.26	218571
881.11	1253.41	89710.4	45379.7	3515.68	2084.15	1327.14	1094.27	614.66	31224.3	49253.1	52692.1
706.64	705.18	23222	40546.4	881.11	53195.1	1528.62	65428.4	370.84	17309.8	6502.11	18065.3
1157.05	763.58	69321.5	47019.3	665.03	155919	58441.6	72076.6	789.13	67758.6	20346.6	103950
571.59	986.96	2302.42	7125.53	4936.99	1324.95	68268.9	262143	1151.94	525.6	1671.7	22369.4
2844.81	71588.9	1183.33	93382.3	1900.19	3049.21	232173	5508.58	608.82	153593	1083.32	58668.6
1983.41	242387	1492.12	180961	6529.12	65492	60806.1	586.92	3071.11	18883.6	63813.7	759.93
445.3	220994	1497.96	56858.2	9130.84	54902.6	3887.25	62358.8	1046.82	22074.5	29764.3	1687.03
835.85	1804.56	148827	48693.9	2752.1	47943.5	106151	82033.8	1536.65	58426.3	873.08	2446.23
30765.1	1335.17	166974	39850	4102.6	62365.4	1078.21	64386.7	2286.36	12917.4	123576	1230.05
2245.48	1461.46	18014.2	55245.7	22470.9	160485	81553.4	262143	6040.02	51999.4	27873.6	439.46
729.27	9736.74	52684.1	7653.32	767.96	3043.37	262143	19675.7	1935.96	24878.4	66609.6	853.37
1048.28	997.18	24647.7	10720	2788.6	184279	61631.7	2930.95	102.2	4295.32	7194.15	262143
540.2	1212.53	72674.4	1695.79	431.43	60424.3	779.64	56837.8	315.36	262143	1719.15	142515
3201.05	16373.2	56399.1	65662.8	4769.09	103854	262143	33891	513.92	258481	1574.61	31595.9
1196.47	27368.4	262143	34197.6	2111.16	70067.6	1465.11	229627	705.18	1649.07	40261.7	1249.03
646.05	529.98	87191.2	19756.7	1233.7	262143	160547	67374.6	657.73	260622	215123	35648.8
1016.89	78752.4	50769.3	80705.9	2326.51	109242	66114.6	150792	1001.56	262143	53736.8	262143
1781.2	575.24	2315.56	52976.1	773.07	67645.5	52281.1	262143	1350.5	1433.72	167298	29042.3
2559.38	86110.1	760.66	59723.5	1081.13	262143	262143	21597.8	2949.2	1543.95	44660.7	49742.9
505.89	1450.51	39572.6	163892	2960.15	114143	869.43	59629.3	2655.74	262143	66294.2	4139.1
991.34	3739.06	34412.2	259860	1113.98	32814.2	65113.1	70230.4	1114.71	1405.98	63700.5	39996
28450.3	8519.83	262143	54872.6	852.64	922.72	1851.28	2822.18	592.76	15811.8	1556.36	47390.9
607.36	79954	1099.38	559.18	754.82	33384.4	159604	234713	675.98	29416.8	90217.8	1547.6
532.9	23927.9	1845.44	62873.4	630.72	89094.3	131570	61.32	2327.24	52637.4	58768.7	21048.8
1287.72	218390	35375.1	87281.7	8976.81	51059.1	262143	801.54	1419.12	19991.1	48543.5	42980.2
477.42	262143	2106.78	83460.2	4046.39	262143	85112.9	60751.3	1882.67	66357.7	3371.14	13637.9
17095.9	1249.76	530.71	1851.28	3081.33	451.14	262143	74561.5	1308.16	44628.6	1679.73	86985.3
864.32	3850.02	1534.46	1162.16	1030.03	72267.1	40988	983.31	1031.49	57032.7	67838.2	6821.12
659.92	59614.7	1601.62	1684.11	2298.04	3036.8	67215.5	3133.89	840.96	12815.9	53094.4	1421.31
1388.46	65072.9	78730.5	41783	13018.1	74181.1	262143	6132.73	454.79	202885	69511.3	403.69
524.87	10063.8	82254.2	227583	2825.1	134119	67763	1743.97	1132.96	161371	16641.8	1074.56
1948.37	116276	62255.9	50964.2	1859.31	61747.1	584	5661.88	402.96	46344.1	81729.3	755.55
1577.53	38541.8	151517	1311.08	4224.51	1207.42	29578.9	934.4	2276.87	21307.2	586.19	1841.79
20235.6	104394	262143	35350.2	846.07	75764.5	2676.18	83442.6	2033.78	205112	74371.7	717.59
777.45	1721.34	4472.71	74288.5	465.01	262143	114902	50067.8	576.7	2711.95	81996.5	55108.4
1954.21	37236.6	44152.6	49854.6	3812.79	148150	884.03	1476.79	2522.15	47896.8	181084	2555.73
1344.66	10628.1	62883.7	65337.9	659.19	50361.2	168199	7812.46	454.79	262143	73877.5	262143
1862.23	921.26	113871	68111.2	1319.11	47596.7	153786	238468	448.22	36688.3	57829.1	982.58
427.05	579.62	11526.7	17674.8	873.08	68177.6	149571	248218	1544.68	262143	36337.9	50040
420.48	565.02	166054	45892.9	2425.79	127576	81003	28121.8	1266.55	453.33	62431.1	58465.7
1890.7	12842.9	1014.7	69969	4490.23	1898	1303.78	65749.6	351.86	548.23	40942.8	158574
1016.89	184862	45638.9	262143	422.67	48818	92197.5	5431.93	1361.45	75349.9	4810.7	33077.8
565.02	562.83	117670	811.76	4739.89	65727.7	96887.1	19026	668.68	262143	123488	262143
1801.64	78239.9	2730.2	5569.9	1800.91	571.59	161920	6722.57	965.06	60372.5	29339.4	205286
1541.03	529.25	47450	1432.99	844.61	57916.7	64855.4	2003.85	5126.06	53309.7	262143	29496.4
592.03	53719.2	96773.2	169665	516.84	2561.57	56158.2	89894.4	1716.23	262143	86011.5	386.9
3188.64	75509.7	12548	54228.1	1637.39	108242	902.28	262143	312.44	223362	107352	71345.8
2119.19	68531.7	76883.6	25098.1	919.8	62155.9	225454	40489.4	718.32	29619	262143	262143
1257.79	2174.67	186886	201594	1968.08	73608.8	129732	94435	881.84	30893.6	2647.71	16289.2
2158.61	15643.9	58364.2	2538.94	2133.79	60635.3	262143	112608	900.82	32985.8	54753.7	153797
1260.71	1014.7	107098	1022.73	2162.26	193012	203736	69158.7	1019.08	178385	86809.4	1276.77
1613.3	4324.52	76739.8	156152	2219.2	61894.5	69403.3	155818	1168.73	55421.6	1543.22	262143
949.73	208129	122840	161463	1556.36	51858.5	262143	39092.2	1018.35	130155	43384.6	33338.4
550.42	61915	8905.27	171400	3173.31	5112.92	158879	9795.14	808.11	17722.9	16686.3	11088.7
1739.59	65119.7	1016.89	675.98	795.7	60479.8	67311.8	60062.2	3825.2	160080	68.62	659.19
3451.44	262143	76817.2	194945	743.14	62234.7	527.06	262143	1267.28	41614.4	18923.8	54847.8
4358.83	2156.42	67533	30409.6	440.92	262143	30585.5	1413.28	2721.44	63213.6	1317.65	31122.1
1719.15	77285.8	674.52	1332.25	4366.13	843.88	131504	207154	2336	68565.2	33027.4	208999
781.1	1684.84	56954.6	142606	565.02	157329	114370	50643.8	448.95	20155.3	262143	262143
1814.05	843.15	7465.71	1868.07	6905.8	59549.8	192603	49260.4	911.77	28074.3	112435	2623.62
1706.01	36081	225079	223922	850.45	50564.2	212148	91628.9	1562.93	2408.27	60198.7	2657.93
739.49	100327	14700	101261	879.65	262143	247106	217539	724.16	159591	60792.9	7126.26
829.28	421.21	23824.3	998.64	604.44	66857.1	262143	261331	943.89	819.06	746.79	570.13
2089.26	91390.9	25418.6	107125	1704.55	106240	89622.1	66146	3101.04	462.09	49667.7	758.47
799.35	773.07	1644.69	46157.9	2069.55	262143	3627.37	262143	2890.8	113260	66396.4	61306.9
2154.96	262143	130160	159469	1076.02	192295	122092	853.37	4942.1	24073.2	21474.4	93872.2
451.87	99231.1	2179.05	534.36	2970.37	58851.9	72140.8	1057.77	686.2	400.77	210666	1010.32
4799.75	1021.27	33423.8	771.61	8289.15	466.47	1589.94	21386.8	4901.22	2436.01	22973.8	27413.7
3008.33	1027.11	218052	161345	2069.55	5016.56	64064.1	1465.11	783.29	191329	776.72	206787
3712.05	118685	17522.2	128231	1616.95	679.63	61089.3	62320.8	915.42	1214.72	192816	90852.9
692.04	53255	1159.24	103334	647.51	3041.18	137500	34606.4	6470.72	262143	83633.2	1996.55
8564.36	24606.1	72688.3	686.2	2226.5	67647.6	74925.7	2936.79	2327.97	481.07	79213.8	68627.3
1492.12	117693	59159.2	229394	5637.79	262143	68625.8	126357	2535.29	7427.75	24206.8	262143
915.42	107771	1315.46	2238.18	1660.02	1446.13	894.25	105316	878.92	194295	854.1	41493.2
399.31	2079.04	2671.07	18083.6	1992.9	108348	27482.3	55243.5	1665.86	13967.1	1832.3	175.2
615.39	60249.1	132196	44957.1	724.16	180985	127841	25012	951.92	20752.4	609.55	53409.7
273.75	179405	97928	1178.95	1981.22	54054.3	262143	2432.36	1610.38	443.11	77999.8	32923.7
2493.68	262143	77693.2	64095.5	10131.7	706.64	195872	67212.6	3375.52	2655.74	23822.8	121.91
825.63	47761.7	20238.5	726.35	2105.32	96676.8	39274.7	10634.6	466.47	262143	109737	18210.6
411.72	36378.8	7736.54	57562.7	10386.4	119657	169072	40014.9	1582.64	81533	5026.78	25697.5
758.47	242412	111935	1635.2	1758.57	67627.2	133557	57370	1527.89	3760.96	53457.9	1279.69
1111.06	47312	1473.87	262143	1759.3	68284.2	106066	9147.63	1895.08	215673	28068.5	262143
2830.21	45221.3	262143	1387.73	4393.87	2060.79	89152.7	17639.7	6699.21	55170.5	1192.82	20865.6
937.32	79.57	63698.3	4075.59	4141.29	44476	72362	262143	3057.97	178165	190258	262143
1473.14	28560.5	4484.39	76458	853.37	697.15	69587.2	13439.3	638.02	2567.41	49352.4	1427.88
1194.28	416.83	6833.53	262143	1495.77	2263.73	1770.98	262143	3152.14	49010	61957.3	144570
790.59	1098.65	61878.5	926.37	1118.36	1237.35	262143	3184.26	956.3	30737.4	160301	391.28
931.48	1234.43	1580.45	2962.34	720.51	1688.49	77341.3	99737	1339.55	133915	53426.5	9084.12
1977.57	57054.6	78832	90163.8	6151.71	20332	64040	36005.1	349.67	109873	11969.8	33487.3
5197.6	23107.4	10747.8	2703.19	4892.46	244253	67288.5	746.79	358.43	475.96	36419	27462.6
2154.23	8628.6	69155.1	76628.1	4200.42	20274.3	54918.6	11960.3	1598.7	589.84	116355	22980.4
686.2	156700	25870.5	262143	2279.06	74404.5	206486	920.53	2446.96	262143	262143	3163.82
865.05	26834.8	133615	61125.1	732.19	111940	262143	148.92	860.67	57883.9	638.75	732.19
3091.55	114834	2455.72	218256	3212.73	598.6	69610.6	32580.6	4790.99	26012.1	87908.1	51662.8
887.68	236867	2644.06	39184.9	1687.03	1291.37	2226.5	5324.62	665.03	24028	22316.1	609.55
517.57	64261.9	85066.9	1193.55	5226.8	3244.12	16795.1	126282	660.65	36053.2	58767.9	262143
7288.32	1739.59	1285.53	2480.54	742.41	262143	66854.9	923.45	2622.89	100192	22095.6	10048.5
775.26	62593.1	1275.31	1105.95	941.7	50192.6	2627.27	831.47	637.29	25393.8	86712.3	153077
731.46	1242.46	87240.8	61039	8670.94	1662.94	144116	1482.63	1364.37	262143	219182	742.41
644.59	24849.2	6624.02	137858	8305.94	100336	2665.23	5368.42	1246.11	73781.1	98712.8	56228.2
711.02	44476.7	36460.6	259482	2784.22	78661.1	56454.6	9846.24	511.73	189290	30987.8	42127.6
997.18	1997.28	1365.83	61530.2	1214.72	124666	157756	48469.1	1099.38	92764.8	1654.91	665.76
1140.99	3773.37	794.97	262143	1963.7	3882.87	52714.8	740.22	2038.16	53252.8	982.58	4405.55
3031.69	231385	66870.9	26415.1	459.9	87985.4	78623.2	2301.69	416.1	247.47	53859.4	34831.2
838.77	4204.07	66954.9	1146.83	1290.64	4282.91	114075	1626.44	426.32	18164.6	124134	25589.4
822.71	123412	42549.5	57635	765.77	62786.6	3002.49	1922.82	1733.02	56786.7	174323	7999.34
486.18	9069.52	37754.9	29541.6	9847.7	38498	207097	262143	3130.97	1367.29	102885	64727.6
1570.96	814.68	104380	17608.3	2675.45	2576.9	233484	24615.6	465.74	685.47	262143	24306.8
849.72	196.37	62636.2	28312.3	1046.82	1105.95	56696.2	1583.37	835.85	27844.4	94043	49147.2
1521.32	1179.68	58099.2	262143	964.33	813.95	748.25	174225	1961.51	652.62	262143	262143
807.38	63139.9	67369.5	37738.8	2417.76	1214.72	632.91	37895	3780.67	51213.2	177746	30355.6
2294.39	26160.3	11559.6	64584.6	21726.3	4060.26	117781	262143	500.78	9077.55	4910.71	638.75
3946.38	658.46	750.44	34921	1147.56	88365.8	134425	28411.6	891.33	54664.6	72073.6	76933.2
178.85	539.47	99501.2	228857	2495.14	67711.9	68281.3	262143	892.79	16.79	1039.52	44079.6
25062.4	1302.32	1710.39	262143	4551.55	58224.8	67608.2	3920.83	770.88	47867.6	127365	3471.88
1033.68	93811.6	63950.2	42551.7	1186.98	49121	5463.32	515.38	754.09	118256	117788	31645.5
927.83	155218	63910.8	65923.4	8621.3	24321.4	55160.3	36447.4	2142.55	56475	23539.6	691.31
607.36	190944	72561.3	1864.42	398.58	35337.8	114630	60932.4	688.39	157703	49267.7	87135.7
966.52	51146	1311.81	42735.7	6522.55	46651.4	38857.2	198380	738.03	217837	51927.1	51505.2
641.67	35684.6	3250.69	57345.9	6021.77	136573	30058.5	262143	9625.05	24100.2	52667.3	938.78
820.52	92365.4	999.37	97570.3	619.04	40750.1	64164.8	58730	433.62	25463.1	1800.91	262143
605.9	688.39	51414.6	2224.31	2789.33	134113	3920.1	73820.5	1165.81	22316.8	26192.4	759.93
444.57	51148.2	109265	68950	1490.66	53947	93451	104904	545.31	38303.8	4732.59	60670.3
2035.97	41312.2	7264.96	62840.6	593.49	51573.8	2664.5	8359.96	1348.31	170772	41539.9	82512.6
2790.06	24744.1	26336.2	61239	4095.3	1300.13	2312.64	250984	7889.84	55796.1	62047.1	13607.9
2433.82	54319.3	1611.11	741.68	4685.87	49567.7	11637.7	262143	575.97	70800.5	5775.03	160425
4493.88	447.49	48715.1	1779.74	1497.23	3835.42	62015	17934.6	546.77	697.15	185677	698.61
925.64	1159.97	578.16	1941.07	18862.5	82982	226964	715.4	402.96	1072.37	209817	262143
755.55	957.76	65866.4	5096.86	776.72	49025.3	1747.62	8657.07	1920.63	29732.2	81103	32558.7
823.44	102220	100831	148963	3066.73	74632.3	73411	1581.91	742.41	262143	21021.1	14727
1711.85	262143	62978.6	38244	2606.1	43509.5	106965	56016.6	1303.05	782.56	26296.8	262143
750.44	96898.7	24456.5	1059.23	799.35	2750.64	177394	61368.2	996.45	24655	49030.5	1583.37
1278.96	84242	1733.02	26900.5	1536.65	62801.2	153656	6911.64	2125.03	74868.8	46426.5	75063.7
2171.02	45588.5	32520.8	1168	14548.2	38705.3	54292.3	9560.81	811.03	229806	262143	1023.46
861.4	65991.3	92858.9	55250.8	3040.45	2637.49	245850	673.79	2571.06	1419.12	38700.2	262143
3668.25	101877	51515.4	1032.95	3915.72	66683.3	46841.9	1164.35	2181.97	262143	62728.9	56423.9
1560.01	1818.43	44092	113143	1684.84	152759	25256.5	40069	5275.71	262143	4380	185712
560.64	628.53	2746.26	45700.2	2226.5	5825.4	113734	39466.7	2692.24	62371.9	262143	76085
1096.46	1489.2	48371.3	773.07	2688.59	262143	262143	1192.82	573.78	17913.5	30585.5	262143
1399.41	703.72	99683	606.63	2073.93	34496.2	60583.4	775.99	541.66	5593.26	1905.3	54128.8
1596.51	2400.24	108660	129904	1825	93675.1	72473.7	2698.08	2422.14	28389	7714.64	262143
834.39	27193.2	1927.2	62007.7	1215.45	262143	69020	71591.8	2963.07	92302.7	1355.61	262143
1627.17	72143	16033.7	48351.6	1974.65	122513	5891.83	1572.42	323.39	16722.1	51992.8	46597.4
1150.48	28495.6	1034.41	78815.2	32351.4	262143	74213.3	78727.6	575.97	173.74	57452.5	17269.6
893.52	220172	79629.9	43469.3	1752	54282.1	111394	246241	739.49	262143	962.87	33668.3
5287.39	95092	82130.8	65012.3	5701.3	747.52	737.3	575.97	966.52	18235.4	60143.2	796.43
20955.4	54216.4	73583.3	88942.5	1256.33	1996.55	72639.4	68801	511.73	862.13	4165.38	170350
2130.87	53717.8	13894.8	1262.9	842.42	227519	1525.7	1132.96	2930.22	70549.4	51622	224669
6061.19	62908.5	40570.5	6662.71	1127.85	64155.3	89165.1	6740.09	724.16	262143	371.57	3890.9
1624.98	55852.3	218444	49332.7	20.44	23948.4	61887.2	49419.5	640.94	179068	1749.81	1211.8
3498.89	167326	61863.9	52257.8	743.14	58999.3	59641	262143	873.08	8194.25	111580	51654.8
1368.75	80775.2	58096.3	36804.4	807.38	235672	1372.4	2144.74	221.19	77623.1	30443.9	25.55
1456.35	24333.8	87848.9	126613	2373.23	1175.3	115605	74087	2170.29	62141.2	61255.8	1324.95
1157.78	2360.09	567.94	2474.7	1838.87	11204.8	9431.6	1600.89	954.11	53544	68119.2	5356.74
2763.05	101105	41795.4	51448.2	2703.19	50800	2292.93	4423.8	1953.48	23322.8	44127	41369.1
2582.01	5129.71	5251.62	1974.65	10753.6	26084.4	59600.9	3060.16	923.45	39943.4	4662.51	262143
1927.93	109667	812.49	193838	2857.95	45282.6	46920	3203.24	4541.33	59970.2	51.1	27198.3
1634.47	4051.5	757.01	695.69	812.49	15332.9	120668	65259.1	870.89	49061.8	25159.5	568.67
1475.33	603.71	1804.56	70361.1	486.18	20247.3	82541.1	2852.11	916.88	3774.83	56131.9	262143
913.23	92362.5	262143	71667.8	1263.63	71858.3	654.08	262143	2071.01	463.55	2037.43	34893.3
1655.64	145060	16968.8	233883	721.24	72567.8	80329.9	6965.66	5653.85	963.6	1279.69	58429.2
1636.66	76666.8	28866.4	17747	2286.36	11344.2	66761.4	15924.2	302.22	1250.49	26774.9	47877.8
4366.86	52434.4	1023.46	13790.4	1600.16	1275.31	2869.63	56621.7	1374.59	89892.2	1435.91	722.7
635.1	51708.1	12638.5	15489.9	2663.04	122951	4004.78	71061.1	624.88	262143	147475	557.72
16398	127917	135813	66601.6	1376.78	55746.5	46914.9	1651.26	4602.65	72805.8	95021.2	1111.79
3059.43	11234.7	80008	1107.41	3939.08	60603.9	248079	52648.3	688.39	56853.1	28729.2	23016.9
2711.22	24904.7	69343.4	71670.7	7391.25	187119	4322.33	262143	2565.22	120367	72931.4	249575
35069.2	141686	63366.2	48834.1	775.26	189872	262143	55493.9	405.15	962.14	73704.5	1584.1
811.03	52660	188755	38760.8	5025.32	262143	190937	2625.81	1562.93	30290.6	1519.13	21060.5
1319.84	1177.49	87986.9	41947.3	4490.23	943.16	723.43	21316.7	499.32	48042.8	86878	70612.9
1591.4	19464	90322.9	116950	1146.83	827.82	195544	74542.5	1601.62	22983.3	86260.5	29711
1378.97	1906.76	1400.87	262143	1854.93	72688.3	20009.3	84792.4	709.56	2803.93	21155.4	883.3
612.47	60054.9	535.82	1402.33	489.1	2945.55	1559.28	2560.84	2314.1	23194.3	1919.9	684.01
1917.71	195648	84423	204039	1883.4	262143	70175.6	163148	1549.06	43795.6	15998.7	381.06
1716.23	58392	1270.2	31912	731.46	57762.7	55320.1	2005.31	721.97	212696	120.45	60483.4
776.72	62217.2	84367.6	83021.4	483.26	126993	7454.03	46673.3	1208.15	24574	466.47	3893.09
714.67	513.92	78432.7	140762	2261.54	70220.9	59822	262143	1894.35	40897.5	15976.8	557.72
383.98	48001.2	62741.3	1219.1	6564.16	129585	45729.4	867.24	431.43	17142.6	22570.9	492.75
2513.39	75244.8	2018.45	124794	3279.89	262069	61117.8	11037.6	403.69	70196.8	76466.8	53392.9
7313.87	62706.3	83828.1	54851.5	6761.99	57246.6	113911	53185.6	602.98	60097.2	23833	69942.8
2701	58091.9	61540.5	1998.74	605.17	126569	10120.7	2346.22	936.59	64845.9	262143	123511
690.58	123645	121694	31454.2	7148.16	120166	65409.5	2696.62	833.66	40757.4	28049.5	262143
1389.19	68185.6	15860	567.21	17052.1	126805	134327	196869	418.29	3541.23	6054.62	262.8
618.31	6837.91	58966.5	209977	2500.98	176874	1214.72	50883.9	873.81	776.72	1828.65	20959
3343.4	64634.9	356.97	60970.3	1743.97	26524.6	66336.6	74.46	3339.02	71683.8	9798.79	4602.65
2713.41	30814	57616.7	70856	628.53	479.61	69305.5	103605	1016.89	56191	175802	219467
2033.78	108966	106237	55920.9	1762.95	262143	135309	63932.7	811.03	1089.16	174801	27000.5
2414.84	1659.29	67931.6	61431.7	4050.04	171.55	262143	3121.48	3380.63	10497.4	139572	141179
11768.3	62470.5	45471	179829	4418.69	4916.55	63478.6	118545	1924.28	667.95	82.49	5971.4
727.08	473.77	2364.47	107653	1598.7	140570	68583.5	2847	2729.47	262143	119067	1219.83
5710.79	2080.5	128401	208329	6998.51	262143	36617.5	2693.7	1850.55	50404.3	184842	112044
524.14	11446.4	66173.8	5820.29	754.82	49853.2	13126.1	62650.8	1989.25	2217.74	17155.7	2844.81
1384.81	2110.43	1624.25	1051.93	692.04	70271.3	60962.3	103821	1050.47	41182.9	88172.3	13088.2
1462.19	38990	75401	47903.3	2465.21	48161.8	1284.8	749.71	1571.69	979.66	61237.5	262143
2992.27	121971	4055.88	66689.9	1151.94	262143	164357	121468	3785.78	30723.5	49052.4	1138.8
494.21	669.41	63877.9	98968.3	2894.45	197180	42281.6	959.22	1247.57	98904.8	49974.3	60752.1
1551.98	17322.9	99439.9	2411.92	10292.3	74195.7	42423.2	60480.5	257707	1728.64	30817.7	1297.21
713.21	2324.32	70856	2392.94	2391.48	1435.18	16260.8	19829	18867.6	199510	2433.09	333.61
617.58	104390	70948	65214.6	9573.22	100276	191124	962.87	66708.9	65902.2	5093.21	19162.5
419.02	4875.67	61952.2	262143	2611.94	48506.3	157351	262143	163444	528.52	46752.1	32117.8
2215.55	1508.91	57847.4	127738	3674.09	1634.47	65153.2	2179.05	4101.14	81306.7	54136.1	44739.5
10045.5	1590.67	9590.74	1860.04	3115.64	54236.8	69197.4	1253.41	35712.3	18561.7	262143	28422.6
976.74	10006.1	57132	46065.9	1561.47	2482.73	10481.3	56694	8319.08	659.19	262143	202584
2707.57	55033.2	50143	83168.9	1753.46	103399	76225.1	692.04	20578.7	22105.1	4055.88	562.83
615.39	43569.3	20872.2	47283.6	2985.7	879.65	71528.3	56434.1	94469.3	32039.7	14156.9	2256.43
11215	46688.6	130325	22568.7	1631.55	41.61	49696.9	120775	-178.12	2570.33	149550	63577.2
1359.99	66124.9	1101.57	22532.9	541.66	559.91	88225.6	1577.53	13372.1	262143	1235.89	29843.9
1273.12	59373.1	18028.8	198139	1146.1	1325.68	46839	136091	289.81	1419.85	1869.53	1722.07
823.44	20316.6	833.66	5187.38	1270.93	262143	1328.6	1006.67	711.02	26597.6	39470.4	27650.2
2206.79	502.24	120066	177351	1935.23	2317.02	51361.3	2328.7	3731.03	44543.9	2614.13	2300.96
1126.39	5687.43	84537.6	806.65	707.37	2961.61	203833	2445.5	56047.9	1015.43	663.57	32352.9
689.12	35118.1	1012.51	5710.06	3686.5	82177.6	2168.1	73520.5	8985.57	79143.7	203590	472.31
439.46	62846.4	56784.5	134058	1289.91	4463.95	11258.1	83731.7	46144.8	114811	57661.2	1162.16
1065.8	196169	114534	227786	973.82	1032.22	73868.7	70607.8	-462.82	50332	2725.82	3911.34
2606.1	262143	960.68	65827	2333.08	139694	2358.63	29.2	2167.37	3100.31	262143	40544.2
5663.34	262143	146338	70019.4	360.62	53085.6	694.23	633.64	84661	42274.3	124966	262143
2043.27	74547.6	75352.1	49215.9	911.77	44039.4	4286.56	39349.9	21882.5	34297.6	27791.1	62789.5
1624.98	58621.9	806.65	5361.12	1011.78	74197.2	64972.9	2250.59	65142.3	11147.8	67100.1	3428.08
3774.83	1062.88	1046.09	57915.3	5086.64	10112	54155.8	93439.3	24782.8	481.07	38633.8	65806.6
657	77099.7	87415.3	108446	521.95	74067.3	829.28	83771.9	16587.1	150376	53746.2	718.32
686.93	207986	112770	69547.8	1342.47	100739	58108.7	5805.69	26905.6	30427.1	559.91	102957
1151.21	1359.99	130014	735.84	1088.43	2806.85	51255.5	46997.4	50181.7	52713.3	1492.85	30927.9
1185.52	12737.8	6182.37	497.86	827.09	41463.3	38587.8	41553.8	7553.31	14408	810.3	1019.08
538.01	1189.9	74021.3	736.57	6075.79	41631.2	66698.6	262143	33704.8	33640.6	30078.2	535.82
14687.6	26147.1	166714	25714.2	3235.36	262143	70169.8	24844.8	29196.4	2107.51	471.58	51429.2
1480.44	56318	54398.9	126371	5612.97	19734.8	162775	103.66	25493.8	37524.9	961.41	13671.4
6877.33	34064	19601.2	78844.4	1965.89	57971.5	75178.3	72956.9	7029.17	71094.7	20121	1686.3
652.62	57715.3	43424.8	262143	3328.8	122575	2016.26	2127.22	6942.3	21929.2	40447.8	1883.4
411.72	79480.2	64103.5	84713.6	2151.31	1308.16	1891.43	262143	16744.7	1600.16	27865.6	247887
456.25	23607.5	57072.1	112900	820.52	62746.4	1519.86	1921.36	58222.6	25969.8	2195.11	31913.4
949.73	99277.1	134202	743.87	2060.06	932.94	3108.34	262143	-299.3	48740.6	69507	48462.5
1188.44	3255.8	45943.3	1266.55	3265.29	486.91	1254.14	48291.7	12322.4	131424	52276.8	262143
16936.7	105046	61187.1	119509	5231.91	58026.2	62834	155872	11115.7	23833.8	1468.76	3418.59
392.01	231789	1094.27	58988.4	7193.42	1603.81	153023	79636.4	43003.6	48902	3406.91	2889.34
480.34	118856	3459.47	221800	3151.41	262143	7436.51	79601.4	71259.7	23707.5	28118.9	57491.9
1251.22	892.79	46922.9	38917	1762.22	46687.2	91661	25641.2	-84.68	45625	160459	531.44
640.21	49665.6	51798.6	86334.2	529.98	55020.8	1438.1	58836.5	16709	1870.26	40339.1	89724.3
1412.55	982.58	1499.42	57729.9	2687.13	73926.4	5616.62	22162.8	254.77	940.24	30822.1	16.06
410.26	881.11	67746.2	4304.08	1184.79	61304.7	121949	2214.09	8911.11	144217	4231.81	175875
610.28	34734.1	262143	1071.64	638.75	168553	177108	1308.16	4624.55	272.29	937.32	11460.3
1238.08	48259.6	54125.1	51904.5	3168.93	68282.7	675.98	262143	3896.01	27248.7	370.84	20560.5
1157.78	59656.3	2190	54672.6	674.52	14145.2	190656	262143	19675	36805.1	1597.24	70818.8
562.1	30433	38374.6	153969	491.29	56847.3	84969.8	1496.5	18065.3	2345.49	97564.5	1552.71
879.65	94599.2	94619	72948.2	555.53	71612.3	59557.1	48058.8	7851.88	38649.9	49624.7	56438.5
1491.39	48572	11971.3	23122.8	823.44	2690.05	52579	14442.3	1308.16	46423.6	69238.3	18606.2
647.51	931.48	78240.7	262143	1429.34	133683	246727	1342.47	7191.23	120201	656.27	46571.1
4225.24	577.43	48743.6	262143	4239.11	1597.24	199916	61485	22934.4	23570.2	19228.2	100632
559.91	20544.4	1777.55	15575.3	11244.2	84158.1	189023	3284.27	2979.13	78773.6	7397.09	130913
793.51	50859.8	70002.6	1273.85	1392.11	176561	110581	68673.3	22549	1765.87	25974.1	29577.4
963.6	483.26	81970.2	2092.18	5858.25	62405.5	1776.09	96957.1	9490	49142.1	2681.29	174164
949.73	40896.8	28159	27220.2	1543.22	47610.6	55930.4	262143	44392.8	24716.3	87164.9	33720.2
630.72	68339	173878	1769.52	2898.1	1833.76	64620.3	63138.4	11605.5	262143	26542.1	16033
691.31	53185.6	55719.4	98837.6	775.99	56063.3	3291.57	69407.7	16550.6	53272.5	77673.5	6864.19
461.36	129536	62177.8	61251.4	1481.9	57478	139148	13164.8	4510.67	12564	89047.6	41623.1
1445.4	928.56	76514.2	164953	3085.71	15480.4	48478.6	16838.9	21624.8	28106.5	45537.4	2907.59
446.03	62739.9	65475.9	1657.83	3584.3	48088.8	2155.69	3417.13	15979.7	112216	38082.6	1059.96
842.42	117995	81776.1	1067.26	1595.05	64495.5	2410.46	2823.64	18072.6	56341.4	51338	7617.55
2738.23	55556.7	8869.5	840.23	683.28	855.56	238697	4609.95	17838.3	28867.1	69733.2	28758.4
526.33	69696.8	120734	3888.71	727.81	66616.9	137049	1314.73	1870.99	84290.2	105024	281.05
1757.11	27456	56142.8	1599.43	1203.77	54980	72691.2	51839.5	4288.02	53774	262143	1174.57
467.2	57756.1	33472	2300.96	2011.15	35148	82281.2	3020.74	19794.7	16252	54361.6	7120.42
2382.72	262143	32704.7	73449.7	848.26	87904.4	92942.1	73071.5	19451.6	2388.56	581.08	491.29
4014.27	50396.3	43911	1111.79	4012.81	2089.99	79443.7	24279.8	7701.5	138091	28853.2	21927
2960.15	110395	70283.7	51358.4	755.55	179035	71244.4	1156.32	23048.3	440.19	9192.16	61409.1
1030.03	3092.28	1107.41	49201.3	990.61	59446.1	95314.6	2055.68	16069.5	145025	162819	1095
1019.81	56506.4	46385.7	813.22	7272.99	57886.1	25592.3	1096.46	3906.23	27233.4	43172.9	40.88
2818.53	36003.6	73784.8	88820.6	3092.28	61305.4	35474.4	56658.2	19742.1	138081	17776.2	62118.6
1066.53	262143	33039.1	88458.5	1562.93	62237.6	1211.07	1029.3	5020.94	89878.3	101732	58878.2
938.05	2458.64	11068.3	5116.57	5169.86	216042	2234.53	28367.8	17299.5	50586.1	1759.3	1176.76
3526.63	171043	5212.93	119640	1751.27	55948.7	67992.9	39160.9	9683.45	59284	669.41	3936.16
3017.82	1649.8	829.28	644.59	3033.88	1165.08	128123	185796	11260.2	22214.6	57927.7	60218.4
489.83	70495.4	30757.1	18293.8	1861.5	60788.6	72739.4	1081.13	10566.8	1141.72	140981	375.22
1295.02	53890.1	67407.5	1193.55	9201.65	103133	64036.3	262143	16752.8	44653.4	52963.7	19519.5
689.85	627.07	57676.6	3020.74	5531.94	1510.37	66865.1	48259.6	266.45	91189.4	128197	75106.8
1238.81	65130.6	5729.04	262143	1209.61	81065	1234.43	68639.7	8081.1	43506.5	2191.46	3003.95
1438.83	262143	89788.5	1355.61	1662.94	93767.8	68912	929.29	7292.7	40704.8	47539.8	36153.2
973.09	41487.4	44155.5	1240.27	794.97	50689.7	116309	2176.13	5439.96	69607	54314.9	67204.5
1105.22	18902.6	1629.36	76761	4683.68	69420.1	1499.42	44910.3	1930.85	735.11	313.17	59157
762.85	195212	89158.6	69405.5	9880.55	1690.68	46871.8	15933.7	22738	524.14	635.83	721.97
1543.22	1099.38	21135	52143.9	820.52	51081.8	1454.89	9976.91	494.94	115289	36276.6	499.32
378.87	81835.9	778.91	1122.01	1400.14	2220.66	67145.4	74432.3	8478.95	2890.8	1398.68	54136.1
2246.21	886.95	27830.5	10390.8	1196.47	108825	76271.1	174360	1211.8	135862	2208.98	912.5
3885.79	1675.35	55401.2	3012.71	4397.52	39871.9	3318.58	1573.15	7939.48	106082	13792.6	802.27
444.57	109249	91006.9	43246.7	3725.92	38481.9	197745	11188	489.1	102597	859.21	42475.8
1208.88	38312.6	928.56	88228.5	713.21	1459.27	126592	77453.7	6755.42	17991.6	53446.2	2703.92
697.15	66017.6	79520.4	162458	539.47	262143	66680.4	36892.7	3562.4	986.96	49465.5	1059.96
6644.46	99656	52917.7	3998.94	738.03	139282	71022.4	27476.5	20771.4	74458.5	262143	106755
2579.09	10905.5	60280.5	262143	1030.03	44308.8	47358	733.65	12220.2	40436.9	126935	37396.4
2393.67	146610	98343.4	20586.7	3571.16	185866	69430.3	61036	17171.1	4566.88	111630	1087.7
1705.28	115802	36833.6	86808	1616.22	257952	68889.4	8417.63	967.25	27307.1	19387.3	314.63
978.93	164996	46538.2	57026.9	8304.48	96235.9	131592	53883.5	15353.4	30464.4	1170.19	44043.1
1882.67	27518.1	48788.8	28100.6	1386.27	1809.67	1140.26	56952.4	14401.4	16491.4	99576.4	67852
1652.72	4491.69	11031.8	61979.2	433.62	162072	2511.2	6477.29	9533.8	45868.1	69177.7	765.04
1407.44	169555	1603.81	4889.54	3459.47	2932.41	72475.1	3791.62	5337.03	454.06	2021.37	28044.4
643.86	1178.95	1747.62	55739.2	3582.84	78201.2	24537.5	53643.3	13402.8	26514.3	140806	59568
2344.03	75889.3	125064	90576.9	2593.69	1420.58	152580	23714.8	600.79	319.01	262143	15481.8
1607.46	1393.57	125300	188525	3994.56	1186.98	2413.38	62651.5	7716.83	112484	64773.6	88124.9
802.27	39398.8	85540.7	1657.1	5796.2	1378.97	2509.74	122985	745.33	17080.5	7155.46	676.71
1181.87	24464.5	1470.22	53087.8	2198.76	223522	16579	112881	2804.66	3853.67	51348.9	12918.8
624.88	1705.28	86031.2	122539	605.17	127543	79967.9	14943.8	7099.98	55455.2	657	67238.1
736.57	738.76	87077.3	6138.57	5485.22	3163.82	13784.6	63103.4	9637.46	30176	50808	43575.2
1546.14	530.71	55104.8	919.07	502.97	12020.9	62569.8	51870.2	1685.57	53756.5	58072.2	14689.1
1333.71	20332	2059.33	1625.71	1438.1	45844.7	55780.8	4485.12	10314.9	28975.2	639.48	27748
821.98	10743.4	133824	1995.09	5038.46	136906	217607	1575.34	5367.69	108097	28502.9	262143
625.61	70914.4	112233	33969.8	62707	257666	85168.4	28109.4	1362.91	128413	50117.4	38857.2
800.81	15625.7	129422	196017	3365.3	2403.89	1589.94	120809	47347.1	126683	262143	4062.45
1593.59	991.34	2455.72	97378.4	3750.01	932.21	966.52	73466.5	7711.72	1214.72	112551	3560.21
1288.45	1941.8	63940.7	101854	15459.9	716.13	976.01	22997.9	802.27	5802.04	55425.2	1580.45
3822.28	2144.74	48461.8	36230.6	5120.22	1580.45	1223.48	68114.8	6849.59	1249.03	38765.9	70334.8
335.07	48074.9	41444.3	109578	4474.17	69799.7	60836.7	1505.99	4674.19	731.46	984.77	58946.8
554.07	1463.65	1309.62	58551.8	371.57	83903.3	43266.4	51993.5	327.04	3682.85	114538	49542.2
3218.57	89373.9	17376.2	44316.8	4040.55	92870.6	64870	931.48	679.63	231992	262143	25817.9
492.75	144285	638.02	52219.1	679.63	170465	45227.2	2901.02	1196.47	71283.8	33407	1560.01
678.17	7454.03	2490.03	67376.8	1097.19	72708	805.92	115217	26411.4	31452.8	1781.2	262143
1727.91	57808	6577.3	40613.6	11929.7	61723.7	107009	1243.19	778.18	84653	53194.4	98843.5
697.88	1027.11	1694.33	59338.1	1814.78	2480.54	62329.6	57978.8	5218.04	438.73	57726.2	82060.8
1482.63	23822.1	68597.4	3302.52	7872.32	49425.4	11406.2	1276.04	1853.47	76115.6	29432.9	2613.4
532.9	171687	954.11	755.55	948.27	262143	57978.8	1311.81	9798.06	1185.52	62499.7	51943.9
1519.13	474.5	180693	1116.9	719.78	603.71	832.93	2127.95	4363.94	26258.8	62996.8	268.64
1568.04	134101	1216.18	1869.53	9126.46	48552.3	60356.4	56644.4	3146.3	406.61	62259.5	1046.09
805.92	5610.05	98085	400.77	13819.6	13149.5	1605.27	98475.5	7382.49	127172	35510.9	765.77
409.53	61109.8	1437.37	30862.2	619.04	138128	29952.6	21222.6	316.82	35436.4	262143	2982.05
1373.13	108839	47350.7	53114.8	514.65	74433	2238.91	6396.99	5953.15	161702	60488.5	489.83
1919.17	767.96	46704.7	2171.75	694.23	247076	134374	262143	12719.5	19656.7	511	50697.8
2125.76	262143	60118.4	9016.23	13526.9	5031.89	56264.8	2720.71	1170.92	19911.5	54893.1	54080.6
1795.8	71790.4	157881	55694.6	413.18	48286.6	80761.4	2354.98	7514.62	3070.38	167558	197736
2076.12	81.03	262143	2923.65	4216.48	1946.91	39844.9	962.14	3174.77	1149.02	3590.87	149416
942.43	26534	41768.4	71870.7	538.74	100868	115145	60907.6	6395.53	44257	148345	42781.7
1626.44	49591.8	83310.5	51302.9	3196.67	919.07	44357.7	2214.09	19238.4	55819.5	262143	1611.84
6508.68	51636.6	75023.6	128993	13310.8	62001.8	568.67	117796	3590.14	60489.3	19268.3	99579.3
554.07	67574.6	89306	483.26	6700.67	127935	17997.4	6686.07	8794.31	14244.5	262143	176879
13786.1	27.01	113262	65610.2	5228.99	64196.9	66956.3	76228.1	11053.7	64888.2	153700	33712.1
1830.84	50129.8	44362.8	27164.8	3235.36	135627	23807.5	64241.5	2062.25	262143	75846.3	86783.1
1100.11	201247	13475.1	24572.5	7378.84	27002.7	3224.41	68303.2	812.49	230240	64.97	932.94
2911.24	23976.1	21364.2	44042.4	5004.15	35031.2	65001.4	2837.51	10191.5	28767.8	71633.4	57882.4
642.4	7459.14	94907.3	157311	540.93	70894	837.31	1716.23	330.69	26023	27242.9	13745.2
2019.18	190786	1252.68	1126.39	13843	59522.7	1791.42	5577.2	16300.9	554.8	262143	643.13
840.96	69609.1	61620.8	159870	7581.05	64945.9	44267.9	36108	1245.38	514.65	8776.06	3629.56
3177.69	21803.6	1284.8	87568.6	8409.6	194669	63228.2	101958	4185.09	90750.7	52473.9	32168.2
3519.33	114403	62081.4	161626	586.19	15750.5	174447	101258	542.39	665.03	57195.5	58.4
3522.25	821.25	1787.04	1161.43	2005.31	75347	1429.34	26751.6	8497.93	54161.6	-75.92	105930
2390.75	262143	6080.9	675.25	4008.43	1352.69	1092.81	2304.61	7893.49	17580.6	25365.3	36278.8
602.98	62712.1	1302.32	64570	497.86	887.68	65429.9	2212.63	63531.9	53868.9	741.68	262143
18604.1	129748	85010.7	56196.9	1820.62	87248.1	60149.1	113965	2603.18	80608.8	2290.74	2582.74
4047.12	160284	67025	75787.9	1496.5	67276.8	12114.4	59145.3	7872.32	27745.8	1277.5	18627.4
7639.45	141786	55945	262143	2610.48	89698	30297.2	42167	16505.3	60046.9	9116.97	24880.6
3553.64	7113.85	946.81	68335.3	1276.77	13896.3	4431.1	107145	7040.12	429.24	262143	566.48
816.14	262143	5551.65	43108.7	1795.8	262143	150500	2128.68	24467.4	56759	159756	64336.4
6075.06	57416	48250.8	68588.6	1626.44	74741.1	7313.87	49917.4	2871.82	103763	2970.37	27000.5
75.92	62636.2	118340	2352.79	13013	52615.5	94985.4	48496.1	1786.31	2397.32	23026.4	3623.72
1092.81	2387.1	2460.1	1410.36	2414.11	219465	50981	76904	769.42	30016.9	98783.6	639.48
678.17	91181.4	16024.2	2641.87	2393.67	3295.22	20183	33674.2	1311.08	57401.4	1041.71	26406.3
1504.53	795.7	556.99	30622.8	808.84	21529.2	7140.13	76603.3	478.15	68393.7	59415.4	53543.3
1176.76	1384.81	65252.5	700.07	1058.5	49791.1	21025.5	2952.85	5489.6	413.91	51771.6	774.53
2448.42	559.91	89951.3	78998.4	30374.6	96657.1	1856.39	1065.8	1496.5	1330.06	496.4	46049.1
948.27	58052.5	58034.3	2546.97	1697.98	1989.25	137593	22954.9	10379.9	416.83	25659.5	30118.3
1469.49	47987.3	38180.5	18735.5	772.34	113552	68990.1	122643	7617.55	360.62	12788.9	262143
1787.77	99097.5	1083.32	47918.7	1976.11	64705	69937.6	53566.7	4864.72	1883.4	18304.8	22362.1
505.89	663.57	1092.81	56763.3	3706.94	60679.1	67673.9	488.37	6220.33	9358.6	55870.6	2580.55
1957.86	71810.8	45463.7	1758.57	2395.13	262143	55478.5	1030.03	4077.05	1474.6	1003.02	81734.5
1414.74	47131	809.57	2254.97	3471.15	83584.3	61819.3	59165.8	5944.39	250896	780.37	1973.19
2619.24	63884.5	3198.13	3194.48	725.62	51775.2	121579	28943.8	9408.24	695.69	262143	1221.29
485.45	91755.9	20887.5	46358.7	3090.09	62862.5	832.93	2927.3	950.46	50548.9	59215.4	1458.54
3731.76	52417.7	262143	873.81	5750.94	262143	768.69	2146.2	1217.64	64020.3	57529.8	94955.5
724.89	1262.17	51081.8	38726.5	1931.58	122036	1960.78	166579	7548.2	105792	264.99	29571.6
655.54	45183.4	3350.7	27752.4	18212.8	58970.1	58935.1	262143	2830.94	18486.5	72876.6	31184.1
2522.88	53714.9	1090.62	10128.8	1441.02	51347.5	2240.37	69182.8	1773.17	15894.3	15289.9	22792.8
3120.75	3509.84	63837.8	62175.6	2495.14	196521	83006.1	147215	3770.45	31160.1	25381.4	24365.2
1414.74	651.16	117.53	1222.75	5545.81	59641.7	54066.7	262143	1587.02	51613.2	26172.7	45997.3
402.96	65442.3	577.43	1326.41	681.09	65746	10164.5	262143	392.01	13983.2	83560.9	10825.2
635.1	46020.7	70753.8	2026.48	643.86	131116	2223.58	46591.5	7296.35	659.19	60260	17299.5
418.29	62202.6	421.94	43243.7	1342.47	109478	35093.3	47936.9	2587.85	47609.1	1891.43	937.32
969.44	62403.3	989.15	60689.3	1259.98	2217.01	34156	105833	8257.03	51815.4	31594.4	63972.8
769.42	1330.06	-235.79	228075	1289.18	40171.9	167044	42188.9	809.57	59370.9	59735.2	124059
694.96	660.65	1650.53	51100.7	31340.4	262143	63222.4	26350.1	278.13	63528.2	1300.86	54021.5
5134.82	22896.5	26783.7	59568.7	748.98	59462.9	63593.2	17722.9	578.16	31303.9	64172.1	1100.84
5319.51	106274	565.75	878.92	1811.13	67365.1	76259.5	262143	5499.09	1543.95	44911.8	148208
798.62	1324.22	157449	1105.22	5852.41	134420	2167.37	59140.2	265.72	7300	66224.9	120758
1696.52	930.02	673.06	40383.6	949	260633	1686.3	1078.94	9959.39	40306.2	3601.82	30276
994.99	1867.34	198694	98601.8	1394.3	60564.5	68806.1	187200	969.44	69489.4	1878.29	146729
354.05	618.31	262143	50853.3	729.27	2727.28	62066.8	109956	6121.05	2368.85	6736.44	108393
3349.97	63205.6	161550	58955.5	2181.24	535.82	154937	1043.17	1837.41	29566.5	56738.5	16047.6
1092.81	2926.57	262143	74181.9	3660.95	5799.85	102016	960.68	6265.59	30481.9	5230.45	64236.4
424.13	3726.65	365.73	3625.18	4543.52	143341	1939.61	122888	684.74	8249.73	2184.16	103874
1338.09	56699.1	554.07	49843.7	6601.39	262143	44062.8	262143	777.45	44827.8	43261.3	43785.4
9912.67	600.06	79289	67819.9	451.87	59415.4	52787	77199	2221.39	33572	118919	29365
741.68	1403.06	581.08	2352.79	2297.31	59682.6	8912.57	55153.7	9337.43	49307.9	53978.4	2651.36
662.11	42718.9	262143	56600.6	1349.77	148398	112186	17063	7712.45	56218.8	9710.46	23914.8
771.61	75501.7	116552	126397	765.04	2252.05	72269.3	78983.1	3510.57	2949.2	76506.9	48981.5
1254.87	125946	23398.7	54941.3	8405.22	1264.36	70087.3	16250.5	3036.8	50585.4	18571.9	4621.63
1423.5	1643.96	18686.5	118486	8011.02	60790.8	262143	262143	2427.25	23006.7	56205.6	15545.4
613.2	1281.88	203541	15098.6	971.63	66906	75041.1	61320.7	4074.13	461.36	1184.79	356.24
3623.72	97363.8	38378.3	1095	7931.45	44402.2	73355.5	96145.4	4262.47	1140.26	31490	31005.3
3674.82	539.47	1364.37	3509.84	1514.75	53737.5	36584.7	18452.9	1849.09	30884.1	1386.27	399.31
573.05	17820	132114	2392.94	10531.7	68781.3	63218.7	65977.4	2701.73	172544	99440.6	53419.2
1143.91	2546.97	44873.8	45864.4	2952.85	67753.5	7904.44	662.84	4193.85	41538.5	1185.52	1368.02
1130.04	12737.8	765.04	32511.3	1762.95	63217.3	1512.56	111014	1031.49	111451	987.69	15957.1
478.15	59064.3	121923	126467	973.09	62288	133459	262143	2846.27	641.67	54757.3	3942
1646.15	43546.7	262143	1378.97	643.13	4415.77	137989	51967.2	4434.75	163316	81955.6	60006.7
821.25	37636.6	2291.47	60739.7	578.89	71453.1	83398.1	47301.1	7483.23	1024.19	29705.9	24701
1306.7	137586	542.39	147101	4988.82	262143	69893.1	215626	3544.15	15288.4	476.69	6845.21
773.8	32561.7	630.72	29908.1	1054.12	262143	30123.5	143350	5105.62	621.96	57719.6	24291.5
3667.52	52119.1	49850.2	4630.39	812.49	48065.4	3113.45	262143	6456.85	28827	7890.57	32182.8
757.74	86037.1	51193.4	7410.23	1557.82	62954.5	190375	53830.9	451.14	19025.3	3487.21	57599.9
747.52	1040.98	113341	26677.9	3033.88	59195	218923	143665	243.09	732.92	62934	335.07
4967.65	1278.96	85687.4	175720	1927.93	49621	121257	191544	3811.33	104754	695.69	27534.1
1896.54	14088.3	123351	5143.58	813.22	144374	1396.49	128859	317.55	219.73	23834.5	54039.7
2351.33	133967	59923.5	1681.19	1130.77	581.08	19834.8	113805	1572.42	34887.4	130154	53991.5
2291.47	87402.2	262143	3678.47	2264.46	124189	3325.15	2624.35	6612.34	3270.4	851.91	55301.9
13461.2	535.82	7621.93	55399.7	4385.84	168415	7983.28	3236.09	8776.06	31447.7	565.75	28153.2
7933.64	63986	73250.4	76423.7	3074.76	12951.7	76655.8	1565.85	1700.17	36402.9	71184.5	804.46
821.98	262143	85312.9	99335.5	1795.07	45346.1	7826.33	76206.2	5734.15	58899.3	46730.2	645.32
557.72	732.92	8130.74	155883	2126.49	3450.71	897.9	375.95	863.59	38593.6	2173.94	48423.1
1599.43	54412	61908.4	594.95	6748.85	31069.5	111148	29562.1	492.75	24551.4	16040.3	903.74
1930.12	262143	49734.2	160804	504.43	817.6	906.66	11477.8	2327.24	937.32	22915.4	25600.4
2106.78	1785.58	262143	10158.7	704.45	61806.2	43235.7	2684.94	722.7	23372.4	8289.15	10187.2
1382.62	46633.9	3103.23	638.75	2465.94	167209	932.21	3221.49	1306.7	140321	1595.78	117471
363.54	65204.3	5477.19	1281.15	1685.57	46479.1	70878.6	80960.6	676.71	705.18	1493.58	30259.2
1519.13	973.09	40601.9	75604.6	554.8	66825.7	42207.9	984.77	1711.12	256472	28881.7	52019.1
489.1	491.29	1308.16	59709.6	685.47	56467	235400	62200.4	819.06	2363.74	43104.3	15553.4
505.89	22927.8	1316.92	50694.9	1880.48	78139.9	72342.3	858.48	2506.82	16133.7	49539.3	2779.11
595.68	505.89	1259.25	126895	7731.43	976.74	694.96	61552.9	464.28	1107.41	2326.51	51709.6
608.09	219137	262143	73908.9	14716.1	59648.3	74049.7	115103	650.43	84266.1	3036.8	209.51
3744.9	1225.67	262143	79916	27948.8	1455.62	3750.01	1700.9	6886.82	5554.57	56066.9	32663.9
722.7	41194.6	100357	67527.2	2503.17	219015	903.74	44330	54.02	1990.71	497.13	27480.9
700.07	48764	28981.7	4678.57	2081.23	57210.8	23575.4	88178.9	11574.2	90726.6	108863	57283.1
4233.27	2795.9	51059.1	1638.12	6607.96	142995	85580.8	138123	421.94	48814.4	53071	38367.3
1530.81	47382.1	205231	980.39	3851.48	69643.5	64795.5	104734	716.13	954.11	675.98	28635.7
1139.53	154763	52822.1	14975.2	446.76	65854.8	55322.3	80427	4817.27	29674.5	41901.3	262143
2819.99	100860	262143	2592.23	765.77	262143	65227.7	54435.4	638.02	24228.7	773.07	39736.8
749.71	22101.5	132794	108539	604.44	200381	2092.18	5796.2	6423.27	29931.5	2579.09	446.03
838.04	41134	1777.55	171446	3850.75	143860	108813	2528.72	1059.23	38177.5	36408	2844.81
427.78	45495.1	844.61	1802.37	14678.1	562.83	61544.8	29234.3	1966.62	28760.5	58361.3	1476.06
1384.81	3303.25	41661.8	95027	2943.36	258566	3649.27	37655.6	17238.2	2420.68	86583.8	59503.8
1315.46	83152.1	2996.65	1387	5178.62	262143	30888.5	39579.9	2477.62	1134.42	33910.7	42250.9
938.78	56807.1	1822.08	29033.6	14290.5	10709.1	86840.1	4146.4	7878.89	23998	166353	19502.7
580.35	56193.2	155990	1443.94	3201.78	178551	53290	220512	5238.48	60730.2	28651	1247.57
581.81	49556.8	262143	91985.1	1059.96	4501.91	2942.63	4373.43	541.66	28461.2	104767	21312.3
4754.49	79464.1	46666.7	488.37	10114.9	155137	116166	2558.65	1824.27	3103.23	10009	795.7
8.76	38566.6	46265.9	68666	512.46	759.93	36657.7	8331.49	1843.98	262143	74662.9	52032.9
710.29	58708.1	1335.9	57834.2	10671.9	987.69	83856.6	52126.4	2702.46	58731.4	1790.69	2562.3
1935.23	94309.4	666.49	1067.26	935.13	66705.9	136182	48090.9	6800.68	54006.9	25469	1360.72
1457.08	26646.5	1384.08	64588.2	1887.78	262143	45711.1	3029.5	5827.59	940.24	32904	46871.8
838.04	40723.8	72459.1	14989.1	6996.32	2906.13	68214.9	95248.2	11206.2	1211.8	64718.9	1148.29
535.82	11578.5	2611.94	72827	5986.73	62009.9	3472.61	1190.63	508.08	67951.3	96064.4	318.28
418.29	2418.49	131291	1119.82	2825.1	70948	3738.33	36992	575.24	262143	32129.5	262143
2009.69	262143	222174	2552.08	5191.03	262143	3546.34	20735.7	2476.89	51789.1	66068.6	4150.05
867.24	76302.5	83443.4	55680	508.81	62468.3	13358.3	2257.89	885.49	42613	82723.6	262143
981.12	4675.65	71886	77223.1	2996.65	25167.5	62232.5	15313.9	594.22	72508.7	262143	262143
1162.89	262143	906.66	6626.94	1331.52	2100.21	760.66	2818.53	3790.89	35926.9	5665.53	66403
2027.94	262143	1529.35	91945.7	2657.93	148182	15144.6	59838.8	3948.57	242.36	614.66	79961.3
1265.82	60921.4	91066.8	102256	4443.51	126060	21229.1	824.9	3917.18	26910.7	4999.77	56888.9
7789.83	5491.06	126710	182619	1487.74	262143	2567.41	2340.38	2454.26	3654.38	26881.5	87646
2586.39	1246.84	972.36	168588	1903.11	262143	4717.99	77701.9	5018.75	206064	31478.3	116109
622.69	38749.1	31732.4	42094	21393.4	124147	72149.6	47817.2	2120.65	89352	17254.3	4860.34
1217.64	56394	125353	77822.4	7946.05	2013.34	133052	2256.43	1656.37	70815.1	262143	165858
3715.7	81173.8	63247.9	115309	982.58	118705	84918	124465	563.56	65459.1	57329.8	262143
6257.56	88146.8	14898.6	75845.5	643.86	1313.27	58321.9	158961	758.47	16450.6	35785.3	250269
4274.88	1598.7	6618.91	117809	1919.9	115763	111059	63469.1	4271.96	72235.7	35951	115236
831.47	63766.2	1094.27	943.89	732.19	67534.5	71732	95898.6	1946.91	41008.5	57109.4	245356
675.98	251462	27610.1	1503.8	597.14	3025.85	935.13	63098.3	2396.59	262143	33352.2	64809.4
421.94	48065.4	107589	62706.3	465.74	57167	648.24	65937.2	3310.55	30712.6	16082.6	26567.6
2506.82	432.16	1091.35	24771.8	498.59	262143	135690	65202.9	10314.2	32880.7	53413.4	200166
10349.9	358.43	993.53	92183.7	13290.4	58318.2	29738.7	77881.5	668.68	32287.2	1423.5	71861.9
4942.1	63629	57494.8	102654	2811.96	139696	239552	28109.4	957.76	746.06	236541	89536.7
2702.46	180912	2061.52	152393	9592.93	59678.2	26825.3	209071	1916.25	27010	24544.8	262143
1872.45	27013.7	734.38	1079.67	9984.21	105055	105970	68571.8	1943.26	24059.3	142729	5694.73
1830.11	21920.4	89925.1	1734.48	1887.78	262143	90666	54828.8	2054.95	262143	44840.2	110300
1741.78	36074.4	6495.54	33851.6	2640.41	262143	73135.8	95416.8	3666.79	48532.6	35609.4	5336.3
7859.91	2123.57	697.15	1508.18	2836.05	3351.43	1138.07	8279.66	11275.6	75758.7	33819.4	262143
412.45	160326	976.74	2941.17	4428.91	20342.9	58202.2	56030.4	702.26	1808.21	3355.08	189128
1222.75	34014.4	2940.44	1945.45	1307.43	2354.98	1789.96	120251	6920.4	56316.6	474.5	170306
803.73	57679.5	262143	106600	3014.9	57349.5	100886	1110.33	1591.4	920.53	1357.07	106434
1950.56	403.69	28280.2	58851.1	8970.24	71684.5	1525.7	23600.9	6356.11	83739	163515	6418.89
1078.94	35128.3	35507.9	28954.7	597.87	262143	1692.14	136809	3742.71	49204.2	31000.9	107592
2974.02	142269	28389	232989	3852.94	117188	73216.8	262143	3669.71	1006.67	51492.7	262143
781.83	2634.57	15381.8	22349.7	5122.41	8325.65	76787.2	40656.6	1076.02	6536.42	104427	110371
922.72	840.96	73393.5	23054.9	665.76	43384.6	1231.51	467.2	2993.73	530.71	112812	260521
497.13	1049.01	53033	108.04	4659.59	66299.3	824.9	95011.7	1218.37	505.16	68551.4	46746.3
1005.21	77147.9	68845.6	1995.82	754.82	105613	8168.7	16435.2	1176.03	61364.5	34109.2	165805
606.63	131115	99429.7	105325	1428.61	46996.7	83201	262143	2622.16	9658.63	21164.9	61045.5
1952.02	638.02	27492.5	17796.7	1047.55	59394.3	42863.4	17471.8	10161.6	38441.1	42961.2	53621.4
4543.52	262143	2407.54	47936.2	2003.12	1390.65	161272	957.76	5450.18	35847.4	262143	22424.9
1527.16	7279.56	30300.8	136820	844.61	494.21	1035.14	19446.5	4.38	574.51	77920.2	24920.7
543.12	2324.32	113028	29908.1	890.6	65419	62055.1	4039.09	2629.46	45301.6	63022.4	262143
2267.38	262143	139416	68768.2	758.47	262143	831.47	262143	828.55	1738.86	831.47	59254.8
578.16	81465.8	262143	7380.3	1496.5	32012	982.58	262143	13908.7	36629.2	998.64	54790.9
2251.32	59447.6	1511.83	209428	450.41	262143	106455	2154.96	4344.96	65638	25174.8	1772.44
2253.51	2260.81	94664.2	42505	1565.12	262143	1427.88	2203.87	2803.93	29516.8	19698.3	5099.78
4001.86	35694.1	1578.26	143311	13288.2	130577	2527.26	49468.5	6633.51	75941.9	47112	128124
1199.39	1441.75	37223.4	75671.8	1135.15	126660	59770.2	10593	1847.63	23649.1	1459.27	46587.1
508.81	59253.4	67001.6	195798	787.67	1241	55410.7	262143	840.96	4872.02	1834.49	46549.9
1292.83	7513.16	20.44	55891.7	2009.69	41856	4933.34	47886.5	1124.93	23926.5	51933.7	3479.91
2721.44	76478.5	55436.9	68696.6	697.88	50022.5	198617	73073.7	3616.42	53606.1	34333.4	96198.7
950.46	7929.26	66930.8	59715.5	1854.2	114462	135302	25550	4390.95	80220.4	1296.48	50694.1
2500.25	14533.6	68715.6	594.22	8278.93	26597.6	2004.58	2651.36	541.66	1466.57	2392.94	44682.6
1362.18	551.15	2911.24	66676	1068.72	3348.51	1550.52	1358.53	1254.14	80635.1	56615.9	112525
1503.8	55521.6	193664	1540.3	4519.43	49795.5	2122.84	6370.71	215.35	145258	2588.58	74207.4
2860.14	36809.5	38629.4	2779.84	16246.9	153934	5884.53	68192.2	972.36	337.26	616.85	84504.1
1834.49	17601	44844.6	45905.3	2917.81	626.34	77504.1	62970.5	967.98	164950	119077	1816.97
2167.37	26039.1	3712.05	594.22	592.76	57483.1	929.29	2744.8	5928.33	1522.78	2625.81	96165.1
769.42	25906.2	635.83	75014.1	698.61	59955.6	67178.2	17957.3	1395.76	28303.6	58989.1	196526
3982.88	215635	4264.66	50160.5	576.7	6047.32	71629.1	60084.8	6270.7	28007.9	16780.5	128432
730.73	50586.1	157860	102096	3746.36	57093.3	154289	36352.5	3116.37	30369.5	119822	38916.3
443.84	2527.99	175749	8652.69	3475.53	92587.4	74100.8	1501.61	3217.11	123629	70140.6	78661.1
613.93	262143	3298.87	59616.9	2007.5	1384.81	13846.6	41177.8	11601.9	67722.8	14174.4	186831
552.61	23945.5	1695.79	3063.81	1208.15	1105.22	2169.56	20978	7253.28	1249.03	262143	1925.74
1176.76	120503	29335.1	57314.5	529.98	59345.4	9286.33	9166.61	3631.75	54607.7	26287.3	22577.4
2490.03	523.41	87808.1	245419	670.87	522.68	60292.9	3236.09	1985.6	40955.9	3532.47	24260.8
360.62	102493	54533.2	66365.8	965.79	161047	71567.7	63889.6	9041.78	346.75	52135.1	168200
1723.53	1866.61	21740.1	69649.3	596.41	48588.8	165327	15443.2	8688.46	78826.1	23225	103626
2137.44	1614.76	240428	5756.05	1054.12	146105	1840.33	99732.6	951.19	1676.08	805.19	65339.4
521.95	93025.4	86514.5	262143	619.04	64403.5	727.08	1610.38	2290.01	139381	35755.4	617.58
1969.54	39093.7	68115.6	8212.5	10236.1	55480	1503.07	262143	344.56	4974.95	1596.51	58604.4
538.74	62734.7	262143	33517.9	733.65	262143	30076	43984.7	5318.78	60786.4	262143	3825.93
470.85	584	12000.5	1451.97	1332.98	262143	78964.1	57372.2	5973.59	506.62	2330.16	120448
2157.88	139786	262143	1236.62	878.19	59410.3	50199.9	262143	3306.9	1319.11	30775.3	91699.7
1557.82	262143	70324.6	70723.1	2508.28	58787.6	9389.26	10131.7	9271	91398.2	86389.7	37255.6
977.47	38317.7	1162.89	24715.6	4772.74	1577.53	2405.35	87495.6	428.51	362.81	106863	196084
456.98	1130.04	23841.1	1602.35	1340.28	362.81	58688.4	122307	3622.99	57702.1	1749.81	88622.7
[truncated: 24,183 more rows]
