# Supplementary material for: Decitabine cytotoxicity is promoted by dCMP deaminase DCTD and mitigated by SUMO-dependent E3 ligase TOPORS
Source: EMBO J. 2024 May 17;43(12):6. doi: 10.1038/s44318-024-00108-2 (PMC11183266; doi:10.1038/s44318-024-00108-2)
Supplement: Supplementary file 10 — Figure EV1 Source Data [file 44318_2024_108_MOESM10_ESM.zip › EMBOJ-2023-115654_FigEV1_sourcedata/EV1G/Flow cytometry EdU incorporation_FITC-A_Replicate 2.csv]

WT-5azadC -EdU	WT -5azadC +EdU	WT +5azadC 3h +EdU	WT +5azadC 6h +EdU	DCTD KO-5azadC -EdU	DCTD KO -5azadC +EdU	DCTD KO +5azadC 3h +EdU	DCTD KO +5azadC 6h +EdU	DCK KO-5azadC -EdU	DCK KO -5azadC +EdU	DCK KO +5azadC 3h +EdU	DCK KO +5azadC 6h +EdU
2069.25	44962.5	1998	65550.8	9714.75	1170	33267	41072.2	1788.75	31613.2	110275	2748
1035.75	16912.5	81244.5	79236	16965.8	105474	1162.5	43187.2	3699.75	5787	61454.2	19152.8
5973.75	22532.2	49230	29232	5160	14877.8	1793.25	40109.2	2369.25	54672.8	6619.5	4409.25
5136.75	2854.5	258.75	52803	28725.8	50568	33838.5	4574.25	1040.25	19459.5	27197.2	2936.25
515.25	50582.2	141116	47245.5	2925	24357	111	31638.8	1221.75	30345	28293	42209.2
512.25	55003.5	-76.5	37164.8	8564.25	4566.75	45440.2	71.25	419.25	36111	50801.2	3369.75
1557	1869	221143	89997.8	90	43747.5	53145	783.75	1860	311.25	1619.25	65175.8
600	1035.75	78207	57869.2	3213.75	56114.2	27894.8	47158.5	327	2665.5	884.25	10227
2440.5	37542	13012.5	17982	699	92857.5	262143	51579.8	2457.75	25991.2	43545	39384.8
403.5	667.5	31465.5	51501.8	3800.25	17170.5	3822	3092.25	935.25	38362.5	54259.5	44095.5
5757.75	76005	916.5	3022.5	-171.75	32849.2	7618.5	45159.8	761.25	91192.5	45617.2	211618
2066.25	2856.75	1777.5	28068.8	-66.75	39275.2	1077.75	365.25	1832.25	21067.5	619.5	249
823.5	21555	51592.5	46470.8	2898.75	4013.25	47955	46804.5	768	6498	19868.2	32925
920.25	39867.8	151592	3809.25	3699.75	41982	1365.75	22893.8	627	57883.5	2951.25	33036.8
931.5	37206.8	110604	38969.2	4452.75	262143	200781	52986	3424.5	28220.2	17094.8	3147
858.75	64472.2	168972	92347.5	23433.8	44768.2	39214.5	5503.5	2218.5	67644.8	44300.2	3837.75
563.25	55110	52333.5	52683.8	4300.5	41424	262143	54324	3807.75	36654	86621.2	1800.75
508.5	1457.25	570	837.75	2426.25	1434	36792.8	31920.8	2264.25	65127	104203	631.5
5946.75	1026.75	225	874.5	3800.25	946.5	3729	33780.8	533.25	22146.8	591	39558
1116.75	35616	42102.8	9518.25	917.25	112999	30315.8	262143	5687.25	38613.8	41166	2712
572.25	39952.5	35595.8	28798.5	399	2547.75	4688.25	47282.2	466.5	6057.75	1994.25	181802
552	975	702.75	57622.5	2338.5	34143.8	60008.2	2660.25	2985	2559	2216.25	153173
1011	33504.8	44526.8	57768	600.75	48838.5	33661.5	91379.2	842.25	24392.2	1833.75	5796
1230.75	49773	153273	56584.5	607.5	195154	70862.2	160993	1281.75	70923	1386.75	1881
1274.25	32955	46157.2	579	410.25	74776.5	51930	83748.8	2724.75	-109.5	795.75	35708.2
6819	5715.75	66754.5	1266	25836.8	46714.5	1464	89184.8	730.5	34044.8	981.75	1434
3144	95922.8	4908	331.5	11955	54695.2	13651.5	53985	376.5	53067.8	460.5	46409.2
566.25	25787.2	70884	90490.5	1426.5	225598	27151.5	474.75	1282.5	109935	1996.5	197.25
2490	1467	47178.8	96246	459	26047.5	33477	52718.2	8048.25	3948	13422.8	2674.5
885	675	76556.2	30907.5	1397.25	125738	3351	86766.8	2200.5	15511.5	174360	1510.5
494.25	30787.5	92124	3531.75	1136.25	105458	2056.5	52782	534.75	33228	162517	44044.5
1162.5	2502	262143	10618.5	19.5	68983.5	171.75	148038	2127.75	40492.5	2399.25	17289.8
1382.25	2248.5	181400	699.75	4389	1185.75	19136.2	262143	1278	409.5	2580.75	4641.75
702.75	1950.75	42648.8	54759	2277	38314.5	62564.2	63129.8	5150.25	2028.75	1565.25	299.25
612	16166.2	49122.8	31457.2	3234.75	840	46367.2	2196.75	2466	37457.2	64116.8	1929.75
1758.75	114738	892.5	108203	-23.25	150322	170786	1755	8191.5	890.25	43314	36768.8
858.75	35183.2	25525.5	1043.25	2390.25	108370	40050.8	41839.5	907.5	87664.5	137924	27609
403.5	31488.8	538.5	86136	7177.5	54021.8	44775.8	102709	1630.5	152059	26224.5	40935.8
6805.5	1088.25	170824	797.25	1102.5	50448	1244.25	44271	2395.5	116542	146594	2142
3357	41613	60438	2193	20087.2	129177	8002.5	2885.25	5324.25	1195.5	262143	30458.2
1655.25	774	276.75	204531	10548.8	2543.25	6794.25	-17.25	1866	74898.8	130315	40999.5
1084.5	7421.25	422.25	48183.8	5942.25	76542.8	48973.5	11925.8	2867.25	35597.2	49865.2	29103
1485	2640.75	2899.5	6439.5	6074.25	126981	433.5	51207.8	3984	2308.5	22200	44558.2
1662.75	17977.5	763.5	43623.8	4148.25	136701	40215	35169	541.5	8017.5	58247.2	1011.75
1998.75	21201	657	1438.5	13007.2	121744	784.5	48723	983.25	897	91455.8	76004.2
411.75	40415.2	2265	29947.5	2516.25	84912.8	663.75	51057	1161	38692.5	1638.75	2068.5
5465.25	13036.5	1436.25	105817	342.75	13694.2	5162.25	76710	1239	47844	35218.5	1287.75
420	1068	52138.5	3632.25	621.75	134439	38580	834.75	3581.25	13690.5	117352	1406.25
654	53905.5	68997.8	56988.8	3037.5	48079.5	43.5	62555.2	2432.25	1800	639	1569.75
2212.5	36767.2	50316	4371	2246.25	82007.2	4761	30997.5	786.75	34797	62482.5	1393.5
6425.25	24255.8	3738	43896	1800	53305.5	15	381	1767	20140.5	1071	675
1563	5285.25	34988.2	4120.5	1740	23524.5	50986.5	585	1063.5	27507	12330	63979.5
1320.75	29317.5	8216.25	1455	2375.25	262143	219647	1884	1365.75	75878.2	51871.5	240352
720	96336.8	49418.2	38250.8	1425.75	85968.8	52540.5	2399.25	958.5	5136.75	87450	100617
1479.75	1521	44244.8	830.25	4155.75	7017	3141	13192.5	4164	319.5	46705.5	1950.75
2329.5	1268.25	45950.2	945.75	23246.2	262143	3549.75	16843.5	1321.5	89442.8	51291	37553.2
506.25	56278.5	604.5	155836	5003.25	81996.8	894.75	30383.2	1170.75	10962.8	51881.2	27942.8
1958.25	831.75	130957	56028.8	635.25	26627.2	52.5	28112.2	1046.25	2307	93789.8	300
4710.75	26624.2	30038.2	1542	6148.5	2208.75	45717	74818.5	951.75	65122.5	112676	31209.8
1842.75	636	1067.25	26831.2	715.5	3363	3720	1065	652.5	224.25	35859.8	38062.5
609.75	30111.8	2823	435	1927.5	412.5	62.25	181859	794.25	53877.8	40352.2	950.25
683.25	36681	8884.5	15299.2	12	101020	1254.75	64725.8	1560	100668	559.5	36672
469.5	2352	68706	41390.2	7166.25	1433.25	50790	14403	2563.5	33789	20710.5	1635
1447.5	600.75	23157.8	1006.5	1479.75	1360.5	3800.25	97923	1491	576	54933.8	25560.8
2534.25	444.75	3484.5	36073.5	10564.5	1027.5	92154	8179.5	230.25	69882.8	506.25	21474
4000.5	3111	2897.25	90984.8	477.75	246377	55229.2	40759.5	3664.5	61824	375	52798.5
1320	514.5	107079	1017	5399.25	2050.5	48357	998.25	1596	37237.5	19130.2	102661
435	42585.8	542.25	44281.5	708.75	16009.5	156257	1014.75	1192.5	89137.5	636.75	57880.5
4355.25	6205.5	117907	49188	60.75	1128	94228.5	50481.8	396	45885	120065	31365
1053.75	35598.8	1157.25	82905.8	1253.25	-66.75	1747.5	3545.25	6410.25	14406	2128.5	36368.2
1881	63531.8	57756	31431	14546.2	37142.2	4057.5	104941	507	60904.5	4181.25	7479
1355.25	74911.5	46459.5	1200.75	5739.75	2667	37752	38547.8	2393.25	837.75	196606	1908
309	1681.5	1192.5	45714.8	16777.5	71748.8	45291	2087.25	526.5	786	14828.2	31172.2
414.75	42943.5	77025	137535	669.75	74906.2	1077.75	27688.5	559.5	48638.2	1059.75	53161.5
976.5	41529	50227.5	836.25	3769.5	21567	262143	55815.8	1113.75	29226.8	150130	44969.2
1443	489	38466	1001.25	2596.5	16563	52384.5	43180.5	1168.5	1583.25	55362.8	2300.25
390	15759	188210	120267	540	113926	2002.5	51326.2	3019.5	237.75	31504.5	29866.5
462.75	2429.25	26651.2	43577.2	3216.75	217652	65042.2	1031.25	443.25	3717.75	1868.25	43745.2
2689.5	20074.5	60291.8	81104.2	19025.2	193274	644.25	55809.8	2303.25	91537.5	23182.5	53100.8
330	3019.5	1271.25	20019	7355.25	2691	53505	42063.8	2325.75	24203.2	100436	18503.2
1047.75	15464.2	45419.2	59.25	3491.25	55272	26196.8	87375	4754.25	25238.2	52542	37293.8
1905	26438.2	31429.5	130492	4107.75	40913.2	77820.8	80931.8	5649.75	22666.5	17217	4458.75
931.5	73721.2	50222.2	5092.5	11319	2111.25	49535.2	27262.5	5292.75	1538.25	14159.2	73321.5
1125.75	17043	50192.2	184478	2667	552.75	98511.8	99402	530.25	37056	558.75	94572
1270.5	43782.8	351	1312.5	2122.5	16499.2	1668.75	5477.25	2119.5	1091.25	2130.75	1554
465.75	82283.2	32438.2	3640.5	82.5	34016.2	177530	52580.2	10558.5	10069.5	4662.75	95.25
1271.25	1854	540.75	99858.8	360	617.25	193344	211178	3674.25	45618	1187.25	12364.5
1050.75	7575	966.75	3231.75	6313.5	1067.25	43138.5	103881	4515	9315	23227.5	336.75
1860	1422.75	60527.2	103552	56518.5	1832.25	38688	17394	1193.25	31836	80941.5	1013.25
518.25	13043.2	59763	54251.2	1723.5	80448.8	50232.8	1778.25	1239.75	27104.2	2878.5	2112
1997.25	635.25	361.5	6344.25	8219.25	382.5	54424.5	18392.2	6029.25	43636.5	1884.75	1076.25
2234.25	51297	1851	42943.5	1286.25	45878.2	89204.2	872.25	5591.25	1064.25	31723.5	29084.2
1049.25	83442.8	51944.2	1347.75	6960.75	26137.5	49203.8	47229.8	3223.5	1996.5	16812	15445.5
1059.75	134954	23767.5	27386.2	156.75	3061.5	95148.8	46944.8	762.75	26335.5	59809.5	1653
966	1208.25	1051.5	43905	4258.5	26258.2	91447.5	21227.2	7571.25	3546	6660.75	952.5
4230.75	375.75	83459.2	685.5	591.75	4923.75	37164	1644	3084.75	1733.25	2616.75	596.25
3000.75	39942	49229.2	170459	33408.8	35172.8	14.25	4187.25	502.5	27873	1349.25	71783.2
2701.5	793.5	2753.25	1024.5	16545.8	82470	2633.25	228250	1316.25	38760	16008	47670.8
4384.5	788.25	173914	31867.5	6441.75	16713.8	10385.2	35271.8	360.75	18673.5	45053.2	1035
421.5	62037.8	15015	46645.5	7095	161638	66036.8	42239.2	821.25	116918	48787.5	39687
512.25	166020	54253.5	56848.5	28318.5	4533	31289.2	45666.8	4698.75	27224.2	21892.5	2927.25
2436	51337.5	738	1425	27623.2	45288	3384	1260	524.25	27018	33222	19586.2
1660.5	1916.25	54882	813	10506.8	118285	10818	126556	474	915.75	30028.5	1636.5
1013.25	3177	2810.25	1224.75	13543.5	2373.75	37452	53247.8	1664.25	36000	1763.25	286.5
400.5	72446.2	135718	20064.8	3358.5	74157	49858.5	91798.5	3610.5	5238.75	1139.25	4319.25
1284	40877.2	57708	5491.5	897	112648	1658.25	13716.8	2893.5	30334.5	400.5	47571.8
2023.5	89394.8	203936	128036	905.25	34000.5	15624	47630.2	7680	869.25	10236.8	589.5
1029.75	1418.25	65235	262143	2420.25	1854	37213.5	2988	716.25	453	3087	2482.5
665.25	29918.2	91036.5	104710	2257.5	46565.2	74351.2	2559.75	886.5	41410.5	1966.5	1677
1603.5	2437.5	271.5	82696.5	1746.75	76512	60681.8	978	2325	583.5	2036.25	1060.5
1733.25	174839	1674	39714	176.25	1637.25	253566	50596.5	2312.25	16156.5	919.5	33792
594.75	1677.75	118735	19699.5	-104.25	24047.2	2519.25	1183.5	2487.75	507	56820	2407.5
910.5	51712.5	47744.2	80.25	-48.75	45176.2	724.5	55508.2	399	38419.5	28623.8	373.5
1719	27705	27296.2	952.5	2547	3735.75	108	1660.5	4098.75	14033.2	88568.2	444
569.25	1005.75	62340.8	14263.5	5631	896.25	3704.25	130493	2952	1248.75	3927	34407
687	1395.75	181345	1125	29.25	14251.5	1107	98341.5	5523.75	21555.8	733.5	34436.2
1304.25	24792	73248.8	88302	1321.5	3455.25	7916.25	49140	1332.75	1435.5	1143	746.25
1928.25	2333.25	111447	10287.8	2568	1780.5	36153	3508.5	471.75	1540.5	84969.8	3081.75
476.25	18086.2	1645.5	4370.25	6243.75	2146.5	6704.25	1869	5810.25	28056.8	32975.2	551.25
852.75	12377.2	3487.5	27407.2	39674.2	38165.2	34895.2	104475	4270.5	2060.25	56178	897
1667.25	41497.5	1642.5	1885.5	5098.5	200805	262143	11277.8	520.5	1278.75	67802.2	39850.5
792	62812.5	47100	18881.2	3912.75	262143	47970	1101	2217	49165.5	2273.25	8532
1317	11290.5	-12.75	1008	16802.2	43266	1467.75	1096.5	2470.5	69204	79086.8	23917.5
1653.75	78855	84268.5	98094	2990.25	2487.75	50343	69960	2836.5	23558.2	8358.75	12897.8
930	37685.2	16782	34581	882.75	40491.8	5388.75	162850	642	1131	2084.25	3606.75
1346.25	46735.5	91683.8	117919	402	719.25	1625.25	21103.5	2141.25	1204.5	71592.8	1186.5
569.25	44594.2	3881.25	142178	4686.75	33802.5	56297.2	40237.5	2869.5	16149	1703.25	48045.8
1271.25	1111.5	58768.5	95847.8	854.25	49636.5	18630	4449	1013.25	4676.25	828	33806.2
1335	4187.25	45779.2	636.75	8241	1971.75	40396.5	763.5	1119	3813.75	37516.5	22278
1314	67680	58912.5	5159.25	5115	40555.5	43194.8	43793.2	211.5	927.75	80272.5	48012
3345.75	1938.75	40466.2	101271	399.75	72679.5	3200.25	24384	6262.5	27870	3145.5	1143.75
1448.25	50248.5	58019.2	1331.25	816.75	69811.5	85398	936	1401	615.75	1027.5	51787.5
1304.25	13831.5	39209.2	62533.5	1341	31002.8	2076.75	31587.8	2315.25	1653	23655	105956
1175.25	66480	133714	4141.5	960	171260	105586	397.5	82.5	5331.75	29211.8	44468.2
708.75	53502.8	72374.2	8550.75	1134	20766.8	43342.5	3687.75	1884.75	24414	188607	1588.5
2747.25	636.75	650.25	43887.8	2844.75	39930	124670	3894.75	939	93612.8	24030	6595.5
613.5	12493.5	47047.5	139040	1275	28545.8	150332	165761	526.5	93708	158728	111.75
418.5	41223.8	106840	1761.75	2988	47991	6045	50872.5	699.75	1399.5	112628	38969.2
654.75	45648.8	2584.5	27452.2	4579.5	71544	59853	42891.8	855.75	17884.5	43507.5	74422.5
2483.25	90952.5	46881	2256	5169	125932	53615.2	3553.5	1977	503.25	1785	36908.2
1073.25	2291.25	138764	99738	3772.5	77243.2	184376	78194.2	2526.75	38240.2	42562.5	51198.8
750	152906	126850	9999.75	1709.25	36204.8	78645	43237.5	1212.75	36353.2	132350	1026.75
1055.25	158965	17370	58203.8	726.75	32021.2	53064	58626.8	10433.2	36498.8	6585	570
2388.75	2426.25	37335.8	53113.5	85.5	10907.2	66396.8	1038.75	2313.75	6937.5	22245	2010
674.25	47592	49342.5	1238.25	970.5	47283	24348	30636	11775	35654.2	58734.8	859.5
2223	8421.75	38017.5	35967.8	906.75	8904	54087	15.75	2051.25	13069.5	5447.25	34809
594	31692	1078.5	20210.2	2600.25	46702.5	95553.8	46447.5	2380.5	2059.5	1520.25	18102
650.25	34068	115166	66446.2	3017.25	741.75	169607	1267.5	631.5	25408.5	50973.8	39152.2
558.75	1977.75	171800	50596.5	2143.5	4286.25	1478.25	304.5	2224.5	40329.8	1109.25	35197.5
3232.5	13341.8	262143	947.25	4077.75	48217.5	18492	43456.5	1062	178975	17557.5	54260.2
624.75	35555.2	33315.8	45774.8	978	4814.25	157742	2517	549	916.5	455.25	2982.75
722.25	33875.2	28013.2	3127.5	1085.25	210561	34554.8	1986.75	3046.5	1117.5	40876.5	81363.8
603.75	8324.25	60986.2	3894.75	1945.5	4145.25	262143	46475.2	2381.25	31326.8	24294.8	1757.25
1036.5	150105	102019	15006.8	1655.25	145802	134558	1644	1345.5	25147.5	38889	27215.2
2862.75	71153.2	103786	1149.75	1715.25	62675.2	9072.75	54791.2	443.25	52761.8	2879.25	20679
564.75	32491.5	89086.5	1080.75	1713	51825	47090.2	4829.25	5586.75	6282.75	1419.75	5187
561.75	4365	37752	196728	5457	245450	34891.5	48088.5	2505	40692	101552	1182.75
959.25	40269.8	25737.8	2365.5	36.75	57183	9979.5	262143	610.5	1959.75	59109.8	18663.8
873	1039.5	2478	93199.5	2279.25	59748	4803.75	1359.75	5794.5	36	66.75	40851.8
3211.5	35299.5	114822	42650.2	3550.5	44504.2	1772.25	103195	1891.5	17313	57217.5	2394.75
3327.75	2009.25	74473.5	20544.8	995.25	42381	170268	5.25	1782.75	20533.5	2532	58006.5
498	23248.5	189958	42481.5	3206.25	44610.8	72537	887.25	2420.25	10044	12879	28184.2
1519.5	963.75	70581.8	972	884.25	4768.5	2397.75	940.5	2196	68636.2	40426.5	8963.25
1721.25	41187.8	137151	1739.25	7212.75	876.75	41367	39429.8	1042.5	33875.2	20368.5	439.5
1188.75	555.75	23022	73762.5	3720	4374	5912.25	14003.2	2812.5	14877.8	173470	33987.8
647.25	96032.2	1641	46815.8	445.5	1289.25	1691.25	42340.5	16061.2	21969	50047.5	1273.5
888	66314.2	58134.8	28843.5	1319.25	35055	1243.5	136466	1458.75	64431	62375.2	665.25
1794.75	37696.5	19060.5	26896.5	1056	199.5	2752.5	33186.8	7215.75	898.5	39681	9585
1128.75	61826.2	256.5	35730.8	1334.25	2137.5	16424.2	52475.2	2027.25	32181.8	50465.2	518.25
1091.25	41373	16982.2	960.75	1125.75	45142.5	53.25	46416	1287.75	52428	15887.2	44109
643.5	28159.5	36889.5	58005	2270.25	31260	56631	5371.5	1915.5	1392.75	1056.75	18774
545.25	2022.75	-138.75	3687	1830	789	151251	105778	1965	13575.8	2025	112672
624	53263.5	101956	51980.2	3579.75	4084.5	29285.2	2767.5	2990.25	49693.5	1284	121163
708	2752.5	100666	5074.5	1226.25	42285	155703	17469	910.5	1255.5	1599.75	31749
1613.25	43843.5	41072.2	104327	4882.5	18016.5	44501.2	2302.5	1480.5	10191	1213.5	8234.25
422.25	92202	16352.2	56583.8	678	16357.5	161642	92859.8	857.25	14400	32381.2	1065.75
4952.25	40275	1161	94428.8	90.75	2949	42204.8	262143	753	55214.2	196310	21291
2241.75	35086.5	100570	110908	827.25	90360.8	41132.2	3201	3998.25	30474.8	90599.2	32337.8
1745.25	153754	22971.8	86041.5	467.25	118504	131056	949.5	2296.5	138000	14451.8	59582.2
3041.25	-24.75	822	132145	1367.25	46896.8	1926	42541.5	903	3450	50713.5	1129.5
7006.5	48418.5	3252.75	3315	9828.75	2793	46641	28440.8	1076.25	1990.5	1430.25	31470.8
1946.25	45171	56699.2	49218.8	2909.25	20230.5	1253.25	80472.8	947.25	24453.8	40362	46614.8
1031.25	885	15026.2	2305.5	3948	79523.2	262143	96693	1731	69	31631.2	4365.75
751.5	12723.8	65592.8	126695	4896.75	25679.2	1248.75	-1.5	1477.5	882	285	31550.2
739.5	81884.2	262143	47188.5	1573.5	45701.2	42029.2	3465.75	4185.75	77236.5	714.75	45096.8
3054.75	75291.8	262143	44089.5	11.25	31248	38487	37980	2073	3694.5	141781	94499.2
2637.75	105432	34152.8	36847.5	2338.5	1104	92726.2	156933	1344.75	33783.8	47517	2868.75
981.75	193768	262143	46038	2930.25	695.25	23834.2	2795.25	513	1200.75	2250	1267.5
1260	200401	54447	40265.2	1726.5	20892	42566.2	771.75	897	43147.5	604.5	28946.2
261.75	27724.5	11651.2	1224.75	420.75	27140.2	98871	3069	3030	5744.25	3200.25	29574
5410.5	3642	2340	609	1701.75	31996.5	50645.2	27430.5	984	7.5	2699.25	489.75
2517	25692.8	95193	35426.2	18040.5	1683.75	151.5	91058.2	549.75	21607.5	103294	1117.5
512.25	1770.75	50974.5	2254.5	666.75	588	47873.2	48296.2	295.5	5466	2196	1429.5
552.75	69592.5	1090.5	49131.8	4248.75	2972.25	92.25	48252.8	472.5	587.25	21271.5	18734.2
669	39349.5	1466.25	3965.25	633	44508	92897.2	438.75	4083	2283	69	33588.8
1421.25	1614.75	32582.2	811.5	701.25	49116.8	37752	43914	891.75	55830	4470	3009.75
949.5	361.5	39498	10611.8	2140.5	119275	1523.25	158912	1956	30290.2	219	20001.8
774.75	46001.2	57384.8	36717	9476.25	262143	6835.5	46575	357.75	14911.5	5043	48986.2
1828.5	2372.25	20168.2	2352	84699.8	2417.25	54244.5	44120.2	1774.5	75471	1479	786
2957.25	84505.5	385.5	51816	17398.5	257669	3777	95901	1730.25	83823	34704.8	20494.5
2944.5	63048	101030	10059	22975.5	4533	28551.8	585.75	957.75	31620.8	40384.5	1688.25
468.75	32881.5	18312.8	1893	5655.75	369.75	63	1488.75	3129.75	1747.5	42187.5	41944.5
1642.5	35720.2	46680	33330.8	526.5	62428.5	43634.2	45710.2	482.25	29301.8	38538	2680.5
3784.5	704.25	2094.75	17761.5	916.5	25593.8	107654	262143	1224	930	996	2055
4862.25	18635.2	1093.5	42703.5	1391.25	2289	1847.25	262143	4503.75	3668.25	43450.5	32773.5
938.25	3181.5	37785	1203	1461.75	27681	16257.8	232160	300	951	1616.25	102785
3145.5	778.5	47433	86553.8	3990.75	34359.8	84.75	69885	266.25	83706	54236.2	23954.2
1894.5	75510	84844.5	40824	687	4029.75	434.25	262143	3420.75	16095	149166	41906.2
439.5	36183	1149.75	4244.25	558	729	1291.5	130232	737.25	16172.2	17189.2	50391
852	262143	30390.8	42466.5	4004.25	809.25	1813.5	2765.25	4996.5	65306.2	15615.8	114962
2686.5	170254	51	8166	3366.75	83274	34932.8	54606	2461.5	153518	975	1715.25
393.75	187917	3470.25	68174.2	1057.5	139256	34551	85790.2	2321.25	-66	56355.8	25809.8
2752.5	1324.5	53580	62313	4719	76301.2	33	389.25	1678.5	37411.5	37450.5	5481
807	65343	10249.5	1872.75	5022	3673.5	102282	55274.2	5212.5	1850.25	143616	124088
902.25	262143	54889.5	37676.2	101.25	1899	1084.5	54168	1870.5	36386.2	1196.25	76473
4685.25	107966	36610.5	38819.2	717.75	3345.75	114244	2153.25	727.5	73816.5	131410	52088.2
6416.25	1956.75	6750	25275.8	4524	25035	3612.75	609	6982.5	45241.5	120184	66521.2
2464.5	55240.5	43734	36936	70.5	19117.5	53289	48749.2	2727.75	1614.75	36305.2	6741
894.75	44754.8	74672.2	35651.2	-2.25	21437.2	54913.5	46776	447.75	7743	44757	22.5
1102.5	43735.5	60.75	43898.2	2350.5	1143.75	20763.8	46807.5	622.5	27262.5	133469	888
2245.5	91544.2	1801.5	17188.5	8015.25	94275.8	39650.2	53182.5	1571.25	91642.5	2422.5	3305.25
3591	44619	46929.8	61164.8	4797.75	84117.8	23826	62879.2	3516	1386	159467	21063
3792	136369	51786	91857.8	3281.25	45393	127248	7156.5	1782.75	35078.2	30818.2	22052.2
678.75	262143	44785.5	1799.25	59.25	17172.8	1005	54131.2	1105.5	693.75	952.5	1791.75
511.5	38736	902.25	163164	2355	3525.75	573.75	166276	549.75	63969	40130.2	74613
435.75	48954.8	1372.5	77775.8	5365.5	41591.2	867	727.5	863.25	24325.5	46578	45977.2
420.75	-222.75	48429.8	2683.5	62.25	51370.5	54526.5	59626.5	1166.25	137098	1200.75	33435
1642.5	1754.25	3988.5	44364	3284.25	132935	262143	1696.5	4164	151064	249879	53553.8
2234.25	34119.8	37056.8	168530	4793.25	27762	28557.8	1700.25	827.25	21028.5	3361.5	42849
3541.5	50004.8	26191.5	162405	3747	20631.8	2169.75	259780	713.25	36729	46202.2	736.5
519.75	108552	212604	99625.5	3808.5	38055	42357	39559.5	4696.5	40827.8	73863	34187.2
476.25	68589.8	35642.2	1329	2898.75	75698.2	63443.2	898.5	4878	36799.5	381.75	30207
1638	96390.8	732.75	41328.8	1337.25	25306.5	24531	-21	675	46847.2	2806.5	32967
693	38064	49431	910.5	81.75	51107.2	37617	54332.2	2888.25	2204.25	134018	58549.5
486	83832	56194.5	1626	-4.5	14685	53719.5	49617.8	2997	46496.2	133202	1677.75
1065	68075.2	2226	49424.2	14677.5	91296.8	54117.8	52805.2	969	4159.5	212868	293.25
450	262143	258266	6197.25	24.75	33890.2	1305	-29.25	1514.25	2986.5	206957	933.75
495.75	72357	41415	52776	470.25	99435.8	262143	443.25	528	35325	107385	37215.8
456	21051.8	44992.5	470.25	4464.75	1594.5	41919.8	34977	1512	1440	39838.5	1845.75
770.25	73019.2	1052.25	62004	6264	30392.2	2422.5	44113.5	890.25	32318.2	3513.75	33700.5
4308.75	125050	42498.8	873.75	3577.5	29840.2	36258	35800.5	651.75	1980	262143	20075.2
2527.5	31938	123251	42474	1435.5	27000	9138	55513.5	1550.25	20031.8	178508	16488
1752	25812	262143	59310.8	1782.75	83092.5	26922.8	43430.2	2410.5	56348.2	30965.2	8127.75
1965	34281.8	29176.5	43293.8	563.25	203611	262143	46040.2	978	88512.8	90888.8	105816
2103.75	5233.5	93345.8	98574	36	2298.75	3702.75	2877.75	4185	1975.5	42453	1098
3429.75	33.75	84731.2	26339.2	5222.25	3126	49559.2	50079	1508.25	1439.25	4908	45460.5
1362	46322.2	39601.5	17036.2	21.75	30205.5	39493.5	95726.2	426.75	262143	2271	156
597	42514.5	56061	1331.25	869.25	2502.75	47413.5	44496.8	2847	159280	88767	37325.2
798	30425.2	396.75	55281.8	10153.5	38370.8	660	41753.2	643.5	30594.8	84263.2	18219
2079	46733.2	67002	46047	5028	45833.2	67486.5	53564.2	518.25	54308.2	735	929.25
2825.25	7502.25	3030.75	43915.5	11171.2	86667.8	58182	45105	1611	156321	880.5	42277.5
1097.25	-438	67112.2	262143	4655.25	176314	6704.25	21235.5	6785.25	5153.25	47844	499.5
1155	35010.8	51325.5	17991.8	7274.25	1776	10353.8	22263	1727.25	1072.5	46813.5	21632.2
1297.5	43185	38650.5	37494	1785.75	1265.25	94089	49894.5	1329.75	36914.2	193048	1.5
1099.5	1086	9966	62404.5	24828	57405.8	166192	46401.8	2160.75	22838.2	37654.5	8882.25
1545.75	75213.8	39356.2	65152.5	5337.75	44841	48538.5	11046	1464	-221.25	175766	29061
2460.75	56043	31059	42489.8	12303.8	239079	3258	96302.2	576	12883.5	126965	40834.5
1566	29554.5	9734.25	2043.75	8655	36936.8	4641.75	3867.75	3305.25	42186.8	536.25	7507.5
723.75	-171.75	634.5	59708.2	3284.25	326.25	41082	30430.5	2700	141214	109499	36510.8
2221.5	2473.5	642.75	1744.5	1291.5	12.75	44839.5	2779.5	1992	216	39825.8	35437.5
3178.5	39034.5	60693	40305	17910	70011.8	40349.2	42756	5094	44685	980.25	1659
2475	34213.5	64066.5	107078	-122.25	36991.5	57159.8	691.5	656.25	2391.75	26039.2	27049.5
2386.5	41259	52582.5	62104.5	1944.75	726.75	48147	152116	756.75	15858	16374	21135
561.75	1087.5	74.25	5898	2655.75	986.25	2649.75	13287.8	1396.5	43614.8	53695.5	20769
538.5	79732.5	222082	1134.75	1869.75	140821	1041.75	2052.75	5038.5	120886	37800	60906.8
2348.25	47685	1083.75	42124.5	9605.25	1347	106244	146403	1752.75	111546	12291	1116.75
4877.25	1162.5	105	88974	2502	35205	4193.25	62637.8	2208.75	39408.8	1585.5	52704
504.75	186524	38966.2	82474.5	2909.25	38545.5	39524.2	111299	757.5	167117	17815.5	58623.8
687.75	73212.8	51039	1055.25	5726.25	25267.5	941.25	262143	376.5	83655	1616.25	40599
900	389.25	303	52918.5	8837.25	6660.75	209030	3664.5	1212.75	939.75	1316.25	235862
1158	30176.2	46087.5	630	80837.2	43776	50042.2	1569.75	759.75	7569.75	85020	3651
2782.5	375.75	280.5	73299.8	4659.75	36253.5	98897.2	238144	2196.75	91116	92803.5	82304.2
675.75	34076.2	2128.5	2109.75	36297	66098.2	9569.25	3276.75	312	16345.5	3047.25	21634.5
1185.75	1316.25	68940.8	59016.8	3762	342	29699.2	87183.8	13450.5	38297.2	77043	4016.25
372	23814	31038	211819	6759	42659.2	46194.8	56580	944.25	39117	57997.5	9411.75
1011	51525.8	1772.25	2229.75	1993.5	26403.8	177518	48183.8	2309.25	31833.8	109364	44145
45.75	217138	173402	75507.8	4215.75	43685.2	144274	231601	3058.5	471.75	62488.5	39858.8
4068	1281.75	141195	52801.5	4942.5	6975	172291	52836.8	7163.25	9520.5	959.25	1905.75
794.25	3783.75	80853	37294.5	21838.5	728.25	38052.8	48489.8	844.5	1413.75	59298	147045
642	56877.8	852	33060	5169.75	100811	262143	152893	1431	30723.8	85863	629.25
14908.5	28204.5	55269	1888.5	38058.8	92508.8	402.75	3328.5	2519.25	32366.2	26957.2	2175.75
1721.25	507	91383.8	47632.5	4999.5	4815	703.5	262143	3749.25	30264.8	53042.2	35641.5
750.75	1056.75	262143	25953.8	6131.25	99224.2	48934.5	2027.25	703.5	2886.75	1297.5	2176.5
1465.5	39099	159.75	41576.2	9056.25	789	1572.75	46803.8	1545.75	27150.8	177316	43690.5
2346.75	249834	55998.8	944.25	5877	35697	878.25	786.75	1262.25	138378	10728.8	92893.5
10085.2	122636	98430.8	10785	1721.25	396	89400	79807.5	1165.5	22326	1564.5	248955
567.75	12507	55578.8	964.5	-48.75	534.75	3801.75	36528.8	1363.5	3156	23000.2	47904
3019.5	1734	74664	1672.5	-13.5	127460	1094.25	85101.8	1628.25	17409	43691.2	41585.2
2399.25	1962.75	76425.8	45800.2	5961.75	112171	6627	58254	2427	95565	50691	26343
4347.75	30378	2667	43601.2	21777.8	889.5	3839.25	47010.8	2958.75	2914.5	-36	2101.5
748.5	52556.2	112214	32174.2	2155.5	1451.25	43824.8	65624.2	2067.75	31660.5	86937.8	1050
1468.5	669.75	2420.25	105316	2256.75	37605	25167.8	113332	863.25	938.25	52618.5	496.5
2412	4194.75	4569.75	46587	3074.25	34633.5	2196	43338.8	360.75	37855.5	148247	32697.8
688.5	654.75	33304.5	61895.2	1170.75	2712.75	917.25	50705.2	698.25	7429.5	91837.5	44011.5
3051.75	262143	3315.75	2313	2634.75	42294.8	54288	45480.8	3150.75	22726.5	867.75	2411.25
1233.75	79986.8	2864.25	35904	267.75	98350.5	46855.5	36662.2	2232.75	17427	26528.2	15027
1487.25	112824	42366	49128	11438.2	53343	612	4074	531.75	2304	1958.25	84557.2
2959.5	2092.5	5648.25	157294	9158.25	95907.8	2041.5	4896	2327.25	209132	469.5	62568
1034.25	35426.2	189784	51142.5	687.75	262143	44118	1718.25	649.5	338.25	29199	2577.75
1987.5	478.5	262143	6363	922.5	40101	44260.5	2489.25	2058.75	60547.5	144283	249129
1709.25	262143	95548.5	47576.2	569.25	8189.25	44331.8	4358.25	356.25	19752	168393	300.75
2069.25	982.5	262143	40183.5	-49.5	135964	31816.5	1022.25	5433	47840.2	106937	474
542.25	1505.25	82204.5	94865.2	3563.25	22200.8	51360.8	52404	722.25	963.75	3359.25	26901
1209.75	563.25	2442	46507.5	2130	41998.5	48882	2212.5	2156.25	23922	135429	62416.5
2724.75	1469.25	6755.25	1074	2024.25	15205.5	118348	3425.25	2414.25	9273	1512.75	80538.8
4141.5	2243.25	49715.2	36279.8	1248	11958	41635.5	60571.5	337.5	2979	78798.8	717
1629	1996.5	72621	1582.5	1303.5	252604	50968.5	43302	1035	46138.5	91238.2	80739
2910	33987	59369.2	8958.75	2046.75	88860.8	57476.2	1623	2021.25	43436.2	3097.5	410.25
623.25	39091.5	2281.5	2391.75	479.25	133998	262143	43970.2	1676.25	964.5	43464.8	62548.5
2647.5	40668.8	1005	44877	723.75	7339.5	45281.2	1214.25	1368	60579.8	68592.8	115376
1386.75	78453.8	47769	19341	6696.75	72406.5	193994	1635.75	2649	41549.2	3794.25	22580.2
2195.25	118430	37085.2	5832	621	37354.5	57291	41750.2	2922.75	108364	43475.2	41879.2
4270.5	1720.5	40969.5	15970.5	25.5	25991.2	1261.5	1321.5	2292	10389.8	45297.8	36460.5
981.75	2891.25	46122	44091	3498.75	111940	2220.75	192584	222.75	1035.75	21325.5	33759.8
1421.25	1367.25	845.25	446.25	1426.5	413.25	86631	4818	2517	23975.2	1014.75	8190.75
2481	20108.2	55497.8	47458.5	2316.75	54803.2	2019	43029.8	3198.75	16301.2	1095	1975.5
9334.5	88773.8	7449.75	5679.75	502.5	50400	89324.2	57138	564	482.25	569.25	38360.2
2847	40286.2	85888.5	1738.5	853.5	44094	58098.8	90672	3372	-28.5	32933.2	9749.25
975.75	1071.75	54978	143304	1461	-45.75	1672.5	3088.5	2069.25	5120.25	53332.5	546
193.5	-56.25	1751.25	2292.75	2696.25	641.25	49844.2	1415.25	678.75	19411.5	275.25	53127.8
4269	36678	221.25	40200	802.5	1227.75	36912.8	84112.5	564.75	922.5	96904.5	30334.5
480.75	45695.2	1041.75	122866	5592.75	179116	65729.2	47046	1541.25	34884	116624	1917
1941	41073.8	51297.8	1917.75	5748	1420.5	2346	41966.2	1830.75	62604	29589	47261.2
1869	66709.5	772.5	63107.2	4794.75	1090.5	34683.8	55629.8	6017.25	27666	41556	1989.75
4682.25	43776	3051.75	46613.2	5303.25	1114.5	50646	1689	987.75	2676	120683	54130.5
2789.25	1408.5	48351.8	4851	4512.75	36711	184613	2991.75	2721.75	34608	6543	8288.25
1899	1833	49278.8	37080	2708.25	40718.2	78765.8	76299.8	2084.25	31719	40953.8	22090.5
6024	2928.75	108596	38367.8	1121.25	4835.25	98520	52101.8	429	46220.2	709.5	3225.75
408.75	37267.5	72383.2	51787.5	2388	133910	8369.25	42341.2	856.5	106576	35661.8	45395.2
559.5	47211.8	534.75	36900.8	701.25	41249.2	15102.8	99088.5	835.5	3285.75	59968.5	97530
1311	975	70041	52353	3087.75	1869	516.75	78265.5	5034	15228	50763.8	51132
3836.25	41591.2	3086.25	97122	1242.75	2981.25	12679.5	146903	2376	39125.2	262143	7829.25
4080.75	34622.2	37992.8	3417	2959.5	36507.8	41640	1629.75	624	282.75	262143	15619.5
3891.75	9541.5	399.75	36240.8	1582.5	103442	52469.2	1674.75	645.75	262143	216686	23514
14262	124071	50104.5	44741.2	4582.5	1953.75	38844.8	163196	7733.25	262143	44878.5	46276.5
12204.8	9875.25	763.5	2501.25	4434.75	262143	4485	262143	1323.75	17178	8024.25	18454.5
6968.25	391.5	2034.75	50448	614.25	199884	939.75	37965.8	3921	38960.2	262143	104240
1033.5	63091.5	39108.8	41727	4768.5	966	608.25	11101.5	1410	45687	28628.2	5640.75
1061.25	101739	1995	2445.75	2268	262143	881.25	4885.5	776.25	36946.5	47723.2	58665
2400.75	49102.5	159	23025.8	555	5196	41913.8	52269	957.75	131570	3248.25	17107.5
292.5	205380	9467.25	534	7017.75	3950.25	2868	118.5	3065.25	228084	518.25	8540.25
1231.5	1017	2473.5	11188.5	1374	26061.8	48904.5	45497.2	5943	262143	75728.2	2218.5
600.75	555.75	1997.25	50379.8	885.75	1992.75	64474.5	45994.5	2207.25	2763	2166	2949.75
2492.25	63624.8	68508.8	850.5	639.75	70927.5	1306.5	855	4629	2342.25	248320	24910.5
2252.25	28290.8	26481	29541	5625.75	54791.2	65220	2256.75	633.75	29182.5	21386.2	35815.5
5560.5	2831.25	52339.5	1626	9875.25	32838	39271.5	6033.75	911.25	39.75	241993	21856.5
2720.25	70879.5	1316.25	57983.2	5142	117110	1920	81481.5	1539.75	51156.8	262143	63869.2
631.5	45651	48063	672	4811.25	133358	613.5	11364	4068	17331.8	1854	44.25
2315.25	1318.5	160.5	51024	651.75	23556	38421.8	60286.5	5337.75	28003.5	72648.8	87524.2
1182.75	79224	960.75	75101.2	1531.5	38130	6907.5	107882	9777.75	705.75	3002.25	18204.8
778.5	122080	597.75	1520.25	858	41049	1746	2417.25	2457.75	53757.8	4120.5	31898.2
3629.25	232934	1062	6451.5	817.5	33203.2	47480.2	2004	8344.5	30862.5	144122	103697
3693	859.5	1453.5	2973	16680	27729.8	2997	21612	4478.25	32401.5	11623.5	31943.2
10269.8	32644.5	2011.5	855.75	6606	48410.2	35220.8	45302.2	4394.25	149.25	22462.5	34219.5
14001.8	47698.5	61483.5	4266	5439.75	3534.75	40089	85477.5	3603.75	67737.8	285	41196.8
4023.75	796.5	60390.8	103964	6970.5	43649.2	34836	204691	710.25	107190	2219.25	1450.5
873	72777	29451	48777.8	2751.75	1258.5	39685.5	56738.2	1690.5	66477.8	30582.8	169806
2908.5	45690	45416.2	36853.5	4312.5	147077	72388.5	40644	237.75	72177	1309.5	147044
2914.5	337.5	42393.8	6271.5	2187	262143	33717.8	49491.8	1880.25	262143	260.25	999.75
2020.5	28953	4710	1367.25	5250.75	1279.5	2659.5	5821.5	1827	95713.5	28122	979.5
666.75	45081	3264.75	18440.2	6932.25	74737.5	58098	132538	2189.25	210666	67.5	29056.5
356.25	50776.5	5049.75	52313.2	3168.75	262143	44031	7801.5	1975.5	262143	279	1761
835.5	1328.25	1941.75	37290.8	1999.5	99404.2	50544	93530.2	1544.25	38325	1776	35649.8
924	6467.25	51293.2	6506.25	2376	119133	56381.2	156085	1056	4111.5	156198	1584
2192.25	2649	16164.8	262143	89.25	73402.5	1270.5	66707.2	1857.75	19458.8	28881.8	36465
857.25	1381.5	1971.75	37857	513.75	32513.2	1792.5	3616.5	2477.25	2719.5	48093.8	4035
6020.25	35794.5	22596	19725.8	2028.75	34280.2	134655	42406.5	558	16283.2	106660	2631.75
3058.5	1487.25	2931	2847	483	38370.8	257602	12752.2	1777.5	5210.25	7466.25	15309
5010.75	17061	32412.8	3475.5	2031.75	348	262143	100112	5532	119352	35271	53303.2
606.75	1276.5	6871.5	82034.2	13545	31884	262143	489.75	1713	3246	82.5	58189.5
817.5	88155.8	13176.8	127414	680.25	104263	262143	45993.8	1822.5	26607.8	35709.8	39219
2352.75	1228.5	906.75	210553	6411	290.25	38076.8	47889.8	2322.75	262143	848.25	46152.8
533.25	57963.8	2273.25	28647	2258.25	76214.2	49456.5	142966	3380.25	-150.75	111282	1372.5
1929	1457.25	60128.2	3196.5	610.5	75502.5	101948	2911.5	5183.25	66559.5	36268.5	35253
1243.5	15219.8	1682.25	77826	3319.5	95623.5	35325	79417.5	1071.75	3323.25	81374.2	85.5
438.75	1510.5	1040.25	137767	1486.5	135665	4775.25	177014	3991.5	227.25	62488.5	34095.8
1237.5	1104	46565.2	1314	4807.5	35389.5	-48.75	1854	889.5	27486.8	40543.5	38007
671.25	1483.5	50310	6316.5	719.25	2606.25	173798	720.75	8796	1490.25	37630.5	1013.25
306	99747.8	624	43362.8	1992.75	-33	824.25	50280.8	6577.5	17180.2	43975.5	3071.25
4530.75	49213.5	55992	1660.5	3616.5	4875.75	187038	54475.5	294.75	41670.8	1147.5	29706.8
2060.25	38549.2	2189.25	43363.5	30898.5	3384	1839	55124.2	335.25	40582.5	4873.5	918.75
1512.75	4665.75	10350.8	40155	1510.5	7672.5	238665	176468	1383.75	1797.75	35450.2	1485.75
2306.25	30318.8	40408.5	14336.2	572.25	36935.2	47272.5	100094	1305.75	34197	243.75	1558.5
789	15775.5	1779	138905	1650.75	-15	62676	218836	918.75	40107.8	22933.5	22320.8
3393	27560.2	48798.8	42536.2	6864	2014.5	3231	243285	2817	22696.5	931.5	5022
1145.25	5565	100250	20295	1815	2006.25	55332.8	149054	1616.25	62751.8	2417.25	27072.8
673.5	54306.8	46481.2	38242.5	1224.75	2874.75	44118	21170.2	385.5	130055	747	75187.5
2800.5	104792	57581.2	1616.25	1388.25	2832.75	93895.5	262143	1475.25	42822	46074	51154.5
2325	2176.5	995.25	138442	2433	4154.25	151391	108839	3909	120	522.75	33826.5
2244	39236.2	31818.8	-45.75	6055.5	39964.5	1347	1151.25	2156.25	61675.5	22718.2	394.5
1595.25	136009	49223.2	3630	2784.75	2908.5	196947	68827.5	1015.5	23628	37183.5	1041.75
926.25	110384	2016	120801	8931.75	80676.8	28188.8	1587.75	351.75	22035.8	49191	15687.8
966.75	1212	44561.2	42771.8	501.75	3268.5	226202	50524.5	4425	43293.8	1638	75038.2
1719.75	43469.2	1321.5	957.75	1247.25	42799.5	43936.5	441.75	2446.5	2232	144	18714
5955.75	22063.5	36110.2	1591.5	22091.2	39036	1070.25	1311.75	700.5	153	990	1870.5
3894.75	711.75	52603.5	1575.75	1818	18044.2	57635.2	222368	3407.25	51278.2	40650	30887.2
573.75	45089.2	1791.75	21309	399.75	29004.8	262143	55113.8	1372.5	1951.5	90115.5	1804.5
886.5	39165.8	28348.5	1855.5	9213	37542	171235	1561.5	640.5	4610.25	13259.2	47617.5
3651	70468.5	8829	44981.2	588	43974	23562.8	55178.2	529.5	2473.5	59313	205521
3876	84.75	21551.2	91782	2209.5	43017.8	43665.8	487.5	5590.5	37829.2	691.5	597.75
2013	51561.8	1897.5	32504.2	20880	1059.75	53191.5	506.25	897.75	200.25	100321	1348.5
2887.5	5031	96085.5	33385.5	5656.5	22139.2	1514.25	103058	7830.75	9131.25	42730.5	18980.2
556.5	14908.5	28580.2	2004.75	3038.25	3630.75	199.5	30240	3574.5	65103	38605.5	1431.75
1846.5	39327	35262	40660.5	54777.8	7096.5	37661.2	1649.25	23105.2	13113.8	2943.75	920.25
1683.75	32047.5	164832	18568.5	8502	82820.2	3645.75	184838	4784.25	447.75	67462.5	71001
972	30186.8	3792.75	174.75	21880.5	29865	15	100853	1142.25	37494.8	50719.5	2243.25
3221.25	1883.25	39568.5	35256.8	4860	40436.2	1920.75	107043	1755.75	1776.75	29901	27975.8
912	1363.5	1089.75	132076	224.25	61140.8	92459.2	1482.75	859.5	27864.8	12639	25391.2
2967	1260.75	19973.2	33377.2	2045.25	35238	3234.75	59463	999	21670.5	44298	1571.25
907.5	2802.75	43028.2	47815.5	1539.75	1131.75	31776	1765.5	819.75	40203.8	44773.5	146754
1125	2136.75	2085	24387.8	-107.25	3650.25	34377	1809.75	565.5	1186.5	137.25	36301.5
615	74844	27405	1067.25	1903.5	33654	91008	73401.8	579.75	971.25	285	1155
1316.25	50396.2	1164.75	54067.5	1378.5	79830	33785.2	47565	1146	401.25	99681.8	21163.5
1578.75	49281	93919.5	26539.5	17.25	40623	50721.8	43350.8	2594.25	30653.2	4836.75	52334.2
1424.25	39124.5	11727.8	41384.2	11697	38936.2	15110.2	57706.5	394.5	1024.5	109894	126490
1194.75	2508	48714	43328.2	2265	4363.5	1371	120898	1890.75	26592.8	57300	812.25
527.25	1717.5	1256.25	60345.8	4400.25	44012.2	40948.5	184995	333.75	26928	12171.8	44742.8
1572	18461.2	56413.5	316.5	426.75	55935	32888.2	1292.25	1491	56286.8	62062.5	40308.8
2040	33132	1485	48591.8	1091.25	221.25	46904.2	156984	2636.25	27414.8	1364.25	37578.8
687.75	11631.8	15035.2	92401.5	101.25	131886	30546	222920	584.25	95551.5	18010.5	76.5
872.25	73962.8	1291.5	1236	2956.5	49266.8	1747.5	102671	501.75	1722.75	1098.75	846.75
1779.75	12719.2	1464	22197.8	1006.5	92421.8	58086.8	368.25	10587	29345.2	5913	1985.25
1758	2937	2313	5264.25	864.75	18456	130572	262143	3273.75	3045	40731	192358
356.25	90944.2	47867.2	1469.25	3657	16449.8	460.5	106942	9915	14687.2	37258.5	660.75
3071.25	35789.2	50222.2	1606.5	3761.25	201532	40269.8	60873	7365	22957.5	53673.8	2230.5
873.75	830.25	62827.5	5599.5	1345.5	56079	943.5	175960	1452	13838.2	72576.8	46104
610.5	1537.5	104479	262143	2506.5	28287.8	9608.25	45313.5	1116.75	708.75	2361.75	324
2313	40439.2	2152.5	707.25	6582	42876	55296.8	262143	1795.5	44793	14871.8	14922.8
636	31113.8	48589.5	54435	29902.5	36603.8	35085.8	28568.2	1128	88757.2	62352	8732.25
30.75	1155.75	194070	1067.25	3701.25	38343.8	1632.75	1386	3540	24200.2	39860.2	35576.2
633.75	153409	985.5	-89.25	646.5	5086.5	46435.5	779.25	1044	45927	6228.75	43539
2014.5	82887.8	47548.5	61470.8	1785.75	32084.2	1177.5	40443.8	1126.5	42430.5	47644.5	23925.8
10242	1782	1767.75	55988.2	1628.25	69277.5	262143	1383.75	4254	22681.5	459	3313.5
451.5	2380.5	2755.5	347.25	8828.25	196868	33930.8	3397.5	1878.75	51957.8	31461	57150.8
1279.5	991.5	1802.25	51282.8	1122.75	62300.2	2454.75	1569.75	936	35367.8	1261.5	16123.5
1327.5	45729.8	63306	9712.5	1619.25	28251.8	1416	1989	930.75	29796	18599.2	105302
3244.5	1209.75	3649.5	107801	4587	41885.2	1850.25	76852.5	1825.5	34287	2392.5	1323
13118.2	2115	65277	32.25	861.75	89946	3762	19434.8	1201.5	15954.8	57750.8	4899
2189.25	3318.75	61566.8	62187	18033	66390	138989	7881	1464.75	4529.25	47557.5	14024.2
1933.5	2001	2493.75	262143	4662	78868.5	4752	70057.5	966.75	41223	1209	438.75
1395	1060.5	2037.75	99429	4101.75	17867.2	60854.2	17033.2	744	2851.5	62093.2	46505.2
1767	3349.5	20793.8	43775.2	843	27477.8	4384.5	32733.8	709.5	53887.5	53109	27474
1473.75	45972.8	4054.5	191476	25373.2	825.75	1291.5	50390.2	196.5	21941.2	44301.8	38481
734.25	87594	62462.2	30792	2441.25	261.75	45724.5	502.5	2565	36990.8	84439.5	16118.2
1053	17598	48915	178389	854.25	21146.2	1119	40224	1062.75	5028.75	26733.8	4716
1271.25	1472.25	46982.2	22056.8	8703.75	74296.5	41723.2	51811.5	4929.75	942.75	44391	177674
1749.75	2602.5	35132.2	925.5	571.5	30538.5	51853.5	203483	5126.25	2370.75	1062.75	435
1352.25	1808.25	58212	1245	2247.75	256533	1268.25	23358.8	5266.5	116521	48090	655.5
408	40772.2	72663	61680	454.5	3075.75	43946.2	35297.2	879.75	107576	2577	43821.8
731.25	40005	10917.8	639.75	10224	48620.2	47024.2	5318.25	2129.25	2524.5	5121	11205
1735.5	41820.8	61991.2	262143	3479.25	262143	1109.25	66129	668.25	2722.5	1047.75	93386.2
775.5	523.5	58356.8	47349.8	4050	900	37032.8	1576.5	2319.75	591	3482.25	696.75
883.5	121030	3830.25	57951.8	5036.25	88502.2	60012.8	5805	1287	12438	1673.25	3753
2063.25	137536	1146.75	39323.2	4272	37784.2	43626.8	30963	2813.25	2251.5	6780.75	18935.2
3707.25	15669.8	100351	59441.2	6442.5	17217	1937.25	34681.5	478.5	28570.5	62918.2	25018.5
1456.5	10624.5	52515.8	139183	-66.75	154274	1213.5	37467	18420.8	90774.8	22857.8	24816
2806.5	40133.2	6250.5	228518	2503.5	34383.8	253486	1358.25	1717.5	36132.8	590.25	54684.8
1377.75	1803	842.25	451.5	38.25	80714.2	19613.2	41750.2	2087.25	68056.5	65243.2	285.75
500.25	3603.75	955.5	38407.5	1016.25	87699.8	88720.5	79655.2	561	5604.75	48883.5	2166
897	61973.2	47394	262143	-52.5	243616	2726.25	53666.2	411	44619.8	7545	2800.5
947.25	67671.8	44708.2	109850	8453.25	231278	62420.2	37912.5	913.5	6772.5	5960.25	1480.5
1659	582	108457	64177.5	11480.2	74181	60591	104757	1734.75	2492.25	2996.25	41802
6675.75	48076.5	112204	63093	12658.5	162529	49370.2	942.75	8247.75	36390	1790.25	800.25
3288	75519.8	59428.5	39495.8	2034	120464	50174.2	57774.8	1096.5	529.5	1021.5	26361
1095	2363.25	63103.5	50577.8	2636.25	1162.5	27486.8	2997	1523.25	827.25	46904.2	74030.2
1696.5	1617	1159.5	18310.5	22.5	171334	63207	105988	2575.5	1497.75	36649.5	783.75
917.25	18986.2	2835	1161.75	2243.25	43911	156218	989.25	1723.5	27832.5	44028	4273.5
2067.75	1899.75	37255.5	56441.2	3726.75	1592.25	31533.8	17968.5	6219.75	17322	1935.75	1561.5
1524.75	1244.25	46823.2	262143	4236.75	31323	5846.25	26323.5	400.5	33115.5	45632.2	9107.25
2310	52506.8	4823.25	1149.75	549.75	33969	75078	55332.8	720	24488.2	107548	579.75
497.25	1719	1062.75	1450.5	1338.75	161.25	211148	109250	1109.25	42741	21767.2	105383
1976.25	774	50073.8	36722.2	5988	151672	49297.5	87251.2	7196.25	262143	150423	663.75
1604.25	98198.2	141310	31865.2	3588.75	262143	4486.5	42987	2844	262143	49939.5	49558.5
1429.5	54906.8	2158.5	87203.2	3315	99486	113035	46107	2633.25	146301	3301.5	5298
3749.25	80346.8	217256	2132.25	12212.2	75109.5	42222.8	65421.8	3138.75	81029.2	41886.8	28871.2
686.25	15378	525.75	48540	7776	28746	3730.5	48884.2	723.75	609	47286.8	2309.25
1317.75	2572.5	43448.2	50988.8	14790	27140.2	128076	39177.8	3895.5	49137	50043	29554.5
1597.5	44154.8	73633.5	26031	427.5	38307.8	677.25	30452.2	6045.75	45339.8	1875	916.5
19198.5	43501.5	246681	46642.5	5859	47397	54986.2	1895.25	591	31683.8	768	4888.5
823.5	1316.25	149922	9509.25	2371.5	17815.5	2608.5	25429.5	1540.5	10173.8	957.75	127904
634.5	744.75	36106.5	817.5	18428.2	39039.8	60153	51813.8	2596.5	8313	43932	630.75
1740.75	796.5	50107.5	21897.8	10838.2	50359.5	33972	805.5	12582.8	1041.75	89327.2	40406.2
5584.5	27718.5	767.25	43074	16716	106954	55260	88149	708	158068	47753.2	15129.8
822	21387	1650	1127.25	1153.5	39196.5	51636	15184.5	1374	1302	19504.5	39741
1404.75	61399.5	2065.5	1108.5	579	6973.5	16669.5	500.25	770.25	4350.75	1672.5	22884.8
573	178756	56688	13358.2	3782.25	2175.75	75842.2	159575	1743.75	24150.8	50773.5	617.25
6090	99963	40380.8	5085	1249.5	37739.2	41415.8	110616	1101	39345.8	39609	2805.75
1680.75	73038	1859.25	42473.2	3351	34788	1070.25	21127.5	3331.5	22128.8	1192.5	124366
454.5	138268	2133	45078	4552.5	42553.5	99779.2	2664.75	2100	22737	82717.5	37560
6174	200724	189	37574.2	1933.5	43404	173030	54692.2	1666.5	33507.8	41092.5	40896
7263	41960.2	33516	1413.75	1199.25	13923.8	40467.8	1355.25	394.5	30918.8	973.5	57872.2
757.5	17109.8	1590	47868	1614.75	205903	87294.8	18867	1128	836.25	58404	37340.2
2412	46840.5	3297	1077	2100	102325	52137.8	12099	1262.25	37042.5	107540	106398
1961.25	80967.8	90504.8	51396.8	121.5	1119.75	798	249118	675	2011.5	44744.2	922.5
663	81174.8	992.25	5181	2800.5	29793	117124	5407.5	1383.75	68218.5	1092	31286.2
942.75	43182	733.5	44786.2	1685.25	1547.25	111842	93356.2	237	29302.5	21798.8	26347.5
861	56553	34658.2	27216	884.25	33870.8	41031.8	1299	485.25	28806	7686	43111.5
884.25	43394.2	48237	110576	14002.5	37077.8	78.75	101802	2645.25	47910	611.25	25059
989.25	39659.2	43888.5	39840.8	11227.5	53064	262143	46941.8	975	4748.25	63216	27818.2
971.25	102331	70017.8	27945	1233.75	38851.5	48597	13036.5	1209.75	588	4168.5	2359.5
1841.25	79110	33751.5	61062.8	519	44001	48935.2	546	975	75497.2	52587.8	3146.25
5451.75	16221	1839	2055.75	8012.25	119980	1046.25	1689	5909.25	10017.8	115228	3066
1947	1385.25	1056	2592.75	134.25	2622.75	258814	49222.5	9723.75	2067.75	40969.5	710.25
333.75	33493.5	102109	45027	5106.75	39052.5	47108.2	1002.75	16632	1613.25	38711.2	40646.2
495.75	35039.2	56993.2	70299	429.75	520.5	91049.2	52225.5	18	40221.8	21742.5	2099.25
2297.25	63840.8	1456.5	858.75	1012.5	39611.2	168179	39297.8	927.75	608.25	2264.25	71717.2
7295.25	2240.25	31012.5	2118	68.25	83633.2	192394	128718	826.5	27975	23747.2	905.25
8629.5	41492.2	55151.2	656.25	58.5	919.5	981.75	8053.5	8154.75	19620	132452	1815.75
10203.8	35903.2	53820.8	624.75	1102.5	2676	25198.5	54220.5	819.75	36044.2	1748.25	704.25
523.5	77317.5	203132	1549.5	481.5	24459	615	4068.75	401.25	90795	9633	33084.8
1727.25	17378.2	43506.8	2406.75	3518.25	133354	53745.8	3328.5	1459.5	3424.5	175599	3167.25
1865.25	38747.2	1057.5	67042.5	3204.75	105184	99990.8	41445	1904.25	913.5	79185.8	987.75
285	4276.5	27699.8	117542	925.5	35053.5	1164	45480	876.75	54476.2	34203.8	43443.8
1183.5	62162.2	46212.8	3213.75	2623.5	31112.2	37696.5	53446.5	852.75	42710.2	861	23802.8
1507.5	1920.75	983.25	2562	1045.5	1410.75	1929.75	891	1855.5	37248.8	3132	4061.25
563.25	1035.75	46790.2	38012.2	466.5	5155.5	3887.25	3156.75	1418.25	4234.5	58817.2	170543
590.25	61738.5	461.25	1289.25	811.5	1707.75	58.5	48704.2	2329.5	23996.2	37135.5	40389
1222.5	775.5	46838.2	21534	982.5	82496.2	42753.8	2186.25	243.75	18360.8	96798	3345
1087.5	115809	3450.75	3498.75	514.5	27034.5	30.75	91503.8	8274	14296.5	117416	778.5
5317.5	84774.8	3516.75	5955	840.75	95765.2	424.5	637.5	513	64683.8	45066	60325.5
6211.5	41609.2	16098.8	1527	3291	44251.5	1735.5	552	792	41988.8	100761	1305.75
1161.75	2038.5	52461.8	46711.5	3933.75	262143	1977	137678	3228.75	519	184184	74496
2622	2157	2505.75	42780.8	1064.25	9127.5	25403.2	921	1251.75	16597.5	73309.5	42857.2
1108.5	49521.8	58658.2	55023	1233.75	73214.2	49201.5	16523.2	2292	6957.75	1357.5	1059
446.25	38259.8	2084.25	71917.5	13844.2	75282	2349.75	50401.5	1230.75	41137.5	11959.5	31092.8
1430.25	24914.2	1168.5	3144	4229.25	87764.2	42810	3743.25	4379.25	866.25	101570	23631.8
3968.25	27471	588	1388.25	3884.25	2479.5	43721.2	45956.2	10143.8	34425.8	5168.25	1824
749.25	21747.8	48951	3510.75	2600.25	35931	25261.5	26064.8	4008.75	1929	67660.5	26072.2
946.5	1579.5	82159.5	19350.8	4675.5	1287	40833.8	3372	855	40217.2	38921.2	52783.5
2838	63059.2	50742	4393.5	6120	63.75	19794.8	262143	6229.5	9568.5	60066	37372.5
1869	39134.2	47160.8	36600	1517.25	91261.5	49466.2	60762	1356	3391.5	68725.5	984.75
248.25	35631.8	3318	2297.25	874.5	79129.5	52154.2	122376	1407	1774.5	1119	115437
-47.25	85854	93021	1408.5	2966.25	31223.2	36179.2	84762	2781	50025.8	262143	26625.8
1338.75	134626	32463	93117.8	543	4956.75	2440.5	53870.2	551.25	37132.5	21892.5	1146
612	177302	69047.2	72532.5	20329.5	1200.75	32613	771	1094.25	41903.2	199240	45516
6036	810	75333	4053.75	1101	65.25	1196.25	143625	2027.25	18696	20707.5	23175
749.25	2628.75	40575.8	72258.8	13788.8	251231	44694.8	214954	3483.75	29409.8	2154.75	36417
2244	1659.75	43075.5	10303.5	2920.5	107752	230607	28902	742.5	23182.5	155.25	38548.5
662.25	79724.2	477	170840	910.5	28657.5	198.75	262143	2058	13953.8	26787.8	872.25
1704	40301.2	49545.8	44713.5	1519.5	42.75	109088	53181	1199.25	3333	262143	28977.8
7040.25	193237	56175.8	1389.75	1317	16044	145117	1005.75	1473	88759.5	91967.2	21338.2
3940.5	1546.5	5889.75	6666	1505.25	28612.5	48935.2	45454.5	847.5	132280	209392	20949.8
4377	15471.8	105417	32454	1181.25	46729.5	248444	32859.8	5279.25	24419.2	1558.5	13782
609.75	51824.2	612.75	54669	1638	76062	204031	2687.25	2700	45327.8	927	55890.8
860.25	45525.8	160620	29550	2820.75	15666.8	62097	10006.5	1509	33710.2	1041.75	5559.75
417	48604.5	2937	2158.5	1763.25	53915.2	39818.2	57516.8	1001.25	43312.5	55573.5	704.25
930.75	1759.5	73959	43035.8	2516.25	1846.5	4370.25	14007.8	1096.5	64512.8	224704	13906.5
328.5	46908.8	262143	25378.5	75.75	128630	262143	47853	1384.5	872.25	2994	17024.2
1912.5	51430.5	11982	2193	1179.75	5094.75	13102.5	37398.8	742.5	6521.25	61710.8	18842.2
798	1119	53726.2	14602.5	1968	2374.5	59291.2	227273	7429.5	464.25	2099.25	3048.75
4678.5	2977.5	195533	491.25	1441.5	66819	52006.5	201183	405	1486.5	60875.2	2589.75
1307.25	5300.25	1497.75	47067.8	7468.5	27660	13674	752.25	1679.25	664.5	74604	44112
815.25	3447	72841.5	33515.2	3608.25	28562.2	52353	1595.25	1794.75	103177	8970.75	33702.8
429	14927.2	232468	141723	2359.5	6549	2490.75	49434	12750.8	72577.5	115997	1790.25
240.75	47880.8	64784.2	44783.2	4966.5	75096.8	129460	41197.5	3696	24624	705.75	3573.75
130.5	289.5	27085.5	31302	480	44106	56081.2	600	10881.8	3637.5	86106	589.5
4265.25	62988	9739.5	138	2540.25	62905.5	50597.2	20561.2	1602	41723.2	38783.2	323.25
2706.75	52964.2	60810.8	48285.8	1108.5	1995.75	2870.25	4458.75	9093.75	1113.75	262143	1971
885	771.75	1014.75	2061	1419.75	0.75	988.5	42987.8	2016	45643.5	262143	75501.8
2367.75	2856	58017	3132	2299.5	68368.5	183518	53262.8	5139	17658	25103.2	23818.5
3048	40723.5	86703.8	37761	6585	84981	45191.2	1997.25	1560	129610	38550.8	12534
3483	158620	789	2505	2871.75	33072.8	55091.2	24	750.75	20088.8	24089.2	38958.8
838.5	42204.8	107266	52956	1680.75	45515.2	1943.25	1463.25	4998.75	44616.8	20886	24927
957.75	2833.5	3922.5	54435	805.5	29642.2	5730.75	68.25	1391.25	13083.8	29127	72306.8
375.75	5128.5	1605	16777.5	1269.75	86092.5	675.75	797.25	879	330.75	48956.2	82381.5
2542.5	20817.8	49210.5	2101.5	4291.5	33207	42024	69804.8	812.25	4136.25	85459.5	1499.25
555	179336	2617.5	39807.8	1938.75	62949.8	45800.2	223.5	2658.75	62814	47045.2	27144
423.75	2192.25	69037.5	137357	10285.5	262143	1246.5	101657	1213.5	16256.2	226196	28233
2928.75	28901.2	2723.25	74700.8	3530.25	172739	41525.2	215486	2194.5	149.25	29382	42048.8
339	35055	65631	65841	4868.25	104830	1326	48936	4425.75	8141.25	13566	14916.8
2847	804.75	3015.75	10952.2	3584.25	970.5	45613.5	861.75	2595	38535	48160.5	22374
906.75	40134	637.5	36342	1333.5	123374	22375.5	46684.5	2673	25956.8	40094.2	1329.75
385.5	1485.75	41419.5	1221	6510	262143	45097.5	60936.8	1491.75	1449.75	43305.8	133855
663.75	262143	81017.2	2873.25	6403.5	103921	1873.5	47498.2	3778.5	23184	497.25	1466.25
2765.25	40035.8	190704	124512	3264	58415.2	89965.5	54434.2	3985.5	139960	18018	712.5
984	81156	83493	111473	5646	2640	206205	4424.25	1138.5	98686.5	1062.75	27036
756.75	1789.5	141570	39591.8	3807	4719	1572.75	58287.8	2265	5073.75	112961	2261.25
13180.5	6954	262143	162154	1880.25	23266.5	20800.5	23866.5	5648.25	46257	156742	537.75
14157	181450	34816.5	39057.8	11573.2	25117.5	37506	109454	468	25307.2	46769.2	728.25
4851	12062.2	7947.75	184234	844.5	1422.75	49548.8	216529	6674.25	44907	40232.2	2907
8550.75	2750.25	560.25	52323.8	174.75	66426	24108.8	262143	3815.25	16193.2	870	18296.2
27408.8	44348.2	111870	1313.25	889.5	47776.5	21855	112367	7915.5	3625.5	152514	36860.2
3359.25	103178	449.25	5817.75	25.5	47301.8	30073.5	38713.5	4584	35052.8	262143	33699.8
2078.25	28432.5	66277.5	61518.8	781.5	40221.8	74.25	4655.25	4493.25	56874.8	29815.5	228982
11825.2	1648.5	48198	2551.5	1477.5	67476.8	23391.8	38852.2	15017.2	27569.2	89283	208981
3149.25	52590.8	3028.5	1194	2078.25	110311	2005.5	40299	2366.25	8034.75	85726.5	17257.5
1098	96844.5	47408.2	6766.5	1591.5	104135	55251.8	47433.8	828.75	8061.75	34235.2	42273.8
1718.25	1319.25	9000.75	32065.5	7999.5	262143	1388.25	1865.25	1454.25	124875	461.25	49788
2033.25	381	2382	37373.2	3201	253894	15926.2	1865.25	1634.25	1215	-84.75	15924
483.75	2608.5	975	43872	3177	160262	1074.75	48467.2	1253.25	29004.8	90168	1836
917.25	1896.75	47568	45450	5394.75	37011	1796.25	37579.5	1512	14656.5	552.75	1436.25
242.25	118516	181005	150095	428.25	35691.8	4064.25	39828.8	6667.5	26814	49221.8	601.5
2303.25	75846	1314.75	49567.5	1722	36603	39624.8	103798	3621	21157.5	4753.5	38667.8
2079	6355.5	45855	1166.25	2080.5	330	896.25	3369	2925	1908	41780.2	651
458.25	1083	161641	1074	4321.5	30518.2	30404.2	20638.5	4935.75	88824	4133.25	12235.5
787.5	23067	109895	44946.8	1662.75	1711.5	5786.25	29826.8	1454.25	61929	35152.5	26835.8
1428	1783.5	958.5	119080	657.75	635.25	32765.2	48554.2	1161.75	2685	52778.2	1398.75
2575.5	96607.5	55257	249296	1033.5	227470	14469	58844.2	2842.5	1093.5	32424.8	41706.8
999	2737.5	280.5	33566.2	2737.5	2865.75	50736	2181.75	1456.5	1189.5	49574.2	43206
2529	12891.8	40939.5	48544.5	3279.75	2865.75	44547	3975.75	1675.5	122.25	153580	652.5
1910.25	52582.5	1148.25	6690.75	12553.5	182603	136922	31984.5	2843.25	66	1089.75	28734
2287.5	153331	18949.5	27809.2	4844.25	113903	87495.8	24460.5	543	27927.8	312	1797.75
1871.25	1592.25	8472	11808	5865	1383	2075.25	888.75	1029	42627.8	140851	669.75
1995	3214.5	78649.5	84123.8	4801.5	37205.2	912	1673.25	2199	15824.2	201.75	5782.5
648.75	41371.5	28128	933.75	4333.5	43407	56760.8	1008	4827	658.5	2077.5	43773
474	1425	118970	552.75	1108.5	59126.2	40770	61200	1212	493.5	251.25	45973.5
1079.25	3072	85293.8	30384	3541.5	763.5	19520.2	2346.75	1636.5	9072.75	52237.5	732
2062.5	191234	3609	131238	706.5	68361.8	119002	1277.25	864.75	35598.8	1492.5	32724.8
639	122269	43200.8	67327.5	37.5	39554.2	4035.75	6636.75	429.75	113724	2052	2239.5
465	37225.5	42619.5	21899.2	16246.5	47149.5	1857.75	41228.2	243	97352.2	48786	951.75
3837	77785.5	67788.8	2138.25	704.25	65583.8	39551.2	993	2262.75	11697	150182	3846.75
2081.25	1749.75	47780.2	1257.75	871.5	13143	1061.25	66555.8	5273.25	1842.75	144145	23971.5
-2.25	40660.5	682.5	2214	3108.75	78480	696.75	88017.8	2003.25	1227	125661	3972.75
1512	62392.5	692.25	44853	98.25	27783.8	45885.8	93023.2	1961.25	49436.2	27798.8	1845.75
1351.5	1683	120285	47207.2	509.25	165155	6972.75	22503	38.25	696.75	284.25	2042.25
789.75	1178.25	70038	2235.75	458.25	3134.25	5427.75	39	1881.75	2528.25	1014.75	15375
678	37.5	57404.2	11721	590.25	83778	80266.5	81369.8	8990.25	1993.5	10946.2	18498
459	78591.8	43716.8	1345.5	1954.5	47100.8	64469.2	117220	1427.25	1489.5	193267	15270
1742.25	1269.75	41470.5	44376.8	485.25	3410.25	1583.25	145999	1937.25	1389	37125	2441.25
1672.5	43528.5	12151.5	45969.8	1222.5	170662	2166.75	7412.25	5556	26256.8	169342	2202
648.75	41032.5	150142	96021.8	3372.75	13599	104970	52963.5	10082.2	16107	1038.75	554.25
451.5	74103.8	35201.2	58446.8	191.25	46359.8	1846.5	3119.25	2303.25	102220	47747.2	1011
650.25	2208	31906.5	34193.2	2528.25	233848	45445.5	4374	12692.2	32529.8	41579.2	20537.2
5010	2271	36480	188942	7.5	1173	9.75	1002.75	2806.5	63335.2	2773.5	38464.5
346.5	16246.5	42032.2	35943.8	1178.25	52710	44980.5	80221.5	6586.5	5394	1952.25	49134
817.5	3817.5	3.75	89147.2	2565.75	14985	505.5	3267	2630.25	40422.8	93	518.25
319.5	136057	63777.8	195582	5094	846	50157	4426.5	3279	621.75	45544.5	720.75
126	290.25	14974.5	753	2796	1882.5	161150	70965.8	9341.25	37859.2	46319.2	2586
5511	78549	85173	963.75	1458.75	35847	58629.8	31459.5	6495	30803.2	16367.2	64404.8
5921.25	79743.8	133756	36570	1847.25	180252	1793.25	52445.2	1734.75	1244.25	74388	21874.5
2130	56695.5	262143	4539.75	1208.25	1623	43737.8	2331	7878.75	19985.2	24185.2	53170.5
2495.25	-9.75	2193	5379.75	2063.25	62790.8	48621.8	3070.5	2274	109142	50811	33262.5
5655.75	78576	49987.5	1335	720.75	7062	53013	59299.5	465.75	30816	49438.5	19719.8
2765.25	13342.5	960	15816	584.25	36053.2	111228	46974	666.75	90046.5	822.75	20004
2207.25	44453.2	17581.5	44619.8	677.25	28392	80750.2	44136	3702	32561.2	1948.5	50055.8
1767.75	889.5	55676.2	147353	1740	43017	61611.8	63598.5	34262.2	62661	26553	101.25
4311.75	41250	1323.75	4503	1571.25	35618.2	89474.2	68044.5	3111.75	13887.8	393.75	79078.5
10968.8	25076.2	369	29049.8	4208.25	209451	2722.5	57253.5	222.75	830.25	60957	44187
468.75	526.5	3093.75	38895	705.75	21645.8	611.25	34081.5	257.25	42538.5	40741.5	666
1177.5	840.75	46746	614.25	423.75	31601.2	167831	110444	432.75	1448.25	138523	44789.2
2997.75	51174	303	2379.75	1759.5	97727.2	96741.8	43068.8	825.75	12603	44764.5	3257.25
2495.25	1208.25	1560.75	262143	1389.75	3403.5	98658	40260.8	2234.25	36615.8	467.25	1407.75
1666.5	2337	1334.25	710.25	4911	43017	68370.8	2498.25	3672	1923.75	92763	38999.2
3049.5	38667	61.5	530.25	1661.25	169404	36888	41247.8	2883.75	38250.8	1684.5	1280.25
1511.25	1332	170167	507	4946.25	213255	64666.5	55706.2	7788.75	200631	8025.75	68457.8
1798.5	44549.2	208536	54241.5	594	178087	104111	63249.8	1232.25	112072	24201	41334.8
2349	1027.5	153262	903	1508.25	58170.8	57341.2	3077.25	518.25	547.5	1292.25	1064.25
1184.25	2685.75	825.75	53099.2	918	25667.2	111390	380.25	2112	797.25	21249	2592
4248.75	587.25	37191.8	10141.5	12932.2	16071.8	49686.8	46500	1633.5	6441	20341.5	4092
5343.75	13464	172464	39489.8	2946.75	68688.8	1124.25	43698.8	6483	1297.5	41613.8	85137.8
5217.75	61695	114746	60251.2	2548.5	586.5	93045.8	97587.8	1169.25	32622	2463.75	3864.75
606.75	46416	932.25	106196	1884	644.25	164410	6624	3948	15737.2	30850.5	15977.2
3268.5	32097.8	4551.75	26690.2	531.75	36261	67132.5	1807.5	3321.75	336.75	34786.5	1611
710.25	2328	122329	2445.75	1803	112939	34401	910.5	2052	21463.5	33324.8	2325.75
292.5	49101.8	44364	67722.8	2949	161081	46618.5	131547	20575.5	39222.8	1661.25	30472.5
2182.5	153892	12663.8	2219.25	6843	68049	46846.5	1298.25	3814.5	61182	8385.75	1424.25
454.5	52547.2	42929.2	104528	4533	30506.2	47698.5	3411.75	4099.5	65883	76587.8	17058.8
3188.25	2246.25	41222.2	2387.25	422.25	70612.5	4071.75	97960.5	509.25	108890	42880.5	1403.25
843.75	1233.75	51736.5	41955.8	921	7818	77190.8	28693.5	1347	16481.2	39486.8	76639.5
569.25	2321.25	861	47535.8	5783.25	43240.5	90357.8	1287.75	2320.5	31608.8	21444	24812.2
544.5	17616	546.75	78663	2568.75	2151	1247.25	18924	1418.25	31104	17884.5	34808.2
1032.75	2142	4866.75	27323.2	1502.25	130603	95925	9625.5	1293	1515.75	7694.25	3657.75
2667	2169	9495.75	28818	3447.75	12675.8	109514	37112.2	847.5	1660.5	12205.5	63252
1946.25	110130	644.25	1968	1599	58846.5	70933.5	43108.5	656.25	849.75	1339.5	44307
2409.75	34529.2	50064.8	131420	698.25	57045	2739.75	35581.5	365.25	2034	67956	1983
591.75	262143	43997.2	174397	2135.25	34356	4226.25	159760	620.25	-115.5	10587.8	38004
819.75	42123.8	2736	87667.5	2698.5	81489	1263	63224.2	820.5	14622	46416.8	39490.5
1263	45657.8	163960	63906	3065.25	6747	89067	97815	323.25	630.75	71685	260.25
1336.5	46084.5	324	36585.8	1886.25	157318	42721.5	82931.2	471	43314	19090.5	14736
2591.25	41061	31662	24764.2	5524.5	87126.8	69103.5	40707	2070.75	-87	5157.75	66050.2
562.5	2310.75	61925.2	37287	1674.75	-9	54279.8	35676	4245	5126.25	25051.5	2634
1094.25	50157	45732.8	23329.5	2793.75	2276.25	50304.8	1688.25	4200.75	54228.8	11926.5	81096
1079.25	54358.5	46926.8	262143	2148.75	36666.8	2957.25	1187.25	495	48972.8	28743	36675
7061.25	50266.5	9692.25	12	2858.25	146587	2433.75	47496	1030.5	1294.5	89245.5	44827.5
1676.25	81876	118094	3183	2485.5	24714	83491.5	20730	578.25	1425.75	28044	11592.8
709.5	138307	41993.2	249394	4284	32878.5	5628	300	13837.5	40236	26415	420
2260.5	1155	291.75	40126.5	1701	126191	1878	39711	843.75	1801.5	73035	28234.5
5705.25	5139	66317.2	627	2190	193952	-46.5	24856.5	740.25	22488.8	79698.8	53640.8
2343	584.25	60747	151885	1474.5	214802	935.25	167212	4473	36741	77550.8	203135
1181.25	48243	25040.2	1478.25	710.25	199675	39750	1024.5	3499.5	36475.5	55785.8	10379.2
6037.5	13289.2	61898.2	51381.8	826.5	5134.5	37355.2	58029	1654.5	2862.75	52128.8	1053
2573.25	37410.8	541.5	53524.5	1645.5	8111.25	18894.8	5049.75	748.5	23690.2	61377.8	146195
2055.75	580.5	104653	52673.2	2748	47958	138626	262143	1619.25	88629.8	12921	49544.2
739.5	25817.2	262143	44385	645	859.5	76223.2	23140.5	999.75	69252	1851	53688.8
1546.5	45765	3225	46168.5	971.25	123567	1664.25	1053	714	38238.8	62387.2	3030
2848.5	116126	1266	26510.2	4804.5	47694	43738.5	6538.5	2887.5	2651.25	60588.8	63305.2
1709.25	51699	42972	262143	5058.75	39571.5	127208	19803.8	1668.75	62723.2	9393.75	268.5
636.75	5761.5	2811	42054.8	5499.75	4058.25	91994.2	124356	3084.75	31218.8	319.5	38507.2
996	1490.25	1490.25	5645.25	757.5	44814.8	2446.5	8765.25	2143.5	1473	85694.2	31929
690	792	-170.25	21219	2571	24648.8	84060	38202.8	1329.75	26682.8	166554	4845.75
1077.75	38040	34553.2	457.5	5092.5	12436.5	93620.2	37071	1448.25	3528.75	304.5	103104
6916.5	59971.5	1395.75	60222	4022.25	34035.8	20791.5	31365	1321.5	76793.2	2138.25	1488
918	46815	420	45423	6842.25	27151.5	201926	54788.2	357	77204.2	155510	262143
6103.5	747	1672.5	1661.25	120.75	39000	251979	2700.75	1880.25	10950.8	84074.2	145015
5828.25	273.75	2250.75	162413	1260	48117	93	2049	1205.25	35589	128605	40463.2
721.5	34758.8	68950.5	80153.2	1193.25	6993.75	2262	153210	1901.25	-29.25	185888	85125
1910.25	30186.8	108672	62656.5	2627.25	27075.8	10472.2	164628	16012.5	53368.5	77299.5	132169
1680.75	10562.2	262143	16171.5	593.25	63499.5	8001.75	262143	716.25	78631.5	4400.25	26535.8
8279.25	139827	147717	568.5	3549	821.25	50209.5	242642	515.25	48682.5	44234.2	651.75
10125	31037.2	1831.5	3804	1244.25	33891.8	721.5	217344	2889.75	49018.5	1404	33434.2
1178.25	44622	57261	56113.5	4747.5	3419.25	1738.5	262143	1805.25	32096.2	-23.25	6253.5
4036.5	926.25	51258	9144	3609.75	102.75	933.75	1804.5	1172.25	46152	46693.5	24981.8
10750.5	-7.5	27888.8	5282.25	-7.5	43765.5	53208.8	2418.75	4245.75	40234.5	607.5	1620.75
12156	42935.2	49602	70278.8	6558	2424.75	28140.8	67800	677.25	45403.5	24871.5	17934.8
1164	103029	2130	206128	2408.25	63795.8	48671.2	1236	2195.25	59450.2	1525.5	12262.5
916.5	1761.75	428.25	202796	1502.25	39615	2466	90305.2	1038	45925.5	66756	3618
999	1401	72.75	1526.25	180	31528.5	12497.2	54503.2	3798	1731	18291	1563
4762.5	44977.5	93665.2	75567	5472	6810	187783	95967	7552.5	27883.5	43024.5	31794
1501.5	207.75	9282.75	163355	2030.25	46783.5	1135.5	4107.75	13368.8	75958.5	12481.5	505.5
1001.25	49195.5	46401.8	48488.2	300	10171.5	71224.5	104767	3093	22377	113346	31974.8
10868.2	2213.25	130215	1898.25	495	84459.8	97430.2	1110.75	4320.75	4174.5	129136	19384.5
2356.5	113586	12183	196040	4154.25	25392	262143	42219	261	116831	39654.8	1028.25
2362.5	24604.5	109682	11543.2	1430.25	93180	1377	112231	648.75	7978.5	163541	16116.8
3710.25	1083	44176.5	123698	1795.5	67399.5	5865.75	548.25	405.75	112814	158783	25443.8
1542	41807.2	59067	26732.2	7497.75	17850.8	34233.8	26059.5	3951	33505.5	17472	16580.2
538.5	29644.5	262143	174020	126	46303.5	47301.8	1677	1613.25	50514	1488	23131.5
965.25	442.5	46419.8	43014.8	7173.75	20100	55138.5	39039.8	2642.25	2827.5	1338.75	30288.8
2236.5	39921	53658	64171.5	2290.5	39232.5	52893	105454	976.5	38663.2	1458	1101
5394.75	25284	95902.5	1268.25	894.75	27762.8	45982.5	43560.8	3554.25	11409	1622.25	3196.5
412.5	26895.8	2529	31741.5	4824.75	1283.25	99241.5	43950	2376.75	23556.8	37572	166359
532.5	67935	56174.2	10685.2	6162.75	19403.2	214970	1074.75	1251	8012.25	3804	47396.2
3122.25	45804.8	6258.75	733.5	1918.5	43751.2	2069.25	56002.5	409.5	4960.5	132654	27735.8
1494.75	89880.8	2010.75	2501.25	3580.5	92549.2	156567	72664.5	456.75	39825.8	1088.25	39279.8
2493	86883.8	43164.8	37677.8	-18.75	78750.8	64174.5	26070	959.25	67899	26937	37801.5
5328.75	24790.5	534.75	41600.2	6761.25	1546.5	37736.2	46855.5	471	1409.25	95562	37315.5
2877.75	35669.2	1456.5	433.5	6687	101402	43713	903.75	926.25	26508	215365	42586.5
2433	26466	213.75	1806	2589.75	158894	140722	37407	2886	39221.2	88053.8	1833
365.25	73911	1524	46279.5	2469.75	82987.5	196914	96087.8	2868	21016.5	124310	249522
786	120821	7611	45564	2454	14035.5	247424	44756.2	2653.5	546	5872.5	105028
620.25	34176	42131.2	30189.8	4881.75	250369	171493	93865.5	4661.25	4991.25	54711.8	717.75
411	52596.8	17338.5	1784.25	3473.25	40797	2494.5	2766	2814.75	720	2850	154396
653.25	25260	358.5	1530.75	1551.75	953.25	30825	67921.5	4167	899.25	-13.5	42326.2
7976.25	2096.25	910.5	4143	368.25	18024	262143	12311.2	1335	15642	2979	23136
608.25	822	180141	37404	8154	588.75	262143	57802.5	1941	121982	4497	12116.2
902.25	53926.5	44660.2	40059.8	7473.75	801	51711	1348.5	696	1521	2991.75	4624.5
780.75	2229.75	27753.8	45248.2	-299.25	115975	119863	46989	876	8538	138559	259.5
318	74681.2	166870	68760.8	4863.75	152949	70557	4350.75	526.5	18229.5	21767.2	965.25
909.75	38418.8	166486	67087.5	20883	102044	173304	1328.25	10515.8	25960.5	82919.2	45131.2
1727.25	170423	262143	2157	10398	33390.8	74295.8	25239	1425	31002.8	2079.75	1478.25
510	51678.8	166844	1339.5	67522.5	2549.25	43053	30625.5	6156.75	37347.8	25110.8	16630.5
1860	93648.8	58702.5	33321.8	4509.75	75524.2	31209	48413.2	7528.5	39620.2	73482.8	51639
513.75	43992.8	42361.5	204770	17356.5	34856.2	1479	47766.8	1657.5	471	224440	78332.2
1425	954.75	36876.8	45077.2	5717.25	42870.8	68853.8	1570.5	1423.5	46739.2	54460.5	18497.2
2079.75	250.5	91337.2	437.25	6142.5	40981.5	176512	228063	2419.5	80620.5	33428.2	2277
1892.25	547.5	14610.8	63388.5	20845.5	4638.75	155743	110592	630.75	633.75	203668	23356.5
1870.5	37494	110.25	121104	2407.5	5069.25	92352.8	21158.2	1686	917.25	1008.75	69471.8
816	89555.2	39386.2	37251	307.5	33744.8	53970.8	1090.5	2446.5	1292.25	144862	186361
982.5	26599.5	3080.25	45384	1866.75	124340	121019	3483.75	576.75	8524.5	36423.8	2787
3293.25	2191.5	1418.25	81849	14356.5	987.75	40192.5	115371	2040.75	1874.25	2645.25	1359
924.75	150087	58837.5	989.25	18282.8	15208.5	39884.2	230356	519	533.25	2385	36728.2
4887	34382.2	797.25	926.25	19530.8	133585	55224.8	135871	3636.75	514.5	142868	164656
2181.75	3723	19647	1338	55014.8	73144.5	1923.75	97685.2	483	34248	31978.5	34428
9768	1136.25	82147.5	540.75	21763.5	87611.2	40110	50223	3035.25	21846	37464	603.75
522.75	26582.2	47572.5	33207.8	11439	93110.2	765	131070	650.25	33205.5	893.25	689.25
2855.25	34426.5	113852	106973	5141.25	2273.25	33154.5	262143	910.5	55998	21492.8	38334.8
2451.75	1996.5	228.75	50796	153.75	33601.5	40808.2	51461.2	788.25	1265.25	2821.5	313.5
1215	241.5	55242.8	114644	-807	113897	12041.2	262143	681	18546	100491	1559.25
560.25	34503	166664	33474	10311	1737	65256	2382.75	2526	58361.2	37278	25536
983.25	1080.75	59949.8	83032.5	2741.25	34770	87515.2	65299.5	1110	262143	168920	158672
537.75	34244.2	113220	33271.5	868.5	113800	2142	53868	893.25	74330.2	64944.8	64535.2
1731	84674.2	678.75	6648	-246.75	58480.5	13083	94227.8	1215.75	36132	2374.5	26568.8
4290.75	65471.2	46011.8	43584	8928.75	2588.25	67386.8	53488.5	1008.75	262143	1150.5	121790
720.75	146074	105236	43617	1273.5	154350	46258.5	92669.2	1782	21710.2	43916.2	37649.2
603.75	98562.8	121616	179109	17427	57.75	3293.25	82938	2447.25	33336	614.25	21729
2034	23395.5	82470.8	79116.8	1704.75	33285.8	761.25	33690	3162.75	7419	74686.5	1374
1024.5	180471	68657.2	132151	2908.5	4332.75	33949.5	188240	1767.75	28082.2	275.25	173358
601.5	116923	54741	30052.5	10662	598.5	56343.8	5287.5	1266.75	23709.8	45824.2	1260
6394.5	39001.5	50875.5	30076.5	4357.5	126613	31494	49745.2	2109.75	-174	28497	26665.5
978.75	5123.25	167516	887.25	-159.75	22408.5	65911.5	50829	6949.5	1389	46196.2	1389.75
744	70896.8	146140	43581.8	72.75	2412.75	207974	6966.75	1371.75	33470.2	39119.2	36745.5
468	18790.5	53377.5	28585.5	406.5	18772.5	34409.2	3683.25	5404.5	-12.75	402	40931.2
1226.25	960	1941.75	52967.2	14448.8	3780	1990.5	776.25	2340.75	110405	40575.8	408
2343.75	627.75	147574	159165	15026.2	78561.8	820.5	46665	1535.25	3411	65178.8	234.75
3653.25	2343	26906.2	1049.25	2994.75	87756	57525	5829.75	1838.25	262143	85971.8	3271.5
1467	229656	3356.25	116599	10090.5	66803.2	734.25	498	7.5	597	252	29167.5
1928.25	3605.25	47712	63156.8	3450	163282	4214.25	44193	2279.25	54220.5	633	731.25
2593.5	171422	262143	29745.8	532.5	262143	44364.8	603	636	65168.2	1904.25	1135.5
1539.75	2709	40566	52897.5	8343.75	3513	52470.8	1966.5	2146.5	31818.8	174520	5097.75
5049.75	1929	52849.5	1078.5	7668	5296.5	86302.5	43887	1410.75	40800.8	227228	37380
90.75	29833.5	50177.2	652.5	1293	1315.5	148301	16363.5	1646.25	37017	3837	32730.8
707.25	355.5	41340.8	40566.8	21218.2	1542	1497.75	1476	899.25	2418	2973.75	41083.5
3121.5	1197	46032	741	21.75	35356.5	61431	1290.75	3363.75	1395	32245.5	20716.5
1038.75	244.5	125472	1688.25	572.25	1386	2544	55599	1443	36807	262143	26952
2655.75	430.5	1523.25	3474.75	20869.5	6848.25	140882	262143	780	21465	262143	54250.5
7683.75	41769	45492.8	38808.8	19982.2	41874	43706.2	110751	5055.75	32583	136960	42168
752.25	44925.8	209.25	974.25	8542.5	114108	4761	176246	972	-157.5	145200	16212.8
2040.75	37506	9805.5	17530.5	714	40324.5	259191	262143	1486.5	106729	43191.8	135136
4902	103872	323.25	262143	3198.75	1230.75	82405.5	42591	1236.75	5598.75	851.25	82599.8
688.5	52881.8	28703.2	645.75	2001.75	121532	87	8120.25	2490	160170	47856	5721
2268	39693.8	57158.2	46879.5	2597.25	34004.2	700.5	8268.75	413.25	73719.8	1080.75	22599.8
4028.25	155814	314.25	67317	2311.5	51131.2	1486.5	-36	3588	178470	45936.8	19183.5
2185.5	87483.8	40353	37104.8	1386	176552	204412	1647	1408.5	24393.8	1976.25	1994.25
654	40549.5	2650.5	262143	54.75	262143	48490.5	25184.2	5495.25	4014	38246.2	1422
11020.5	1243.5	42159.8	36530.2	1834.5	262143	63370.5	100439	2524.5	106008	84.75	45856.5
1283.25	59556.8	900	86427	3009.75	40757.2	121682	397.5	348	111539	304.5	24351
2508	145142	1265.25	1870.5	1833	218126	195298	60742.5	588	47697	50265.8	62816.2
1550.25	41563.5	39466.5	27056.2	2457	6767.25	50947.5	68547	684.75	3750	3048.75	41895
586.5	53568.8	22011.8	36731.2	104.25	13162.5	954.75	42012.8	946.5	23888.2	1800.75	156403
1248.75	253636	54879	240114	1938	327	43564.5	482.25	934.5	5079	26538	64335.8
1071.75	57178.5	56397	2348.25	2048.25	5643	10106.2	1663.5	1764.75	5905.5	1182.75	93580.5
3795	23490.8	3546	781.5	3611.25	35942.2	139834	-69.75	6654.75	59812.5	8680.5	249.75
8724.75	157646	81939	53751.8	3823.5	1660.5	53896.5	51180	2736	36412.5	104961	130656
1260	20712.8	33441.8	824.25	3897.75	30579.8	57489	980.25	872.25	36784.5	1946.25	16468.5
624.75	951	259.5	47319	650.25	78513	24240.8	39312	537.75	-153	73155	46844.2
506.25	32892.8	167171	1800	3026.25	2012.25	37523.2	15734.2	396.75	-3	147806	40590
680.25	2499.75	46860.8	9839.25	852	23815.5	108484	2829.75	2589	1208.25	53766	26888.2
2496.75	684.75	579	3949.5	2370	37602	262143	25800	1839	62632.5	26894.2	14422.5
7407	1128.75	882	15087	3261	75415.5	1473.75	51855.8	2016	40254.8	18346.5	81295.5
744.75	46710	72530.2	20175	1166.25	22702.5	40010.2	711	859.5	4487.25	4324.5	9312
1876.5	87105.8	29142.8	131078	936.75	95939.2	48560.2	183455	1146.75	4365	42142.5	63419.2
5375.25	8829	55212.8	48129.8	87	60369.8	23724	996	5046.75	130888	63435	142318
486	52800	66	41395.5	14603.2	4505.25	102004	28928.2	1148.25	2520	1148.25	41732.2
870.75	52791.8	834.75	805.5	8474.25	113816	23596.5	45162	2080.5	191168	102868	1537.5
2916	4948.5	2765.25	24057.8	2910	30847.5	212542	11016	1497	38139.8	42621	46551
543	1482	1585.5	50554.5	4112.25	54081	47597.2	3100.5	71.25	6915	39994.5	46478.2
1619.25	83214	402.75	39249	4254	16585.5	262143	51685.5	1282.5	1086	89595.8	23123.2
631.5	49544.2	61971.8	38185.5	11686.5	15931.5	202461	1776.75	967.5	16.5	4581.75	58970.2
462.75	22281.8	462	26042.2	483	81088.5	5985.75	83517.8	3917.25	38545.5	25767.8	9018
4667.25	10118.2	1143.75	963	2595.75	40821	53986.5	1257.75	505.5	329.25	1416.75	10866
3702	52679.2	24552	1029	57309	62706	2860.5	49131	986.25	3542.25	46294.5	1466.25
952.5	33614.2	636.75	3487.5	10438.5	71012.2	9750	2472.75	1501.5	16293.8	23101.5	36351
486.75	1074.75	39136.5	3841.5	1588.5	2105.25	191140	108159	2358	1098.75	36834	70365.8
2707.5	1076.25	3172.5	1149.75	351.75	32466	55059.8	96453.8	2497.5	981.75	4677.75	730.5
759.75	1440	4741.5	12622.5	147	206946	989.25	111452	2212.5	45366	1120.5	37743
672.75	1041	26945.2	11491.5	353.25	32562	32776.5	822.75	1613.25	65313.8	18425.2	40704.8
660.75	697.5	13510.5	17205.8	2400.75	144878	116.25	39.75	460.5	27489	1176.75	52508.2
1228.5	2913	738	27006	521.25	81438.8	2793.75	52178.2	1484.25	27654.8	37994.2	34749
905.25	4059	48948	2894.25	1155.75	76184.2	262143	37734.8	1281	160139	1875.75	142658
788.25	38967.8	1130.25	1749.75	13255.5	64679.2	201637	52729.5	2604	57403.5	58782	29823
4617.75	21762.8	822	1909.5	2679	85182.8	1481.25	31997.2	520.5	23319	804	70331.2
1557	38505	3441.75	3852	20366.2	12360.8	72221.2	47424	1930.5	28665	31614	160275
1736.25	1178.25	35811.8	1653.75	3792	55707	109762	44539.5	3161.25	52263	27810	45359.2
1259.25	1137	25877.2	41476.5	45.75	3258	77678.2	33950.2	2103	3908.25	93	19185
2541.75	63164.2	1105.5	40372.5	4568.25	11358.8	44748.8	54024.8	3010.5	39036	47481.8	24993
1219.5	3760.5	51135	20293.5	567	8385	46309.5	57647.2	1278	65507.2	631.5	108684
1675.5	34617	56880.8	8082.75	1338	1110	7921.5	41761.5	2028.75	18579.8	77970.8	21082.5
862.5	41482.5	125855	1743.75	1393.5	38598	37975.5	40588.5	916.5	489.75	17383.5	36465
3084.75	51822	38899.5	55280.2	805.5	64833	69878.2	2526.75	2909.25	2843.25	6061.5	46905
3438	1293	69594	31987.5	834	62865.8	42479.2	5487.75	388.5	5598	57816.8	99486
534	48525.8	61059.8	48143.2	1743.75	40048.5	44122.5	45879.8	486.75	20487.8	46434	6019.5
3551.25	75675	24498.8	115372	6144.75	23443.5	3255	32427.8	2378.25	82863.8	1091.25	27591
585	91851	1791	100024	4254.75	85451.2	37.5	40381.5	410.25	43563.8	49893.8	24295.5
1812.75	528.75	57855	36227.2	508.5	77805	48156	73932	765	51883.5	3198	13801.5
1104.75	21718.5	41670	59160.8	2418	84506.2	262143	43310.2	480	434.25	45291.8	924.75
2104.5	39879.8	26579.2	60335.2	2253	3489	51015.8	5645.25	151.5	20967.8	498	1289.25
416.25	2094.75	998.25	78192.8	687	39325.5	44499.8	22326.8	4105.5	40861.5	41985	108220
47.25	56979	46509	10053	1101	62852.2	120548	62390.2	1247.25	20491.5	23028.8	2312.25
1608.75	703.5	195.75	131098	136.5	33702	12390.8	952.5	2583.75	1800.75	5751	24851.2
7014.75	255392	73324.5	47039.2	3162.75	119552	53376	64571.2	957	2641.5	39395.2	9714
2212.5	34716	988.5	3393.75	9.75	348	44196.8	45313.5	2025	74630.2	30383.2	58202.2
7631.25	42031.5	4092	40155.8	254.25	31021.5	56025	2688.75	1896	54534	106981	38792.2
1584.75	40682.2	14850	128792	422.25	59127.8	43694.2	96650.2	420.75	24731.2	87116.2	24816
10657.5	1830	27660.8	48817.5	741.75	35334.8	45645	45090	480.75	12485.2	35354.2	18435
1016.25	428.25	49860.8	17287.5	1023.75	73623.8	62547	18663	1471.5	3151.5	878.25	36564.8
4206.75	51189	60300.8	89624.2	4921.5	3102	204040	201614	3004.5	1084.5	40305	155987
3372.75	5178.75	60900.8	18566.2	1157.25	39155.2	34971	176599	3944.25	36134.2	5463	1584.75
936.75	2625.75	33631.5	561.75	7335.75	59080.5	111806	54717.8	2976.75	81655.5	563.25	1867.5
1541.25	40251	58474.5	14130.8	2283.75	30343.5	7252.5	141415	3666.75	65958	582	15643.5
1011	1680	1237.5	616.5	6816.75	41298	69774	779.25	1961.25	3567.75	26223.8	222479
2115	140993	85769.2	96975.8	4472.25	82423.5	68.25	83566.5	205.5	134966	2790	92694.8
1119	81593.2	1066.5	100890	669.75	190421	93374.2	1602	26475	88465.5	12519	16369.5
702.75	392.25	5357.25	42696.8	5435.25	33820.5	51812.2	9064.5	3987.75	114239	93543.8	3856.5
3161.25	8250	62478	41077.5	582	9513	38618.2	71322	270	18555	1753.5	4014.75
1760.25	39744	378.75	2613	3699	19793.2	56121.8	3636	7150.5	60975	71318.2	2838
1471.5	52926	37188	53273.2	2358	22197	127673	13759.5	1347.75	7224	1482.75	79482.8
690.75	669	42295.5	2227.5	499.5	109712	88076.2	2721	764.25	56367.8	86465.2	89904.8
2223.75	1132.5	56418	59678.2	2826	1494.75	45238.5	2628	4762.5	52242.8	2869.5	66117.8
817.5	1449	45538.5	141	1469.25	29682	588.75	40592.2	5346.75	134356	79817.2	48060.8
2488.5	1307.25	62446.5	41162.2	2525.25	9891	2934	1811.25	508.5	18005.2	153040	86040.8
696	25882.5	23712	19101	1336.5	135454	140551	51407.2	559.5	26201.2	36582.8	938.25
921.75	32864.2	35466.8	1932	733.5	3959.25	3405.75	262143	548.25	2663.25	35791.5	30693
616.5	51354	68781	192725	1615.5	204177	127276	48533.2	3428.25	4833.75	42249.8	1361.25
2742.75	1073.25	28368.8	45636.8	842.25	33619.5	76270.5	60	2142.75	24952.5	57056.2	-52.5
657	2703.75	3348.75	22189.5	45.75	25561.5	187180	1307.25	45.75	1892.25	2208	986.25
2610.75	18017.2	2400.75	1498.5	1797.75	169942	54618.8	345.75	1577.25	1065.75	23474.2	31168.5
1510.5	43369.5	53646.8	3639.75	3742.5	37128	93903.8	3983.25	1889.25	54258	96477.8	18108.8
1620.75	97824	2458.5	38001	1998	43722.8	44751.8	65766.8	6261	1135.5	60527.2	40256.2
1016.25	2012.25	128907	18141	1509.75	17625	11165.2	42693	469.5	12575.2	53244.8	2221.5
2295.75	31023	40459.5	807	912.75	63280.5	158644	49294.5	596.25	145050	2312.25	402.75
1588.5	32351.2	200271	61369.5	2834.25	155987	-16.5	102198	7164.75	1947	32807.2	789
500.25	1011	3356.25	63699.8	1652.25	42687	132585	21474	516.75	24129	137783	37607.2
2256	1104.75	1032.75	2199.75	2778	500.25	64390.5	54081	2433.75	2032.5	37881.8	262143
480.75	28012.5	86937	41300.2	1858.5	38085	42414.8	15681.8	993	438	608.25	36709.5
3399.75	58611	176545	52971	1389.75	5220.75	903.75	4.5	3133.5	44858.2	682.5	134462
3449.25	35531.2	419.25	1350	24	19473.8	6057.75	123921	12597.8	18493.5	81522.8	173608
4845	2739	57670.5	40961.2	32.25	751.5	15623.2	43742.2	15777	13545	42930.8	80083.5
1057.5	53320.5	260.25	65515.5	51.75	18168	45630.8	3480.75	2564.25	46014	51432.8	42252
440.25	60030	1227	53730.8	5419.5	70802.2	17090.2	2272.5	356.25	41315.2	42984	12545.2
2161.5	999	998.25	31380	1316.25	49728	41820.8	262143	1335	19602.8	1289.25	36879.8
3483	822.75	1552.5	1028.25	33.75	75311.2	105482	37645.5	1180.5	13956	13928.2	26791.5
6828	3510.75	1959	50108.2	2248.5	93327.8	43994.2	262143	426.75	155992	58518	36017.2
685.5	3558	1093.5	39898.5	2065.5	126467	47792.2	2856.75	6889.5	2748	3923.25	276.75
1441.5	44013	94839.8	4719	6319.5	43154.2	2434.5	1083.75	2067	12071.2	129341	1062
2598.75	43329.8	52962.8	2883.75	1642.5	34166.2	34002.8	52208.2	819	491.25	3454.5	35915.2
3174.75	1204.5	122587	41352	2322.75	12526.5	43265.2	35641.5	938.25	51612.8	94008	79080
375.75	14778.8	129961	41195.2	51	3475.5	17803.5	62956.5	1099.5	61347	27568.5	64524
2937.75	25665	76659.8	30951	2457	20278.5	55362	10.5	1146	37458	79753.5	92733
2744.25	1132.5	59724	95545.5	744	2528.25	50759.2	50475.8	185.25	28709.2	3569.25	7373.25
840.75	4015.5	883.5	122452	3015	35472.8	220107	2433.75	7122	36.75	308.25	35938.5
623.25	3427.5	4167.75	63163.5	2930.25	1071.75	56076	4005	1021.5	21567.8	125080	528.75
1194	107960	59979	49178.2	2754	66503.2	54561.8	52256.2	967.5	6092.25	1421.25	31745.2
885	918	80061.8	37637.2	1424.25	60404.2	45094.5	43001.2	1197.75	262143	967.5	42880.5
3528.75	34632	47160	49703.2	1449	714	195226	69810.8	1370.25	143960	30377.2	3087
1311.75	3307.5	37756.5	1343.25	453.75	44637	53162.2	44192.2	1137	65961.8	888	603.75
1139.25	39219	4788.75	2158.5	7896	939	29265	137664	893.25	18668.2	95367	37170.8
2143.5	49336.5	90510	35181	9831.75	73146.8	204262	1302.75	921	79967.2	983.25	726
957	75969	125176	33699	1365	23775	48833.2	1764	1488.75	1101.75	1872	43197
282	40109.2	894	37215.8	8298.75	2015.25	14562.8	24223.5	945	2435.25	2831.25	433.5
495	980.25	822.75	55563.8	9285	41523.8	90496.5	55728.8	542.25	159366	83298	25341
8385.75	37061.2	1550.25	1136.25	4794	50505.8	83283.8	22630.5	2469.75	164253	75596.2	1100.25
4966.5	1005	89415	65013.8	692.25	978.75	50304	906.75	3225	262143	61921.5	4111.5
1565.25	35663.2	1532.25	52400.2	4705.5	49013.2	43038.8	49602.8	4365	125487	529.5	59286
1432.5	58950	110978	2007.75	1069.5	2094	47169	5685	1708.5	2778	33678	1934.25
578.25	2503.5	375.75	33629.2	3612.75	34531.5	43993.5	49326.8	2576.25	5142	46317	40523.2
923.25	65742	17838	46328.2	1110.75	28912.5	8322.75	1894.5	2049	50432.2	40004.2	38753.2
1780.5	3357.75	15772.5	25739.2	4293.75	117.75	11810.2	29922.8	16330.5	3589.5	45480	1395.75
313.5	81477.8	61396.5	1658.25	503.25	49345.5	13135.5	2276.25	1582.5	627	1202.25	15969.8
687.75	50586	27364.5	155494	4833.75	1740	849	97.5	1294.5	17400.8	95298.8	459.75
4116	43412.2	45894.8	988.5	2071.5	4283.25	50702.2	9724.5	897	2456.25	43131	18984.8
1475.25	128276	1977	714.75	441	421.5	54171.8	2267.25	133.5	33784.5	747	66661.5
795	26330.2	46539	32553	2559	15492.8	262143	3867.75	1706.25	39351	63822.8	69263.2
1220.25	13651.5	77834.2	160436	852	5188.5	159740	921.75	5849.25	372	218854	310.5
1957.5	26676	4095	3507	16495.5	71988.8	3967.5	10896.8	2484.75	39684.8	57711	21934.5
1243.5	142491	3581.25	59121.8	8708.25	4731.75	25286.2	38859	4021.5	49377.8	47460	37371.8
2487.75	33835.5	1245.75	111381	4137	143.25	1105.5	51885.8	1758	44708.2	69381	37407
1986	13538.2	47090.2	198104	9016.5	44139	178054	42736.5	5271.75	12765	46567.5	753
1656.75	3888	467.25	3072.75	2202.75	122138	1212	48705	733.5	55396.5	12742.5	464.25
3301.5	61273.5	40157.2	37458.8	716.25	74554.5	61302.8	725.25	3763.5	57443.2	1812.75	82698.8
513.75	1365.75	60336.8	1176.75	3480	30282.8	1059	17052	1222.5	19665	29121	93526.5
1242.75	2323.5	44281.5	45852.8	2030.25	19981.5	50985	1965	4287.75	573.75	262143	582.75
3437.25	42522	1749	41939.2	-120.75	70875.8	63798	99844.5	347.25	94289.2	154407	1743.75
2936.25	166018	750	43646.2	1772.25	210523	7955.25	56321.2	1062.75	76905.8	44290.5	4594.5
1170.75	26242.5	124954	51972	5157	42537.8	7056	3432.75	2940.75	2147.25	74797.5	181.5
16550.2	45522.8	25932.8	1971.75	1524.75	38004.8	1775.25	35426.2	5006.25	15072	20223	25452
3591	2039.25	59442.8	115956	6498.75	21486	44256	44461.5	3791.25	20463.8	53090.2	458.25
1606.5	465	537	45015	661.5	118243	70516.5	2407.5	942.75	231.75	70060.5	2172
2250.75	248560	6445.5	2325	2648.25	42824.2	78738.8	210219	2129.25	443.25	23138.2	7207.5
1747.5	262143	45495	103006	1779	154154	4161.75	44428.5	481.5	163859	59590.5	127858
945	29216.2	38530.5	20028.8	1438.5	14863.5	119907	50523.8	1614	52824.8	194938	49341.8
8418.75	639	1911	743.25	3156.75	1227.75	26399.2	1086	668.25	51549.8	83125.5	45657
22526.2	38446.5	34735.5	2840.25	87072	32178.8	1157.25	1422.75	1057.5	2345.25	-47.25	30607.5
2004.75	33517.5	157872	49458	4549.5	33093.8	71059.5	1642.5	1906.5	15900	6071.25	129114
673.5	388.5	24773.2	2579.25	29961.8	51837	11312.2	29191.5	354.75	44588.2	114182	16580.2
3940.5	2823.75	19899	55084.5	15955.5	48874.5	46673.2	3639	492.75	182564	21324.8	68025.8
791.25	884.25	6455.25	42.75	26408.2	48078	1075.5	1192.5	425.25	2800.5	33393	748.5
1263.75	3647.25	895.5	64294.5	43826.2	37750.5	143911	75314.2	2504.25	7515.75	111.75	43940.2
690.75	50441.2	432	60303.8	1884	27741.8	92654.2	1524	767.25	46317	41530.5	162667
4898.25	26743.5	1132.5	1464.75	11129.2	39129	2547.75	58581	1530.75	1137	87125.2	262143
1437	1281	47138.2	111294	6607.5	90306.8	48	4269.75	989.25	1232.25	13350.8	7590
447	4643.25	24795	597	13137	3168	102164	419.25	588.75	1002.75	25549.5	1281
432	1826.25	67245	41139.8	12057	62575.5	26025.8	27.75	1089	2414.25	63856.5	23964
871.5	57283.5	135.75	36973.5	75715.5	13496.2	93006.8	137710	251.25	42945	159061	907.5
3033.75	104.25	24285	32664.8	9020.25	982.5	3786.75	44752.5	674.25	42804.8	42790.5	28692
687	31733.2	262143	31606.5	1947.75	76720.5	4302.75	35901	604.5	24054	233999	62660.2
268.5	38192.2	74276.2	1863	17784	42061.5	99397.5	58333.5	744	4039.5	48318.8	10579.5
396	921	43456.5	55233	52683	33201	190078	72970.5	3084	117185	262143	36560.2
2167.5	10149.8	149308	3027	1128	41664	113162	3970.5	647.25	34744.5	19147.5	28241.2
540.75	35425.5	1831.5	1005	1353.75	262143	55053.8	58630.5	4377.75	160421	262143	313.5
6784.5	91012.5	178767	143778	861	39615	43625.2	129430	757.5	9112.5	41848.5	80841.8
801.75	1010.25	29359.5	1491.75	2084.25	17877	1422	65742	3643.5	39851.2	61815	95394
756.75	12286.5	54297	2870.25	6516	1437.75	64788	126744	2439	103194	37865.2	19955.2
3741	23991.8	40266.8	28878	-151.5	472.5	262143	166290	285.75	43452.8	3832.5	45015.8
1212	24396.8	218024	107882	4674.75	47626.5	23610.8	39939.8	10723.5	22039.5	2619	289.5
1665	1092.75	102590	156269	16005	852.75	134212	1458	1664.25	16778.2	64867.5	21993.8
4710.75	79189.5	1969.5	5964.75	374.25	29014.5	104551	52655.2	1341.75	24055.5	57273.8	262143
2009.25	254894	153424	90429	2338.5	35495.2	52796.2	3825.75	2011.5	22652.2	103928	8600.25
1043.25	71208	187222	3649.5	2323.5	262143	258280	823.5	3228	1644	224743	36021
13090.5	762	72828.8	520.5	865.5	262143	195881	6003	3352.5	57148.5	1588.5	18018.8
1356.75	65190.8	999	63084	528	262143	49600.5	2089.5	2700.75	122048	-56.25	39780
2703	946.5	310.5	1601.25	1585.5	2643.75	86219.2	56367	1984.5	227777	33503.2	276
3342	6460.5	89778	3745.5	1173	36021.8	6331.5	668.25	1650	76401.8	1401.75	25203
1258.5	3009.75	26352	37159.5	1148.25	627.75	2017.5	7733.25	390	31287.8	185636	348
1971.75	1742.25	83783.2	1266	71.25	42756	204145	40993.5	2028	2844.75	53062.5	3734.25
4069.5	1902.75	114029	5688.75	5980.5	70289.2	121411	145844	255.75	32808.8	43239	1967.25
1214.25	21543.8	46802.2	3768	6075.75	38783.2	65672.2	538.5	2267.25	3600	87336.8	993
1325.25	25287	38343	1807.5	16176.8	-277.5	1305	84015	523.5	42.75	3309.75	7556.25
1452	354.75	2135.25	26211	2483.25	3175.5	35084.2	1604.25	648	119053	49748.2	564.75
2926.5	5049.75	-31.5	3237	2721.75	25852.5	78627.8	43947	2271	42786	52782.8	35769
4152	50044.5	615.75	3820.5	919.5	174263	555	78471.8	2246.25	23505	46896.8	33972
519.75	30384	38295.8	529.5	2823.75	236278	55301.2	49443	1777.5	705	323.25	1797.75
828.75	15769.5	432	2097.75	882	262143	83991	1886.25	2793.75	4989	38133	24315.8
407.25	2503.5	19988.2	40483.5	858.75	119878	52194.8	546	1541.25	117667	46717.5	1869.75
828.75	2649.75	52299.8	1406.25	4210.5	44503.5	88070.2	2072.25	4618.5	262143	178696	119141
441	86139.8	766.5	897	15579.8	196091	4.5	30887.2	2412	444	206458	4790.25
3165	117009	36135.8	98261.2	2181	40839	895.5	48861.8	1691.25	45817.5	103223	4294.5
798	24103.5	1915.5	47022.8	847.5	54231.8	60132	783	7133.25	1737	343.5	37635
3782.25	2030.25	120895	886.5	5271.75	13335	1078.5	50365.5	716.25	55163.2	96349.5	11482.5
6540	5618.25	63147.8	28937.2	6655.5	41346	1195.5	4408.5	2397.75	1604.25	94233.8	34677
2337.75	603	262143	52650.8	2570.25	705.75	39969.8	1677.75	1594.5	780	38433.8	30428.2
860.25	34350.8	40943.2	2328.75	13475.2	43572	47331.8	11295	1514.25	900	805.5	1414.5
2760	28143.8	67207.5	48853.5	870	28608	46531.5	579	7786.5	42417	56259.8	197212
609	76476.8	96770.2	37016.2	3071.25	3199.5	186266	1113	667.5	1012.5	20823.8	2025
2363.25	53328.8	4233	17962.5	14547	45565.5	262143	2508.75	1588.5	3489	1818	14663.2
1701.75	28752.8	759.75	2024.25	10762.5	85155.8	184130	3416.25	5016	864.75	645.75	35388.8
1470	63687	138792	4954.5	10331.2	43223.2	576	33374.2	499.5	19260.8	13358.2	28756.5
2197.5	4033.5	17387.2	22074.8	9773.25	1831.5	2932.5	39141	1616.25	262143	29288.2	118082
2904	262143	47787	46167.8	8521.5	42049.5	181751	47585.2	1245.75	49131.8	28931.2	734.25
2754	258099	45834.8	212.25	3225.75	156354	51465.8	1058.25	301.5	17.25	1512.75	1158
2785.5	250854	30793.5	51778.5	3808.5	21644.2	111564	49840.5	4995	41819.2	147530	31553.2
2118	99678.8	2943.75	74906.2	1623	20674.5	870	2620.5	749.25	13683.8	29030.2	2059.5
12304.5	25247.2	94737.8	49008.8	1446.75	3772.5	177458	52194.8	6463.5	1263.75	25511.2	945.75
1263	371.25	1132.5	35933.2	2619.75	45753	38403	54678.8	1570.5	26893.5	819	28965
735	3666	1620.75	42957	460.5	1072.5	46850.2	768	5343	1508.25	28309.5	75940.5
1334.25	7306.5	591.75	1803	1533	38408.2	2310.75	42630	498	38563.5	868.5	102351
410.25	44559.8	69250.5	1246.5	2772.75	59838	49012.5	1084.5	1598.25	2337	1611	1095.75
1045.5	44102.2	41836.5	94247.2	1308	1913.25	17462.2	53617.5	13063.5	7832.25	1277.25	319.5
1092.75	44005.5	199.5	4373.25	17096.2	78370.5	60	58734.8	393.75	755.25	314.25	32265.8
2793.75	48391.5	1757.25	41242.5	13575.8	33157.5	88178.2	3193.5	3034.5	1189.5	87153	119091
1326.75	39600	76929.8	76381.5	2066.25	7084.5	34407	2223	4776.75	18715.5	262143	219963
1548	73056.8	54197.2	71442	7425	1874.25	53089.5	47083.5	1806	192856	34910.2	4272
1013.25	9275.25	2291.25	66579.8	1113.75	80636.2	45574.5	55327.5	419.25	1674	20460	16243.5
2737.5	67694.2	59367	407.25	2608.5	105454	104630	106894	3854.25	612	24514.5	2643
1560.75	111146	62197.5	41444.2	246	2906.25	143529	1096.5	1107	318.75	31418.2	36330.8
21498.8	212794	796.5	4881	8148.75	68362.5	70330.5	3687.75	1002	8105.25	153342	46617.8
3406.5	47764.5	648	798	8741.25	43850.2	48123	53820.8	922.5	50982.8	162849	52669.5
697.5	83949	50212.5	431.25	2872.5	42787.5	3821.25	30973.5	2991.75	86054.2	262143	1017.75
2533.5	7716.75	359.25	2862	4548.75	1209	1968.75	40404.8	2352	59902.5	243604	24288
1435.5	89017.5	1029.75	44109	573.75	36919.5	31968	30951.8	543.75	3111.75	25644	66237
1123.5	377.25	8237.25	765.75	2617.5	1482.75	262143	643.5	1799.25	65076.8	215943	4590
973.5	25103.2	46955.2	58320.8	1411.5	146612	77146.5	1367.25	2724.75	32631	13105.5	90072.8
348	62262	120432	54756	10032	1547.25	228866	111058	995.25	23907	65906.2	64255.5
4430.25	38903.2	135323	34634.2	139.5	9509.25	3510.75	48728.2	1665.75	1035.75	888.75	86565
1519.5	37800	188203	46995.8	2062.5	40525.5	1047.75	7181.25	4746.75	113699	42708	5124.75
10756.5	27827.2	60927.8	3681	375.75	40498.5	1929.75	600.75	6618	3030.75	51263.2	547.5
3001.5	23274.8	24731.2	1308.75	3266.25	81828.8	50583	1449	588.75	3432	1683	1032
696	23547	17713.5	1134	1927.5	64779	43203	48936	1858.5	26958	53088	94398.8
1305.75	133348	916.5	777	8293.5	16241.2	1621.5	38468.2	1939.5	25555.5	262143	69638.2
2704.5	16485	140431	726.75	3126	3030.75	47737.5	71660.2	6147	49177.5	94752.8	1701
3228.75	31834.5	27585.8	53307.8	4751.25	28457.2	96094.5	2880	4446.75	38319	184740	2001
337.5	27011.2	561.75	29817	4740.75	8817	35183.2	879	2116.5	17364.8	53914.5	49070.2
1918.5	1060.5	52379.2	39204	4849.5	38962.5	128387	50915.2	1536.75	21042.8	45280.5	21840
627	10623.8	87819.8	53529	2301.75	35475.8	2827.5	434.25	738	38739.8	87067.5	939.75
738	653.25	2610	1461.75	5424	35383.5	42030.8	73403.2	3196.5	86353.5	23961	1081.5
345.75	48436.5	2892.75	25809.8	3988.5	37989.8	1794.75	2028.75	1467	21748.5	24134.2	1157.25
747	579.75	52257.8	16373.2	5981.25	10273.5	3090.75	1329.75	1395	84003.8	44092.5	12751.5
1182.75	11532.8	46491.8	34170.8	6721.5	38671.5	112397	43494	6738.75	481.5	879	43224.8
778.5	156646	34380	2687.25	1791.75	31173.8	92944.5	3150.75	3075	31067.2	27050.2	48854.2
876.75	1080	3992.25	50902.5	17838.8	8114.25	130212	3993.75	603.75	14412.8	3174	2851.5
77.25	19191.8	64542	118506	13365	34733.2	159490	552.75	743.25	34569.8	24503.2	32594.2
1716.75	32031.8	24203.2	32494.5	6879	47142.8	629.25	757.5	4806.75	100108	2588.25	830.25
2001.75	39027	29559	64100.2	13128.8	31904.2	54405	1515	1793.25	223361	32922.8	233252
1650.75	1776	2880	518.25	2937	910.5	10690.5	61635.8	3027.75	20902.5	46341	4874.25
1498.5	69359.2	80524.5	35052	2735.25	94947	56877	4801.5	692.25	909.75	11750.2	66080.2
517.5	111757	25674	43084.5	515.25	882.75	2538.75	41050.5	1864.5	107.25	63	1980.75
2514.75	56369.2	4864.5	2733	2998.5	70800.8	24324.8	99666	1223.25	1074.75	61778.2	155116
4038.75	262143	1416	42736.5	18294	20793.8	54067.5	49828.5	1296.75	1768.5	46044.8	1174.5
1220.25	78619.5	1145.25	31364.2	1737	17157.8	7533	661.5	495.75	45844.5	29005.5	819
2906.25	37436.2	50289	50277	108	106080	115636	2704.5	3347.25	343.5	42090	46545.8
2994.75	97338	59040.8	795.75	9329.25	72230.2	45017.2	52038.8	8789.25	50470.5	40134	3533.25
695.25	36915.8	3613.5	2539.5	39.75	20638.5	86620.5	79173	3024	36619.5	25622.2	66423
1845.75	28134	15030.8	8326.5	5070	1582.5	1244.25	31929	2115	21750	26308.5	38163.8
680.25	534.75	57199.5	930.75	11190	69487.5	2255.25	143669	1668.75	59136.8	19684.5	501.75
2641.5	52335.8	1077	56442	2479.5	32928.8	5526	32235	1089	-13.5	198387	176.25
872.25	30513	52084.5	1318.5	63	99356.2	42877.5	87146.2	4409.25	9036	922.5	3405.75
2437.5	34763.2	1551.75	410.25	3586.5	131903	45447.8	39034.5	302.25	885	30165	77141.2
3397.5	4238.25	62544.8	45336	4632	6792	26551.5	51075	241.5	25719.8	48942.8	853.5
128.25	30379.5	9849	75521.2	-9.75	23391	136.5	27155.2	1508.25	1769.25	460.5	56816.2
597	2995.5	1492.5	90393.8	2629.5	58.5	81608.2	2919.75	1446.75	72441.8	1982.25	89265.8
837	763.5	752.25	122237	948	635.25	2001	60395.2	753	-31.5	774	19972.5
657.75	2792.25	640.5	60761.2	3099	84383.2	582.75	43281.8	2803.5	107632	1503	20831.2
4443.75	2839.5	434.25	191974	9810	387	3566.25	2784	1218.75	25358.2	2202	1677.75
1323.75	982.5	84367.5	21426.8	-38.25	8182.5	49445.2	1730.25	4689.75	59546.2	262143	43626
1167	568.5	1775.25	21608.2	1719	36504	156617	12	821.25	4452.75	780	50914.5
418.5	21075.8	53945.2	45497.2	1426.5	79257	2824.5	1556.25	2578.5	42867.8	371.25	2507.25
6330	899.25	1531.5	82137.8	13422	41218.5	26824.5	47062.5	1632	32668.5	1969.5	32351.2
876	2711.25	462.75	86917.5	1623	2052	52484.2	40117.5	717.75	1320.75	220557	109.5
805.5	45087.8	509.25	36945.8	4159.5	44639.2	577.5	89097.8	16095	34739.2	893.25	2839.5
285.75	1134.75	49399.5	1929.75	11724	941.25	102412	4038.75	8496.75	7191	961.5	1380
712.5	-2.25	62955.8	37350.8	56745	32847.8	122654	1063.5	28342.5	31788.8	35058	16810.5
1766.25	44616.8	64520.2	45411.8	14847.8	1650	46094.2	51084.8	1598.25	82381.5	6217.5	39496.5
1142.25	107626	1508.25	34499.2	6138	28773	37926	810.75	961.5	40919.2	835.5	73658.2
4015.5	1272	447	39756	1998	1440.75	770.25	38563.5	3177	23402.2	44115.8	31635.8
647.25	49155.8	37325.2	50732.2	494.25	2215.5	32619.8	72540.8	1410.75	65782.5	1943.25	1330.5
3585	817.5	262143	81327.8	327.75	1713.75	104116	17409	3377.25	60245.2	31813.5	8075.25
1178.25	83653.5	43405.5	1867.5	670.5	41408.2	43944	105232	1188	18734.2	94282.5	1775.25
2041.5	33537	99900.8	26279.2	2136.75	30383.2	41526	58143.8	1274.25	30090.8	313.5	61005
1156.5	145264	119920	1527	1854.75	2028.75	14369.2	1329	762	22394.2	4056	25322.2
918	547.5	59670.8	43389	334.5	38855.2	15263.2	166752	1124.25	39087.8	879.75	4537.5
3738.75	32155.5	2097.75	870.75	1687.5	4413	61205.2	121852	1409.25	1740	49815	38336.2
1453.5	2450.25	24945	46822.5	653.25	1617	14046.8	28239.8	397.5	25544.2	82488.8	21306.8
1295.25	38795.2	3108	1729.5	1772.25	30426.8	45178.5	1283.25	1974	5789.25	40248.8	89563.5
2441.25	797.25	4117.5	55299.8	2013.75	93973.5	5346.75	22184.2	365.25	24588	91077.8	33936
2448	33967.5	18823.5	41398.5	1173	41189.2	48388.5	2139	2252.25	5353.5	42974.2	2883
1614	1382.25	45501	43630.5	1389.75	498.75	60500.2	81593.2	312	201383	62557.5	1569
864	1839.75	1178.25	2576.25	607.5	3724.5	21944.2	5016.75	5675.25	179958	100743	38136.8
1777.5	1384.5	44024.2	5470.5	671.25	79730.2	15057	119318	1923.75	37950	102106	1339.5
1803.75	1137.75	14959.5	42456	1536	1385.25	47283	68736	3020.25	437.25	42824.2	33954
1306.5	84042.8	1631.25	39962.2	3465.75	1974.75	88349.2	12	2175.75	31702.5	124377	25210.5
1956	726	1146	2167.5	1154.25	1621.5	20235	57372.8	1592.25	1707	40006.5	118561
402.75	1330.5	41349	126037	752.25	39121.5	5531.25	5913.75	1068	1281.75	63171.8	4563.75
1433.25	419.25	43716	81306	1878.75	41829.8	117152	52053.8	2718.75	29525.2	40409.2	82963.5
800.25	190278	93728.2	78548.2	1617	70072.5	37542	94161	2128.5	3413.25	1440	26579.2
504	2130.75	1682.25	20552.2	1506.75	191205	22660.5	2825.25	747	358.5	53640	60235.5
645	94041.8	1259.25	603	87	3144.75	50637.8	41514	2357.25	40817.2	26656.5	33575.2
2220.75	2524.5	47721.8	22495.5	5503.5	4846.5	74.25	49590.8	166.5	29669.2	90809.2	2291.25
770.25	60396.8	74.25	85419	51.75	786.75	262143	2622.75	273.75	2472	5076	2168.25
862.5	34751.2	4632.75	25815	1284.75	36792	58026.8	11176.5	2785.5	1671	5335.5	75607.5
1777.5	747	372	56705.2	3578.25	2080.5	1722.75	34650	323.25	33352.5	88.5	1270.5
9033	42297	43940.2	32403.8	3747.75	84594	52337.2	55078.5	2575.5	1691.25	53848.5	248.25
5972.25	2694	65193.8	191475	861.75	42438.8	978	38725.5	786	14271	64095	4492.5
1362	239650	81933.8	13851.8	5046	65562	53193	40563	1710	824.25	59209.5	3439.5
625.5	1719	40100.2	15948.8	4779	48276	75305.2	2001	6691.5	72381.8	58588.5	2887.5
1539	240516	38511	60930.8	25.5	20.25	48104.2	146420	2169	6836.25	54888.8	18679.5
1322.25	262143	83178.8	60769.5	1592.25	1558.5	54108.8	232.5	2631.75	9487.5	115389	2377.5
1113	61506.8	212878	33691.5	1473	2511	100333	41967.8	3863.25	668.25	56876.2	35568.8
996.75	3018	52456.5	82907.2	2377.5	1696.5	44501.2	1150.5	3387	363	3862.5	627
542.25	262143	151352	595.5	594	1395	5204.25	31388.2	406.5	37581	62110.5	840.75
1951.5	6324	38339.2	56622	1541.25	91134.8	1015.5	38132.2	551.25	702	1346.25	17838.8
1685.25	201436	37711.5	2806.5	549	52768.5	42251.2	2938.5	908.25	23126.2	41550	22505.2
1277.25	48309.8	35301	111130	2077.5	1551.75	1853.25	20118.8	1351.5	587.25	1325.25	15187.5
1823.25	923.25	99165.8	150819	1822.5	69241.5	40025.2	2267.25	1230	1612.5	798	220862
3866.25	615	1576.5	87942	1573.5	51213	2413.5	750	2698.5	155710	1422.75	44217
881.25	23701.5	61527	262143	3139.5	793.5	44255.2	45734.2	1086	32653.5	14307	984.75
2360.25	29500.5	89663.2	62122.5	4265.25	795.75	3226.5	51430.5	923.25	29568	926.25	42104.2
2073.75	70116	378.75	47398.5	13.5	50255.2	51345.8	2486.25	5051.25	142138	1641.75	33162.8
3859.5	15831.8	101463	67107.8	8353.5	42903.8	2829.75	1578	5535	5271	954	2633.25
1531.5	74807.2	262143	55197	1476.75	75280.5	29643	10538.2	3287.25	693.75	2050.5	15834.8
2052.75	45566.2	67888.5	28206.8	3327.75	1519.5	36009.8	46780.5	4244.25	32962.5	1011	124494
1587	1127.25	58671	73835.2	3672	27.75	35856	3113.25	159	486	864	1842
1840.5	1708.5	136960	283.5	1161.75	37177.5	3531.75	66294	1794	1295.25	7577.25	44707.5
1337.25	894.75	37077.8	96416.2	927	15004.5	47851.5	1306.5	489.75	16392	1683.75	35830.5
1311.75	456.75	1925.25	15782.2	757.5	3182.25	86937.8	65934.8	4323.75	32768.2	1164.75	20512.5
1681.5	3183.75	107821	3289.5	129	41881.5	87978	50022.8	927.75	940.5	40869.8	171
4072.5	14255.2	158252	67167.8	7166.25	3546.75	3795.75	961.5	339	354	710.25	779.25
742.5	44158.5	1101	55042.5	930	144012	1745.25	906.75	154.5	24204	21063.8	488.25
3456	351	61153.5	46343.2	1930.5	34479.8	6540	49036.5	3054.75	3646.5	79722	828.75
1391.25	46812.8	35140.5	356.25	3306.75	43926	188294	65074.5	1126.5	40167.8	102018	25566.8
853.5	315	186736	36782.2	1056	40088.2	1008.75	2569.5	3250.5	14647.5	430.5	2792.25
729	12599.2	219501	2652	810	73326	262143	2772.75	1157.25	81768.8	36112.5	15054.8
770.25	35877.8	2232	58006.5	77.25	63619.5	42462	50163.8	15261.8	2775	262143	191103
2221.5	31538.2	124728	87180	3492	63226.5	45504.8	120986	386.25	17384.2	96015	43049.2
6331.5	2712	46096.5	53056.5	2373.75	115772	45053.2	8792.25	614.25	21417.8	2180.25	32934
1928.25	1186.5	54771	36417	1388.25	989.25	3789.75	80571.8	4569	130088	16736.2	22125
828	1785.75	955.5	90155.2	3280.5	1973.25	46824	22126.5	858	108614	96693.8	33875.2
1651.5	48247.5	39129	46705.5	1888.5	28428.8	36742.5	134814	7161	63663	1444.5	51882.8
500.25	2546.25	654.75	921.75	3161.25	1223.25	42023.2	1626.75	3400.5	36513.8	202217	1707.75
2872.5	3234.75	308.25	520.5	4050	30301.5	44339.2	52861.5	15450.8	2186.25	6078.75	88540.5
1572.75	19887.8	38242.5	573.75	2574.75	6804.75	147985	38031	5604.75	537.75	1680.75	2427
411.75	44529.8	147025	40935	1489.5	45433.5	751.5	3423.75	1512.75	100171	21720	9769.5
1161	35533.5	53516.2	44490.8	887.25	79084.5	39591	53849.2	706.5	498	49611.8	29177.2
729.75	1042.5	408.75	7740.75	18336.8	246197	84557.2	843.75	2239.5	45399	1203.75	1369.5
1037.25	5873.25	4683	60922.5	2624.25	31487.2	3587.25	35442.8	3186	478.5	1096.5	20462.2
10647.8	43067.2	81737.2	2766	2862	31883.2	15975.8	945	5881.5	1289.25	13785.8	82043.2
4967.25	134722	745.5	45364.5	684.75	34281	262143	31037.2	287.25	39141.8	2677.5	22184.2
3264.75	1595.25	48430.5	960.75	792.75	1444.5	191789	1830	1604.25	34075.5	1463.25	3294
2814.75	4727.25	375.75	4544.25	805.5	66298.5	38130	470.25	992.25	18925.5	47771.2	19760.2
1243.5	39609	233.25	5297.25	2220	42827.2	80254.5	79771.5	2283	24444.8	4853.25	17028
74.25	1238.25	1108.5	65549.2	1322.25	51696.8	132974	46652.2	386.25	17246.2	130118	22993.5
1277.25	1494.75	39589.5	38701.5	2001.75	42495	4770	43905	339.75	2504.25	71850.8	29586.8
1556.25	890.25	46462.5	3903.75	2562.75	25578	875.25	4032	451.5	32682	26793	14215.5
2384.25	32719.5	14438.2	45408	4187.25	30772.5	200125	41070	627.75	2975.25	714	2096.25
2521.5	45616.5	184024	1131.75	3294	29221.5	80313.8	122366	1011.75	137870	31491.8	37791.8
1498.5	40680.8	182745	5732.25	4608	148899	405.75	38943	895.5	78429.8	38994.8	28220.2
3607.5	31358.2	40020.8	49696.5	2476.5	88252.5	-39	53937	424.5	100559	2079.75	38118
897.75	43473	31855.5	320.25	3578.25	1456.5	47523.8	13755	694.5	156224	3164.25	74627.2
1118.25	35782.5	231	544.5	981.75	37306.5	55868.2	47751.8	1521.75	21506.2	5773.5	31241.2
507	39396.8	262143	51171.8	3204.75	20600.2	95272.5	80761.5	4827	42157.5	513	33098.2
210	30923.2	537	24459	1333.5	34463.2	201301	3993	452.25	262143	167972	21838.5
1803	53940	52807.5	45197.2	5194.5	46654.5	29099.2	48698.2	803.25	651.75	71066.2	112374
3405	1269.75	25251.8	62587.5	3022.5	9403.5	1977.75	40948.5	2875.5	35182.5	2588.25	2601.75
738.75	56189.2	48914.2	1270.5	1241.25	581.25	837	70222.5	2622.75	652.5	43095	45944.2
171.75	1563	61367.2	53937.8	3989.25	32416.5	41412	57773.2	7412.25	46052.2	121167	28492.5
1988.25	4095	36288	138391	2343.75	30130.5	1200.75	25943.2	11073.8	2402.25	1237.5	34725.8
30	25981.5	1992	1604.25	3864	145896	1831.5	46848.8	16760.2	658.5	902.25	35550
3744.75	32059.5	593.25	128488	1127.25	34843.5	42171.8	743.25	1054.5	27961.5	426	92637
1004.25	33430.5	870	366.75	2274	32891.2	262143	44495.2	616.5	4830.75	19854.8	518.25
3138.75	45602.2	645	43479.8	667.5	116046	42915	37854	1014.75	13453.5	17170.5	25815.8
660.75	131374	1872.75	139280	1077.75	26055.8	6901.5	245224	1175.25	16032	1336.5	9573.75
1427.25	55544.2	38997	1307.25	2963.25	47274.8	205681	81837.8	1348.5	69	624	61965.8
2032.5	21506.2	1236	2873.25	70.5	35394.8	127753	510.75	3463.5	26127	21209.2	1225.5
2742.75	92950.5	17972.2	1425.75	5229	61806	54126.8	1326.75	9459	34968.8	101284	3945.75
598.5	52569	1315.5	42678	2532.75	116474	8187	1082.25	1329.75	225	23606.2	60345
5444.25	50384.2	96915.8	2446.5	2618.25	67959	771.75	67452	1596	49917.8	56917.5	18490.5
2211	27384.8	104871	127489	1140	40704	2948.25	2571.75	31.5	588.75	30459.8	15288.8
786.75	1014.75	68445	2295.75	2486.25	3120.75	100022	46083	5215.5	21260.2	60439.5	1233
4053	1132.5	313.5	57511.5	6108.75	56333.2	1238.25	35541	201.75	40410.8	648	40082.2
2244	1742.25	26053.5	46083.8	532.5	93172.5	61661.2	734.25	782.25	19815	956.25	42903
4135.5	562.5	1071	49247.2	1266.75	110144	108652	55267.5	2738.25	714.75	36048	2268.75
768	47344.5	102	262143	1006.5	-42.75	2754.75	1599	736.5	21496.5	156050	654.75
930.75	9491.25	3091.5	42825	5927.25	16505.2	47826	60649.5	1975.5	15889.5	51209.2	85213.5
1759.5	109870	1459.5	17862.8	1358.25	109320	83335.5	12801.8	2327.25	1765.5	29994	12807
2662.5	75466.5	41339.2	204050	2170.5	221249	31048.5	37433.2	6977.25	28299.8	120988	19171.5
501.75	1966.5	26685	1213.5	5430	131158	344.25	2343.75	2970.75	983.25	3183	38556
14450.2	47199	116380	45336	6153.75	918	45.75	38358	832.5	43311	452.25	78744
643.5	22867.5	59869.5	6486.75	6185.25	18807	19332.8	4371.75	998.25	39876.8	34545.8	78678.8
2327.25	78813.8	525	39831.8	11442.8	37138.5	123	42816.8	1052.25	1843.5	40652.2	38236.5
1266	69834	191312	46153.5	5916	17454	47916.8	42253.5	2466.75	3128.25	50121.8	2284.5
1117.5	42319.5	55193.2	41142	17235	1058.25	49924.5	2574.75	310.5	4172.25	262143	18047.2
2424.75	1851	869.25	43740	2242.5	70926.8	159313	491.25	4329	54369	47388	1420.5
2391	2660.25	1100.25	150482	294.75	135656	44091	95496.8	10.5	31333.5	56624.2	1166.25
902.25	2328.75	95048.2	43332	443.25	262143	78	41883.8	1027.5	28216.5	84045.8	25520.2
984.75	9607.5	53682	23706	-264.75	333	82282.5	35640	893.25	3413.25	3402.75	313.5
3286.5	116631	95661	94844.2	2725.5	-42.75	45187.5	55921.5	619.5	87286.5	1601.25	18618.8
3286.5	35136.8	49267.5	14748.8	2906.25	43017	180124	42477	1126.5	27312	892.5	40115.2
921	37313.2	226987	5906.25	1978.5	2873.25	68871	53112	756	1749	8295	2601.75
1318.5	27617.2	351	45357.8	3048.75	47841	44832	467.25	1278	8286	262143	1056.75
1377.75	14181.8	948	100329	2889.75	35914.5	37808.2	118502	2767.5	93195	40818.8	70848.8
2079	75692.2	1634.25	34122	872.25	24360	46230.8	2074.5	3369.75	992.25	31836	5883.75
1239	23145.8	53980.5	47107.5	3310.5	817.5	117132	40626	531.75	35298.8	24555	77991.8
1170	1012.5	48677.2	337.5	2421	2590.5	3242.25	46612.5	2347.5	1973.25	44749.5	22530
2868	1745.25	2103	1627.5	72834.8	114852	-29.25	30	2915.25	1678.5	51840.8	94879.5
573.75	73686	13573.5	170187	25608.8	9309	417.75	1666.5	880.5	18864	52063.5	92298.8
1845	7927.5	5787	98942.2	7463.25	2581.5	8803.5	-8.25	579.75	43545.8	24783.8	42724.5
1897.5	18130.5	35291.2	57252	29343.8	40497.8	172676	1499.25	412.5	40759.5	22662	4184.25
861.75	39191.2	67359.8	6989.25	7426.5	1242.75	116865	998.25	3742.5	60743.2	22942.5	40530.8
1260	12699	3906.75	30862.5	18091.5	57083.2	55696.5	47862	1038	22929.8	1761.75	35563.5
1026	48640.5	10367.2	31122.8	58401.8	44618.2	42079.5	25071.8	33133.5	35567.2	262143	8388.75
579	1500.75	59916	67314.8	35298.8	36537.8	47835.8	64238.2	7313.25	16695	106376	25203
632.25	1412.25	140903	375.75	8425.5	35422.5	262143	54159	1254	66162.8	43627.5	1321.5
1572.75	15465	51858.8	40455	10827	4776	34716	46065	4355.25	221312	34363.5	53709
986.25	168842	42519	11855.2	9257.25	1551.75	238702	625.5	4244.25	3282	25671.8	3770.25
1562.25	1312.5	90048.8	32446.5	11502	900.75	3318	49546.5	3976.5	69303	14502.8	1572
734.25	262143	581.25	120952	24087.8	49249.5	1725.75	118108	8338.5	60369	35091.8	33232.5
821.25	262143	29222.2	585.75	127300	219272	972	344.25	2298	5940	38680.5	12702.8
1474.5	27191.2	52230	105044	1996.5	492.75	262143	50142.8	964.5	5149.5	46209.8	44277
1653.75	50568.8	2178	3638.25	11239.5	262143	472.5	36945.8	2013.75	29836.5	954.75	28544.2
4697.25	10176	44550	151460	26223	188849	1221.75	647.25	1083	25689	1726.5	82199.2
5195.25	1938	1435.5	83805	48843.8	34377	27249	59265	861.75	67213.5	27239.2	16067.2
840.75	1270.5	79211.2	24091.5	-1272	200.25	182970	41826	945.75	2544.75	39887.2	47553.8
432	360	808.5	77057.2	-304.5	46701.8	262143	262143	1146	28839	193430	2547
1893.75	7068.75	29205	1635.75	3158.25	49176.8	73060.5	191132	1733.25	59568	149930	133258
722.25	3737.25	24975.8	216	2019	27204.8	1961.25	79628.2	136.5	216.75	1554	606.75
1027.5	53988.8	27099	64350	21522.8	29706	1661.25	3537.75	7617.75	37914.8	76514.2	18018
891.75	24213.8	14989.5	2316.75	21225.8	14993.2	186028	262143	5332.5	18208.5	41727	672.75
394.5	101004	42239.2	3190.5	885	23573.2	116740	231614	2366.25	201417	53178.8	51918.8
578.25	157386	32448	118690	5226.75	49263	2439.75	129580	1905.75	14969.2	3861	18571.5
1817.25	8924.25	1043.25	36367.5	768	40020.8	58122	50417.2	468.75	34578.8	110666	31715.2
1317.75	216172	39957	2286.75	233.25	56814.8	1608.75	2312.25	1872.75	142256	206855	9636
2437.5	381.75	35080.5	33470.2	5122.5	25576.5	10537.5	117263	1929.75	217021	576	1554
781.5	1414.5	600	83067	990.75	35.25	2171.25	262143	864	145909	32691.8	36711
1934.25	882	44637.8	136765	1858.5	80731.5	55224	7775.25	636	129938	36534	2682
4374.75	504.75	86618.2	24607.5	1201.5	3916.5	41967	185674	1367.25	60532.5	690	11669.2
1707.75	138435	43353	63737.2	11887.5	42669.8	38443.5	262143	4572	828.75	107716	34963.5
749.25	23097.8	61260.8	227421	4316.25	83556.8	84695.2	44086.5	1732.5	495.75	420	2771.25
1553.25	32805.8	41617.5	1347	4566	2547.75	28857.8	138578	1950	74794.5	25279.5	2127
432.75	45158.2	29370.8	2514.75	21133.5	34753.5	62336.2	262143	3842.25	33918.8	44286	1136.25
964.5	879.75	2187.75	38622.8	6061.5	73766.2	35113.5	13464.8	203.25	3958.5	116380	13803.8
629.25	2389.5	44669.2	258169	9306.75	2107.5	102529	242798	2049.75	39068.2	54387.8	28123.5
3331.5	2014.5	2496.75	1072.5	2970	73899	95169.8	88833.8	248.25	92521.5	21640.5	1719.75
2007	262143	527.25	10626.8	4478.25	578.25	44268.8	262143	363	-2.25	4373.25	34653.8
6150	78912	4676.25	536.25	3600.75	25056	420	183278	834.75	7054.5	3342	3288
1648.5	114699	54716.2	29925	1938	45636	43695.8	150512	3315	36456	65397	15318.8
5277	17829.8	36279.8	100012	3365.25	51051	79.5	205765	9395.25	35838	1061.25	37352.2
525	28615.5	1466.25	113127	739.5	40971	380.25	7288.5	2257.5	1141.5	91651.5	10960.5
1031.25	830.25	33471	165	2626.5	1350	47547.8	255	3468.75	52704.8	49416	777
5697	1027.5	86237.2	105067	1193.25	73700.2	46158.8	527.25	2730	34290	190328	76051.5
2784.75	21119.2	48758.2	819	14107.5	908.25	57643.5	165199	426.75	102314	1845	44555.2
3189.75	1110	42802.5	52587.8	595.5	37822.5	132	484.5	540.75	74532	1911.75	1806.75
2730	44819.2	95490	17226	1248	32007.8	37661.2	1061.25	783	11403.8	1776	43536
527.25	1290.75	14914.5	52655.2	4791.75	45141.8	1419.75	218577	14026.5	38137.5	604.5	33537
212.25	514.5	49584.8	190.5	2511	99567	41904.8	46125	1231.5	3217.5	100412	81923.2
1425	31795.5	1288.5	1545	2539.5	70790.2	4572	85156.5	1171.5	46016.2	1379.25	6817.5
1709.25	220770	2742.75	36309.8	1384.5	5080.5	55684.5	59850.8	508.5	19080.8	21.75	2160
2463.75	136954	888.75	46131.8	3177	2667.75	543.75	2232.75	1095.75	19602	1329.75	40086.8
486	46571.2	624.75	35023.5	1083	53206.5	723	125438	2502	12774	797.25	19845.8
415.5	808.5	139966	38810.2	1373.25	5643.75	40335.8	262143	2916.75	2629.5	56859.8	10904.2
231	98281.5	715.5	47004.8	7255.5	1874.25	909.75	232994	816.75	13900.5	55072.5	34882.5
617.25	29029.5	61466.2	23787	2940	49989	106123	692.25	2266.5	5278.5	156112	1869.75
541.5	96739.5	3020.25	32394.8	667.5	33852.8	2972.25	46791	5796	49435.5	61614	97728
1765.5	35777.2	2350.5	2052	10768.5	120658	8221.5	27339	984	52816.5	12657.8	57124.5
442.5	48469.5	168994	156487	8998.5	73218.8	1158.75	188293	2413.5	77438.2	30914.2	23670
3540	30507	104030	160984	12456	37223.2	64641	47901	8430.75	1344	64763.2	45321.8
1748.25	45489	40527	636.75	574.5	40351.5	675	50601.8	6748.5	55660.5	89169	1134
7939.5	156152	43420.5	2093.25	552.75	39675.8	55778.2	57255	742.5	40970.2	47956.5	3387
517.5	1308.75	47769	5745.75	3831	7377.75	54821.2	43745.2	4068	8239.5	44548.5	16680
5013.75	43283.2	3090	82772.2	5083.5	31194.8	57729	38310.8	525.75	82673.2	11290.5	12834
720	116130	44979	2253	11166.8	72312	1374.75	262143	2724.75	934.5	27087	83484.8
613.5	1601.25	1257.75	55167.8	10191	1725	102664	23509.5	3431.25	929.25	28874.2	35103.8
3288.75	39388.5	45033	2249.25	649.5	4292.25	759.75	94567.5	557.25	72	1858.5	21057.8
639.75	31668	87092.2	29982	12396	1681.5	23808.8	294	2098.5	15233.2	66448.5	24294
972.75	39960.8	53621.2	34445.2	782.25	120994	27043.5	99526.5	542.25	23195.2	214377	938.25
1476.75	37597.5	3924.75	41616.8	6419.25	62553.8	33062.2	66098.2	510.75	435.75	1363.5	1097.25
468	1932.75	41337	96523.5	2488.5	43628.2	85587	998.25	454.5	2399.25	262143	1497
861.75	40938	868.5	63099	1752	55.5	60672.8	42809.2	243	41937.8	262143	38791.5
497.25	339	60249.8	3863.25	7659.75	47730	45.75	42338.2	1534.5	110184	121451	6617.25
2139.75	31294.5	963	9023.25	1493.25	41640	1480.5	30666	1022.25	4402.5	224546	41624.2
3511.5	2953.5	45129.8	13603.5	7885.5	34372.5	2433	54634.5	860.25	1407	1317.75	189862
1338	713.25	479.25	40845.8	5838.75	1543.5	1950.75	41658	4194.75	43734.8	262143	59871
285	43500	68310.8	55944.8	5195.25	39027	1617	28691.2	1740.75	37956.8	25541.2	42987
2773.5	609.75	1802.25	49185	3748.5	3420.75	42504	7276.5	1421.25	1587.75	2355	696.75
1806	37767.8	1943.25	14338.5	24888.8	64623	130566	148210	3643.5	41919	4649.25	1317.75
777.75	2422.5	71233.5	68900.2	35132.2	3213.75	37310.2	968.25	3060	32545.5	40396.5	49213.5
1042.5	9339	17043	36783.8	25754.2	32645.2	2624.25	56118	845.25	1494	45251.2	22416
1131	50293.5	510.75	67053.8	19810.5	36493.5	128827	65159.2	1535.25	24007.5	32161.5	25677.8
575.25	21801.8	2242.5	1865.25	26472.8	93810.8	62415	44394	847.5	8951.25	41597.2	7688.25
2251.5	622.5	111795	172970	15279.8	44279.2	27507.8	1326.75	1074.75	45597	3356.25	41883
7385.25	1842	2898.75	2733.75	12514.5	45781.5	3135.75	103694	390.75	744	71522.2	74733.8
2988	821.25	1826.25	356.25	403.5	47703	93463.5	2403	2037	17562.8	46879.5	68505
42805.5	53486.2	65975.2	65516.2	2718	56335.5	35867.2	88441.5	1030.5	8561.25	30262.5	21061.5
28939.5	262143	75933	39696	402.75	41448	17158.5	115981	1105.5	5699.25	27005.2	38745
2969.25	1150.5	56759.2	111991	-163.5	2714.25	3248.25	15814.5	1233.75	380.25	1593.75	34580.2
4099.5	1482	39315.8	62189.2	6918.75	42577.5	75059.2	3712.5	1102.5	35618.2	34163.2	223.5
5257.5	262143	29.25	1224	472.5	35683.5	2274	3029.25	416.25	81370.5	726	30891
4599	131110	8485.5	115794	5221.5	41340	37046.2	244723	720	2657.25	34219.5	667.5
776.25	513	47967	28804.5	756.75	46543.5	748.5	35144.2	455.25	16404	-52.5	51963
961.5	37525.5	132136	15965.2	10980.8	19380.8	3743.25	36896.2	2831.25	77517	226972	3047.25
1803	58034.2	48557.2	439.5	2317.5	4242	3162.75	47643	3618	36048.8	54106.5	39870.8
1050	86931.8	4132.5	2281.5	1464	27258	11523.8	33	375	34614.8	13111.5	1351.5
304.5	962.25	474	34344	6036	31086.8	99549	147990	339	21972	66978.8	659.25
375	2690.25	101190	113284	12450.8	2901	6793.5	89710.5	1539.75	19864.5	356.25	480.75
1413.75	114	1652.25	38378.2	18527.2	36212.2	162	50496.8	4374	352.5	86874	618.75
1104	262143	478.5	40727.2	37006.5	33710.2	25837.5	40498.5	1913.25	92.25	29644.5	78101.2
1060.5	299.25	21641.2	114224	8339.25	624	262143	45678.8	1004.25	24078	78737.2	596.25
1627.5	62673.8	691.5	102478	56311.5	24552.8	102694	8917.5	1002.75	22.5	45057	64387.5
614.25	40778.2	4708.5	262143	13128.8	73117.5	30663.8	65902.5	1275.75	91479.8	102017	75672
5295	4239	95421	50355	8783.25	76791	2565	139500	2064.75	1171.5	-37.5	31664.2
529.5	114114	102346	3299.25	30361.5	44910.8	262143	61176.8	7032	7563.75	-62.25	15448.5
1599	14395.5	79428	49986	14361.8	35667	3745.5	189069	799.5	44168.2	2674.5	817.5
35125.5	2566.5	24647.2	3250.5	5421	113503	53467.5	122318	759.75	36436.5	1781.25	109.5
10386	81374.2	35925.8	-11.25	951	140778	39522.8	262143	1121.25	3660	71084.2	159.75
2066.25	46644	44994	68550.8	1212	52370.2	41695.5	174976	1223.25	31764	37718.2	85510.5
5423.25	48837	1941.75	633	11205	84275.2	54597.8	11733	1954.5	1665.75	2446.5	39761.2
6135.75	38726.2	53194.5	44873.2	5526.75	65469.8	1102.5	2235	442.5	28899.8	3123	466.5
416.25	38473.5	654	33042	30218.2	101131	45685.5	52188.8	7809	3119.25	902.25	88906.5
7019.25	87144.8	50.25	28956.8	28827	687.75	5594.25	104166	656.25	5142.75	12503.2	3381
3948	29229	81354	665.25	240.75	3645	52755	34967.2	4460.25	40484.2	1220.25	567
3652.5	4357.5	371.25	36476.2	2648.25	43673.2	30097.5	67579.5	6053.25	2958.75	44007	1380.75
791.25	25689.8	31521	2178.75	656.25	160964	38249.2	43773	4560.75	337.5	51231	54123
258.75	36850.5	50052	39236.2	3373.5	6972	39940.5	40209.8	1933.5	43780.5	876	877.5
2396.25	1304.25	61839.8	974.25	415.5	42931.5	92956.5	2590.5	1582.5	35957.2	7379.25	34985.2
1212.75	454.5	3157.5	51754.5	2706.75	31189.5	53015.2	43155.8	630	1962	47676.8	3162.75
251.25	1055.25	18500.2	866.25	2257.5	1701	51630.8	6124.5	1317.75	3347.25	145410	9902.25
133.5	27154.5	36856.5	4671	1328.25	68685.8	118642	42430.5	5577	967.5	2514.75	533.25
510	45607.5	128816	123646	3900	131757	59736.8	107485	759	39844.5	30753.8	23088
337.5	2185.5	745.5	136159	243.75	31966.5	4646.25	25255.5	1986	44083.5	44720.2	38538.8
8526	3996.75	56547	37431	405.75	81294.8	262143	43075.5	2917.5	25540.5	545.25	29296.5
4560	26.25	16558.5	455.25	1037.25	76338.8	38991	71879.2	446.25	53519.2	6856.5	77844.8
327.75	171177	618.75	255969	4247.25	3975	184124	40031.2	2489.25	4109.25	80489.2	28413.8
892.5	8157.75	16114.5	5291.25	1847.25	35682.8	1847.25	223533	1995.75	8793	31710	20578.5
1405.5	1063.5	54447	4041.75	2795.25	32160	46902	3520.5	1940.25	38744.2	2820	132932
6588.75	35918.2	30822.8	2418	1981.5	65991.8	1332	5229.75	1032	1236	729.75	1851
1359.75	1779.75	52536.8	83427.8	102.75	2469.75	582	5859	2538.75	41236.5	4767	44692.5
708	897.75	75946.5	2140.5	1833.75	75316.5	480	55874.2	2199	77785.5	2310	47132.2
251.25	32715.8	1762.5	588	10779.8	885.75	10556.2	71415	2226	47400	1890	2016
5698.5	1699.5	38961.8	43193.2	757.5	400.5	10738.5	51734.2	8073.75	22090.5	609.75	470.25
641.25	1230.75	1302	84	5145.75	26407.5	42131.2	179366	289.5	1667.25	393	6831
2402.25	587.25	981	2833.5	450.75	82018.5	50955.8	167632	1416.75	72156.8	7462.5	46755.8
315	2577	4460.25	21378	4622.25	26624.2	59833.5	22154.2	4341.75	69887.2	1846.5	33712.5
9589.5	60522.8	63475.5	52026.8	1032	14666.2	29898	112546	3616.5	262143	56687.2	21435
1229.25	43846.5	3314.25	1665	2082	769.5	4458	6400.5	85.5	90648	47405.2	2526.75
1737	5317.5	819	25303.5	5277	46750.5	20677.5	231370	10186.5	28184.2	534	1438.5
1038	2422.5	403.5	33260.2	2697	16673.2	21.75	262143	471.75	201748	50635.5	71663.2
2348.25	54043.5	28062.8	66094.5	741.75	47250.8	51666.8	262143	974.25	70666.5	23290.5	75450.8
4617.75	2479.5	68404.5	3766.5	2231.25	40551.8	146249	91651.5	352.5	38015.2	39174	3201.75
2033.25	48999	3496.5	2286.75	1275.75	24126	6557.25	109344	3348	808.5	22947	15792.8
1038.75	75957	2423.25	1184.25	2367.75	32642.2	43500.8	2549.25	954.75	44055.8	25808.2	35199.8
393.75	1710.75	72191.2	67095.8	36	71391.8	97262.2	190840	8727	1791.75	26236.5	753.75
2685	26259	47235.8	38245.5	2440.5	9159	44412	262143	5809.5	2917.5	45461.2	50042.2
1553.25	25805.2	3927	1266	1935	33513	118151	120503	346.5	5049.75	27369	43068.8
4285.5	24172.5	43297.5	44080.5	2609.25	637.5	48273.8	2277.75	1583.25	4891.5	3723.75	9363
643.5	2156.25	56874	52926	1285.5	141919	3535.5	172902	455.25	4786.5	2319	25185
864	22299.8	100165	55693.5	1137	42198.8	55932	2325	3433.5	750	29331.8	16650
2874.75	50639.2	492.75	68187	4823.25	183398	47245.5	13422	4959	2394	23634	27144
2793.75	41405.2	11303.2	8629.5	5602.5	47196.8	47565.8	53163.8	793.5	30122.2	39141.8	79498.5
1255.5	78791.2	30534	14633.2	7350.75	118714	1475.25	1266.75	3284.25	133919	2452.5	44659.5
1299	73794	67447.5	2866.5	2789.25	827.25	99643.5	1385.25	987.75	-33.75	20877.8	2267.25
1952.25	40503	127617	48033	2157	30671.2	13.5	48481.5	901.5	3498.75	112330	1890.75
643.5	16092	67855.5	1966.5	2608.5	208700	94286.2	100229	3688.5	573.75	17763.8	2438.25
2142	2994	35161.5	50202	386.25	3570	159028	33054.8	5162.25	49935.8	1690.5	14044.5
2568	58783.5	97968	1976.25	3367.5	2984.25	696.75	2562	15624	69984	45936.8	45093.8
1595.25	52716.8	141025	38413.5	5613.75	4477.5	17559	40302.8	2808	73788	17487	37529.2
1483.5	768	54034.5	134172	1308	86418	1145.25	2173.5	2995.5	37860	50152.5	530.25
5508	63563.2	1226.25	42302.2	1267.5	2668.5	128960	95477.2	14885.2	71975.2	1118.25	44955.8
1173.75	6408.75	51233.2	78342.8	2286.75	1831.5	43980.8	0.75	4738.5	179786	8991.75	195134
776.25	38782.5	4563.75	36839.2	2448	37512	262143	961.5	6921	176.25	834	39404.2
558.75	28427.2	54447.8	45101.2	5049.75	57	18758.2	1384.5	10076.2	-63	2650.5	392.25
1071	76.5	937.5	1620	3003	2416.5	56694.8	46806.8	2359.5	67753.5	21558	18834
607.5	1946.25	533.25	1170.75	17879.2	3399	247948	2657.25	1673.25	64992	1175.25	1128.75
909.75	50100	54137.2	53764.5	1269	11119.5	3915	128310	3265.5	8034	24878.2	2546.25
414	1113.75	15306	43267.5	4918.5	25308	1500.75	48255	3578.25	113590	945.75	37745.2
1079.25	43701.8	95884.5	10553.2	5861.25	90990	47295	513	644.25	52159.5	40728.8	3097.5
810.75	25984.5	795	1287	2100.75	84782.2	96315	50661.8	2407.5	23991	739.5	8382
546	49968	49199.2	7730.25	3062.25	44697.8	955.5	2592	6520.5	18246	24891.8	570.75
1015.5	546.75	312.75	716.25	1464.75	46300.5	27051	119709	2709	30666	2019	92604
1795.5	3003.75	52589.2	4095.75	928.5	27006.8	44828.2	3023.25	650.25	36378.8	1458.75	898.5
3558	34080	3182.25	42609.8	-17.25	36766.5	109322	116270	948	194554	120	56808
1236.75	1615.5	1881	28863.8	979.5	154532	39148.5	2664.75	1402.5	23122.5	31815	33939.8
465.75	2259.75	17365.5	46545	2129.25	8379.75	11425.5	174144	1420.5	47587.5	43944	63613.5
6129.75	16116	1192.5	47302.5	3051	262143	203573	262143	771	17560.5	16367.2	42629.2
2355.75	983.25	74172	1130.25	791.25	116.25	56768.2	4822.5	1122.75	26270.2	82212	52688.2
1304.25	19720.5	513	2775	8696.25	35172.8	89074.5	3267	1308.75	72462	64506	521.25
1932	76623.8	241263	1452	1452.75	4940.25	128315	91081.5	177.75	405	1632.75	48981.8
4533.75	105392	51969.8	46920	-42	30831.8	42175.5	35953.5	1791	43919.2	90849	83163.8
524.25	45423.8	43811.2	262143	2403.75	46960.5	34799.2	135294	1776	13005.8	2188.5	1295.25
6978.75	2186.25	7681.5	50244	5487.75	1975.5	25995.8	29790	1236	56591.2	44309.2	97122.8
9420	47833.5	1776.75	80949	695.25	1888.5	3076.5	3600.75	4059	1095	23729.2	109598
3001.5	1078.5	504.75	1421.25	16623	134755	11481	90137.2	1410.75	57886.5	1993.5	33456
867.75	29849.2	4650	38565.8	12069.8	45329.2	37348.5	57726	985.5	40620	46044	1637.25
3131.25	9393	2029.5	42471	12767.2	2595.75	42654	58968	14199.8	48	699.75	777.75
5274	1661.25	37912.5	67797	3776.25	1125.75	95653.5	2445.75	7395	20619	55197.8	40990.5
2163	1288.5	206714	3220.5	25111.5	76035	50064.8	45269.2	1656.75	31468.5	858.75	282
1254	58675.5	796.5	1340.25	66558	131326	73465.5	7501.5	718.5	231.75	742.5	52290
837	25815	49338	62581.5	13965.8	227877	37034.2	47033.2	3212.25	102000	21960.8	720.75
708	71040.8	11316	2331.75	4099.5	7327.5	57494.2	2176.5	1842	1198.5	61227.8	44719.5
540.75	2114.25	57174	1621.5	15586.5	2427.75	100928	49477.5	1386	2187.75	78159.8	53271.8
2139	28885.5	987.75	48461.2	6368.25	36468.8	51176.2	1400.25	1572.75	166761	94809.8	3564.75
2747.25	675	2085	58314.8	2493	1549.5	2853.75	30571.5	2989.5	5868.75	1236	58272.8
1274.25	50304.8	53880.8	35094	2115.75	50967	262143	50121.8	6676.5	124022	29790	20080.5
627.75	26476.5	441.75	5096.25	2604	39281.2	230258	78.75	1340.25	4319.25	11726.2	246376
352.5	1395	50220	89764.5	1435.5	110990	228280	73291.5	1806.75	71997.8	262143	14289
1269	49064.2	50088.8	31149.8	5544.75	125261	72891.8	41670	2478.75	93383.2	109893	9288
5600.25	17289	119618	1244.25	5070	144790	5957.25	47935.5	4870.5	36920.2	19565.2	2892
1838.25	262143	881.25	1807.5	4404	28521.8	3011.25	83721.8	1929.75	1968.75	132107	14463.8
775.5	390	262143	30499.5	26769.8	1923.75	4058.25	1305.75	1873.5	48722.2	34127.2	108594
662.25	10095.8	37175.2	130079	4339.5	34.5	53449.5	128588	402.75	168860	-52.5	367.5
679.5	37430.2	44892	520.5	8351.25	3234.75	262143	3129.75	495.75	93348.8	21939.8	26139
648	138740	119181	1407	2049	51625.5	1890.75	120736	5069.25	42418.5	1657.5	2124
516	1086.75	1564.5	72939	8008.5	35458.5	157066	3429.75	1712.25	57882.8	61653.8	44256.8
5305.5	40240.5	49357.5	859.5	6690.75	30555.8	53726.2	61998	1677.75	1620.75	15661.5	36670.5
3357	1825.5	118603	1113.75	4315.5	79786.5	11268	63735.8	2355	1977	926.25	18019.5
11146.5	39469.5	22381.5	49855.5	20556	1834.5	91404	262143	1549.5	39325.5	1170	101938
9294	35858.2	439.5	3036.75	34742.2	72716.2	61899.8	132277	1800	794.25	53917.5	2562
714.75	35612.2	48213	137328	2602.5	42298.5	57729.8	262143	426.75	34946.2	41546.2	11491.5
45	81619.5	60744.8	261380	18159	262143	1733.25	194799	6964.5	30850.5	39303	697.5
1769.25	459	108190	44833.5	10584.8	262143	195585	139579	1295.25	15263.2	22899.8	36489
798.75	18052.5	49845	53991.8	24741	107556	1502.25	108344	2767.5	31957.5	194.25	157401
2334	723	153952	1275	6012.75	116680	3029.25	47096.2	2377.5	150897	62445	557.25
6123.75	3389.25	99573	569.25	1207.5	113582	1751.25	143763	2461.5	65727	47607.8	42935.2
452.25	11480.2	28309.5	2406	2163.75	159362	759.75	107718	4413	25822.5	9034.5	7964.25
4584	50622.8	51371.2	77907	7450.5	470.25	29145.8	103532	6925.5	6272.25	8370	208932
1093.5	10651.5	112831	45234.8	9498	126992	37427.2	46556.2	71.25	21306	2496	298.5
3399.75	254908	56130.8	693	2297.25	142690	47820	60938.2	2205	22385.2	63295.5	37615.5
477	531.75	89299.5	70208.2	3853.5	48513.8	41304.8	45900.8	4431	855.75	46589.2	39443.2
780.75	363.75	52830	5046	73168.5	3882.75	3128.25	193088	480.75	13306.5	40703.2	13.5
1178.25	62973	13359.8	47590.5	1659.75	27384.8	46712.2	21852.8	1206.75	270	2979.75	178645
1188.75	121114	245011	39898.5	2691.75	36366	51727.5	49214.2	852	544.5	28567.5	504
1364.25	41442	262143	41331	1059	48432	17710.5	1364.25	1403.25	1213.5	60904.5	35094.8
2256	28440.8	9927.75	94287	298.5	56121	549	80852.2	1932	40350.8	35690.2	37557
1777.5	13271.2	805.5	55188.8	13179.8	16054.5	43282.5	188055	52.5	1321.5	14953.5	5706
1247.25	41472.8	169665	178096	31704	5109	13749.8	48159	790.5	3192.75	262143	130060
523.5	38592.8	46043.2	86052.8	642.75	68900.2	159276	48807	2331	39147.8	52089	28412.2
1025.25	41424.8	55948.5	2314.5	1362.75	262143	1239.75	90332.2	1494.75	172732	4136.25	5248.5
5376	2240.25	262143	50617.5	1427.25	37584.8	2308.5	7953	3375.75	14782.5	1482.75	73356.8
514.5	2273.25	1718.25	946.5	468	91129.5	1307.25	58799.2	1510.5	162.75	2517.75	116806
1236.75	35026.5	12558.8	2775.75	7441.5	111726	50149.5	22419	4952.25	8480.25	1069.5	20799.8
691.5	106859	141158	515.25	990	262143	93710.2	1011	1245	20775.8	37380	984.75
447.75	34493.2	84536.2	1326.75	54.75	262143	3192	2192.25	2450.25	4625.25	1398	144318
1267.5	2537.25	38628	59376	3226.5	262143	1613.25	98978.2	397.5	14.25	522.75	7892.25
558	30117.8	19086.8	7752	1041.75	68024.2	82082.2	635.25	1390.5	1388.25	2082.75	61533.8
5895	5703	35250	67208.2	6994.5	720.75	138177	42436.5	444.75	2290.5	3324	56744.2
2068.5	45481.5	162603	42781.5	4941	37064.2	13460.2	126	1981.5	16824.8	1587.75	55200.8
345.75	48195	48378.8	21786	202.5	36267.8	101126	3713.25	528.75	18590.2	43111.5	25502.2
855.75	96873.8	39014.2	45958.5	976.5	48048.8	79916.2	241404	2685	34878.8	51078	37376.2
501.75	26577.8	23295	37239	3645.75	136425	96026.2	262143	519	15582.8	1121.25	2465.25
3195	1193.25	306	3037.5	2046.75	30999	728.25	5652.75	1970.25	1707.75	40513.5	13821
1130.25	29544.8	42390.8	2150.25	14796	1899.75	62.25	122872	671.25	684	2760.75	1640.25
480.75	30557.2	100746	1008	660	36597.8	51012	1455	580.5	45670.5	42998.2	819.75
1233	42246.8	49200.8	32388.8	683.25	58098.8	770.25	10518	1658.25	1361.25	25449	77860.5
3495	262143	262.5	64320.8	1540.5	29887.5	262143	6794.25	864	3431.25	1047	20397
1357.5	6303	3142.5	38139	7643.25	13365	46904.2	32791.5	976.5	1379.25	831	28683.8
4945.5	5742.75	16127.2	54801	3924.75	159334	16091.2	53479.5	459	20817.8	46104	23943.8
1380.75	1264.5	2608.5	855.75	1242	77652.8	59184.8	898.5	954.75	37124.2	57545.2	92566.5
5370	38036.2	49515.8	54204.8	502.5	134290	2127.75	140414	785.25	62767.5	39945	55180.5
3238.5	30611.2	189722	155166	5867.25	1890	40480.5	757.5	280.5	52872	612.75	23101.5
858	2154	262143	56745	43024.5	31839	42307.5	38879.2	4240.5	12120	42887.2	3621
972.75	45198	61668.8	42410.2	7172.25	34749.8	2880	49078.5	1067.25	2544	1113	648.75
1431.75	1414.5	686.25	5689.5	5588.25	89955.8	38770.5	44365.5	2466.75	1923.75	786.75	995.25
1098	3726.75	150826	39968.2	4902.75	39550.5	191882	1857	2407.5	20422.5	105049	2950.5
1251	244138	262143	40917	3249.75	5019.75	36400.5	134265	4280.25	5425.5	2353.5	9777.75
1745.25	57915	262143	792.75	201	22267.5	3037.5	61647	1168.5	20188.5	69	495
571.5	24926.2	60457.5	2342.25	643.5	262143	47475.8	21307.5	2119.5	80667.8	31797.8	20911.5
11315.2	39103.5	56691.8	24982.5	11166	30564.8	56542.5	91845.8	33.75	48326.2	42188.2	1174.5
597.75	23352.8	96334.5	1323	3555	1170	1273.5	1964.25	903.75	76824	789	63150.8
777.75	262143	198262	56037.8	25341.8	45720.8	160364	35107.5	5922.75	408	2802	18784.5
707.25	72001.5	998.25	51921.8	13360.5	8866.5	65779.5	46335	723.75	915	3319.5	47486.2
360.75	17874	141.75	627.75	9216	40338.8	85195.5	6977.25	2172.75	27487.5	53176.5	49220.2
756	29779.5	108889	56186.2	17307	4081.5	45339	70843.5	4806.75	42266.2	2313.75	101563
11934.8	25250.2	105878	30656.2	11612.2	1289.25	31955.2	102.75	2126.25	51275.2	109366	18387.8
642.75	56916.8	50612.2	41914.5	2103.75	6786	172469	56629.5	3177.75	1415.25	82473.8	80987.2
2058.75	42400.5	564	43988.2	347.25	41526	2852.25	1008	576.75	1411.5	37779.8	1101
597.75	38553.8	169.5	5652.75	383.25	38944.5	93190.5	9360.75	1972.5	17618.2	44059.5	42087.8
1112.25	7259.25	52475.2	578.25	-486.75	41715.8	32151	262143	1839	34776	33086.2	840.75
864.75	69215.2	37236.8	7845.75	16920	31591.5	710.25	11544.8	764.25	22935.8	2853.75	34693.5
6306.75	34992	728.25	51490.5	1496.25	32373.8	262143	42819	4340.25	3313.5	28710.8	16360.5
1324.5	12864.8	171738	43109.2	1841.25	1100.25	181976	135	1212.75	2914.5	47094	1071.75
2742.75	37635	3780	37638.8	3054.75	47687.2	79306.5	96779.2	2605.5	736.5	33978	44385
975	879	262143	42539.2	3372	20718.8	95721.8	122334	448.5	1335	57277.5	7863
1867.5	38296.5	102546	54013.5	1083.75	22198.5	81948	38522.2	1138.5	4684.5	7890	11507.2
1722	49022.2	45871.5	61763.2	795.75	47475.8	4161	49747.5	1766.25	37009.5	44148	41838
1323	38998.5	58656	930.75	1226.25	42587.2	-23.25	64893	3630.75	38860.5	377.25	16961.2
561	129738	3215.25	137236	10487.2	79399.5	2615.25	1770.75	1324.5	672.75	48394.5	30189
4914	86504.2	225723	11721	3678	42966.8	78880.5	1562.25	10167	4072.5	1435.5	3608.25
4992.75	81.75	89334	35223.8	1596	78645.8	23284.5	39814.5	4491	2571.75	1527.75	207.75
1503	656.25	210783	1572.75	521.25	39085.5	759	70146	2696.25	2625.75	37823.2	37730.2
458.25	36593.2	21957	138215	2825.25	212293	1632.75	20481	1629	7784.25	54701.2	21519.8
1455.75	27972.8	1367.25	1005.75	14799.8	2696.25	1173.75	46309.5	3553.5	36523.5	21292.5	968.25
1353	70656.8	264	769.5	31.5	24326.2	49992.8	40226.2	1567.5	34868.2	25045.5	2283
3426	42855	-202.5	54183	21.75	3488.25	76836	998.25	1511.25	4301.25	1290.75	425.25
4445.25	80178	0.75	975	2952.75	45417	40077	1965.75	2721.75	7851	24434.2	19611
1241.25	1307.25	1240.5	2728.5	759	1265.25	172913	1475.25	465.75	4132.5	20756.2	40538.2
4457.25	57433.5	252116	1540.5	1152.75	80979.8	48471	61337.2	723.75	17864.2	1015.5	84864
3357.75	23469.8	234	2655	10464.8	1332.75	1272.75	69552.8	44.25	39803.2	1011	164969
771.75	478.5	1706.25	59476.5	3266.25	49881.8	2775.75	1250.25	285.75	162867	7884	45561
745.5	68288.2	1287	54189.8	1545	2907.75	42830.2	46387.5	1412.25	2065.5	74672.2	1389.75
2022.75	747	59579.2	81146.2	8175	2007.75	50646.8	44658.8	2701.5	1482	50673.8	875.25
3842.25	1563.75	115368	740.25	4591.5	82380	49436.2	5529	636	2081.25	10326	555.75
4047.75	94873.5	37970.2	89990.2	11206.5	405.75	1650.75	57708	10116.8	1493.25	55962.8	32152.5
4704.75	103490	132142	3819.75	4551.75	3074.25	26678.2	88593	496.5	14073	98849.2	1741.5
951.75	1186.5	58354.5	124974	402	25522.5	48384.8	26309.2	3300.75	3371.25	157191	1806
919.5	36486	45048	44628.8	1766.25	1240.5	80136	37149	2853	11022.8	577.5	73832.2
3465.75	229127	2930.25	65655.8	16605.8	125834	2548.5	22696.5	315	32097.8	2515.5	615.75
2173.5	26671.5	36915.8	1639.5	1881.75	37665	1773	139163	328.5	1524	49356	56603.2
1818.75	38055.8	105558	72581.2	3672.75	43432.5	39075.8	132121	2191.5	1203.75	39360.8	3672
3645.75	19889.2	42.75	1266	26078.2	39435.8	126368	3938.25	897.75	492	420	41016.8
6848.25	552.75	708.75	37516.5	6679.5	48447.8	222098	36219.8	706.5	56780.2	149074	3251.25
14985.8	103434	53057.2	4569.75	530.25	66639.8	50511.8	1902	437.25	7375.5	82.5	56877.8
9513.75	195547	218772	35539.5	2467.5	76684.5	80457	1613.25	1594.5	93706.5	25883.2	7046.25
18294.8	84299.2	37395.8	2348.25	5868.75	54703.5	78590.2	37353.8	436.5	4048.5	30948	55.5
12532.5	49170.8	2003.25	259.5	1145.25	40194	6541.5	97209.8	6083.25	19206	65561.2	441
4929.75	24428.2	1998.75	960.75	1053.75	58359.8	309	70400.2	266.25	134412	51603.8	4095
3919.5	32895.8	28836.8	37838.2	3870.75	2248.5	963	100426	3231	262143	12498	24919.5
2510.25	53.25	41848.5	4033.5	2294.25	74244	1077.75	45390.8	120	40196.2	368.25	30765
2035.5	40651.5	200.25	42490.5	582	4415.25	3235.5	219689	5358	262143	49095	3057
1425	36315.8	24471	26979.8	1.5	62177.2	15.75	233884	828	117452	50196.8	9455.25
3670.5	742.5	75439.5	3124.5	1848.75	57658.5	2433	1145.25	690	51221.2	152537	24098.2
438	50723.2	-143.25	5889.75	4591.5	22320	54909.8	114586	4172.25	121442	1467	1159.5
2688	44191.5	50416.5	25273.5	7869	120982	10363.5	48228.8	1294.5	80580	7969.5	3083.25
245.25	126916	16710.8	61542	1599	55012.5	2042.25	101276	1954.5	26759.2	1383.75	4945.5
970.5	56514.8	53070	89945.2	1755.75	32112	27454.5	43580.2	6894.75	75789.8	40005.8	19905.8
1463.25	208000	127084	71014.5	1858.5	68439	2577.75	262143	5255.25	73576.5	44728.5	34357.5
585	979.5	364.5	30328.5	4116.75	10051.5	146933	216288	2387.25	84648.8	45012	10602
243	1062.75	58743.8	2028	1639.5	48581.2	47214.8	530.25	696.75	35287.5	116737	98421.8
756	58179.8	302.25	1435.5	1671.75	468.75	41703.8	218321	1893	895.5	41190.8	41547
1971	667.5	5892	25112.2	755.25	33859.5	39384	787.5	2395.5	678.75	4868.25	1458
3336.75	1492.5	153434	19035.8	1400.25	261670	1473.75	2728.5	1640.25	1066.5	56234.2	47064
3180.75	49458.8	49854.8	3104.25	1066.5	32084.2	3141	2225.25	2425.5	17032.5	34293.8	33785.2
1416.75	8415.75	1213.5	609	5156.25	40793.2	67248	87248.2	5881.5	31744.5	1036.5	1104.75
3030.75	2031	52503.8	43818	1111.5	22373.2	5699.25	51693	2028.75	32543.2	20756.2	2776.5
6897	6357	21745.5	143278	1116.75	37695	45762	94281	1708.5	24553.5	2365.5	58110
420	2372.25	54183.8	766.5	4212	105460	54063	51315.8	6695.25	17799.8	53929.5	12147.8
1254	33430.5	914.25	54766.5	5715.75	25400.2	118345	146746	1062.75	109100	3769.5	951.75
825	132861	129439	53049.8	1148.25	89006.2	72723	103286	2013	262143	45093.8	906
1849.5	37527	86751	2955	445.5	1323	46536	49125	1098.75	525	23862.8	1479.75
1851.75	1386.75	72415.5	8469	2095.5	42966.8	48422.2	51144.8	2046	170462	32805.8	27169.5
858.75	54775.5	66748.5	40325.2	1503	2719.5	73.5	50039.2	445.5	1774.5	50633.2	59259
2252.25	2793	276	4012.5	18093.8	47089.5	46331.2	96012	6256.5	15240	37019.2	8040
3240.75	36744.8	535.5	7412.25	9734.25	1620.75	10417.5	57023.2	2322	1315.5	51879.8	13854.8
579.75	15852.8	3133.5	64020.8	8167.5	36210	37110.8	1503	705.75	44460	686.25	7299
1826.25	1305.75	241022	39099	42	190478	4080.75	43747.5	2163	17496.8	46818.8	2056.5
708.75	823.5	60219	4933.5	4898.25	114011	3684	48635.2	2000.25	39085.5	22585.5	16991.2
969.75	62457	52191	50924.2	756	43385.2	46897.5	57626.2	4009.5	53091	100004	67997.2
2579.25	98.25	26232.8	438	3880.5	7049.25	46797.8	50877	1734.75	25491.8	36498.8	143491
1952.25	65481	1284	48137.2	1682.25	31442.2	65034	15621	18.75	47131.5	38872.5	21961.5
878.25	15074.2	137238	3219	1944	1397.25	14538	38370.8	765.75	1723.5	2517	89106
550.5	2538	49488	262143	3014.25	801	43976.2	230486	7774.5	43314	38697.8	678.75
962.25	38130	86046.8	32214	3699	89052.8	56835.8	3489.75	1017.75	4035.75	1829.25	2165.25
4820.25	88916.2	67478.2	2913	567	23038.5	39504.8	158668	1763.25	25940.2	4537.5	590.25
1410.75	36991.5	61709.2	1128	807.75	1656.75	86406	262143	1086.75	36946.5	21504.8	6177
1214.25	33661.5	48477	4368.75	1584.75	14064.8	1456.5	53922	1318.5	47643.8	2032.5	42002.2
794.25	128859	40457.2	3775.5	661.5	104368	110202	1162.5	1026.75	23627.2	60820.5	2196
828	262143	63603.8	55492.5	2980.5	28524.8	83775.8	43490.2	5601	66336.8	17885.2	87958.5
1497.75	845.25	56445.8	54739.5	508.5	3369.75	85797	262143	698.25	786	1093.5	35224.5
588	876.75	27331.5	42804.8	5550.75	44085	3264.75	62949.8	4674	18156	3444	83950.5
1209	38220	728.25	1460.25	882	82157.2	31709.2	40494.8	1894.5	42418.5	753	19074
1041	492	65296.5	935.25	433.5	3918.75	2009.25	117801	3201.75	3603.75	20227.5	36864.8
5154.75	48724.5	32556.8	49665.8	825.75	19367.2	135621	44979	1503.75	4749.75	108348	68403.8
2012.25	2349.75	28730.2	203.25	852	125074	79486.5	109647	7155	2666.25	35238.8	1316.25
2871.75	23667.8	54369.8	41270.2	10268.2	68948.2	139364	14583	4864.5	1996.5	577.5	70931.2
1272.75	1204.5	48644.2	40044	2760	52897.5	19368.8	28138.5	1507.5	2486.25	66837	202498
2122.5	701.25	48854.2	461.25	4652.25	740.25	43602	166214	1343.25	30558.8	37764.8	38469.8
843.75	29893.5	26104.5	30156	4221.75	76583.2	3683.25	102169	983.25	36260.2	102297	34911
843.75	67803.8	36701.2	723	640.5	2514.75	45888	62937	1486.5	16296.8	20781.8	26886.8
4792.5	56568.8	36072	36399.8	4149	37648.5	7104	146386	925.5	85764.8	41655	35553.8
692.25	75342.8	37170	77616.8	70.5	45501	3963.75	126058	1315.5	4304.25	86235.8	3419.25
844.5	3105.75	69675	34425.8	3631.5	622.5	498	262143	596.25	57785.2	3542.25	984
1137.75	1464	19016.2	2900.25	1782	46341.8	34379.2	39894.8	1440	2277.75	70520.2	1176.75
655.5	29292	4295.25	80763.8	13130.2	94492.5	61399.5	262143	2766	537.75	96385.5	24092.2
1815.75	35356.5	69808.5	36354	450.75	42018.8	56811	41.25	1089	17433	4456.5	13072.5
3398.25	33796.5	561.75	817.5	5147.25	2553	46137.8	903	957	24396.8	1244.25	432
2417.25	8058.75	3199.5	52039.5	3693	25903.5	46527.8	194504	1597.5	75060	49468.5	14671.5
1130.25	94935	85527.8	24725.2	1226.25	9462	46803.8	1525.5	2713.5	46792.5	32169.8	5813.25
1493.25	402.75	49558.5	528	1115.25	1144.5	98510.2	911.25	3224.25	39009	71074.5	123188
2466	62821.5	337.5	74780.2	2601	5464.5	97230.8	47487	672	14325	32499.8	14009.2
2286.75	60422.2	261.75	64748.2	653.25	46624.5	262143	338.25	571.5	39757.5	1011.75	78660.8
614.25	21301.5	792.75	35920.5	2118	192839	47375.2	57579	875.25	13599	5475	34093.5
1769.25	1959	64104.8	60544.5	767.25	25141.5	1350.75	262143	12169.5	37927.5	48347.2	262143
2622.75	53482.5	1166.25	549.75	768	2110.5	2484	41202.8	1395.75	13011.8	47674.5	1263
3912	30644.2	1799.25	25431	4510.5	38775	426.75	179798	650.25	7904.25	952.5	262143
885.75	35903.2	11361.8	903.75	1219.5	98178.8	95702.2	262143	1799.25	1138.5	26691.8	1869
1647.75	36296.2	3144.75	575.25	2250	3843	122051	58607.2	2205.75	2304.75	1716	17526
6141.75	7459.5	262143	62388	756	835.5	27764.2	262143	1410.75	4490.25	1523.25	31218.8
2156.25	25712.2	106060	105404	587.25	737.25	6737.25	253077	1002.75	120130	456	27204
2825.25	977.25	2916	14395.5	3147.75	40961.2	60541.5	926.25	292.5	38061.8	549	67450.5
2916	41397.8	97905.8	82389.8	2081.25	10803	148375	82113.8	440.25	41013.8	49940.2	16314.8
474.75	10201.5	163346	41750.2	11154	40688.2	262143	36307.5	525	85206	984	187754
2841.75	227.25	115990	24364.5	2921.25	129787	6857.25	2331	6039	14192.2	49026.8	49218
707.25	2187	954	57801	1222.5	1620	63691.5	18239.2	5315.25	807.75	50409	631.5
3651	1271.25	1685.25	2193.75	1743	1777.5	566.25	20985	9443.25	41239.5	31848	1720.5
423.75	57596.2	736.5	195060	1773.75	71778.8	57120	162.75	1405.5	26560.5	46428.8	27094.5
1366.5	717	40995	2415	3445.5	1638.75	1293	87418.5	1917	39716.2	44419.5	49969.5
1503.75	8449.5	-32.25	46027.5	10176.8	1518.75	388.5	36892.5	2414.25	60813	52275	36647.2
685.5	40248.8	194488	642	8833.5	130480	30676.5	133825	2999.25	61491.8	947.25	65628.8
1060.5	25221.8	120439	80301	3910.5	262143	48705	27343.5	2550	122063	2161.5	34.5
2466	41805	44254.5	3174	12051.8	60651	84159	91827.8	1041	37018.5	46395	32088.8
1410.75	50337	55675.5	44671.5	443.25	59529	43637.2	88515	2275.5	39381	82205.2	112664
713.25	2243.25	26592.8	1739.25	1074	262143	43352.2	40017.8	414	61483.5	40077	262143
3640.5	1797	21549	3066	1593	170204	262143	48688.5	387.75	3707.25	1117.5	2283
614.25	53836.5	42461.2	980.25	2411.25	990	44298	835.5	597	1130.25	927.75	262143
1368.75	55906.5	62934	846.75	9359.25	174113	1474.5	1470.75	2999.25	51838.5	55602.8	25190.2
1473.75	64187.2	146012	1166.25	11743.5	262143	3255	2401.5	565.5	38217.8	96307.5	2966.25
832.5	6678.75	133624	4816.5	3015.75	72102	44657.2	109758	1849.5	2430	1056.75	3242.25
5100.75	41745	157059	21093.8	2294.25	262143	53687.2	51854.2	551.25	36246.8	55784.2	62454
135	39435	1305.75	1164	1266.75	11995.5	27351	43658.2	2757.75	32038.5	50299.5	83050.5
744.75	854.25	65742	36638.2	3252.75	48880.5	24603	17056.5	506.25	3023.25	2082	18244.5
304.5	31199.2	60036.8	29829.8	1676.25	34071.8	262143	53548.5	533.25	29595	2958.75	35305.5
2578.5	39363.8	262143	34251	21.75	111407	8352.75	58698	2061	824.25	1561.5	10533
2449.5	1166.25	37650	3323.25	5281.5	186871	48520.5	5429.25	1467.75	42671.2	938.25	3597.75
646.5	3364.5	65035.5	77079	3040.5	314.25	103468	27649.5	1331.25	10264.5	38614.5	1476.75
893.25	32099.2	305.25	43817.2	2832.75	1882.5	262143	45904.5	3429	34803	58613.2	44400
5611.5	39918	1117.5	52218.8	1785.75	57813	3090.75	3427.5	1331.25	35626.5	19470	83481
737.25	33624	142410	82622.2	9814.5	56446.5	55457.2	15123	1355.25	39033.8	38529.8	5204.25
605.25	49836	34936.5	36855	13317	262143	50241.8	34950.8	2029.5	506.25	48424.5	2333.25
833.25	47770.5	453.75	1371.75	1279.5	91731.8	57611.2	46971.8	547.5	2296.5	23787.8	17759.2
1755	82087.5	262143	44248.5	3335.25	143896	3897	57129	3710.25	495	41380.5	73924.5
14451.8	34109.2	115724	2100	1632.75	262143	104447	47871.8	25950	16646.2	4647.75	115646
2894.25	51150.8	32003.2	56042.2	9561	50025.8	63883.5	2382.75	2574.75	21768.8	8601	2243.25
706.5	22607.2	963	48243	2163	81903	1986.75	100005	2195.25	119522	19875.8	26459.2
1581.75	42723.8	36729.8	66504.8	761.25	262143	3810	1842	917.25	39976.5	20100	125935
2270.25	51852	63493.5	40230.8	12166.5	119083	10472.2	3144	1466.25	20737.5	525.75	261973
1256.25	53883.8	65184	492	38304	87581.2	48900	142064	2210.25	17973	122.25	105796
74.25	68677.5	44558.2	88779.8	126.75	32835.8	2990.25	36870.8	672.75	3470.25	2853.75	42808.5
641.25	2487	82552.5	20038.5	37.5	37933.5	32682	104090	2775.75	2425.5	16105.5	19216.5
6891.75	2730.75	80427	33714.8	2403.75	-211.5	190.5	5278.5	1146.75	1855.5	18615	4128
1734	192442	237333	4856.25	8892	45769.5	967.5	31535.2	1017	828.75	25407.8	2761.5
1180.5	1517.25	47176.5	814.5	6426.75	185047	38604.8	48883.5	1509.75	1623.75	1073.25	139085
975.75	45410.2	33636	7366.5	2163	38151	55342.5	1058.25	1014.75	1348.5	123320	963
1884	67620.8	147788	37212	3358.5	147675	65092.5	5413.5	10649.2	6826.5	24045	1281
1109.25	58893	19938	37286.2	4664.25	200736	294.75	30559.5	8492.25	167991	42826.5	923.25
538.5	20160.8	105	45841.5	3396	44877	43260	139416	713.25	35720.2	1354.5	2609.25
265.5	35570.2	1475.25	4383	1371	31932	262143	61098.8	2152.5	1320	45088.5	29443.5
1066.5	1878	11790.8	2319.75	1956.75	34688.2	106054	194324	2036.25	36008.2	342	21687
2093.25	53909.2	135287	51039.8	2730	-296.25	4208.25	10476.8	2159.25	1141.5	5396.25	909.75
3804	1374	204375	43598.2	7497.75	100260	38469.8	55076.2	372	1535.25	1560	924
708.75	45174.8	20041.5	25203.8	441	-198	1530	151429	1045.5	44597.2	1257.75	69865.5
2034	38295	162124	45510	2889	43913.2	26499	240156	1650.75	84674.2	59481.8	1032
2007	1416.75	3636.75	16524	942	105134	176088	165.75	1071.75	1345.5	6090	15227.2
4944	43173.8	1390.5	37677.8	5592.75	262143	632.25	49464.8	362.25	2957.25	33222.8	522.75
2243.25	1209.75	41349	1300.5	2946	54952.5	735.75	93854.2	1353.75	153827	495.75	63348.8
390	53809.5	117221	40642.5	4029.75	-141	2586	226910	13841.2	2500.5	555	1953.75
17227.5	684.75	65401.5	38373.8	740.25	49651.5	30567	9096.75	1417.5	226990	1352.25	23536.5
2490	724.5	217.5	46737	1044	9882.75	41253	166864	1279.5	1269.75	153943	262143
555.75	1230.75	246022	65727	1737	41361	262143	52998	827.25	1669.5	990	21282
3085.5	45313.5	66507	42717.8	1938	41652	262143	904.5	4822.5	47946	24139.5	3858
1940.25	47907.8	1007.25	215592	1631.25	35641.5	100612	65034	6732	85318.5	2411.25	53405.2
1714.5	53013	262143	49048.5	2372.25	106716	89775	12457.5	2812.5	38860.5	79320	944.25
3476.25	74020.5	140446	2726.25	716.25	3734.25	74761.5	49251.8	429.75	15304.5	2290.5	44701.5
7282.5	230211	159024	10791	541.5	134122	51899.2	180827	1663.5	63148.5	681	3331.5
2184.75	4308	38073.8	38620.5	1698.75	7199.25	3840.75	37307.2	1873.5	208325	17736	48620.2
549.75	747	143222	2410.5	3888.75	219323	1669.5	51404.2	1047.75	156801	94368.8	878.25
494.25	60591.8	1698	52611.8	1857	17704.5	-19.5	42489.8	1732.5	88304.2	1797	1398.75
1757.25	11038.5	89298.8	3105.75	125.25	46419.8	869.25	2116.5	3347.25	48874.5	128085	48934.5
467.25	152439	24747	4988.25	1815.75	35509.5	62213.2	836.25	16492.5	1882.5	46383	37914.8
1794.75	32771.2	176527	508.5	2020.5	38904.8	1320	262143	11627.2	34000.5	12432.8	80028
560.25	31712.2	123387	8628.75	1228.5	2721.75	106077	177476	708	522	3335.25	45958.5
2559.75	3679.5	147942	31518.8	3138.75	2379	1154.25	35700.8	41.25	101213	44922	4923.75
8865	67932.8	23022	84813	2955	43343.2	1826.25	367.5	8379.75	38613.8	894.75	26090.2
2601	120011	262143	37515.8	2682.75	24553.5	114781	2259.75	1227	3598.5	2079	86673
1474.5	159130	35809.5	46609.5	1966.5	24714	262143	1535.25	411	143.25	2845.5	76429.5
927.75	55803.8	1066.5	52384.5	2115.75	115492	69996	4924.5	599.25	278.25	17985	40245
2957.25	170544	11589	62964.8	1750.5	40291.5	28650	89121.8	2125.5	3363	1457.25	12297.8
810	48772.5	-537	41881.5	552.75	8221.5	72779.2	62111.2	3531.75	85702.5	41465.2	40568.2
2265	3732	188.25	27495.8	3813.75	47940	163719	44077.5	3201.75	999	1237.5	23788.5
30.75	2337.75	11550.8	694.5	1334.25	161893	2328	206164	559.5	23025.8	65834.2	486.75
6550.5	10157.2	18324.8	44694	3091.5	1268.25	1005	113745	4803.75	1208.25	40076.2	171946
4109.25	928.5	9510	36361.5	3312	219888	3256.5	26895.8	4188	26358	40230	2342.25
1208.25	813	7014.75	48705.8	966	2379	101932	262143	1627.5	39522.8	95411.2	100358
1234.5	4018.5	834	45263.2	2046.75	96	262143	169635	802.5	12588	136094	40719
1092.75	3029.25	42429.8	31146	1523.25	58677.8	92348.2	44304.8	2147.25	24948	121424	32936.2
392.25	37087.5	-267.75	23766.8	3066.75	44391.8	262143	114416	3904.5	27438	1441.5	33989.2
-12	52566	855.75	56985.8	5411.25	1359.75	199355	111	706.5	77289	48295.5	45819
2586.75	31185	23568.8	478.5	905.25	37326	120918	7593.75	3814.5	32202	75968.2	40556.2
1611	39944.2	46412.2	726	1116	142892	42681	470.25	816.75	37824.8	87261.8	36411.8
1270.5	516.75	9.75	40414.5	18987	84381	285	47022.8	1944.75	23838.8	36	28646.2
6534.75	67162.5	54236.2	99263.2	10301.2	37239.8	977.25	262143	1143	46335	100501	3894
12621.8	15697.5	2996.25	4374.75	15315	42076.5	51687	45672	657.75	525.75	250568	825.75
8720.25	23.25	629.25	40856.2	21372.8	42696	1113	149423	53.25	21181.5	101619	52254
936	24172.5	411.75	111650	31751.2	12604.5	3111.75	86468.2	376.5	8809.5	45126.8	42410.2
1174.5	47265.8	-10.5	897	5152.5	2478.75	58699.5	107764	754.5	13764	402	322.5
2733.75	91626.8	34488.8	37326	1853.25	6280.5	2607	183001	750.75	29885.2	85177.5	1027.5
1128.75	31527	2840.25	49925.2	8316	7429.5	47076.8	39153.8	2540.25	166226	70655.2	432
1250.25	17274.8	5069.25	24323.2	100794	68700.8	30005.2	44763	1296	2121	69567.8	1810.5
725.25	84381	35754	65539.5	3234.75	138560	48265.5	58479	1445.25	24111	59714.2	2412.75
1105.5	56079	164552	50550.8	1807.5	71220	107.25	4789.5	981.75	46160.2	1484.25	37378.5
1460.25	69843	3611.25	52296.8	-498	35851.5	45039	8551.5	2932.5	26583.8	1020.75	3036
1068.75	28717.5	15848.2	5709	3444	8453.25	40681.5	195508	1854	380.25	791.25	1396.5
1000.5	26445	42675	980.25	840.75	23761.5	42241.5	11786.2	1434	3323.25	2559	563.25
1179	27427.5	7046.25	67893.8	3348.75	44412.8	3911.25	11059.5	1911	1343.25	46946.2	2619
5090.25	10628.2	1100.25	37856.2	8498.25	43851.8	103.5	39278.2	2402.25	39855	750.75	2294.25
1129.5	86717.2	89069.2	525	16193.2	150	74718	169328	10266	23744.2	233190	5253
3130.5	31499.2	26561.2	36288.8	24060.8	65593.5	96417	2176.5	840.75	1957.5	5806.5	17526.8
23125.5	1013.25	44639.2	43575	104654	34374	48295.5	5277.75	1404	21594	44217	27338.2
3883.5	49759.5	85559.2	1295.25	3031.5	108353	50057.2	72409.5	1643.25	48411.8	105355	44291.2
1883.25	40579.5	2318.25	104420	7113	45021	3750.75	720.75	6246	3045	262143	1177.5
414.75	99169.5	126947	29352	81.75	38342.2	17022	545.25	42.75	72585	2449.5	27300.8
1239.75	101507	10691.2	40078.5	5932.5	28159.5	104606	41020.5	852.75	170.25	2355.75	903.75
324	938.25	9128.25	85719.8	17844	46136.2	14696.2	2048.25	1615.5	1856.25	38107.5	45050.2
1227	38458.5	2169.75	46440	3441.75	105916	106289	75732.8	666.75	10092.8	1139.25	30498
2085	38199.8	58848	1030.5	4122	83754.8	44188.5	201462	2042.25	61.5	162239	41360.2
456.75	220577	20200.5	6295.5	6881.25	582.75	1450.5	2406.75	2402.25	9747.75	57044.2	44900.2
728.25	49689.8	4488	70473.8	2568	1908	49849.5	77649	1765.5	6114	2619.75	35403
777	4013.25	586.5	12831.8	1756.5	5613.75	111.75	57702.8	742.5	37374.8	2874.75	1627.5
842.25	2363.25	55917.8	76361.2	21158.2	30518.2	1922.25	157793	1013.25	1272.75	54141	2839.5
333.75	98393.2	49963.5	3141	8925.75	62581.5	56328.8	44741.2	2491.5	87	1164.75	38466
4247.25	77280	2997.75	2469.75	5879.25	3404.25	1318.5	40074	565.5	737.25	172966	40419.8
2267.25	3135	811.5	920.25	7146	33557.2	122986	144363	3350.25	203954	838.5	27687.8
4848	49726.5	29373	4449	457.5	37474.5	14470.5	126491	484.5	20955	72377.2	3495.75
3642.75	403.5	68337.8	1468.5	927.75	32017.5	23127.8	187076	507	262143	1624.5	2869.5
756.75	603	28583.2	85804.5	-206.25	35831.2	39969	7087.5	1789.5	31302.8	47160.8	18993
1718.25	37784.2	3468.75	545.25	1989	38307.8	54399.8	52995.8	3024.75	48631.5	37023.8	37788
10441.5	72409.5	1842.75	69003.8	18996.8	208297	52857	29271.8	3467.25	34855.5	15.75	1344
613.5	49905	34152	79240.5	3541.5	42638.2	3737.25	43963.5	1398	43472.2	41612.2	34276.5
2039.25	4467	507.75	971.25	9432.75	1956	5677.5	2335.5	2360.25	70699.5	36516.8	93899.2
726	531	30759.8	41453.2	4910.25	86159.2	66949.5	60026.2	2734.5	34131.8	2040.75	6056.25
8838	23960.2	1532.25	45509.2	1569.75	49958.2	3576	2208	2779.5	1134.75	157769	42709.5
4242.75	2256	594.75	130202	3553.5	2404.5	54498	6834.75	4025.25	2733	1247.25	98691.8
1461.75	205011	29858.2	8094	1109.25	115306	907.5	1359	1031.25	1191.75	49212	9984
1046.25	49350.8	68250.8	28536.8	5415	2513.25	93.75	32741.2	3136.5	131364	20131.5	1555.5
1329	262143	1090.5	1119.75	3948.75	17351.2	262143	1191	1455	1518.75	128661	51559.5
1428	19856.2	58734.8	42449.2	-362.25	159250	127414	33775.5	428.25	28793.2	97473.8	41708.2
1656	42882	6471	50434.5	10016.2	16586.2	47980.5	113898	558.75	42555	22020.8	3869.25
2736.75	1292.25	52649.2	157877	3627.75	43339.5	97.5	58194.8	1266	80367.8	7385.25	3877.5
9087	41445.8	1213.5	33670.5	5529.75	110447	55715.2	2089.5	551.25	786.75	17226.8	102978
578.25	4474.5	42776.2	7010.25	3192.75	65262	52104	101774	1867.5	33987	1325.25	1116.75
1446	148719	2867.25	459.75	647.25	186	122349	1789.5	410.25	789	248410	77821.5
1058.25	64222.5	813.75	55524.8	1878.75	54124.5	53216.2	105449	2099.25	1054.5	58101.8	4383.75
8987.25	36690.8	15891.8	97471.5	20.25	241743	95807.2	2040	2585.25	125115	33099.8	27825.8
831	151498	28722.8	52044.8	2142	87444.8	40474.5	14728.5	2834.25	26361.8	44650.5	60093.8
695.25	129890	42897	1725.75	441	54305.2	130144	6028.5	4095	47489.2	82179	24021.8
1149	46502.2	88680	1099.5	3303	262143	7177.5	1796.25	776.25	1222.5	42515.2	38049
625.5	40953.8	36205.5	4023	1812.75	27378	95091	52661.2	7815	77510.2	141	5534.25
450	71580	922.5	18055.5	15884.2	36413.2	751.5	150.75	678	48731.2	75631.5	837
594	2966.25	44408.2	53112	29325	645	84267.8	2118	1780.5	37089.8	35722.5	25564.5
864	2456.25	441	34781.2	2882.25	32812.5	88096.5	1921.5	700.5	1291.5	165568	19725.8
1554	1770.75	45259.5	30893.2	10527	57972	41344.5	678	1732.5	2900.25	175926	10058.2
1422.75	1000.5	51982.5	5109	1222.5	92.25	41495.2	28503.8	1758.75	262143	112927	4456.5
9837.75	32478	146640	870.75	1367.25	25382.2	2982	42709.5	9699.75	128744	12003.8	150623
2193	615.75	399	1659.75	1629.75	654	3546.75	52259.2	1884.75	3880.5	44872.5	27613.5
3959.25	42561	1179	1440.75	1659.75	45538.5	9028.5	43653.8	2010.75	44801.2	61599	76560.8
1313.25	42513	262143	22688.2	35715	262143	44411.2	1195.5	1687.5	22077.8	132720	2181.75
426	36645	262143	4307.25	9047.25	74083.5	1839.75	32460.8	1551	41718	67842	55653.8
956.25	47340.8	1221.75	1003.5	25397.2	737.25	114642	98790	2118	664.5	72984.8	1828.5
2076.75	802.5	1158	64884	4228.5	34472.2	226018	56112	2571	88041	900	37585.5
20369.2	1204.5	149818	67250.2	32850.8	67903.5	2680.5	583.5	2058	7824.75	191.25	342
4538.25	10454.2	13624.5	82274.2	15128.2	234718	48417.8	667.5	1611.75	767.25	36756.8	32289.8
2811	36437.2	359.25	43690.5	5916	40218	55692.8	856.5	1278.75	31765.5	89416.5	102424
1292.25	4617.75	440.25	70994.2	14472	53448.8	103198	68256.8	421.5	33444	19716.8	59954.2
1719	41948.2	696.75	477.75	5101.5	18924	44259.8	774	2871.75	26120.2	3335.25	41964.8
846	152084	33031.5	3390.75	1539	87245.2	5234.25	146003	2770.5	17292.8	23137.5	5355
683.25	4812	169770	13125	610.5	444	113050	2546.25	573	7893.75	671.25	20920.5
7296.75	63133.5	92790.8	45789	358.5	61147.5	59582.2	51951.8	748.5	3299.25	1618.5	53279.2
1171.5	30884.2	2254.5	15261	480.75	1226.25	50462.2	2505	570	25858.5	41037.8	1521.75
1259.25	44796.8	51690.8	40449	2295.75	167367	1256.25	141353	395.25	39438.8	722.25	188.25
1434.75	165220	51184.5	1672.5	8373.75	31373.2	59.25	1119.75	3742.5	49707.8	38797.5	807
900	949.5	20959.5	31253.2	1224.75	3372	3928.5	45671.2	878.25	2958	104415	1092
598.5	51878.2	55660.5	13849.5	52.5	45696	145871	1220.25	3436.5	24901.5	262143	34260
642	53185.5	60795	94953	50.25	13730.2	44286	26839.5	1745.25	25902	34560	68631.8
867	665.25	56026.5	972	1447.5	35836.5	116.25	2718	1725	744	3178.5	7252.5
710.25	115027	101324	45460.5	609	35479.5	3419.25	2468.25	2987.25	20937.8	23271.8	323.25
282.75	158800	65784.8	2558.25	6979.5	35598.8	46893	6813	2572.5	1971	25854	32964.8
607.5	3638.25	66180.8	34.5	5406.75	44268.8	10028.2	1575	822	2050.5	71586	39431.2
3916.5	135728	813.75	44775	3600.75	28571.2	35139.8	1911.75	334.5	39126	37867.5	2743.5
861	249.75	967.5	1526.25	1026	30226.5	21567	56184.8	894	38364	262143	89371.5
1108.5	592.5	878.25	23021.2	771	26480.2	1724.25	30270.8	2552.25	31091.2	41703.8	41592
3672.75	72274.5	61764.8	1422	12039.8	1061.25	33935.2	28626.8	300	23663.2	63738	39606.8
5226.75	62535	1874.25	1723.5	2608.5	70268.2	28470.8	59245.5	1464.75	17682.8	59716.5	992.25
3150.75	1111.5	72377.2	102457	2887.5	35448	271.5	8780.25	1254.75	1664.25	199580	16882.5
1413	22530	5601	2823	3413.25	159266	49.5	45443.2	855	36287.2	117367	48662.2
1582.5	17369.2	33423	8633.25	2573.25	86730	87579.8	153139	1998	39235.5	5636.25	11676.8
1255.5	23568.8	8272.5	456.75	3891	114110	42489	3142.5	3290.25	52782.8	2259.75	44424.8
357.75	7839.75	50920.5	1497.75	18769.5	44730.8	2153.25	42713.2	2346	11739	9751.5	26039.2
654	40449.8	1401	1626	14585.2	708	88378.5	46403.2	2955	34354.5	121697	61932.8
3712.5	2128.5	1221.75	3456.75	768.75	20578.5	25749	39563.2	300	34758.8	36262.5	15375
493.5	572.25	162719	-12	14673.8	76969.5	58453.5	97326.8	1242.75	48182.2	23577	262143
1778.25	1780.5	1062.75	11944.5	61602.8	36890.2	1664.25	65536.5	1616.25	32351.2	56221.5	236344
1099.5	888	57917.2	41444.2	6597.75	66396.8	43366.5	1220.25	3683.25	46704.8	52525.5	37352.2
364.5	101306	16952.2	45699	28343.2	1863	5523	816	1350.75	123982	262143	62418
2064	12663.8	91740.8	75760.5	8469	244953	1860	195.75	1759.5	46056.8	787.5	585.75
726.75	11603.2	44803.5	195004	2793	68622	1974	49034.2	3831	30468.8	6198.75	19956
694.5	2979	21916.5	50159.2	4140.75	79790.2	1132.5	9276.75	1015.5	84175.5	93734.2	58530
1059	87472.5	54055.5	1953	436.5	247583	771	1581	1095	8875.5	38536.5	18777.8
404.25	135191	35489.2	476.25	2874.75	3051	1296.75	89326.5	579	21211.5	19124.2	616.5
4570.5	895.5	1507.5	131593	1190.25	2083.5	36337.5	151462	485.25	37656	906	2709.75
404.25	28226.2	39394.5	33756	-107.25	40726.5	85309.5	844.5	873.75	10542	23525.2	599.25
2145.75	1969.5	733.5	54903	569.25	2178	77958.8	165314	1325.25	420	86663.2	1407
2709	217324	1961.25	30656.2	4484.25	45049.5	165626	2500.5	847.5	26130.8	41003.2	1140.75
3246	92048.2	81863.2	77254.5	3194.25	50592	75464.2	2900.25	2174.25	46431.8	81036.8	38298.8
1086.75	41109.8	105.75	3852	5415	122272	42550.5	41466	1105.5	426	1846.5	30786.8
711.75	28803	109921	3301.5	673.5	262143	1555.5	168	1616.25	678	112970	869.25
3158.25	176107	55080.8	57402.8	7449.75	37018.5	2536.5	3392.25	866.25	49700.2	48516.8	49584.8
1851	155767	13426.5	49830	3351	24546.8	12263.2	262143	8122.5	41363.2	227352	78092.2
4050	70038.8	898.5	2082.75	992.25	24693.8	525	950.25	1200	375.75	85143.8	9960
3051	92645.2	551.25	41553	797.25	597.75	1140	11578.5	987	64448.2	93166.5	28328.2
2328.75	36114	513	64897.5	366.75	42971.2	1583.25	49770.8	1050	32986.5	116434	46157.2
1021.5	113996	70102.5	639.75	2116.5	41547	1724.25	40442.2	4239.75	30133.5	48384	68226
536.25	2070	186	26298	1377	2510.25	41595	262143	11749.5	40503	58017	30375.8
1262.25	21025.5	86058	732	2897.25	28262.2	3306.75	3344.25	893.25	14062.5	123.75	145612
1075.5	35689.5	821.25	72480	13689	1544.25	44580.8	50150.2	1926.75	2599.5	188355	10579.5
5112.75	1008	2346.75	2798.25	1136.25	52116	35281.5	958.5	559.5	1878.75	21928.5	45164.2
1569.75	4022.25	48891.8	84084.8	1190.25	35500.5	37062.8	79602	1174.5	1540.5	46178.2	2612.25
4530	137118	35063.2	1053.75	73.5	77698.5	2422.5	596.25	1426.5	54467.2	48597	41580
20923.5	123733	807	126206	1920.75	45391.5	5182.5	149005	501.75	188809	40129.5	36648.8
7733.25	63131.2	11876.2	17126.2	1415.25	66731.2	4473	1137	1443	46249.5	46227	195550
21824.2	1983.75	61803	131937	944.25	12468	11998.5	5305.5	1295.25	1516.5	93945.8	44460
18475.5	21048.8	66656.2	46071.8	3637.5	20517.8	125042	27348.8	1663.5	22864.5	3093	909
35732.2	860.25	48330	38808	2039.25	3869.25	1221.75	207325	257.25	120.75	1405.5	1848
18522.8	5054.25	55496.2	1575	1378.5	561	112347	28242.8	1812	1307.25	3419.25	45092.2
10847.2	123262	3650.25	11753.2	1938	37638.8	2524.5	130640	519.75	32166.8	2621.25	329.25
15517.5	1299	24597.8	33903.8	17175.8	62619.8	119373	10125	2029.5	6498	63021	3116.25
8796	18774.8	1510.5	74529	711	70089	4912.5	1764	1281.75	30045	77323.5	551.25
2439	2512.5	51408	4914	8440.5	44936.2	52977.8	88542	1032	56989.5	851.25	1668.75
2884.5	15927.8	18657.8	42741.8	975.75	47161.5	31999.5	124514	1182.75	15328.5	42479.2	2178
1719	46029.8	95535.8	10433.2	1431	156832	147850	85872.8	1218.75	57124.5	31683.8	37621.5
1570.5	30900.8	44637	59446.5	849	58240.5	64284.8	2193	1724.25	1257.75	153	20479.5
5295.75	156712	19624.5	62994	360.75	113628	3555	110398	253.5	1803.75	1413	3397.5
690	60590.2	37320	726	1038.75	28977.8	72162.8	90934.5	19926	21176.2	24539.2	42486
759.75	2350.5	443.25	40477.5	5571	28569.8	188242	45272.2	2089.5	80084.2	917.25	3983.25
642.75	31346.2	4119.75	30708.8	432.75	1068.75	41562	68.25	1336.5	168656	71035.5	474.75
3494.25	4343.25	737.25	16161.8	141	45699.8	94521.8	79368.8	604.5	31425	7953.75	38757.8
691.5	17748	98646.8	1495.5	1500	83208	22038	33680.2	5830.5	73398	21414.8	3807
3185.25	1095.75	163234	33456	5759.25	2188.5	-39.75	1237.5	648	2780.25	40546.5	14856
1696.5	38289	56997.8	42169.5	2931	127900	1081.5	3819	255.75	72708.8	-14.25	27090
2025.75	918.75	88161	1143.75	2957.25	24428.2	72	100123	5625.75	21819.8	57656.2	31299
10.5	1544.25	73444.5	52042.5	2064	79533	47303.2	51305.2	871.5	2339.25	73442.2	198038
387	38481.8	2064	32817.8	19.5	66766.5	2996.25	51433.5	9765	11451	23444.2	16390.5
426.75	742.5	60922.5	58695.8	2871	82695	41547	1392	13295.2	3048	941.25	34206.8
201	1360.5	2099.25	49089	1053	1164.75	55962.8	5161.5	5225.25	372.75	123865	65901.8
367.5	44959.5	59150.2	38893.5	40.5	212992	194192	2558.25	1187.25	24059.2	172226	1356.75
361.5	15366.8	34848.8	35453.2	701.25	90738	187951	30495	960.75	397.5	201584	6606
402.75	1917	40566	39513	2415	51021	102460	1957.5	4158	25746	125527	37848.8
1562.25	1845	25437	1686.75	464.25	36557.2	29.25	4148.25	2996.25	13729.5	40829.2	14274
4179.75	234113	53538.8	62767.5	4029.75	18060.8	45642	22691.2	639.75	33092.2	100654	1056
597	2187.75	126352	111798	4191	806.25	1581.75	2433	2790.75	38335.5	1478.25	1736.25
2785.5	37206.8	30.75	49783.5	3768.75	13575.8	1224	37825.5	1049.25	47025.8	67156.5	5085
962.25	1320	52034.2	262143	1188.75	100099	256941	5046.75	666.75	92605.5	45542.2	606.75
564	2178.75	957	550.5	8895	262143	90276.8	103590	1090.5	21396.8	42993.8	39741.8
2270.25	429	91.5	22996.5	2518.5	2368.5	2840.25	36.75	2024.25	78826.5	131515	8128.5
543.75	1464.75	20892.8	40764.8	3282	262143	262143	897	466.5	64546.5	170855	17096.2
1539.75	262143	27145.5	3069.75	3014.25	7408.5	262143	91822.5	1719	42370.5	39832.5	59250.8
918.75	6301.5	714.75	45969.8	7297.5	56409.8	118682	2604	3079.5	73296.8	97975.5	30779.2
3703.5	338.25	138047	45826.5	1670.25	52581.8	8981.25	40109.2	2067.75	3334.5	3963.75	34725
345.75	19770.8	20307	58037.2	33.75	36528	609	21337.5	695.25	55811.2	262143	8025.75
1041.75	35700	52237.5	2524.5	840	21450.8	81027	543.75	682.5	16150.5	67535.2	72547.5
1125	262143	56078.2	597	2139.75	2412	47742.8	48121.5	1983.75	693	262143	33622.5
7403.25	26551.5	35685	71994.8	3226.5	3493.5	1715.25	63046.5	697.5	36144	2772.75	41554.5
312	262143	66516.8	573.75	1368.75	106127	51635.2	172722	3270.75	51197.2	19815.8	90526.5
1448.25	7215	46370.2	1566	2852.25	30573	50579.2	40232.2	1404	20066.2	94261.5	90382.5
922.5	227751	1842.75	72144.8	1450.5	933	17.25	126896	5671.5	4512	3435	9512.25
2631.75	24862.5	170607	1046.25	2479.5	142449	12624	48036	3195.75	38489.2	22824.8	2668.5
1828.5	39407.2	33522	1282.5	3392.25	1763.25	1595.25	31502.2	891	21633	329.25	1831.5
2183.25	400.5	4926.75	105745	10302.8	52038	65717.2	33851.2	10994.2	47106.8	72.75	1114.5
4110	1582.5	65683.5	19665	8277	262143	61621.5	136108	4661.25	25973.2	2891.25	2199
1919.25	15669	34659.8	3883.5	6525	1212	181319	1460.25	468	400.5	1263.75	726
3424.5	36084	472.5	20119.5	2480.25	109936	75120	40155.8	1719.75	35178.8	41692.5	2457
3397.5	3141.75	60524.2	103551	5522.25	20184	9324.75	2594.25	3456.75	600	166644	2637.75
894	46912.5	39629.2	531.75	4297.5	40659.8	4792.5	1752.75	2529	31161	38687.2	70209
890.25	64606.5	137494	62377.5	5103	44431.5	49887.8	98481	2463	40302	125210	741
1530.75	826.5	132977	459.75	1755	43970.2	52430.2	51999.8	715.5	-10.5	60542.2	76206
5756.25	4602	45283.5	58117.5	10386.8	73715.2	7008.75	4638	2726.25	37677	91217.2	1617.75
7222.5	60435	60011.2	999.75	2178	10243.5	6502.5	49783.5	1217.25	36154.5	11912.2	13625.2
1555.5	789.75	3342.75	26671.5	3091.5	40433.2	4003.5	262143	600	47594.2	68779.5	21871.5
3006	33791.2	6576.75	956.25	8805.75	84918	35728.5	3966.75	1323	1191	995.25	51388.5
681	89233.5	471.75	166342	8485.5	108581	12291	59550	10822.5	30108	1398	4405.5
863.25	49031.2	23595.8	69662.2	6558.75	233677	104228	44589.8	5028	1128.75	1188.75	2134.5
883.5	118251	65369.2	6138.75	417	45759.8	58107.8	1605.75	2010.75	55005.8	20217.8	594
235.5	54755.2	1130.25	56584.5	8325	49759.5	137966	14382.8	711	17859	2410.5	28102.5
3451.5	35876.2	431.25	42270.8	3398.25	70958.2	640.5	14418	3285.75	43545.8	2037.75	44141.2
1907.25	35203.5	58993.5	2913.75	4942.5	61757.2	45825.8	262143	4622.25	47505.8	87693	369.75
687.75	34971.8	55353	51038.2	5705.25	43590.8	555	98581.5	1359.75	34869.8	2558.25	4177.5
894.75	3417.75	3660	49200.8	11043.8	42204.8	107065	262143	2602.5	3540.75	2577	48663
1119	48126.8	3866.25	59751.8	14732.2	75138.8	46155.8	117154	2708.25	1449.75	54388.5	33851.2
1150.5	89081.2	42471.8	50483.2	1268.25	37714.5	1779.75	262143	1811.25	23904	41245.5	35820.8
789	7302.75	47.25	222339	765.75	34403.2	88937.2	83644.5	2865.75	1295.25	53613	5782.5
2088.75	1754.25	48081	4560	1520.25	28782	48489.8	50386.5	1549.5	1006.5	38181.8	40287
402.75	66642	119958	44676.8	6627.75	42310.5	34598.2	35161.5	2160	43541.2	1093.5	10206.8
449.25	165344	66562.5	41526.8	5289.75	34463.2	1521	135338	1607.25	171448	67019.2	41373
3205.5	46266	2733	85704	6114.75	4786.5	2565	65634	3067.5	1088.25	35177.2	35460
2834.25	642.75	51330.8	4068.75	655.5	36288.8	43544.2	39098.2	4674	31170.8	1047	37268.2
758.25	24735	54382.5	85464.8	2369.25	40271.2	39871.5	684	500.25	201.75	65228.2	20478
6256.5	758.25	37497	1827	1860.75	38994	222459	2469.75	1703.25	81516	1492.5	1905
2469	35323.5	190086	6651	10618.5	33300.8	107870	33730.5	1413.75	52999.5	2802.75	34482
4116.75	1752.75	259918	1038	880.5	11225.2	79819.5	60816.8	1134	3791.25	103752	1808.25
2322	38451	27.75	50276.2	1782	17327.2	154180	15916.5	134.25	15089.2	3510	470.25
9358.5	90348	321.75	57211.5	2594.25	31740.8	38810.2	3328.5	1731	45596.2	32263.5	12369
12986.2	93211.5	51220.5	13830	1212.75	843	624.75	1959.75	1189.5	1512.75	2148.75	88838.2
2386.5	1642.5	492.75	46459.5	3578.25	37242.8	45379.5	1125.75	3077.25	941.25	43563.8	2413.5
477.75	22995	120050	51030.8	2213.25	29540.2	396.75	44641.5	3094.5	138753	928.5	24977.2
806.25	108820	375.75	75108.8	3838.5	3424.5	84036.8	25132.5	2240.25	1959.75	1081.5	11582.2
2112.75	46624.5	285	47547	1722	36942	5482.5	75969	338.25	119984	1011	732.75
1685.25	27801.8	67908	792	2401.5	32771.2	174352	1979.25	1601.25	1077	41889.8	18101.2
624.75	42571.5	75787.5	33051	645.75	40795.5	4788.75	95677.5	402.75	1593.75	50359.5	42192.8
1700.25	38.25	91430.2	793.5	608.25	4398.75	546	29814	1443.75	729.75	75.75	44163.8
1497.75	100455	44877	82986.8	1901.25	1365	148246	33121.5	1603.5	62685	227093	4318.5
1938	2636.25	465	59652.8	3490.5	33869.2	262143	37518	1962.75	20466	20473.5	28690.5
35702.2	30072.8	102	620.25	16.5	28662.8	104585	49284	508.5	981	35155.5	4041
21982.5	619.5	1134	84424.5	715.5	23416.5	53022.8	2835.75	3747	34536	28776	54413.2
7488.75	1782	50515.5	60131.2	630.75	28745.2	78251.2	114362	7916.25	127887	388.5	3652.5
10495.5	746.25	46887.8	1908.75	3005.25	106318	16143.8	42171.8	7084.5	40312.5	86080.5	5229
13847.2	740.25	39565.5	89425.5	731.25	101288	-99.75	44.25	1605	122426	91.5	10280.2
1350.75	903.75	597.75	462	16038	578.25	52991.2	2313.75	10367.2	42884.2	140512	42195.8
2334.75	79560.8	14183.2	38973	9513	57426.8	960	56289	1725	47680.5	27090.8	33707.2
3435.75	56548.5	110963	29160.8	1761.75	2522.25	395.25	40366.5	3932.25	29665.5	36071.2	40300.5
1096.5	38087.2	2448	49476	3375	1282.5	42641.2	1668	4156.5	27280.5	49476.8	80616
1368	132846	59123.2	23746.5	3051.75	35535.8	55569	208901	3822	414.75	433.5	684
354	505.5	29581.5	20003.2	94.5	1759.5	51025.5	55362.8	4257.75	72194.2	16778.2	38700.8
435.75	71067.8	43285.5	63966.8	4626	2058.75	80773.5	19833	4098	2948.25	84632.2	3219.75
1379.25	1076.25	76707.8	50247	5832	36268.5	1065.75	14886	735.75	12798.8	49271.2	100790
2266.5	1772.25	4401	7527	4342.5	30983.2	94383.8	349.5	2880	55545	36631.5	3924.75
1026	37061.2	948.75	1044.75	777	1929	206507	4258.5	1759.5	33409.5	47550	1848.75
2133	33673.5	39592.5	1845.75	533.25	90570.8	15	35180.2	1401.75	23487	37707	194913
3949.5	1605.75	51425.2	42287.2	7446	32182.5	3552.75	39074.2	739.5	21973.5	44496.8	223946
780	80.25	41727	2065.5	453	1934.25	58186.5	62277.8	2970	30105	1578	391.5
367.5	49308.8	65679.8	176286	3228	31287.8	37747.5	107698	2262.75	94749.8	48592.5	42745.5
13184.2	1072.5	46137.8	13495.5	795.75	46898.2	33255	99726.8	974.25	2903.25	44693.2	49700.2
3881.25	111914	319.5	54372.8	4714.5	7014.75	531.75	36338.2	1824.75	889.5	792.75	4470
17769.8	6764.25	29506.5	60552.8	1311.75	19638.8	1443	869.25	1086	42977.2	2394	5709.75
3669	6995.25	9048	46186.5	1265.25	88035.8	60581.2	47946	1560.75	3750	54525.8	465
1235.25	53315.2	3159.75	24067.5	596.25	2538	164857	82749	860.25	2223.75	42957.8	942
1257.75	77155.5	56388.8	52734.8	7006.5	76136.2	33864.8	93789.8	7113	236422	46410	29296.5
1775.25	534	105783	90347.2	8094	1287	43644.8	472.5	970.5	24996	83352	18692.2
589.5	34179	52017	90713.2	1682.25	14118.8	5046	45736.5	22808.2	75778.5	876.75	36831
1291.5	1566.75	511.5	49447.5	684.75	49114.5	46982.2	1191.75	1293	27354	70053.8	17238.8
1596.75	58926.8	137320	45276.8	6052.5	46011.8	47694	4233	3310.5	19512.8	53867.2	20190
2422.5	49008.8	49053.8	1995.75	15359.2	35682	1424.25	1308	999	21699	23583	34403.2
313.5	148029	50700.8	31089.8	3115.5	25535.2	2635.5	1467	3064.5	262143	66291	152837
509.25	158886	15	2819.25	2080.5	17262	45148.5	33267.8	289.5	3409.5	48599.2	4081.5
1476	1051.5	111466	34890	11791.5	43011	481.5	95312.2	1669.5	74921.2	104003	25956.8
2106.75	40577.2	1549.5	9815.25	9890.25	41069.2	103.5	119751	2552.25	23439	1498.5	45297.8
4346.25	43025.2	2346.75	489	6113.25	79037.2	50686.5	134926	2564.25	95439	51073.5	1111.5
414.75	56135.2	72966	37316.2	70411.5	2835	30078.8	84963	655.5	33713.2	4569	12206.2
930.75	21975	44834.2	12527.2	21229.5	42933	102951	522.75	705.75	79446.8	67548	1107.75
174.75	87981.8	4464.75	2923.5	26155.5	45784.5	38628	49167.8	2095.5	2884.5	59076.8	60699
7921.5	2567.25	570	1133.25	9961.5	20015.2	1645.5	40539.8	1584.75	4127.25	189706	20376.8
9407.25	1674	2371.5	71391.8	567.75	3022.5	65373.8	44266.5	5474.25	89712.8	1099.5	1027.5
483.75	696.75	1832.25	2202	3399	4719	49239	43373.2	2003.25	24811.5	373.5	41242.5
1136.25	41158.5	48061.5	3551.25	1942.5	28407.8	83465.2	30460.5	5676	34920	49116	525.75
2451.75	651	47161.5	130926	4221.75	1221.75	47703	750.75	1967.25	195953	65904.8	69171
576.75	38250	1091.25	1119.75	11754.8	23722.5	93	262143	3024.75	258611	1543.5	141737
440.25	429	42666	61381.5	3952.5	1058.25	3129	211004	362.25	94830.8	49921.5	78387
347.25	55808.2	147247	50111.2	1021.5	6645	57089.2	52490.2	3992.25	98704.5	1096.5	136403
1255.5	1873.5	45408.8	43107	57	80949.8	49237.5	1979.25	4512	162446	14715.8	47736
1291.5	34499.2	31954.5	53979	1221	399.75	40268.2	25731.8	733.5	18862.5	8075.25	29797.5
3099.75	63060	1053.75	15262.5	9860.25	36181.5	678.75	36255	1184.25	238616	103498	192728
848.25	17690.2	21972	1057.5	1931.25	825	31110.8	97910.2	2643.75	101648	46551	5177.25
2984.25	39898.5	36028.5	60897.8	4302.75	126620	872.25	45766.5	4255.5	21378	48748.5	36031.5
8036.25	29724.8	51872.2	40683.8	1906.5	42391.5	713.25	262143	1506.75	41526	46064.2	915.75
1086	24732	6089.25	38404.5	925.5	44319	1599	108763	3428.25	526.5	21634.5	3366.75
646.5	39972.8	43014.8	89233.5	1578	27742.5	39.75	211035	927.75	119.25	102584	27958.5
1268.25	42867.8	57072	32487.8	1970.25	2201.25	3804.75	106431	705.75	26074.5	262143	1038
5996.25	66828	92358	56072.2	1541.25	25494	110941	239948	3090	48865.5	4851.75	606.75
1569.75	703.5	20667	45720	1323	81076.5	42648.8	211160	2492.25	38487	36122.2	58814.2
1170	26662.5	103456	57702	-6.75	33576	553.5	54840.8	2445	27711	45801	262143
10448.2	1218	26070	51468	1228.5	29165.2	40201.5	549.75	2781	909	48078	1289.25
2265	1562.25	1344	4348.5	2513.25	90629.2	46656	27	5143.5	2901	1250.25	31702.5
864	29788.5	1023	538.5	3640.5	123539	202226	1596.75	984.75	28085.2	1080	2901.75
1486.5	43967.2	230784	1470.75	1056.75	152050	1616.25	34916.2	1497	61134.8	48816.8	3324.75
1194	91785	869.25	19200	3855	3980.25	42281.2	42469.5	6148.5	3370.5	53582.2	438.75
1332.75	36127.5	1449	36158.2	4947	911.25	51294.8	1110.75	3847.5	330.75	17668.5	123809
3538.5	74877	1872.75	1338.75	7417.5	134682	62693.2	77704.5	3123.75	20671.5	3348	6766.5
1062.75	1754.25	1131	2835	48285.8	60	96045	39816.8	1290.75	5456.25	98931.8	70059
900.75	21631.5	39109.5	43989	11031	34764	2396.25	39861	4190.25	1470	37771.5	20679
375.75	44663.2	1139.25	262143	5666.25	123597	33260.2	95103.8	888	32389.5	4474.5	22489.5
1009.5	1351.5	53562	48602.2	1438.5	73710.8	51079.5	124857	779.25	557.25	47136	939
791.25	25509.8	3538.5	3378.75	2030.25	44342.2	54114.8	137220	3801	58020.8	43554	68003.2
448.5	141344	136124	10912.5	1588.5	131720	61938.8	17973.8	3272.25	76815.8	1380	21459
513	53798.2	43651.5	94799.2	5670.75	40476	89907	137171	7874.25	8032.5	81899.2	57739.5
400.5	74038.5	95755.5	55019.2	626.25	32520.8	133946	2580	462	3032.25	115935	7918.5
2652	34741.5	46097.2	1838.25	2556	10926.8	82446.8	381	3306	52773	170539	7752
895.5	85322.2	84778.5	43055.2	808.5	184487	34028.2	54873	1742.25	23079	168463	4252.5
1149.75	2185.5	93454.5	1180.5	1715.25	22900.5	53252.2	971.25	2532.75	132.75	46648.5	544.5
1060.5	42442.5	741	153663	2130.75	44279.2	63940.5	1296	834	4011	33342	3342
658.5	1095	49899	55069.5	497.25	31578.8	181952	2279.25	5613	499.5	3907.5	65225.2
604.5	59517	953.25	1215.75	1578	44154	95062.5	13596	3588.75	118.5	6736.5	878.25
865.5	35868.8	852	54162	2933.25	39255	129320	47623.5	464.25	1012.5	3667.5	68352.8
1415.25	42103.5	6081	13518	806.25	9954.75	108716	30585	552.75	1068	29468.2	3069
1206	44364.8	51446.2	18618.8	63.75	41398.5	134777	76234.5	380.25	21679.5	10589.2	29634.8
838.5	383.25	45197.2	35001	564.75	41443.5	180459	63027	1057.5	282	58125.8	37773.8
700.5	7966.5	21540.8	1086	718.5	-3.75	124708	282.75	1177.5	47957.2	3747	81520.5
900	86934.8	45786	23884.5	2812.5	71782.5	1652.25	5412	6811.5	92778	37329.8	54844.5
694.5	196882	78013.5	17088.8	1398	858.75	10317.8	59606.2	16173	16146	91210.5	1977.75
1179.75	46349.2	73353	45321	1260	41091.8	1781.25	16394.2	801	14364	13261.5	67363.5
4270.5	2455.5	179825	82935	963	27771	39027	41738.2	519.75	132266	3489	228341
6285	38580	774.75	87354	2550	41838.8	4175.25	30743.2	741.75	54820.5	75754.5	987
1822.5	77310	1477.5	37653.8	1248.75	34227	4912.5	44471.2	3126.75	4518	190051	24134.2
2703.75	45255	160126	57627.8	4213.5	6665.25	3928.5	120702	977.25	138467	43744.5	10854
2336.25	23685	24252	37737	1324.5	8832	39781.5	4603.5	1440.75	1320	640.5	67888.5
86.25	51549	60501.8	15453.8	15811.5	3630	777.75	11584.5	467.25	16081.5	36336	103592
10339.5	3105	66	1751.25	609.75	23859.8	101118	53301	560.25	125441	2853	755.25
752.25	153008	79905	39416.2	866.25	45074.2	19917.8	1662.75	826.5	36925.5	16743.8	69144.8
500.25	147102	770.25	109133	2818.5	24322.5	194246	3282	5713.5	111638	37482.8	62788.5
1828.5	68787	67497.8	30359.2	381	1231.5	262143	50766.8	1765.5	51380.2	56937	1980
1070.25	13110.8	776.25	118853	537.75	113407	61560.8	151178	2368.5	708	11187	33939.8
1992	1211.25	106740	31854.8	1252.5	97252.5	693.75	77233.5	742.5	2025.75	8117.25	1116
2379	40097.2	36773.2	1571.25	1638	767.25	2279.25	192346	1320	42419.2	53757.8	7017
1168.5	80113.5	44011.5	3039.75	13719.8	32788.5	262143	1959.75	14970	8557.5	60295.5	873
1155	54274.5	134496	2882.25	3873	1493.25	47844.8	49939.5	534.75	38505	104542	12621
4852.5	5580	214235	142097	90601.5	41478.8	43843.5	43099.5	4676.25	8724.75	75624.8	35148.8
1506.75	75105	425.25	59230.5	5248.5	29934	19217.2	56078.2	2110.5	2547	439.5	30797.2
1104.75	38433.8	2207.25	37410.8	3495	149714	30	1743	607.5	762	26189.2	1771.5
837.75	4886.25	2920.5	42354.8	2695.5	13184.2	56202.8	68229	612	23511.8	117052	48642
[truncated: 23,488 more rows]
