# Supplementary material for: Decitabine cytotoxicity is promoted by dCMP deaminase DCTD and mitigated by SUMO-dependent E3 ligase TOPORS
Source: EMBO J. 2024 May 17;43(12):6. doi: 10.1038/s44318-024-00108-2 (PMC11183266; doi:10.1038/s44318-024-00108-2)
Supplement: Supplementary file 10 — Figure EV1 Source Data [file 44318_2024_108_MOESM10_ESM.zip › EMBOJ-2023-115654_FigEV1_sourcedata/EV1G/Flow cytometry EdU Incorporation_FITC-A_Replicate1.csv]

WT-5azadC -EdU	WT -5azadC +EdU	WT +5azadC 3h +EdU	WT +5azadC 6h +EdU	DCTD KO-5azadC -EdU	DCTD KO -5azadC +EdU	DCTD KO +5azadC 3h +EdU	DCTD KO +5azadC 6h +EdU	DCK KO-5azadC -EdU	DCK KO -5azadC +EdU	DCK KO +5azadC 3h +EdU	DCK KO +5azadC 6h +EdU
1624.5	1128.75	33455.2	2581.5	368.25	105412	631.5	624	219	2649.75	635.25	12417.8
6603.75	41603.2	42138.8	92289	2001.75	2109	120393	41525.2	1131	464.25	1610.25	13861.5
1361.25	1728.75	36807	81378	1359.75	43518	190510	989.25	787.5	80772	2355	68793
5896.5	840	220.5	10044.8	332.25	29058	262143	34266.8	581.25	36705	9485.25	5406.75
702	1136.25	62652.8	4446	235.5	60830.2	45664.5	48045.8	12771.8	1034.25	117290	5334.75
3040.5	45243	32437.5	51367.5	276	1929	4104	45741	900.75	1569	2690.25	1368.75
5328.75	58356	50772	233.25	1119	2105.25	24813.8	1092	951.75	175728	30999.8	25688.2
207.75	72628.5	4343.25	49346.2	1344	25449	10117.5	9075	195.75	18	18058.5	26292.8
2181.75	36822	115254	121888	2771.25	33442.5	-4.5	20743.5	315	159352	404.25	603.75
2600.25	2423.25	49595.2	40673.2	1376.25	43677.8	789.75	1383	189	28247.2	22712.2	9778.5
206.25	9843.75	115544	43043.2	1668.75	213168	115012	75181.5	821.25	38889.8	87517.5	1007.25
4695.75	21814.5	35845.5	3720	4385.25	2247	29409.8	38200.5	675.75	711.75	93446.2	5703.75
661.5	1664.25	3288	78921.8	1058.25	2859	3605.25	37784.2	511.5	1178.25	24442.5	1190.25
3916.5	47607.8	56133	7669.5	1401	1785.75	152486	111181	2983.5	44567.2	39048.8	2934
525.75	31095.8	72264	95863.5	907.5	212559	44477.2	8155.5	6270.75	133869	26551.5	6213
2438.25	39435	16479.8	32388	366.75	1561.5	697.5	1287	597	18760.5	10161.8	646.5
495.75	83986.5	1964.25	1350.75	3921.75	381.75	49529.2	64405.5	11610	39315.8	44369.2	44759.2
2016	26197.5	198	86235	714	56972.2	52725	1581	714.75	26401.5	875.25	3078.75
1303.5	11399.2	42156.8	72776.2	3235.5	36750.8	82.5	35543.2	4939.5	2610.75	41052.8	502.5
555.75	26030.2	44634.8	2934.75	7533	64439.2	67128.8	4311	291	1077	114287	18358.5
6204.75	32729.2	108556	52003.5	669	91608.8	5844	72.75	101.25	23.25	88228.5	33109.5
532.5	250228	45293.2	1393.5	4554	27130.5	138822	78383.2	3844.5	51.75	65597.2	4427.25
2790	933	262143	522	2010.75	29743.5	262143	1791	1914.75	21359.2	48778.5	28587
1675.5	3165	36129	26925	2971.5	9306	24300.8	75275.2	414.75	47241	64371.8	29301.8
3226.5	39634.5	36662.2	8765.25	1209	10959	272.25	981.75	1494	9438	52637.2	38910.8
1977.75	1745.25	92638.5	2785.5	261	35973.8	52128.8	99120.8	4621.5	20358.8	3371.25	4923
609	1943.25	4079.25	53254.5	518.25	2259.75	39842.2	873.75	4245	19923.8	4805.25	1203
2324.25	124886	1377	3135.75	759.75	36620.2	66024.8	4561.5	1030.5	41941.5	245211	3497.25
2085.75	60141	37230.8	35849.2	951	34956.8	51307.5	2463	3231	21455.2	39407.2	4113
3340.5	13994.2	54780	818.25	2038.5	51535.5	51852	262143	146.25	57	116276	49864.5
1002.75	455.25	92468.2	70491.8	3933.75	1322.25	26121.8	14157.8	1035	557.25	41468.2	14364.8
2836.5	39279.8	212603	221267	1845.75	35099.2	6402	40033.5	561.75	42285.8	818.25	38021.2
3433.5	32519.2	46509.8	35424.8	1738.5	33147	2697	91205.2	1779	3339.75	96496.5	2970.75
648	32925	114142	16626.8	987	32947.5	44557.5	67159.5	530.25	3063.75	6919.5	1952.25
477	2503.5	105367	235413	641.25	163154	1456.5	1943.25	1221.75	181801	44164.5	42390.8
480	79364.2	111133	3277.5	906	1593	959.25	27453.8	1032.75	41223	3565.5	175426
849	1262.25	49953	36822	2854.5	37770.8	3284.25	31274.2	2991	2091.75	40306.5	1435.5
903	55438.5	789	42048	1714.5	35444.2	787.5	145.5	2455.5	1425.75	61230	70490.2
1347	1766.25	48431.2	15393.8	653.25	16172.2	97041	6397.5	586.5	22305	46550.2	112734
1395	171716	2935.5	43285.5	411.75	32712.8	2136.75	197528	1446.75	29151	1955.25	5913
4083	157840	145144	108472	329.25	43161	116485	101.25	669	55140	56741.2	41459.2
549.75	106946	75642	86751	442.5	36493.5	1956	134079	113.25	405.75	37021.5	64016.2
669.75	82875.8	96843.8	74550	1022.25	3834.75	58356.8	853.5	505.5	40704.8	101048	68067
1495.5	109926	55806	635.25	873.75	40992	208216	39989.2	2700	1266	639.75	57133.5
5433.75	38170.5	53241	62310	865.5	35985.8	82023	51	1496.25	1770.75	21936	3513
1641	1033.5	262143	59739.8	620.25	87090	52371	882.75	1922.25	36477.8	144284	2134.5
2583.75	52753.5	77187.8	44859.8	3870	40304.2	49767	83056.5	2694	3424.5	17757.8	2349.75
1447.5	648.75	130797	72266.2	3898.5	35127	53343	45825	4310.25	3121.5	262143	9
3045.75	64491.8	101480	40896.8	775.5	42609.8	732	1053	6037.5	62.25	49385.2	18435
1040.25	73535.2	83351.2	134251	1002.75	81771.8	6113.25	147518	1021.5	26773.5	1030.5	67181.2
456.75	103676	262143	908.25	405	128893	45096.8	28497.8	3597.75	42506.2	41555.2	82021.5
646.5	37986.8	22417.5	40623	2487.75	176155	2322	182169	357	10708.5	27706.5	1083.75
3257.25	51266.2	42402	3603.75	1166.25	79019.2	63544.5	1059.75	529.5	1049.25	262143	59412
800.25	28473	262143	74250.8	3310.5	33798	87291.8	72153	1487.25	2052.75	262143	139372
1399.5	28045.5	34120.5	24498.8	804.75	44957.2	60054	3579	639	868.5	5493	567
1271.25	45609	82333.5	844.5	717.75	72747.8	63792	69	549.75	18399	1127.25	54115.5
1809.75	44998.5	22735.5	54594	6645.75	582.75	262143	24789	1171.5	29448	6011.25	64737.8
630	30226.5	37489.5	2310	839.25	65578.5	38175	45118.5	3685.5	42990	5131.5	77929.5
18576.8	19842	1575	37728	657	75441.8	81786.8	42098.2	423.75	15927.8	37929	90265.5
393.75	32705.2	101659	117568	5605.5	172.5	54451.5	576.75	570	42068.2	75745.5	18117
76.5	39750	1781.25	39720	711	105267	108657	636.75	1518	40933.5	587.25	8.25
641.25	620.25	12624	39171	3279	29444.2	1319.25	623.25	2851.5	34672.5	59377.5	24590.2
70.5	34962	155623	420.75	1194	60831	139747	38071.5	813	67709.2	199041	528
1215	2580.75	37038.8	262143	1521	1237.5	163553	42613.5	1821.75	1462.5	136848	5644.5
615	1344	501.75	50465.2	411	35740.5	43501.5	161849	771	1193.25	43664.2	1386.75
1245.75	23892.8	64598.2	2883.75	1147.5	38955.8	4276.5	179030	3041.25	35155.5	1114.5	145208
2817.75	25365.8	2376.75	475.5	477	262143	20964	262143	996	3071.25	1534.5	42608.2
2206.5	72020.2	60	100373	801.75	57552.8	45242.2	46618.5	642.75	11603.2	58053	24651
4891.5	50.25	32742	71150.2	500.25	24966.8	36510.8	36985.5	296.25	32511.8	123595	39375.8
1379.25	27075	60725.2	29314.5	545.25	1259.25	140614	31020.8	652.5	15293.2	23466.8	679.5
1506	39147.8	44250.8	2292.75	1917	14423.2	64203.8	966.75	1198.5	374.25	1119	10298.2
1890.75	2544	17434.5	31584	1227	5762.25	19792.5	48597	1929.75	6191.25	-75.75	160384
2057.25	1679.25	88090.5	10529.2	789	60258	72147.8	354	648.75	38666.2	34564.5	38128.5
3159.75	420	126251	36755.2	1021.5	2019	36007.5	39801	3622.5	43143.8	41078.2	17326.5
147.75	25515.8	40648.5	848.25	4894.5	31.5	164321	33189.8	6072	45490.5	30659.2	1178.25
2224.5	39133.5	124424	86223.8	1623.75	39711.8	43823.2	55731	1677.75	651	104881	5074.5
5370.75	44394	53066.2	37618.5	456.75	23934	143386	34893	8191.5	32.25	79.5	21432
8726.25	27696	81738.8	1713.75	2271.75	76296	50807.2	1024.5	555	237.75	879.75	10836
1623.75	207276	1188.75	43359.8	811.5	2174.25	53138.2	23660.2	9947.25	6343.5	950.25	405
432.75	29715.8	2413.5	42700.5	4334.25	262143	44513.2	50070	3417.75	57507.8	20400.8	35522.2
2193	50924.2	47584.5	262143	1337.25	25794.8	64710.8	49956.8	1110	414.75	30391.5	7836
909	21939	40299	262143	1653	2623.5	71534.2	187764	2572.5	39657.8	50178.8	22684.5
972	8184	106145	47455.5	535.5	23506.5	2565.75	87762	838.5	1194.75	20790	201134
5499.75	48512.2	41849.2	262143	8220	22078.5	65866.5	25705.5	6722.25	3401.25	70287	18765
1618.5	40342.5	1049.25	9243.75	1110.75	59445.8	244698	40946.2	1877.25	40782	32091	216896
3666	1676.25	82432.5	-125.25	937.5	10095.8	54387.8	2061.75	2505.75	860.25	52994.2	225418
535.5	114567	12374.2	192796	1135.5	64985.2	1605	22866	783.75	11241.8	1372.5	-9
1302.75	43469.2	2541.75	160.5	2593.5	111277	108476	2496.75	2218.5	24465	93657	31243.5
2260.5	955.5	21909.8	33882.8	2126.25	46710.8	193747	44096.2	1161	67060.5	2653.5	9104.25
705	45617.2	9023.25	262143	478.5	1173.75	480	499.5	1901.25	891	1642.5	12792.8
1762.5	18159	46107.8	36785.2	4875	2025.75	54806.2	23976.8	2096.25	29820.8	21975	102.75
405	51693	59691.8	79963.5	997.5	204794	52018.5	123164	363	44.25	1978.5	865.5
675	113283	3420	47608.5	934.5	52626.8	94147.5	50102.2	3869.25	25411.5	521.25	25300.5
1030.5	23988	51632.2	11878.5	519.75	32685.8	4669.5	36438.8	3259.5	29498.2	560.25	19079.2
813.75	15480	813.75	36852.8	516.75	22902.8	151405	54505.5	432.75	3302.25	17738.2	54946.5
3591.75	50588.2	42046.5	112740	370.5	54072.8	55114.5	41809.5	5121.75	347.25	2031.75	356.25
2464.5	30615.8	113.25	3903.75	495.75	25287.8	36126.8	3236.25	13821	16851.8	1219.5	21720
1386.75	2001	1670.25	1087.5	321.75	31304.2	26042.2	-9.75	3305.25	1164	13316.2	13663.5
2827.5	206259	3232.5	590.25	2704.5	38731.5	568.5	34068	888	77840.2	12622.5	21751.5
2333.25	1532.25	262143	200.25	2329.5	1025.25	618.75	24126	3636	10574.2	1567.5	39855.8
2520.75	40899	498	137264	1071	43228.5	1197	-12	188.25	38718.8	48528.8	8938.5
374.25	6633	63011.2	244430	476.25	1914.75	1664.25	29.25	1185.75	249.75	1400.25	4246.5
1285.5	2134.5	2358	321.75	309.75	2432.25	106808	4833.75	6967.5	93468.8	52383	2782.5
2824.5	44946.8	195.75	561	671.25	73273.5	34815.8	180410	4362.75	1659.75	6610.5	514.5
1100.25	3610.5	7241.25	39285	252.75	73203	38052	207157	3682.5	3359.25	9805.5	4873.5
705.75	40959.8	61539.8	1468.5	1609.5	79836.8	783	64423.5	5425.5	29071.5	25414.5	20054.2
2616.75	43275.8	7886.25	375.75	2284.5	157948	43481.2	174860	783	3932.25	74.25	6122.25
2940.75	118092	784.5	2402.25	1213.5	214589	96107.2	44118.8	513	72.75	45373.5	72975.8
7443.75	1602	4008.75	1926	651	45154.5	181930	3350.25	2109.75	73461	40265.2	1036.5
798.75	1867.5	43255.5	2674.5	387.75	77347.5	93293.2	120549	667.5	48699.8	1170	8109
1979.25	827.25	145457	96574.5	225.75	20406.8	79580.2	876	6530.25	5661.75	1322.25	22338.8
2289.75	31953.8	30881.2	42779.2	397.5	57733.5	41981.2	143879	883.5	597.75	636	51531
353.25	1015.5	70564.5	121685	297	32318.2	24952.5	148308	3361.5	55496.2	356.25	647.25
4908.75	45891	70543.5	34144.5	2609.25	34514.2	101386	83313	4473.75	226040	25316.2	8248.5
2184	2879.25	43357.5	23849.2	621	262143	30882	2949.75	1495.5	7601.25	3914.25	37032
1714.5	2501.25	50707.5	262143	2715.75	1186.5	80274.8	46326	1929.75	89205	639	4610.25
1112.25	654	105778	3701.25	889.5	153130	46577.2	7357.5	1030.5	1416	34119.8	7906.5
1152.75	36167.2	47085	7291.5	530.25	48078	1289.25	140320	6741.75	80641.5	31274.2	26121
6035.25	19726.5	3319.5	1260	4385.25	7018.5	40384.5	51602.2	926.25	40521.8	8255.25	79677
3232.5	1017	88509	31686.8	2023.5	20369.2	1314.75	86677.5	4677.75	55452.8	34953	24807
4988.25	936	414.75	4681.5	2199	22103.2	2709	77132.2	2922	14220	37095	2633.25
551.25	44510.2	2914.5	42669	1389	31735.5	46431	130323	1706.25	5004.75	531.75	1799.25
4869.75	922.5	163.5	1964.25	376.5	62807.2	644.25	43304.2	434.25	141698	46739.2	16439.2
38.25	45261	90108.8	55673.2	1557.75	28470.8	83874	2084.25	17816.2	1331.25	879.75	75
388.5	37150.5	38776.5	44871	399	5082	24857.2	822	6263.25	53949	18639	36853.5
1957.5	652.5	8289.75	559.5	343.5	43917.8	48469.5	29607.8	1179.75	23838.8	71866.5	1696.5
1295.25	2950.5	18898.5	180080	627.75	120472	75691.5	44463.8	1807.5	46275.8	24280.5	1179
2747.25	66095.2	14298.8	51795.8	948.75	41808.8	48024.8	78144	1550.25	1000.5	42720	2325
1446.75	88675.5	52580.2	46795.5	1124.25	199546	1301.25	2033.25	297.75	71565.8	37187.2	40381.5
819	676.5	352.5	36216.8	270	68496	50508	52026.8	7634.25	66886.5	5639.25	829.5
593.25	6554.25	9550.5	37558.5	1503	40236	42110.2	1775.25	1801.5	78807	897.75	13953.8
1718.25	1117.5	27825.8	49166.2	517.5	39159.8	68597.2	9543.75	5236.5	906	3823.5	37684.5
543	14237.2	42801.8	30860.2	689.25	40255.5	55719	52929	435	54432.8	2141.25	94100.2
3006.75	137333	1369.5	986.25	612	17889	31355.2	6008.25	2679.75	79981.5	48924	443.25
5344.5	1923	8883.75	331.5	4761.75	27709.5	59058.8	51346.5	1551.75	235.5	1618.5	49631.2
2400	53349.8	118677	27427.5	1372.5	43674.8	103038	791.25	9452.25	13734.8	3642	42801
2742.75	772.5	3570	1205.25	3004.5	1536	132216	2773.5	3614.25	22102.5	27597.8	24
2368.5	43282.5	1258.5	13512	1664.25	469.5	43500	262143	510	-102.75	145.5	46364.2
15740.2	40113.8	6809.25	942	390	38143.5	95163.8	262143	8534.25	687.75	2318.25	83.25
2662.5	657.75	78011.2	161846	4397.25	4269	69589.5	516.75	2344.5	32771.2	21595.5	1908
2638.5	2015.25	1343.25	569.25	918.75	654	59107.5	12053.2	489.75	1419	29659.5	62216.2
516	677.25	627	730.5	2277	4899.75	36423	93880.5	135	129074	23467.5	235834
773.25	988.5	2054.25	37949.2	621	29951.2	48454.5	1529.25	3168	1059.75	51831	54174.8
827.25	95265.8	52179	768	2835.75	27442.5	1230	38492.2	16061.2	565.5	18072	6702.75
1371	123702	2394	42943.5	1277.25	46748.2	756	21495.8	3376.5	19719.8	117488	1365.75
730.5	39596.2	42757.5	39970.5	627.75	45909.8	2310	84	3124.5	1128.75	1567.5	3258
1091.25	459	4467	770.25	296.25	43558.5	53372.2	40789.5	12890.2	31055.2	25897.5	3282
3900.75	2053.5	71356.5	38155.5	3417.75	126044	1810.5	981	3527.25	1129.5	19999.5	62448
465	1094.25	47245.5	59767.5	2624.25	2591.25	18515.2	39567	331.5	46242	810	7455.75
6354	37916.2	117110	123652	791.25	1346.25	29344.5	46734.8	860.25	27837	45348.8	4412.25
5351.25	75669.8	1917.75	30599.2	6625.5	4449.75	1702.5	78876	2199.75	1296.75	130754	922.5
1964.25	34130.2	426.75	148552	864.75	610.5	1787.25	31722	3350.25	17696.2	451.5	25747.5
2546.25	3477	180649	11292	573.75	74352	42957.8	262143	2391	25036.5	55351.5	1148.25
888.75	899.25	183334	54218.2	440.25	24693.8	48772.5	44173.5	1281	92.25	50343.8	3353.25
861	29422.5	2862.75	98547.8	325.5	26532.8	56248.5	238966	462.75	72375	1837.5	37065
960.75	616.5	82166.2	48992.2	1728.75	34221.8	80682.8	2874	3666.75	16378.5	1152	1109.25
1545	103907	65422.5	966	2745	134474	115270	116859	6470.25	176290	77397	1700.25
57.75	1798.5	34557	51244.5	1863.75	4098	2509.5	191416	4251	35956.5	16855.5	4205.25
1773	9396.75	47372.2	48072.8	978	23932.5	44328.8	42805.5	10484.2	539.25	792	33174
687	1114.5	33108	193219	1818	2264.25	92041.5	36485.2	2109.75	24580.5	4833.75	33356.2
1178.25	5250.75	1493.25	65941.5	1416	69622.5	1277.25	447.75	6051.75	139484	936	16731.8
508.5	108410	23267.2	90369	1044.75	4525.5	88248.8	35645.2	359.25	72476.2	62670.8	42873.8
2396.25	36207	97618.5	722.25	6408.75	46150.5	53699.2	4068.75	1791	37922.2	882	659.25
6442.5	41755.5	35857.5	49546.5	1981.5	41713.5	62856	-56.25	1036.5	261	19029.8	41577.8
1524.75	30324	13527.8	420	1299.75	171339	63645	47789.2	2384.25	36549.8	17088.8	2073
2163	28809	25532.2	36008.2	2571	2118.75	1404	44199	1287	20270.2	31894.5	28455.8
424.5	46987.5	51327	45224.2	865.5	4932.75	642	39535.5	3016.5	3313.5	1241.25	19883.2
4642.5	3651	1763.25	28744.5	208.5	46625.2	759	4701	2614.5	50018.2	25368	56886
2008.5	59850.8	159687	760.5	841.5	22355.2	57397.5	3988.5	2085.75	1862.25	258	957
1233.75	2246.25	48164.2	37926	309.75	58314	56802	1251	1674	795.75	816.75	38320.5
3063	4429.5	64364.2	771.75	465	232468	27773.2	65167.5	4111.5	634.5	277.5	22434
1985.25	59831.2	32046	2034	2684.25	2805	55196.2	35541.8	2418	64.5	25440.8	83812.5
244.5	49084.5	94361.2	62851.5	361.5	1231.5	1749	48405	2758.5	4067.25	49692	2317.5
1164	35787.8	49182.8	38074.5	641.25	26861.2	29757.8	31709.2	2395.5	886.5	450.75	1678.5
342	43569.8	40255.5	75255.8	987.75	46678.5	55731.8	35516.2	417	561	2499.75	3879.75
6994.5	39879	77989.5	3819.75	891.75	10718.2	1920.75	1317.75	2779.5	48736.5	828.75	262143
560.25	126154	2383.5	55882.5	3267	37785	34414.5	27313.5	489.75	98280.8	2162.25	17359.5
2484	1468.5	93464.2	48324.8	587.25	43720.5	27294.8	64.5	13655.2	89299.5	16850.2	80643
18475.5	507	83307.8	1095	7980.75	38031	20091	40281.8	1415.25	1456.5	32014.5	6268.5
1438.5	39999.8	37735.5	138497	648.75	603.75	3458.25	36468.8	3690	51275.2	106620	27805.5
5454.75	32160.8	78060	95865.8	1662	42812.2	152565	1047	350.25	22415.2	4671.75	40145.2
1422	97052.2	43183.5	449.25	9603.75	14115	18410.2	17927.2	2723.25	10367.2	69	944.25
1616.25	21418.5	101368	6249	1236	30213	1256.25	34075.5	10440	129238	41174.2	12126.8
669	39988.5	12760.5	37856.2	822.75	55371.8	162036	3062.25	446.25	39504.8	4221	514.5
1625.25	1050	422.25	1728	1343.25	57560.2	1334.25	50919	4826.25	4116.75	16831.5	1740
3563.25	18324	47418	487.5	1959.75	39960.8	3177	752.25	879	2981.25	40250.2	95.25
17971.5	60.75	91605	553.5	578.25	30636.8	38622.8	95520.8	2745.75	108646	26637.8	22446.8
31323	38677.5	31957.5	30838.5	364.5	42222	58251	1092.75	13042.5	83687.2	41.25	3947.25
7713.75	125950	4566	46072.5	2017.5	35937	43624.5	17139	510	43187.2	18342	1756.5
2860.5	1288.5	52537.5	39640.5	4269.75	37494	1068.75	50679	3528	100375	186465	3800.25
3169.5	4034.25	1381.5	2179.5	2028.75	2575.5	8998.5	2024.25	162.75	40682.2	91562.2	2030.25
4122	35619.8	41037.8	18946.5	959.25	75411.8	262143	2316.75	4594.5	88719	38806.5	243.75
11876.2	46541.2	6289.5	28592.2	642	1167.75	42039	2455.5	3798	327.75	54283.5	23265
2342.25	43428.8	40597.5	31396.5	735	44359.5	53621.2	41267.2	3987	104857	31630.5	39195
1473.75	37111.5	34794.8	102362	566.25	72	2879.25	204.75	1657.5	45261.8	39811.5	1143.75
6552	77957.2	107626	1803.75	1120.5	34537.5	6076.5	1598.25	1595.25	34309.5	35772.8	3685.5
505.5	1569	121317	20928	686.25	87515.2	55869	81789	1860	1605.75	4840.5	74.25
125.25	41357.2	44541.8	48061.5	6447	140440	90600.8	1026	2667.75	53747.2	1325.25	38879.2
2210.25	48288.8	97383	34032.8	584.25	73006.5	528	137158	443.25	98661	67648.5	20109.8
608.25	69.75	2625	41202	2527.5	38115	1782	111023	5915.25	816.75	1815.75	2113.5
9050.25	864.75	120075	37164.8	2732.25	30507.8	1776.75	37644	941.25	3401.25	20785.5	72167.2
1437	921.75	2504.25	3413.25	630.75	66585	544.5	48914.2	5760	1262.25	26491.5	2322
336	771	852.75	68649.8	9382.5	30348	1883.25	1049.25	5784	49498.5	1197.75	2130
4791.75	956.25	3528	751.5	2484.75	45649.5	8331	1104.75	3534.75	22992	63633.8	3178.5
513.75	826.5	112951	17798.2	2082.75	878.25	2191.5	1222.5	565.5	61982.2	2329.5	9072.75
3534.75	285.75	57663	89472.8	829.5	27244.5	79429.5	3846.75	507.75	42915.8	152833	66.75
818.25	63.75	52317	36435	3211.5	549.75	43122	90.75	2991.75	570	34086.8	20755.5
2607	46918.5	262143	20936.2	2126.25	115918	52913.2	67089.8	5185.5	27096	56752.5	2427
542.25	44757	120216	39070.5	1813.5	1248.75	54687	98916.8	1417.5	37138.5	73124.2	30628.5
323.25	41256.8	46607.2	84839.2	1802.25	1394.25	1218	117838	2626.5	1042.5	3530.25	2031
564	1349.25	41391	18649.5	4250.25	38036.2	978.75	33261.8	1664.25	23859	70717.5	5384.25
550.5	62884.5	36825.8	1009.5	2058.75	28308.8	193625	110.25	601.5	45795.8	1934.25	2070
1510.5	50568.8	154300	101438	4014.75	34708.5	726.75	28545	5222.25	1171.5	188939	37426.5
495	46942.5	1654.5	38630.2	4362.75	34699.5	49381.5	105.75	526.5	57399	42504	1671.75
13353.8	50773.5	8916.75	29825.2	960.75	2184	59623.5	106593	14580.8	62073.8	562.5	51146.2
1358.25	39277.5	762.75	53476.5	3198.75	792.75	49094.2	23537.2	3777.75	4286.25	4759.5	780
2430.75	9644.25	94950.8	5539.5	1094.25	1303.5	52906.5	188984	5067.75	7263.75	33184.5	153712
3558	1002	1021.5	52913.2	609.75	32789.2	57260.2	938.25	5956.5	37293.8	1050.75	905.25
841.5	2427	69903	46438.5	693.75	30771.8	1945.5	35781	922.5	30211.5	28685.2	1253.25
1470.75	2640.75	109114	34270.5	675.75	777	54465	2402.25	435	481.5	38049	1851.75
768.75	43776.8	183669	36396.8	1395.75	36827.2	180.75	583.5	836.25	7018.5	24843.8	35879.2
2028.75	47164.5	97479.8	25024.5	9957	33146.2	759.75	262143	281.25	138520	3591	15261
505.5	889.5	5791.5	20979	491.25	29923.5	48595.5	44892	1564.5	393.75	314.25	8960.25
1145.25	43986.8	25095.8	28190.2	18850.5	262143	35616	37410	3860.25	26863.5	1247.25	1741.5
2974.5	42096	1527.75	10902	1179.75	33228.8	54678	27792	346.5	39267.8	1748.25	37992
809.25	24827.2	48494.2	54029.2	1102.5	3146.25	167047	45750.8	564	70419.8	54568.5	771.75
1923.75	2073.75	1815	4860	612.75	14155.5	50336.2	42811.5	2504.25	131105	65.25	132559
3115.5	1215.75	1602.75	32907	2893.5	42355.5	53052	43077.8	2612.25	4644.75	33628.5	5832
7444.5	615.75	1653	38404.5	2172.75	87827.2	60220.5	27081.8	2124	82270.5	1971	34952.2
12544.5	32901	63470.2	876.75	1854.75	63196.5	82525.5	48441.8	261	166372	37852.5	40239.8
1823.25	798.75	53841	32764.5	847.5	89732.2	2741.25	152.25	4942.5	151982	41814.8	3567.75
516.75	1649.25	56409	4464	1474.5	1949.25	51648.8	36733.5	1412.25	30109.5	36137.2	2172
4872	1226.25	21999.8	1445.25	831	36658.5	3378.75	44028	495	15039	74061	14352.8
401.25	1246.5	41687.2	2491.5	3049.5	719.25	5403.75	12063.8	2832.75	6921	32337.8	2844
1049.25	50409	87015.8	4323	2274	54620.2	1692.75	192974	348	1185	2576.25	8732.25
1752	180401	137787	42301.5	4460.25	42990	28971.8	97.5	672	20794.5	13727.2	574.5
2547.75	121377	621.75	9530.25	989.25	55410.8	103139	39492.8	9740.25	521.25	18561.8	2065.5
4847.25	43790.2	728.25	85910.2	2333.25	37573.5	641.25	75	5300.25	933.75	112694	30628.5
2628.75	37.5	39987	41492.2	977.25	1977	3761.25	10650.8	186	62695.5	43490.2	12537
4947.75	43272	1272	1627.5	1047	35510.2	83818.5	67704.8	2145.75	84741.8	7862.25	623.25
3394.5	92109	1197	39978.8	1797	78144	7470	150	1910.25	506.25	830.25	20220
6582	957.75	117.75	34347.8	7465.5	1662	25818.8	7133.25	3771	100366	64988.2	1993.5
6713.25	49782.8	27618	37020	3444.75	33109.5	111342	28680	5469.75	774	2175.75	4833
4569.75	91783.5	45159	300	1541.25	1970.25	45060.8	1461	781.5	26545.5	2184	1517.25
2605.5	120889	18257.2	40809	2674.5	9801.75	62968.5	38304.8	7695.75	222976	1860	99989.2
5314.5	1944.75	1158.75	742.5	2332.5	194609	40457.2	778.5	1140.75	35625	3407.25	1403.25
9144	43893	34683	3737.25	906	45518.2	93201	795	3563.25	3688.5	516.75	2697.75
918.75	69407.2	41596.5	32433.8	964.5	1808.25	4474.5	2240.25	1488	185781	2426.25	291
1866.75	85761	103288	1102.5	2952.75	13802.2	784.5	39401.2	1148.25	2287.5	73059	318.75
862.5	68029.5	46257.8	6189	2049.75	975.75	44742.8	1130.25	660.75	6396	27177	3603.75
621	40829.2	3115.5	128936	1722	2286.75	32665.5	1836.75	102.75	23941.5	54795.8	22438.5
1515	2589.75	40884	2870.25	369	71572.5	54762	4131.75	2282.25	1826.25	83026.5	21930
5404.5	34006.5	503.25	52368.8	1423.5	107663	59077.5	85756.5	1128	25530	6704.25	568.5
1142.25	39265.5	708.75	70454.2	473.25	97319.2	844.5	214624	219	42591	24707.2	36999
4356.75	1103.25	49347.8	822.75	401.25	164460	58784.2	552	1627.5	1086.75	1404.75	79077.8
791.25	1798.5	6194.25	786.75	556.5	62871.8	105485	1366.5	371.25	45968.2	1206	1706.25
1886.25	2625.75	738.75	39	1540.5	43908	41403	170742	344.25	4629	41779.5	30106.5
3520.5	51427.5	62838.8	52282.5	592.5	43836	2855.25	110932	599.25	17822.2	1666.5	8845.5
1315.5	29246.2	42000	51103.5	2495.25	81225.8	52920.8	147828	436.5	948	4215	2450.25
3750.75	231.75	63842.2	51777	6195	2021.25	28734.8	683.25	469.5	9616.5	40988.2	54417.8
3170.25	1731	50963.2	759	2481	1535.25	54180.8	2874.75	1115.25	41427.8	83727	33627.8
2009.25	28418.2	807	33715.5	8391	40189.5	60184.5	4774.5	653.25	843.75	40209	5621.25
1360.5	62034	3175.5	90591.8	8877.75	102930	43.5	2628.75	702	36753.8	112918	7294.5
776.25	3824.25	18104.2	1451.25	1496.25	33886.5	660	7655.25	369.75	1201.5	59690.2	483.75
1201.5	27759	1820.25	28047.8	2425.5	35130.8	92223	2609.25	7563	35871	19675.5	95067
1767	13471.5	63636.8	39600.8	3255.75	21705	101516	44568	1204.5	16129.5	49226.2	866.25
4242.75	27909	1796.25	37532.2	6355.5	25815.8	1690.5	43648.5	879	13452	29.25	37196.2
1278.75	8586	564	15012.8	2775.75	151352	2805.75	31138.5	519.75	11215.5	62879.2	23889
548.25	742.5	137170	97476	22496.2	1203.75	80240.2	80496.8	1452.75	1955.25	1245.75	3536.25
799.5	136367	43302.8	47951.2	7989	-37.5	63496.5	2210.25	671.25	21029.2	21677.2	35949.8
5286.75	112714	49422	39258.8	945.75	354.75	147368	43810.5	1513.5	19584	25386.8	741
2679	32889.8	22604.2	38373.8	1834.5	3709.5	3048	65322	2003.25	188484	20463	32346.8
1383.75	593.25	37376.2	993.75	6248.25	262143	65307	262143	98.25	127657	22851.8	52812.8
1988.25	79305	150442	25479	6063.75	39154.5	2091	5174.25	331.5	3248.25	3735	4242.75
858.75	51491.2	39487.5	123519	2198.25	42989.2	56139.8	85.5	313.5	307.5	25517.2	9
3067.5	32173.5	358.5	48540	269.25	39501	78357	87539.2	5106	130278	38349	19812
6842.25	1109.25	32434.5	927.75	650.25	33564	51546.8	39129	314.25	80003.2	30	501.75
1355.25	138245	47705.2	802.5	891	45084	1182.75	2651.25	330	32247.8	28654.5	3771.75
15543	48479.2	4831.5	541.5	1545	36444	42261.8	45768.8	5732.25	491.25	41915.2	18259.5
2089.5	75474	34247.2	3843.75	1515	195280	54843.8	40335.8	8032.5	24876.8	477.75	12880.5
3309.75	12352.5	88059.8	44331	2055.75	1803	40658.2	44267.2	464.25	72594	35673	1689
683.25	79943.2	42572.2	87859.5	425.25	33804.8	112030	34764	2075.25	32823.8	2336.25	33295.5
8876.25	67671.8	37850.2	35811.8	2590.5	35529	1961.25	31464	273	-21	108221	51588.8
621.75	43998.8	1322.25	3729	538.5	80337.8	31403.2	2373.75	2534.25	17954.2	123632	56109.8
3596.25	262143	28587.8	3386.25	1115.25	33711	72173.2	975.75	957	90503.2	188188	22674
2075.25	16304.2	62124.8	119468	1314.75	48332.2	53483.2	516.75	4465.5	28284.8	39012.8	57.75
478.5	420.75	8372.25	49016.2	479.25	38898.8	7992	819.75	780.75	40.5	-10.5	50.25
673.5	39918.8	55709.2	41037.8	892.5	43912.5	57510.8	2369.25	141	262143	24126	1062
278.25	570	6335.25	90972	3511.5	262143	2350.5	38367	973.5	117362	54772.5	33132
3551.25	23724	46601.2	814.5	339.75	41922.8	5091	55885.5	1994.25	169058	6295.5	846.75
2808	42793.5	3411.75	262143	951.75	11427	152375	1125	11186.2	36257.2	59070	1965.75
804	5055	29774.2	65328	313.5	21254.2	558	115806	5285.25	90045	7107.75	7079.25
1471.5	77269.5	83177.2	346.5	782.25	61047	64190.2	57195	574.5	17546.2	16114.5	30857.2
4068.75	990	2479.5	40696.5	3903	78621.8	32276.2	813.75	1362	25.5	262143	28636.5
4470.75	76830	55979.2	24148.5	228	262143	44751.8	411.75	567	181254	1779.75	6222.75
481.5	40686	16267.5	27108.8	393	18162	24906	4421.25	988.5	3541.5	45282.8	2973
3567.75	2910	1602.75	87189	2370	804	30321.8	2940	432	71660.2	47406.8	1839.75
4340.25	50764.5	84745.5	3034.5	5362.5	39667.5	58701.8	82424.2	723.75	286.5	873	34250.2
3519	9	646.5	70890	556.5	262143	10489.5	3447.75	481.5	79848	40944.8	29414.2
1210.5	1683	61411.5	4611.75	1314.75	64888.5	29597.2	116935	3908.25	1122	2017.5	6399.75
838.5	492.75	3453	1769.25	2458.5	49189.5	4650	32368.5	2043.75	34554.8	19809	42895.5
1054.5	193774	52200.8	59539.5	1606.5	3163.5	15099.8	38826.8	3518.25	16432.5	541.5	19019.2
4305.75	21919.5	84639.8	134051	1012.5	55287.8	45453	84496.5	3972	195	132656	36969.8
2405.25	41466.8	835.5	50790.8	2706.75	46276.5	43489.5	4693.5	2025	40536	262143	1575
828.75	3518.25	22268.2	5412.75	998.25	31916.2	52689.8	1758.75	7575	159129	48472.5	16.5
1864.5	819.75	1839	1917	7623.75	66847.5	2264.25	77306.2	603	84609	19080.8	2472.75
9893.25	603	33734.2	57441.8	428.25	399.75	2535.75	634.5	48	20919	49188	23761.5
2333.25	83614.5	432.75	156152	960.75	33713.2	61589.2	505.5	1745.25	37196.2	4241.25	30501.8
7286.25	1026.75	91944	100325	4278.75	77471.2	782.25	1676.25	2694	223199	13557.8	35742
8828.25	28460.2	47330.2	146984	1893.75	40917.8	39773.2	154548	509.25	-30	25827	43898.2
864	532.5	1290.75	71561.2	3445.5	40668.8	48832.5	40593	2307.75	44151	10178.2	33256.5
2369.25	39358.5	137443	21669	420.75	43197.8	149506	33963.8	1137	666.75	44240.2	67401
82.5	778.5	1360.5	212074	1728	38832.8	49974	12953.2	888	256234	18047.2	1521.75
1843.5	480.75	3463.5	106281	582.75	69735.8	860.25	45760.5	2763.75	28441.5	12714.8	367.5
681.75	48111.8	2130.75	42234	1185.75	77630.2	95.25	2340.75	648	24208.5	481.5	25541.2
1844.25	62168.2	621.75	49525.5	9273.75	35825.2	43359.8	729.75	195.75	24186.8	22604.2	3627.75
851.25	35231.2	28134	5187	1791	71038.5	1845	42822.8	799.5	1033.5	200650	21476.2
639	3036.75	46607.2	37686.8	9732	10368	99401.2	137390	1917	6934.5	707.25	71892.8
1227	129907	43992	18602.2	3222	22947	154494	81092.2	2110.5	783	1327.5	1565.25
5118	1128.75	1227	135068	1429.5	38141.2	60111	354.75	475.5	76887	1459.5	43307.2
3481.5	23892	49491.8	24245.2	354.75	41250	93122.2	24802.5	1035	49725	2235.75	4164.75
1106.25	5123.25	1671	29118	704.25	44541.8	58658.2	367.5	3850.5	3973.5	24222	31860
125.25	46980	933.75	51738.8	1146.75	55574.2	34578	30015.8	5234.25	48.75	129458	39297
2392.5	31291.5	3246.75	1107	1347	62273.2	43569.8	26884.5	273	5957.25	28627.5	1154.25
425.25	1133.25	73575.8	2044.5	3474.75	47394	693	746.25	4149	5813.25	50330.2	76379.2
743.25	25212	909	32456.2	9010.5	59950.5	2532.75	60665.2	2111.25	234.75	114579	2817
3288.75	39882.8	1331.25	131219	2203.5	1224	2013	47306.2	249.75	17808.8	5506.5	663
4429.5	11469.8	49320	5826.75	951.75	3464.25	50248.5	45255.8	2034.75	13511.2	79953	41405.2
674.25	74802.8	3743.25	22082.2	474.75	88719	48343.5	7798.5	6767.25	111248	3042.75	1212.75
726	37418.2	37208.2	1738.5	315	64242.8	74811	1313.25	4981.5	41901.8	1038.75	66349.5
873	42780.8	47889.8	2767.5	1999.5	38042.2	58560	44287.5	2158.5	5382.75	13078.5	77905.5
573.75	2472	79239.8	29892.8	1033.5	672	60161.2	690	1419.75	263.25	89307.8	262143
1050	2201.25	7587.75	226608	2659.5	38520	6204.75	49126.5	3558	156	1740	602.25
2554.5	154670	745.5	63539.2	559.5	145984	51955.5	1068.75	17077.5	29308.5	31.5	95586.8
700.5	1358.25	42714	1749	1138.5	35524.5	57771.8	10849.5	1473	31656	63279	41629.5
676.5	217154	29157	50014.5	564	33252.8	32519.2	18777.8	882	86109	11184.8	3.75
2677.5	18491.2	1273.5	52809	1055.25	46559.2	813	39919.5	985.5	708	50452.5	92982.8
2880	35974.5	44702.2	42344.2	1253.25	31308	54805.5	50032.5	6054	3734.25	50487.8	2098.5
2430.75	468	35848.5	20896.5	3006.75	184810	47410.5	1791	1564.5	3585	5277	32064.8
2633.25	62046.8	1984.5	45567.8	2448.75	51435.8	40429.5	41406.8	217.5	9555.75	1440.75	174398
345.75	51867.8	112360	50704.5	3892.5	117079	60793.5	42540	1533.75	22489.5	43608.8	68816.2
1351.5	2916	36354	58274.2	661.5	35272.5	46164	1239.75	1616.25	42837.8	30399.8	2490.75
1023.75	46.5	2679.75	103569	442.5	33279.8	3507	62387.2	1579.5	33291.8	6124.5	203932
2657.25	1479	23137.5	10944.8	432.75	84867	1343.25	1058.25	2985.75	36163.5	104763	49153.5
1422.75	33252	34317	77493	1247.25	28314	53846.2	24.75	3159	2409	2288.25	1620.75
441.75	77472.8	57014.2	906.75	1896	28912.5	48979.5	44698.5	2975.25	11925.8	1307.25	597
543	174290	119559	53594.2	275.25	1985.25	771.75	103871	3111.75	2253	262143	1212.75
5240.25	25714.5	64955.2	25697.2	415.5	27753.8	53263.5	25374	2942.25	874.5	474	36799.5
2191.5	1095.75	1731.75	42094.5	497.25	66249.8	1416	46227.8	2317.5	60689.2	41752.5	31485.8
1170.75	1016.25	48120	42133.5	2052.75	227325	59365.5	15231.8	7407.75	53.25	1030.5	7.5
1352.25	22595.2	8943.75	2078.25	414.75	23610.8	1541.25	85539.8	15762.8	303.75	15570.8	20884.5
2544	52065.8	59478	161949	77.25	1609.5	53121.8	45193.5	4095.75	12598.5	1299.75	37707.8
2679	1011	18918	31171.5	266.25	77152.5	3366	3075.75	1769.25	27231.8	526.5	4961.25
6014.25	1797	2068.5	49959	1401	29241.8	2596.5	47559	1204.5	12878.2	79674	321
1849.5	358.5	1305	262143	394.5	124670	57505.5	36242.2	2100.75	86.25	1755	564
398.25	349.5	42228.8	3756	492	631.5	1245	847.5	843	2477.25	564	70642.5
6791.25	173808	1668.75	896.25	905.25	37348.5	72189.8	1401.75	1752	870	251963	2992.5
2031.75	2496.75	44034.8	6147.75	489.75	120397	43302.8	542.25	2013	660.75	14259	1029.75
627	684.75	44750.2	23159.2	451.5	1017.75	63372	40142.2	767.25	72764.2	42573.8	19446.8
2213.25	40629.8	1893.75	24417.8	2394.75	40609.5	42486	42620.2	380.25	789.75	3900.75	18760.5
1002	1198.5	237269	262143	1182	97845	38748.8	28044.8	2118.75	21176.2	73290.8	4232.25
2800.5	2580	828	82293	294.75	47434.5	1544.25	56158.5	2956.5	109292	22093.5	30548.2
502.5	47338.5	54742.5	406.5	945	37455.8	5553.75	2008.5	2438.25	711.75	2214.75	36747.8
1656	269.25	4767	993	351.75	4449.75	4531.5	861.75	1258.5	17990.2	53442	2799
1166.25	1380	3981	24	1968.75	3076.5	52119.8	207774	672.75	45	262143	13467.8
4908	2973	52918.5	216.75	1801.5	262143	156338	73344.8	19053.8	295.5	84008.2	34521
2727.75	2519.25	32727	4056	263.25	27019.5	1585.5	37872.8	4182.75	39121.5	2523.75	25857
5887.5	31468.5	17308.5	42750.8	621.75	37236	816	2943	739.5	116524	37956.8	17507.2
585	35607.8	1551.75	16896	4298.25	29277.8	561	3598.5	5460	9849	2307.75	3600.75
141	4026	138423	109242	279.75	3318	48926.2	123982	1663.5	51180	74986.5	8445.75
712.5	23562	252.75	596.25	762.75	84312.8	2516.25	46064.2	2278.5	45915.8	65406.8	2557.5
13758	785.25	80943.8	63689.2	1140	1960.5	2370.75	3298.5	375	32919.8	155353	222
5328.75	78743.2	156486	56308.5	3396.75	243846	42699	2184.75	426	962.25	31268.2	19521.8
5754.75	5232.75	1749	1639.5	438.75	229878	36588.8	86680.5	19577.2	54569.2	24406.5	5454
3147.75	34518	77961.8	32373.8	407.25	26649.8	106572	25881.8	194.25	4944.75	24691.5	19613.2
802.5	204285	4023.75	45890.2	705.75	40289.2	1848	39869.2	838.5	1443.75	78811.5	1221
1115.25	71305.5	32269.5	37886.2	1213.5	28543.5	408.75	915.75	1274.25	105832	14.25	103626
1337.25	44421	5952.75	1139.25	596.25	29709	60030.8	68463.8	5034	24150	37077	14801.2
3421.5	775.5	818.25	40966.5	2951.25	2731.5	41745.8	34247.2	9284.25	68049.8	24615.8	2850.75
2700.75	66332.2	66696.8	32664.8	1050	4172.25	879.75	710.25	3211.5	72327.8	8003.25	3029.25
1068	69334.5	48975.8	37832.2	799.5	80060.2	2777.25	673.5	3258.75	38983.5	556.5	69
2525.25	20984.2	148038	64930.5	312	51280.5	122082	1388.25	625.5	19143.8	23076	51411
2258.25	127432	897	970.5	1175.25	2017.5	1368	35125.5	165	9534	37819.5	16577.2
870	29764.5	4216.5	44012.2	92.25	33181.5	262143	43832.2	6973.5	471	66054	3645
2028.75	85375.5	2230.5	1277.25	3204	63685.5	59491.5	33984.8	2630.25	167061	40563.8	13.5
8064.75	2460	32383.5	741	312	76.5	50861.2	742.5	3504	54937.5	2091	524.25
1573.5	986.25	151049	31285.5	1071	43948.5	1761.75	49059	1844.25	18953.2	570.75	33894
314.25	960	11245.5	902.25	805.5	6078.75	55896.8	362.25	1999.5	31645.5	108345	1458.75
276	810	1148.25	39550.5	3279	1233.75	54828	39997.5	14355	1503.75	27000.8	53621.2
2062.5	10009.5	35221.5	14243.2	324	36102	57543.8	27718.5	3069	35126.2	50073.8	5639.25
27.75	43648.5	24953.2	59528.2	3517.5	38411.2	3696	73506.8	815.25	2641.5	118815	2969.25
980.25	87476.2	56266.5	1011.75	3085.5	126290	49761	20373	13007.2	2081.25	27446.2	46507.5
32973	5238	4523.25	34680.8	1198.5	34389.8	59904.8	3630	6315	876.75	48306.8	243
20337	4366.5	92154	45429	4254	959.25	1296	40464.8	2718.75	657.75	71094	33805.5
1084.5	42072	31866	28613.2	626.25	147680	118758	30663.8	1337.25	45945	72100.5	32695.5
11350.5	24631.5	84846.8	766.5	1356	1114.5	1366.5	2628.75	404.25	5741.25	262143	657
3295.5	25658.2	107690	2425.5	2010	152864	159044	39767.2	19612.5	23754	94977.8	2986.5
3969.75	73416	43337.2	2353.5	1032	36190.5	57145.5	3258	6144	80232	795.75	18224.2
5891.25	1887	3293.25	1010.25	756	1909.5	54383.2	2560.5	4385.25	77667.8	23551.5	34151.2
3347.25	57136.5	23190	39273	975.75	51939	164665	840.75	394.5	515.25	54303.8	3558
1884.75	262143	1474.5	2613	1.5	1119	27816	163774	5110.5	7874.25	74.25	2970
568.5	18908.2	49058.2	117140	2133.75	660	48633.8	42891	2903.25	57	130993	65394.8
11836.5	720	38029.5	37059.8	7523.25	548.25	47499	7934.25	31182.8	1989	197828	1628.25
3837	50954.2	1865.25	32484.8	1167.75	11703.8	817.5	1974.75	2737.5	18621.8	161204	541.5
6221.25	5.25	2003.25	21315.8	2429.25	1335.75	140089	3629.25	3755.25	38969.2	91136.2	31835.2
16680.8	24666	20423.2	41949	399.75	2999.25	235263	181698	1286.25	24863.2	2686.5	608.25
602.25	35121	1641.75	20304	3700.5	37578.8	45821.2	-1.5	708	25.5	190751	29014.5
4353	33196.5	3568.5	95016	1989.75	56033.2	2229.75	44258.2	1188.75	1623	38600.2	24879.8
5556	5388	41815.5	50523.8	837.75	36381.8	4250.25	32943	3774	3258	40203	2297.25
4496.25	2720.25	1224	38031	3559.5	37674	1813.5	1660.5	5101.5	115040	40797.8	5981.25
5997.75	240.75	85746.8	2568	636.75	72333.8	51894.8	113540	11831.2	27383.2	31576.5	32871.8
24294.8	86637	92199	40863.8	1871.25	1326	54138.8	82540.5	3219	2487	262143	33340.5
103.5	45978.8	82633.5	34651.5	1296	46376.2	174040	34012.5	446.25	87156	49088.2	62914.5
652.5	30327.8	5200.5	2969.25	1158.75	41980.5	2567.25	32975.2	7267.5	63667.5	26754.8	58276.5
89.25	22.5	133358	36562.5	327.75	43539	37839.8	1619.25	276.75	80079	253.5	21235.5
2505.75	72526.5	43057.5	57268.5	1182	178797	5122.5	211207	291	45736.5	122224	48741.8
514.5	262143	99526.5	952.5	719.25	2876.25	222959	2346.75	5223	1976.25	262143	1584
-72	1946.25	2437.5	45515.2	194.25	44553.8	65355.8	1948.5	135.75	40269	17148	21248.2
468.75	68301.8	89367	40960.5	809.25	3800.25	1083.75	46191.8	615	41721	32108.2	1413.75
1459.5	1269.75	47541.8	93.75	451.5	41322.8	61729.5	2220.75	2920.5	46149	23411.2	18482.2
2193.75	105326	41422.5	91159.5	715.5	32553	18619.5	37323.8	182.25	92551.5	9648	969.75
437.25	64908	153597	76806	432	42961.5	56507.2	3837	10116.8	5531.25	43137	249.75
1369.5	35337	29791.5	44025.8	24	492	43605	48840	1673.25	119260	55036.5	2201.25
493.5	3169.5	445.5	50632.5	1054.5	2472.75	24.75	85515	990	32040	182931	119258
2823.75	1146.75	138356	37097.2	1833.75	1838.25	16120.5	221804	284.25	46764.8	1929.75	32736.8
946.5	28061.2	246726	30020.2	967.5	2286	262143	896.25	2227.5	21736.5	4575	26390.2
2584.5	2946	36299.2	4842	421.5	27720	2919	85536.8	1585.5	34368	18295.5	12435
7465.5	3742.5	44910.8	45692.2	478.5	2394.75	1038	49660.5	892.5	4566.75	-147	48442.5
1554	44268	97234.5	1585.5	1142.25	37915.5	85614	8040	3701.25	802.5	6578.25	767.25
4554	3037.5	223462	53749.5	477	615	99433.5	38484	177.75	12619.5	203288	16069.5
964.5	1596.75	44383.5	23555.2	1002	44857.5	945.75	35464.5	1031.25	-37.5	54526.5	648.75
1074	55415.2	37043.2	47238	1075.5	3048	49043.2	53721	3294.75	522	947.25	74589
770.25	86647.5	3506.25	46107	3669.75	58742.2	106935	29973	666.75	2898	642.75	186.75
2088	15002.2	52285.5	39808.5	2462.25	50873.2	851.25	37690.5	752.25	47687.2	71270.2	37913.2
9159.75	1873.5	1861.5	47478.8	5084.25	7018.5	3294.75	43307.2	874.5	25008.8	59343	37.5
3277.5	257760	-18.75	19821	1459.5	1994.25	57215.2	126	2248.5	97153.5	17804.2	28587
1499.25	86398.5	42572.2	37792.5	2943.75	41730	76391.2	58811.2	528.75	30370.5	2719.5	262143
483	252649	32427	54570	3998.25	50849.2	20238.8	36447	1485	1659	25022.2	30371.2
480.75	7275	965.25	130.5	654.75	23970	159699	89081.2	1125.75	3964.5	1531.5	2547.75
61.5	30255.8	789	755.25	4746.75	633	1536.75	804.75	2388	4593	122794	130203
2604.75	124712	1380	2639.25	1458.75	33973.5	2480.25	107880	919.5	1003.5	262143	106711
13828.5	641.25	1914.75	2716.5	212.25	2362.5	59755.5	9327.75	570.75	15342	14196	1008
4827	118.5	4019.25	34763.2	5456.25	29840.2	55383	46427.2	67.5	61216.5	43855.5	36014.2
473.25	18344.2	47.25	36958.5	1624.5	167146	43920.8	105133	5184.75	57615.8	25899.8	61890.8
747	76811.2	2079.75	5419.5	1440	5257.5	1280.25	51324.8	1737	67054.5	75873.8	88801.5
1988.25	2185.5	117147	3839.25	681	99003	79164.8	44300.2	764.25	3141	30.75	48494.2
1729.5	15.75	49801.5	51798.8	909.75	45954	-30.75	34108.5	214.5	678	24508.5	46998
528.75	39364.5	2696.25	58910.2	1884	47792.2	1529.25	128020	3795	39370.5	7113	29285.2
10358.2	768	6808.5	130.5	2745.75	85141.5	1694.25	12480	755.25	245762	744	30738
1244.25	3162	1872	85993.5	1381.5	38545.5	48780.8	151462	145.5	386.25	50819.2	426.75
1018.5	202212	29702.2	36091.5	4366.5	1371.75	62326.5	40866	1424.25	29075.2	7647	8024.25
550.5	506.25	93281.2	56659.5	659.25	31711.5	49239	197449	608.25	199072	19476.8	1150.5
3597	13689.8	75756.8	2951.25	1858.5	795	25715.2	465.75	380.25	5826	52521	1447.5
859.5	45500.2	922.5	45324.8	3501	2483.25	72627.8	2948.25	1710	20366.2	18978.8	156964
613.5	84115.5	73323.8	1167	2129.25	2004.75	47234.2	40739.2	2373.75	61719	21369.8	101962
8181	1756.5	39167.2	2062.5	3015	39087	8247.75	50145	2861.25	116800	90311.2	124442
396	2488.5	38865	47770.5	1037.25	34902.8	49065	52645.5	542.25	74729.2	15638.2	91476.8
4659	1113	46440.8	34676.2	1419	79041.8	9035.25	80732.2	2366.25	49148.2	1444.5	262143
1557	35492.2	57069.8	48714.8	398.25	3333	232474	43135.5	2106	2369.25	816	2121
3288.75	216959	24351.8	8969.25	1344.75	701.25	188932	47565	4065.75	90801.8	53868.8	16773
5290.5	1318.5	36845.2	3240	1464	30110.2	57423.8	37097.2	645.75	35406.8	4107	2186.25
584.25	37641.8	2267.25	78327.8	1540.5	51042.8	12474	43976.2	1681.5	103696	2826.75	29466
1411.5	21937.5	31299	774	547.5	44551.5	2127	50667	1611.75	106919	1300.5	148273
5012.25	15831	44166.8	116598	2095.5	28869	47954.2	262143	8244	140294	21752.2	629.25
794.25	1307.25	31275.8	57708.8	616.5	38798.2	58416	230748	3713.25	36916.5	2043.75	1152
446.25	66099	5041.5	39210.8	2361	41474.2	262143	118048	1448.25	38869.5	2712.75	346.5
1393.5	51863.2	93466.5	32767.5	1554	6701.25	28659.8	209901	347.25	724.5	3124.5	4008
2670.75	36282	36846.8	19424.2	2004.75	1450.5	147128	41907	483.75	47817.8	960	20213.2
5756.25	4557	4887.75	38894.2	2593.5	40106.2	108433	27833.2	603	250202	3816.75	57691.5
2578.5	1374.75	53633.2	21291	1220.25	648.75	97476.8	36315	1058.25	84759	41982	17569.5
2827.5	40416	2359.5	69993.8	286.5	1023	2173.5	79707	6722.25	16845.8	70239	1491
2482.5	61291.5	20593.5	5007	481.5	653.25	39555.8	75126	3965.25	1005.75	137.25	1410
701.25	36471.8	10998	112989	2830.5	41028	103252	251.25	737.25	101914	774	22002.8
1163.25	1077	183	384	4885.5	43049.2	172970	35635.5	2533.5	21258.8	1155.75	4167
1851	49545.8	31170.8	121504	3099.75	36742.5	811.5	84242.2	3844.5	63006.8	53017.5	1215.75
1028.25	1827.75	2833.5	114711	2265.75	73845	1290.75	2478.75	2784	2961.75	937.5	1021.5
2268.75	32011.5	35069.2	552.75	668.25	42026.2	94263.8	32016.8	107.25	74756.2	4362.75	56867.2
434.25	279.75	108858	44214	1433.25	11806.5	2316	59443.5	18356.2	168599	1719.75	5028
1425	1428.75	46841.2	2008.5	545.25	48009	47853	58413	3168	60818.2	51789	1615.5
2574	50292	39614.2	84344.2	3408.75	521.25	3078.75	35839.5	1753.5	53702.2	2947.5	54099
531.75	13248	40651.5	3178.5	5049.75	2471.25	100410	104870	396	413.25	33634.5	1343.25
1069.5	217462	60456.8	44050.5	672	37568.2	45668.2	888	2784.75	33731.2	137.25	14481
1246.5	159513	199.5	36994.5	1402.5	61383.8	-66	137924	2768.25	1250.25	1388.25	30324
3875.25	79470	24516	2315.25	963.75	43287.8	1258.5	71333.2	381.75	1440.75	16529.2	62708.2
1434	46126.5	50808	29617.5	1722.75	1468.5	55554	-54	1640.25	2040.75	345.75	78
3860.25	97263	708	38530.5	753	114538	714	23348.2	1779	265.5	125.25	17304
1446	98829	55350	44874.8	2570.25	55890	57245.2	165991	4258.5	1338	507.75	17679
2596.5	2974.5	130038	42336	1464.75	7255.5	50352.8	39906	455.25	678.75	47271.8	29248.5
1989.75	40827	1036.5	52846.5	631.5	23965.5	561.75	32814	2815.5	43664.2	47578.5	76368
8320.5	182528	98782.5	641.25	3609.75	83089.5	36582.8	2496.75	206.25	188947	14357.2	-0.75
1066.5	1517.25	48510.8	9405	807.75	94762.5	107426	2043.75	402.75	672	16539.8	48392.2
7178.25	2664.75	53348.2	50658.8	3400.5	40821.8	84182.2	68202.8	2178.75	220871	735.75	5965.5
81.75	116724	79180.5	9357	729.75	1666.5	90474	129580	4146	85565.2	1368	21778.5
2502	91215	41069.2	90061.5	2606.25	222202	1287.75	117274	2747.25	101998	5142	25545.8
2812.5	69926.2	2211	46264.5	297	27212.2	119210	100922	1328.25	46215.8	115284	2649
1563	994.5	54353.2	1784.25	1977.75	75911.2	48382.5	36882.8	4017	20352.8	1488.75	2641.5
879.75	45602.2	166504	110.25	3513	1879.5	70242	1668.75	1180.5	15038.2	122823	31765.5
2767.5	476.25	48733.5	46725	411	67060.5	1068.75	24105.8	1712.25	1183.5	43936.5	18501
1024.5	31541.2	7274.25	732	1542	94.5	27318.8	25521	543	208508	4276.5	32201.2
300	584.25	98616.8	630.75	258.75	2181	63045	46411.5	2153.25	93561	196412	32775
4763.25	4883.25	48884.2	4941.75	2379.75	25398	102123	128554	5480.25	70155.8	56724.8	27.75
943.5	61068.8	48760.5	525	339.75	2127	975.75	1656	307.5	35417.2	262143	1330.5
993	118963	262143	392.25	333	35712	95887.5	1115.25	1704	759.75	2784.75	2706.75
570	88014	2486.25	14091.8	509.25	12173.2	8400	633	1474.5	20600.2	153417	10244.2
796.5	112455	16525.5	34841.2	1409.25	5598	89836.5	35472	279	1431	26529.8	17113.5
3492.75	1125.75	262143	98274.8	873.75	38781	91974.8	44702.2	2343	5634	2946.75	5086.5
2257.5	784.5	3959.25	1813.5	1445.25	48578.2	42607.5	18.75	95.25	33033.8	16572.8	1630.5
1482	43678.5	1474.5	1716	1320.75	50619.8	42804	7149	466.5	262143	-31.5	54399
739.5	46271.2	26755.5	7735.5	1107	48418.5	106525	27987.8	1988.25	33618.8	1736.25	1727.25
3717	2041.5	96318.8	52390.5	1285.5	32710.5	118707	1085.25	375	1383	225.75	27420.8
1908.75	49032	3765	132050	330	1782	17874	34393.5	568.5	8811	22692	2267.25
2645.25	1136.25	124312	44686.5	248.25	20474.2	17898.8	43426.5	411	25785.8	18	1050.75
1311.75	1470	89365.5	1265.25	217.5	40311	110218	19399.5	2694	37101.8	21497.2	11088
812.25	73247.2	2282.25	4894.5	1174.5	37258.5	173199	90801	2475	49833.8	37676.2	132583
2079.75	248.25	41574	3257.25	318	25596.8	1069.5	4965	756.75	1594.5	94965	718.5
5177.25	36776.2	563.25	107423	1660.5	3189	52938	1704	2729.25	39118.5	65916	25020.8
373.5	743.25	53190	82341	5793	37554.8	53319.8	1142.25	11917.5	52901.2	40293	3683.25
618.75	35334	3687	150842	496.5	22824	34951.5	1321.5	10779.8	107324	2958.75	4225.5
10835.2	30241.5	35.25	39118.5	1362.75	30363	2263.5	1856.25	11148.8	82572	31671.8	13124.2
8490	34678.5	85797	3438	657.75	43704.8	44893.5	1471.5	2975.25	51843.8	1380.75	73.5
5304	39399.8	742.5	1971.75	792.75	30354	82365	1052.25	201.75	27249	262143	21171.8
303	89330.2	69586.5	31952.2	1915.5	55839	-16.5	49068	2007	19287	7469.25	41496
1654.5	918.75	456.75	49649.2	746.25	1713.75	27348	2424.75	1683.75	8113.5	1632	4470.75
393	34743.8	1713	40021.5	1308	62973.8	40932.8	417	4713	2905.5	423.75	715.5
3892.5	3162	165083	56828.2	366.75	43122.8	82578	45198.8	1730.25	39466.5	41786.2	12521.2
1138.5	66870	30771.8	113861	508.5	37048.5	52023.8	63135.8	3140.25	43464.8	1189.5	40601.2
1677	1724.25	99479.2	42252	851.25	36584.2	126464	43453.5	225	38540.2	64236.8	16218.8
630.75	1373.25	35570.2	575.25	1787.25	32647.5	44370.8	110964	2931	48982.5	23314.5	55556.2
711.75	43155.8	82739.2	1749.75	439.5	31706.2	1557.75	28929.8	2956.5	14679.8	29055.8	1116
3240.75	355.5	879.75	44100	315.75	28350	2791.5	38400.8	170.25	121.5	13346.2	26.25
402	135278	6409.5	6648.75	405.75	11682.8	1295.25	61467	474.75	1473	881.25	1420.5
4052.25	327.75	17698.5	153860	1839.75	81714	2534.25	4548.75	2895	211864	19612.5	42785.2
1048.5	2583.75	126141	110716	1921.5	1939.5	-3.75	50280.8	4634.25	56519.2	681	62081.2
1703.25	1864.5	141507	224761	1189.5	25829.2	45084	6312.75	1595.25	192070	77724.8	6835.5
1449	57010.5	24846.8	111071	6170.25	33606	25008.8	35157.8	7870.5	145308	15186	21840.8
3859.5	1077.75	2712	107020	537	35704.5	173116	33525	9005.25	125293	46113.8	33810
1926.75	2356.5	80038.5	2148.75	888.75	79601.2	38919	1535.25	467.25	1019.25	1017.75	445.5
915	137209	843.75	84729	904.5	43353	1164	24045	1845	28501.5	6360	108547
1785	36756.8	146439	83820.8	2622	42170.2	43332.8	127889	2795.25	65446.5	1392	1120.5
1383	196120	262143	5754.75	2073	1785	49511.2	102422	6327.75	59400	841.5	44295.8
1464.75	45820.5	3475.5	5603.25	580.5	1029.75	3422.25	124130	27.75	60533.2	4617.75	71651.2
1258.5	23282.2	3285.75	1507.5	360	27571.5	36390.8	117466	3366.75	30210.8	61126.5	79419.8
825	27801.8	1372.5	70333.5	2001	24542.2	1805.25	262143	4345.5	42275.2	7176.75	2982
2072.25	140548	2805.75	179.25	1777.5	44420.2	52863	167874	22656.8	36009	115655	59253
156.75	34804.5	1877.25	42519.8	501	37888.5	106934	31365.8	1379.25	43707.8	3252.75	25702.5
3449.25	32671.5	52212	65107.5	2216.25	21714.8	2001.75	110001	9970.5	977.25	3163.5	16534.5
643.5	85413.8	43251.8	111133	388.5	43570.5	94850.2	36540	2835.75	87390.8	46668.8	429
459	43323	45708	3732.75	5753.25	39297	42040.5	1078.5	501.75	172875	811.5	17913
398.25	38495.2	2384.25	32514.8	569.25	25146.8	12695.2	1032.75	1888.5	183897	43659.8	17188.5
1872	2079	32919	95705.2	396.75	14615.2	98691	2027.25	2580	26424.8	49921.5	1067.25
3542.25	161863	616.5	35577.8	6084	43295.2	82059.8	88374	4575.75	49411.5	32905.5	48357.8
1783.5	51667.5	8817.75	175090	864	42076.5	50178	89952	549.75	49235.2	1002.75	5899.5
8734.5	60042	11512.5	48460.5	6036	101710	48570	150316	1488	129766	50506.5	36084.8
726.75	262143	49317	35077.5	1377.75	421.5	51878.2	44007.8	2571	35898	1314.75	38538
504.75	75389.2	40959	522	324	29619	51900	62379	3270	23334.8	1047	33085.5
3191.25	862.5	69712.5	41509.5	262.5	8256	50631.8	33417.8	1774.5	41301	35864.2	3102
1035	31554	699.75	22368	812.25	29683.5	5244	47145	371.25	70817.2	23385	76630.5
3037.5	45255	128195	41659.5	2729.25	1796.25	5532.75	117503	1285.5	20829	17116.5	23247.8
4901.25	2436	37476.8	39624.8	2015.25	21620.2	1983	307.5	2822.25	46564.5	32382.8	54393
17825.2	33676.5	90486	1240.5	2019	2763	71444.2	43341.8	1083.75	3060	36	80.25
3189	71874.8	2886	174502	1029	39548.2	50961	21	1401	1492.5	8736.75	26.25
3235.5	29235.8	47125.5	38652	962.25	25462.5	184691	90387	355.5	34767	74.25	3073.5
1476.75	29526.8	41316	77445.8	3867.75	91832.2	5487	44147.2	1988.25	2115.75	29655	21789
885.75	38623.5	49004.2	179174	4830.75	43394.2	178082	82537.5	7590.75	1485.75	34227.8	29132.2
1474.5	1801.5	39718.5	838.5	4578.75	21706.5	51963.8	1053.75	7995	152308	531	44022.8
4753.5	2505.75	7195.5	29562.8	393	847.5	51911.2	2385	1560	1254	771.75	113781
17.25	38481	79851.8	30500.2	423	35526.8	58424.2	44630.2	3429	1157.25	50152.5	41286.8
2352	25680.8	19793.2	192.75	340.5	1018.5	63666	40005	792.75	2378.25	1071	3224.25
347.25	38095.5	6282.75	1264.5	443.25	40817.2	105904	50158.5	945.75	20469	22356.8	6153.75
3267	36721.5	1434.75	36972	373.5	39939.8	46165.5	1369.5	1102.5	51315	203368	25491.8
568.5	42289.5	49169.2	1351.5	957.75	163944	48656.2	156930	3006.75	201140	64430.2	36502.5
1230.75	55875	56277.8	145808	774	3848.25	41767.5	248450	2126.25	2977.5	6144.75	54677.2
708.75	1337.25	35508.8	29601.8	6928.5	73105.5	107501	119397	2822.25	96276	262143	469.5
1320.75	45891	49623.8	42287.2	1438.5	33720.8	59873.2	9279	2751	48080.2	5760	42151.5
6370.5	25465.5	97118.2	45065.2	3068.25	1823.25	46624.5	38163	2145.75	38145.8	42478.5	54923.2
769.5	43125.8	55968	49317	1396.5	1652.25	38949	21855	519	82541.2	66190.5	940.5
464.25	27682.5	4289.25	258470	3699.75	2691.75	152926	10785.8	7323	10686	20784.8	231617
1569.75	35971.5	907.5	3063.75	4050.75	19671.8	3326.25	33664.5	830.25	35504.2	58139.2	5115
75	747.75	1346.25	189538	960	15567	4023	4557	2127.75	2497.5	603	378.75
4056	31903.5	51038.2	1763.25	8412	39888	1349.25	1761.75	1821.75	1521	25673.2	619.5
2509.5	96208.5	119086	262143	2278.5	37557	242978	50721.8	414.75	168734	38871	666
4975.5	41592	34035.8	28390.5	657	2898	67205.2	34844.2	4596	73850.2	12420.8	82167.8
2075.25	47018.2	69761.2	22898.2	1114.5	29574	41114.2	169178	2474.25	737.25	65181	34501.5
6990	1442.25	26963.2	125108	930	42435.8	52965	564.75	397.5	44626.5	35966.2	4900.5
444.75	56446.5	15996	48056.2	11562	882.75	44.25	11947.5	27.75	64346.2	3182.25	2211.75
3141	52624.5	82578.8	45491.2	1535.25	38416.5	1876.5	1393.5	1056	89.25	158294	1029
2330.25	17542.5	93512.2	429.75	1253.25	878.25	1994.25	1326.75	18136.5	833.25	261062	23201.2
1640.25	19161.8	19029.8	39181.5	331.5	52008.8	2136	6738.75	2761.5	7550.25	49674.8	75910.5
623.25	1822.5	35392.5	663	1293	40596	64231.5	54535.5	7852.5	18567	84180	1137
1407.75	21510	1100.25	2642.25	2299.5	829.5	50029.5	23814	2996.25	38741.2	888.75	1893.75
2682	1001.25	70416	88722.8	2126.25	44727	1995	42230.2	984.75	16293.8	47544	39723.8
2421	63508.5	89058	-70.5	950.25	41415	2386.5	35745	4057.5	10189.5	37525.5	1818.75
2604	929.25	51594.8	850.5	2416.5	740.25	5886.75	33995.2	762	839.25	26431.5	53824.5
1113	28830	38244.8	-90	5392.5	44125.5	4197.75	1360.5	837.75	37479.8	21684	60528.8
805.5	44876.2	77969.2	68836.5	12118.5	90561.8	4995	43724.2	3490.5	1288.5	40509.8	76040.2
2689.5	2194.5	47935.5	1230	2221.5	34125	53875.5	220366	2007	28226.2	657	102656
838.5	43134.8	22908.8	80031	1921.5	34803	628.5	33403.5	1341.75	3238.5	16897.5	34617
517.5	524.25	1163.25	178739	1266	15654	659.25	380.25	1988.25	2016	3414	20536.5
1470.75	30139.5	3498.75	512.25	570	444.75	62378.2	51279.8	9342.75	43898.2	17229.8	262143
1439.25	104320	2799	9547.5	655.5	53166	45487.5	41173.5	1223.25	40771.5	413.25	262143
2841	31697.2	9858.75	47139.8	828.75	31623	55700.2	50729.2	1785	56858.2	39	55115.2
1631.25	49197	11934	2379	3056.25	27019.5	48319.5	3864.75	3309	1407.75	39141	35337.8
3780	93336.8	498	1267.5	501.75	95599.5	1635.75	13248.8	1957.5	28329.8	13092	2505.75
640.5	104727	1733.25	2225.25	14963.2	56285.2	1897.5	89722.5	6261.75	50727	59396.2	3206.25
2400	38574.8	990.75	144373	997.5	1089.75	24917.2	4167	583.5	239472	396.75	37881
2718.75	2556	40666.5	1206.75	869.25	43881	46760.2	879.75	8531.25	66093	57872.2	19415.2
879.75	44192.2	39729.8	37909.5	581.25	40895.2	262143	54183	8112	5289.75	12909.8	850.5
444	1596.75	939.75	45312	4724.25	40213.5	262143	38158.5	708.75	72894	41503.5	7814.25
1941.75	33140.2	79120.5	63962.2	697.5	1211.25	5261.25	35761.5	165	31122.8	36	3859.5
2073.75	52992	702	1914.75	3462	48268.5	50217	186210	1539.75	14290.5	49.5	7625.25
1806.75	36759.8	33939	63546.8	1583.25	35854.5	51979.5	92454	6169.5	1761	20043	25788
3721.5	3027.75	55378.5	2001	4165.5	24289.5	153140	51463.5	11821.5	672.75	925.5	33849.8
4799.25	612.75	46648.5	39946.5	438	1405.5	42313.5	262143	424.5	160227	27027	4167.75
639.75	13991.2	57129	262143	450.75	38379.8	572.25	88365.8	2637	3450	87353.2	22097.2
1054.5	37.5	100481	34917.8	2936.25	3805.5	50991	55147.5	9718.5	1421.25	47139	46353.8
1863	3411.75	67278	896.25	3630	21897	3303	4086.75	1755	3150.75	9150	34607.2
2399.25	34932	72314.2	30	1235.25	1478.25	996	196638	6903	18155.2	42135	13047
2022.75	1263.75	28767.8	4356.75	4014	38550	48267	262143	610.5	36822.8	34605	49404
1062.75	89871	51124.5	1007.25	1667.25	3468	108460	62602.5	6253.5	489.75	43289.2	25638
1016.25	60383.2	2308.5	35170.5	1031.25	1280.25	147.75	726.75	4707	22902.8	2996.25	40282.5
53.25	569.25	52306.5	2491.5	3395.25	41393.2	59880	52795.5	23157	100566	4089.75	54068.2
1788.75	42496.5	798.75	2472	442.5	31669.5	56328.8	8537.25	15505.5	70810.5	147510	2068.5
584.25	3043.5	58945.5	37378.5	2640	1695	35985	262143	15858.8	51856.5	1848.75	32980.5
3381.75	710.25	50566.5	189890	2232	44474.2	7054.5	49852.5	1710	1120.5	1620	10713
4685.25	26408.2	63207	35577.8	325.5	30823.5	23018.2	27341.2	2557.5	84499.5	51393	18860.2
57	2319.75	3667.5	735.75	738.75	64989.8	132280	30107.2	1003.5	101082	3574.5	91815.8
744.75	2645.25	588	30269.2	1676.25	70903.5	1439.25	46501.5	5424	1070.25	46873.5	33150
1630.5	1104.75	159408	50301	406.5	92916	56082.8	117757	825	88383	1350.75	3774
579	786.75	96772.5	25981.5	1923	640.5	61893	1458	1221.75	1464	71904	6120.75
1308.75	47754	968.25	46019.2	-11.25	25661.2	87263.2	28593	1632	474.75	725.25	744.75
2134.5	5043.75	49061.2	28737.8	81	14934	57945.8	5531.25	2877.75	33.75	98845.5	3096
1983	1389	95775.8	19413.8	4953.75	89076.8	998.25	44423.2	1141.5	33292.5	462	23035.5
1031.25	2520.75	2364.75	25419	315.75	29915.2	48396.8	31391.2	3133.5	162985	1481.25	21231.8
980.25	26521.5	13166.2	129564	463.5	60936.8	47661	52394.2	5376	115142	120020	2738.25
1199.25	30069.8	40422.8	41681.2	2531.25	879	1074.75	577.5	1752.75	99652.5	57087.8	3113.25
1983	3709.5	76370.2	2869.5	1896	45428.2	52707	22728.8	1184.25	19162.5	3475.5	29175
5991	2570.25	5942.25	1498.5	285.75	88082.2	30330.8	2364.75	5541.75	46543.5	41340.8	2589
2119.5	14022.8	21079.5	11741.2	2580.75	633.75	5548.5	128658	1187.25	2839.5	23624.2	60
16215	1947	56997.8	564	652.5	26859	45644.2	44168.2	6475.5	4311	2931.75	23038.5
3542.25	23817	42195	35291.2	6060.75	115622	47262.8	1510.5	6209.25	96616.5	46907.2	70467.8
5847.75	8533.5	1883.25	57546.8	1281	81706.5	4797	87349.5	2169	466.5	18721.5	1438.5
569.25	1806	23762.2	2574.75	1715.25	1455	2725.5	3276	2044.5	50234.2	84015	11801.2
4809.75	4884	42967.5	51665.2	3356.25	38854.5	1422	39067.5	1781.25	25761	34403.2	2513.25
7964.25	1689	39031.5	4493.25	441	4938.75	41410.5	1407	1835.25	29889.8	11275.5	34473.8
4004.25	8258.25	88036.5	86448	2949.75	6860.25	1038	1741.5	886.5	24324	16223.2	30231
1839	39950.2	8757.75	6824.25	1331.25	67911	111782	2014.5	4794.75	677.25	26307	1229.25
1304.25	792	1272	45894	1416.75	40485.8	142891	4455.75	611.25	37564.5	69546	39119.2
9594	19969.5	98575.5	55928.2	2405.25	30522.8	44040.8	21788.2	1920	23330.2	14052	39179.2
669.75	719.25	23967.8	34894.5	1332	20954.2	2348.25	48784.5	5964	27444.8	1428.75	38959.5
1299	165.75	641.25	46142.2	812.25	45015.8	30337.5	1002	111	2118.75	52398.8	2715.75
4195.5	33426.8	28169.2	54729	609	32826	28827	2306.25	520.5	48745.5	46348.5	17197.5
11156.2	28671	3468.75	53316.8	3016.5	116103	792	2464.5	468	46419.8	20240.2	36177
818.25	4990.5	1993.5	52784.2	1016.25	2013.75	4607.25	43127.2	2089.5	542.25	1281	72074.2
1662	34092.8	9965.25	2781	450.75	125756	101231	42997.5	3062.25	839.25	582	900.75
442.5	20606.2	42284.2	1761.75	3316.5	40244.2	55000.5	4602.75	22.5	446.25	24120	54521.2
1761.75	77291.2	30020.2	2880	313.5	1396.5	44525.2	1171.5	3056.25	1298.25	15480.8	1703.25
662.25	37508.2	75714.8	9031.5	1317.75	48757.5	34165.5	2906.25	1751.25	13705.5	728.25	1204.5
1449	31235.2	29662.5	32382	2658.75	39833.2	1024.5	972	766.5	888	1072.5	18849
513.75	670.5	41121.8	46384.5	1420.5	44954.2	44189.2	48171.8	1707.75	31367.2	905.25	1494.75
1713.75	8781	50055.8	48051	645.75	37176.8	136421	2494.5	1453.5	1916.25	3117	7873.5
555	56724.8	4515.75	14559.8	744.75	74802.8	98145	45803.2	4002	446.25	72711	16512
741	20939.2	7752.75	903.75	373.5	42560.2	47959.5	9220.5	22023	44241	1485.75	3828.75
519	43221.8	101767	51145.5	2119.5	42179.2	165068	36833.2	4272	87718.5	7233.75	66141.8
387.75	27517.5	41813.2	42353.2	1064.25	33912.8	53681.2	1932.75	981.75	23052	2540.25	57324
1359.75	1603.5	136087	1402.5	3234.75	14159.2	44168.2	1106.25	363	3862.5	12828.8	90927.8
1005.75	25501.5	1058.25	100204	333.75	2112.75	48554.2	30168.8	988.5	1440.75	891	455.25
420.75	813	5552.25	2598.75	759.75	1503.75	52374	112868	504	1539	166767	5427.75
1259.25	915	44291.2	82.5	3494.25	52590.8	1142.25	83636.2	2169	2566.5	27	17002.5
2740.5	70676.2	782.25	5243.25	2058.75	33096.8	50575.5	44869.5	425.25	496.5	1695.75	3473.25
802.5	1770.75	1083.75	1892.25	400.5	21883.5	50780.2	7287	583.5	14122.5	36341.2	1962
1218	3633	4608.75	2805.75	4233	1474.5	53449.5	21577.5	492	1597.5	30858	31514.2
4404	5347.5	7911.75	43566.8	3232.5	91724.2	54295.5	91510.5	1170	133893	1455.75	17782.5
3207.75	1780.5	1584	2101.5	2552.25	70929.8	97481.2	1125.75	1461	33891.8	41518.5	702.75
261.75	2406	43299.8	33180	6561.75	1448.25	53172	1473.75	543.75	19141.5	79915.5	574.5
1749	50250.8	792.75	79982.2	6294	25431.8	80838.8	3365.25	639	739.5	27066.8	2508
1436.25	173836	23462.2	116240	4662.75	38447.2	1289.25	2112.75	1609.5	26556	3336	1435.5
2146.5	41902.5	37101.8	10505.2	1362.75	32425.5	33363.8	55907.2	840.75	49564.5	51	1449.75
445.5	21799.5	65714.2	1067.25	1112.25	39157.5	126644	32103.8	544.5	1491	1074	4762.5
1071.75	91565.2	406.5	52569.8	1635.75	743.25	86438.2	50037	11640.8	1338	40554	8590.5
1287	28029.8	167150	34150.5	1791	4269	68640.8	45437.2	211.5	1780.5	51428.2	39392.2
2660.25	6717.75	71815.5	92049	3233.25	86661.8	43839.8	148.5	471	65398.5	21	25650
14539.5	25905.8	49306.5	52288.5	735	9463.5	54447.8	262143	1125.75	19810.5	32049.8	33729
11856.8	1888.5	44048.2	39088.5	1502.25	155066	1138.5	75756	9990	17517	68921.2	1709.25
14385	38191.5	17283.8	760.5	618	25000.5	262143	42707.2	1326	2677.5	347.25	612.75
2127	64808.2	139186	88194	1445.25	38422.5	68978.2	3426	4444.5	10684.5	74824.5	1660.5
1182.75	23673	1426.5	25646.2	9221.25	48176.2	31494.8	3381.75	1430.25	26933.2	30539.2	3078.75
4509	3451.5	59331	105533	546	100312	88267.5	43314	1879.5	24444.8	82721.2	146339
1162.5	63184.5	98464.5	37614.8	1203	140564	384.75	4982.25	2620.5	22548.8	438.75	55.5
1183.5	84675.8	56163.8	488.25	4960.5	103.5	56793.8	1754.25	1411.5	1491	1239	33
2886.75	4140.75	54593.2	2337.75	2913	22652.2	41679	3446.25	3231	1844.25	3807	12500.2
2530.5	616.5	63388.5	37205.2	1952.25	21550.5	311.25	40550.2	1440.75	662.25	72795	25752.8
847.5	48876.8	45721.5	6149.25	7590.75	31601.2	58562.2	55074	635.25	40733.2	654	19723.5
661.5	801	3901.5	1197	1607.25	35763	262143	2110.5	725.25	58907.2	13728.8	262143
456	586.5	56613.8	23961	750	42213.8	3563.25	40378.5	367.5	32925	76762.5	1684.5
4598.25	32308.5	41742.8	44472	1420.5	75277.5	47739.8	2502	991.5	139039	47745.8	1601.25
6723	24774	48500.2	50358.8	429.75	-8.25	63483	2538	157.5	37334.2	7312.5	61.5
1592.25	89437.5	56621.2	117909	1213.5	1033.5	6350.25	42900.8	718.5	83786.2	80656.5	12870.8
469.5	3873	3092.25	23763	312	1168.5	87693	1950	2967	1151.25	48777	2798.25
6294	2643	53360.2	43201.5	4133.25	58514.2	108831	47266.5	1552.5	5710.5	170276	225
9005.25	14360.2	49286.2	1393.5	2319.75	72467.2	51918	1788	359.25	59892	2677.5	34098
537	37023.8	116432	40409.2	939	26289.8	33528	22710	1287.75	1404.75	46152	83985.8
1154.25	121914	47326.5	44852.2	906.75	38766	75555	179.25	4814.25	19116	828.75	37035
2322	11928.8	1713.75	43589.2	403.5	579.75	1281.75	1924.5	1252.5	1262.25	14297.2	14601.8
777.75	34720.5	2988.75	26583.8	13504.5	83546.2	43761.8	39093.8	1720.5	20907.8	36126.8	75388.5
10386.8	43425	59608.5	42526.5	1609.5	59911.5	2109	37296.8	3630	1470.75	51333	1259.25
522	1115.25	74898	47355.8	786	40424.2	64485	2351.25	608.25	28105.5	129645	1362
3591	2095.5	1110.75	28464	1698	73882.5	40673.2	35612.2	1376.25	299.25	55113.8	483
83.25	163716	39651	27886.5	2030.25	48693.8	52358.2	30511.5	6600	20052.8	2777.25	1590.75
1772.25	93865.5	98288.2	89170.5	2126.25	75828.8	44221.5	88255.5	951.75	53888.2	14311.5	664.5
4681.5	958.5	4523.25	39150	1749	31524	55686	47759.2	425.25	2942.25	35499.8	42996
2003.25	36134.2	53329.5	166484	13167	60925.5	49930.5	131608	1701	11805	2544.75	1093.5
25314	105023	753	44480.2	2555.25	77403.8	95640.8	46761.8	369.75	5979	42846.8	24174.8
744.75	1933.5	2978.25	37911	1384.5	33920.2	3014.25	40374	1781.25	2167.5	214298	32515.5
1686.75	13115.2	1109.25	130130	390	32837.2	39460.5	90830.2	876	84170.2	2991.75	2756.25
1410.75	32092.5	1996.5	6624	1320	111063	200494	74332.5	2409	22598.2	17.25	2348.25
2511	1983.75	105534	405	324.75	1192.5	40536	49936.5	4188	99795.8	564	3626.25
5017.5	829.5	10426.5	82692.8	378.75	31809	1006.5	963.75	3708.75	44055	4268.25	154094
7215	180.75	2881.5	54048.8	3823.5	1008	1797	33255	2754.75	169556	26507.2	311.25
2247.75	1418.25	731.25	55299	402.75	70281	46069.5	2712.75	2319	1736.25	29005.5	48870.8
704.25	2085.75	61751.2	21853.5	2016.75	33026.2	66378.8	27486	12817.5	39202.5	2.25	44.25
462	40441.5	29683.5	1569.75	606	65341.5	48505.5	89490	2395.5	72828.8	70311.8	7890
1461.75	124852	94809.8	28642.5	2394.75	32312.2	153759	224757	1149	20100.8	350.25	354.75
318	1155.75	44238.8	15563.2	326.25	71974.5	45529.5	33839.2	5054.25	102079	20371.5	29189.2
1657.5	50696.2	5900.25	367.5	4765.5	528.75	104577	-15	1795.5	80931	58710	216.75
3152.25	1025.25	3330	103470	2672.25	39267	262143	36702	993	3030.75	92276.2	14522.2
2718	79015.5	79410	462	3676.5	37817.2	29682.8	33032.2	758.25	1735.5	1449.75	687.75
1428	51996.8	3061.5	42163.5	1588.5	99343.5	44991.8	60606	1600.5	83468.2	2159.25	1779
3114	3061.5	23422.5	3454.5	1436.25	4260	29610.8	29555.2	3096	20625.8	23715.8	16872.8
1526.25	974.25	142787	126418	420.75	36266.2	51934.5	47910.8	2190.75	4410.75	54431.2	44268.8
1480.5	432.75	824.25	80280	490.5	3297.75	49699.5	36348	701.25	67.5	69431.2	50957.2
1615.5	139030	293.25	47142	708	262143	1958.25	104155	2393.25	27798.8	154.5	17.25
943.5	93142.5	55940.2	1369.5	1092	157714	94062.8	49791.8	778.5	32532	1774.5	15236.2
1320.75	900.75	45232.5	430.5	1071	1055.25	148212	40219.5	2982	2285.25	68219.2	28248.8
768	1128	6294.75	3062.25	1164	32631	38147.2	104629	918.75	15	44336.2	2202.75
2651.25	2597.25	1555.5	225.75	852	92529.8	41228.2	172501	1279.5	2337	1307.25	4775.25
4967.25	30893.2	97192.5	44238.8	4925.25	35910	59819.2	34088.2	2817.75	1780.5	40651.5	14193.8
534	64600.5	41080.5	71275.5	723.75	40045.5	98802	262143	391.5	39585	798	1610.25
1131	216916	2154	2169	583.5	669.75	53972.2	262143	326.25	1704.75	78582	2194.5
933	3268.5	107145	103157	4329	52557.8	2764.5	89883	3348	78117.8	57576	920.25
1415.25	30470.2	148759	37020.8	1353.75	1506.75	51729.8	213994	140.25	33597.8	23044.5	18265.5
511.5	45780.8	40047	38571	1270.5	42153.8	2899.5	79644	1175.25	808.5	26802	26355
4692	48363	52354.5	5721	523.5	1266	44742.8	215270	2622	153360	10692.8	41502
1435.5	11559.8	54758.2	760.5	1547.25	41869.5	66443.2	262143	669	36778.5	15734.2	31388.2
2316	32898	39861.8	48453.8	1701	859.5	102328	38143.5	729	142845	110146	1236
408.75	12030.8	143256	41213.2	1141.5	6614.25	58282.5	88308	4098.75	41152.5	2979.75	66.75
1864.5	639.75	19773	124654	358.5	37499.2	39510.8	2730	2251.5	648.75	50838	30908.2
8880.75	52177.5	55222.5	29711.2	484.5	72451.5	93480	61072.5	438.75	185937	258.75	19464.8
1835.25	36155.2	3226.5	168737	705.75	1830.75	92322.8	45423	387.75	38326.5	17555.2	3502.5
576	54456.8	8659.5	49233.8	3082.5	4081.5	3570	1909.5	2059.5	21155.2	337.5	2367.75
2253	29840.2	-22.5	36592.5	2379.75	803.25	159486	4098	4661.25	37069.5	22269.8	32382
1044.75	22342.5	2583.75	536.25	7549.5	25114.5	3921	2272.5	1656.75	120755	106164	4422
3852	50247.8	82996.5	2725.5	425.25	43625.2	74739.8	27391.5	1416	24419.2	72804	20648.2
1531.5	2639.25	39496.5	10407	3048.75	59013	165993	942.75	2508.75	2669.25	63251.2	35514
1845.75	190673	3244.5	34752	3136.5	1296.75	789.75	334.5	3072	2705.25	1484.25	99.75
5675.25	707.25	97494	26166.8	426	34985.2	142789	62184.8	1457.25	44648.2	52496.2	2259
5268.75	-56.25	4686	41715.8	903.75	34369.5	6279.75	6387.75	2484	808.5	2344.5	1399.5
5153.25	1362	1123.5	2454.75	1015.5	25337.2	101739	588.75	692.25	33687	977.25	21920.2
509.25	3288.75	965.25	2892.75	2889	243.75	52237.5	2146.5	505.5	83952.8	474	461.25
460.5	639.75	26045.2	33.75	1782.75	30324.8	89050.5	32196.8	1778.25	60.75	1038.75	13921.5
1362	44547.8	71085.8	204017	1625.25	360	43669.5	74610.8	4474.5	59335.5	480.75	16767.8
1530.75	38149.5	95089.5	73063.5	360	44668.5	40353	86342.2	996.75	34839.8	65613.8	16686.8
1113	34080	57592.5	27990	504.75	17268.8	45825.8	15368.2	6109.5	31191	6546	1032
387	39096.8	3030	79329	2040.75	330.75	1209	11961	1560.75	1731.75	71345.2	45057.8
8412	262143	2386.5	38299.5	2567.25	41217.8	53885.2	34272	2777.25	3583.5	56043	276
13.5	1021.5	3366	91782.8	1572	41601	262143	105738	5199	2928	29847	20955.8
1823.25	41643.8	96828	262143	1071.75	1854	53834.2	41432.2	6808.5	3294	1986.75	25992.8
2448	83130.8	15197.2	597	2554.5	2422.5	1180.5	40209	5927.25	497.25	27405.8	6712.5
6477.75	54410.2	262143	35474.2	4080.75	37693.5	56410.5	677.25	7393.5	30464.2	94732.5	973.5
2814.75	19229.2	3708	1506	618	40253.2	92923.5	458.25	1015.5	1548	2190.75	2630.25
2794.5	30497.2	33627.8	61413.8	2598.75	145550	138851	590.25	7810.5	41548.5	150578	47632.5
5589	48977.2	38742.8	26430.8	2030.25	74491.5	6842.25	19020	877.5	218497	44849.2	2748.75
3420.75	2630.25	262143	73468.5	2169.75	2016	74358	32247.8	4863	1826.25	238458	20185.5
2187	43023.8	262143	2536.5	514.5	191.25	118809	14526	811.5	91120.5	22407	3105
704.25	26192.2	262143	114674	1680.75	556.5	53619.8	51825.8	1251	195946	39784.5	4582.5
60	8030.25	193184	40575	1449.75	385.5	43543.5	96755.2	5864.25	60269.2	50614.5	348.75
3158.25	17213.2	96229.5	35449.5	603.75	43593	103464	36.75	2862.75	2367	52413	27783.8
1898.25	47664	100179	246011	2640	1370.25	91877.2	3940.5	4678.5	1101.75	2252.25	1934.25
797.25	573	26646.8	51891	2729.25	35444.2	45978.8	2177.25	298.5	49169.2	380.25	1305
1719	1911	262143	24168	6678.75	25416.8	104906	1349.25	444.75	39720.8	181030	2033.25
4959	110548	51789.8	732.75	2224.5	84411.8	2354.25	798	1170	35139	77367.8	1518
2452.5	73944.8	262143	36042.8	463.5	8728.5	42225	27891	599.25	28029	146589	1343.25
5975.25	297	47253	2062.5	645	36155.2	66995.2	34121.2	2530.5	4448.25	152798	1395
1438.5	321	262143	79197.8	5397.75	6581.25	66792	50059.5	825	936.75	56526.8	5484
1245.75	492.75	262143	92583.8	1233.75	4740	136327	584.25	10844.2	969.75	19254.8	27369
3276	1350.75	261778	34493.2	624.75	6528	654.75	29072.2	3939	7107.75	93989.2	43543.5
1471.5	26506.5	-110.25	642.75	2403.75	78023.2	11284.5	43197	2240.25	787.5	4217.25	912
357.75	121768	280.5	39150	1202.25	1599	262143	765	1081.5	26631	62423.2	13.5
1905.75	50296.5	158792	13983.8	2193.75	31155.8	32.25	22620	1659.75	23613.8	4176.75	1275.75
1560.75	437.25	81741.8	45239.2	1298.25	12021	88779.8	2858.25	2043	1348.5	118258	30417.8
1538.25	124672	191852	24153.8	1410.75	37248.8	71897.2	408.75	236.25	70743.8	1843.5	117694
1086	35988.8	1277.25	1487.25	3054	50553	45675	83824.5	1636.5	1420.5	262143	20747.2
1799.25	721.5	36138	853.5	1857	1079.25	1780.5	25091.2	1291.5	9801	99252.8	1356
684.75	30742.5	3143.25	34716.8	476.25	26652.8	60259.5	41148.8	943.5	37522.5	1243.5	345
4182	586.5	173894	41570.2	705	45760.5	4257.75	41941.5	5275.5	2714.25	80175.8	2187
409.5	19226.2	91261.5	13216.5	717	640.5	42764.2	7269	1431.75	34284.8	48672	39298.5
9732	56714.2	140917	91345.5	3084	78804.8	2151	2086.5	1368	41675.2	447.75	85476
2635.5	2962.5	262143	933.75	2541.75	1979.25	96528.8	703.5	9936.75	17512.5	31794.8	16747.5
937.5	44781	2884.5	139253	444	38572.5	126440	1812	2511.75	18639.8	195040	3375
2835	87330.8	252879	25891.5	1751.25	42189.8	40721.2	1418.25	3208.5	22383	161158	12813.8
388.5	560.25	25306.5	2059.5	311.25	81309	1484.25	3562.5	674.25	39630.8	1350.75	2044.5
610.5	83274	204748	22920.8	2446.5	40056	41625.8	499.5	831.75	1380	31182	17244
1779.75	70081.5	18919.5	49470	1779	41229	77146.5	534.75	1517.25	3486.75	10.5	26990.2
502.5	32235	73752	65352.8	882.75	1068	11312.2	133252	14076.8	38561.2	745.5	9332.25
7422	28185.8	262143	130355	4265.25	3803.25	1668.75	103552	1546.5	82356.8	262143	55706.2
1464	47228.2	262143	25353.8	4749.75	43164	6745.5	82375.5	417	4182.75	17665.5	7407
3183.75	104231	51906.8	11962.5	4260.75	71898	74124	24358.5	237	1712.25	710.25	3270
6223.5	16237.5	102223	4014	995.25	1965.75	7485	40893.8	636.75	103824	2679	3528
2624.25	996.75	51453.8	84840	1533	1479.75	26463	91722	1005	37871.2	985.5	116978
5346	998.25	150488	2941.5	369.75	537.75	187076	99298.5	1356.75	3461.25	26772	1470
800.25	35811	198627	34940.2	1305	131033	42895.5	2055.75	2175	2607.75	-48	32138.2
501.75	125446	63738.8	29058	1674	2697.75	44009.2	107254	98.25	4752.75	7159.5	33363.8
568.5	78139.5	112.5	96660.8	3232.5	99006.8	53535	1050.75	1011.75	21090.8	23937	208425
1971	65465.2	157256	49131	3752.25	1849.5	20683.5	48813.8	474	54031.5	1581	155393
11133	5501.25	262143	484.5	836.25	41527.5	55299.8	2559	1412.25	1382.25	217362	84614.2
1241.25	108556	93021	2715	688.5	1420.5	76968.8	13265.2	7570.5	99117	201095	213467
3218.25	1859.25	121448	1407.75	5594.25	35561.2	242827	37273.5	6777	73983	23216.2	15228.8
1513.5	44716.5	194700	16500	4533.75	10579.5	54735.8	567	188.25	134599	11913	62700
8499	44676	87126	12529.5	276	2910.75	1787.25	43773	216.75	137244	1057.5	687.75
-41.25	44401.5	262143	22891.5	746.25	27633.8	42991.5	78533.2	1840.5	223.5	1970.25	1547.25
1339.5	1173	123841	95571.8	8833.5	37590	5376.75	5598	1608	30636.8	174262	35867.2
2247.75	56401.5	262143	3402.75	954	695.25	101288	78900	10644.8	31704.8	1062	6492
1299	26733.8	591	2147.25	2193	45604.5	61215	58590	3114.75	41989.5	21010.5	82222.5
253.5	54456.8	952.5	1132.5	300	-56.25	1506	3156	774	1316.25	2191.5	-25.5
1071	2675.25	220510	1836.75	450	48770.2	49521	615.75	0.75	105513	47320.5	480
656.25	37562.2	645.75	55825.5	876.75	68942.2	84	82473.8	405	3837	54563.2	39.75
1158	36536.2	449.25	924.75	560.25	77256.8	135344	1357.5	4416	2442.75	1628.25	1980.75
3145.5	104558	48009	47773.5	2358	33570.8	2460.75	704.25	1746	15885.8	3075.75	1507.5
3923.25	1394.25	196231	149647	681	206590	51918.8	2106	3633	23734.5	161272	32799.8
4992	1089.75	1574.25	24723	3711	65484	32189.2	72653.2	4955.25	13597.5	66879	3673.5
1301.25	1005	136859	16.5	2154.75	79957.5	54599.2	38305.5	497.25	2031.75	85082.2	117858
-133.5	68464.5	107004	34866	2338.5	27832.5	1211.25	49200.8	2616.75	34200.8	63778.5	37329.8
1586.25	1254.75	603	1152.75	10566.8	29262.8	54491.2	52753.5	13207.5	6842.25	36944.2	6266.25
1341	612	51600	45380.2	773.25	38395.5	10457.2	44174.2	2966.25	1054.5	8176.5	4444.5
9091.5	28384.5	67116.8	7809	568.5	45434.2	14289	42221.2	2757	227626	11139.8	384.75
238.5	42033	43927.5	152167	1241.25	251661	2548.5	260385	242.25	34248.8	206794	1755.75
3961.5	99381	140629	67737.8	4872.75	19153.5	898.5	124124	27105.8	262143	114730	10904.2
118.5	51459	262143	6897	641.25	30599.2	60993.8	9780	1137.75	128.25	262143	18319.5
2338.5	43016.2	39497.2	3343.5	2232	33532.5	47792.2	41700.8	2343	400.5	3417	45609
907.5	181186	2481	64944	500.25	33910.5	2043.75	41058	1553.25	5891.25	15785.2	33802.5
1950	36771.8	141578	2640.75	2926.5	190226	4386	51248.2	3135.75	1582.5	1167	682.5
97751.2	37009.5	94684.5	31586.2	1734.75	24227.2	46389.8	1649.25	1235.25	23726.2	1110.75	5319.75
9506.25	53914.5	782.25	33913.5	4878	31150.5	58572.8	40449.8	1097.25	8734.5	5232	42301.5
4339.5	912.75	50955.8	25930.5	1786.5	44477.2	107099	4691.25	7044	9930	9139.5	21003.8
9455.25	1914	155724	39958.5	771	64529.2	51946.5	3114.75	2439	1237.5	8466.75	3387.75
12636.8	2059.5	18458.2	77148.8	585	43287	67366.5	93457.5	582.75	627.75	4710.75	26964
5931.75	44211	89352.8	630.75	1446	95046.8	36627	1788	2618.25	1057.5	17380.5	2172
2811	192788	3857.25	20793.8	1089.75	1088.25	113054	34272	546	37083	22392	51012.8
10663.5	127.5	52188.8	125458	2370	600.75	262143	32120.2	813	845.25	110434	33150.8
22538.2	1236.75	47942.2	22206.8	848.25	21857.2	46384.5	1641	1486.5	5460	27702.8	8828.25
22750.5	39162	80278.5	2299.5	9850.5	1748.25	234902	87747	2047.5	82864.5	59471.2	1779.75
5455.5	1653	31264.5	54210	2241	558	842.25	40002	762.75	8031	11220	4997.25
17453.2	38393.2	2550	2047.5	2639.25	33451.5	39195.8	167672	3711	885.75	34074	16170.8
2257.5	599.25	42873	96.75	889.5	111679	3508.5	240338	1984.5	9866.25	35.25	23971.5
4937.25	120229	65653.5	15435.8	978	39408	58093.5	24617.2	279.75	545.25	1960.5	637.5
-99.75	8965.5	257257	2273.25	306.75	245.25	54514.5	40601.2	5186.25	504.75	1482	117761
1087.5	76032.8	103197	38709	559.5	128720	52695	1952.25	2315.25	2121	81281.2	1146
89.25	1685.25	55011.8	1899.75	144	17964.8	56273.2	48817.5	3049.5	46896.8	25531.5	1386
-63.75	32922.8	10824.8	1094.25	481.5	19358.2	75738.8	33035.2	1784.25	3060.75	46222.5	1126.5
3510.75	9873.75	43464.8	35200.5	1197.75	43693.5	1856.25	24234	3369.75	28050	2358	70770
21954.8	123146	2921.25	42979.5	2579.25	44263.5	60195.8	-23.25	1599.75	23193	3397.5	4782.75
673.5	86.25	1980	33412.5	2880	96491.2	2143.5	1555.5	6353.25	2314.5	22514.2	28948.5
7508.25	214902	100967	3645.75	474.75	353.25	822	31207.5	22293.8	3121.5	113026	2912.25
4201.5	33788.2	20961	48700.5	287.25	84930.8	2157.75	339	1044.75	5425.5	100646	84335.2
6049.5	36075	4196.25	39843	1387.5	45840.8	5655	42616.5	432.75	39510	1056.75	881.25
1213.5	38544	262143	390	1364.25	85998.8	40521.8	873	527.25	884.25	1730.25	15228
818.25	24990	39036.8	58404	366.75	71586	1049.25	44.25	7848.75	30764.2	1455.75	82475.2
519.75	2103	47924.2	41346	13944.8	66933.8	39657.8	2020.5	5862	1090.5	1095	729.75
8054.25	348.75	30633.8	37647.8	4029	88138.5	59471.2	15384.8	624.75	25763.2	257518	705
4628.25	1148.25	771.75	32872.5	1482.75	31092.8	93535.5	1434.75	452.25	81204	50828.2	14512.5
2117.25	1629	244963	9327.75	1116	1637.25	51215.2	34058.2	1011.75	19767.8	84465	32094.8
936	771.75	1254	53859.8	2675.25	82668.8	51813.8	37491.8	1387.5	25495.5	18676.5	3600
330.75	114827	146042	40235.2	1319.25	37036.5	166341	178693	906.75	18155.2	17683.5	71876.2
207	2250	60166.5	42553.5	3516	43750.5	29414.2	51667.5	978.75	1782.75	7998	11355
3088.5	115.5	64979.2	393.75	444.75	262143	963.75	4959	1162.5	729.75	388.5	4192.5
889.5	37265.2	101466	38378.2	3986.25	141706	8879.25	1134	343.5	1862.25	66530.2	122744
1182.75	262143	40271.2	636	8990.25	61558.5	51440.2	1309.5	3244.5	1018.5	128578	1326.75
978	39926.2	43447.5	850.5	691.5	329.25	22281	144895	1141.5	1458.75	20988.8	2867.25
3252	1592.25	54097.5	2641.5	996	33162.8	47676	46902	1910.25	933	4060.5	15677.2
209.25	38369.2	93646.5	1041	3054	43860	58505.2	4029	52.5	38852.2	87683.2	57740.2
1356	483	91355.2	35559	1198.5	28707.8	40005.8	124526	5110.5	1266.75	63568.5	495
-23.25	51467.2	15149.2	41172	905.25	41318.2	47684.2	109687	7959	49.5	47722.5	2613
1501.5	653.25	44138.2	4581	654	921	42696	987	285	1828.5	2632.5	4524
120.75	51140.2	2845.5	28386	792.75	66330.8	3265.5	35042.2	5750.25	26733	3524.25	47022
1386	30	50743.5	33866.2	1294.5	31441.5	49062.8	9306	1104	97265.2	4370.25	5003.25
1236.75	6535.5	49958.2	35531.2	3670.5	38898	42741.8	699.75	264.75	1953	49086.8	4998.75
1278.75	567.75	141080	921	1238.25	43539	60393.8	62056.5	6267.75	1194	123917	40051.5
1479.75	45930	102563	34149.8	459	1344.75	82256.2	47580	3113.25	471	39423.8	10874.2
8835	1217.25	18363.8	18995.2	2145.75	35970.8	53538.8	81680.2	1864.5	2580.75	3072.75	16429.5
226.5	61946.2	48132.8	43934.2	4489.5	59907	1008	2854.5	336	33111	20798.2	55783.5
4958.25	7708.5	262143	38925	225.75	31723.5	15977.2	1162.5	1344	1812	580.5	1449.75
503.25	70033.5	28419.8	3145.5	6846	74859	2336.25	100641	1118.25	70224	36228.8	1423.5
480.75	651.75	1826.25	77461.5	12475.5	42605.2	68889	3342.75	846.75	141	114401	19662
5374.5	1367.25	138051	36974.2	1107.75	44648.2	262143	1350.75	1244.25	1254	591.75	4569
906	49682.2	34862.2	33303	1014	87382.5	83661	2677.5	2994	844.5	79016.2	1368
966.75	82022.2	42985.5	45759	2313.75	33560.2	50060.2	30542.2	11820	502.5	8010.75	16197
2748	49923.8	1578.75	28939.5	2173.5	1371	54861	1920.75	1132.5	2136.75	22683	1142.25
493.5	2178	931.5	81162	2568	1542	17058	36816.8	2262	90832.5	21221.2	61835.2
1440.75	98349.8	2643	49809	4.5	35916.8	136983	46837.5	861	15651.8	10677.8	3306.75
5331.75	3600	45725.2	11856.8	588.75	423	919.5	1383.75	5583	4041.75	3465	1337.25
10161	2179.5	25227.8	5793.75	1557	82699.5	1912.5	47014.5	2080.5	7185	56786.2	134654
8004	2512.5	88996.5	82198.5	1755	2569.5	116468	2355.75	3507	525.75	18211.5	262143
2306.25	60811.5	25719.8	2222.25	5510.25	88445.2	51665.2	116398	7764.75	14855.2	41736	1124.25
751.5	586.5	108668	30155.2	867.75	34592.2	3735.75	86330.2	790.5	39495.8	2509.5	50138.2
1703.25	50829.8	44611.5	70146.8	1125	51281.2	52068.8	133208	1771.5	48459.8	146124	27819
582	59441.2	16907.2	33495	4627.5	25455	152107	4238.25	1532.25	28914	39456	2103
4471.5	14526	57529.5	881.25	523.5	86264.2	40749	2345.25	321	49519.5	18628.5	21237.8
524.25	84855.8	8412	19453.5	936.75	262143	868.5	5101.5	4946.25	45102.8	2476.5	29850
1205.25	2883	678.75	15154.5	1663.5	41508.8	53304	262143	6863.25	19218.8	2480.25	28950.8
1870.5	81450	2297.25	54225	284.25	45027.8	24832.5	3294	4254.75	17100	39363	6501
1293.75	37386.8	39112.5	37534.5	2567.25	46455	58768.5	10883.2	5550	7578	30188.2	170474
2862	1012.5	262143	2061	887.25	40230	37278.8	2341.5	6047.25	2817	64685.2	56258.2
2457.75	80932.5	1560.75	57981.8	528	27183.8	37010.2	772.5	562.5	24.75	11493	35117.2
5453.25	46135.5	1170.75	84699.8	1775.25	55136.2	66254.2	38007.8	13345.5	1022.25	2040.75	42385.5
575.25	3310.5	1015.5	29895.8	481.5	136048	76428.8	3227.25	820.5	1700.25	65193.8	63299.2
2710.5	1675.5	1458	503.25	1743	-142.5	1403.25	1937.25	2229	32383.5	27211.5	1445.25
1967.25	1042.5	1985.25	1964.25	1052.25	37339.5	44577.8	1036.5	1010.25	31700.2	43110	-8.25
1868.25	19022.2	2916	92958.8	2142.75	54999	5173.5	117958	4250.25	338.25	66309.8	1619.25
9648	1116.75	40918.5	25803.8	956.25	972.75	1276.5	798.75	233.25	35375.2	18387	15760.5
3695.25	44058.8	59592.8	37026.8	2415	60111	21218.2	65249.2	3285.75	39039.8	2382.75	79216.5
507.75	31920.8	39822	38139	910.5	43266	128356	41394	295.5	1491	46395.8	35748.8
1436.25	1522.5	27921.8	2291.25	351.75	94482	50550.8	41263.5	6342	2006.25	19716.8	239488
1720.5	26430.8	2781	9396.75	480	197500	1859.25	4239	1974	1107	16545.8	30369.8
3279	34707	41756.2	136454	2444.25	135977	57328.5	111487	205.5	1537.5	153461	22830
4659.75	6354	34992	3103.5	728.25	82194	55032.8	3246.75	1558.5	48765	43959	1417.5
1011.75	74537.2	36681.8	77784	1087.5	17924.2	71151.8	43899	1248	1941.75	67.5	35010
3950.25	37179.8	54300	35760	1347	978.75	3222	2811	2891.25	15502.5	135600	10227
4167	1061.25	8711.25	49301.2	1633.5	44143.5	57166.5	1140	1077	32570.2	237195	27619.5
8804.25	69221.2	262143	38160	476.25	43975.5	6150.75	40107.8	2015.25	36994.5	44135.2	46288.5
2478	30594	198350	34599.8	3995.25	99129	40500.8	52760.2	11376	887.25	185.25	27766.5
7229.25	51618.8	262143	24020.2	2264.25	39780.8	56219.2	615	2202.75	1114.5	155702	1993.5
6653.25	89933.2	30351.8	25681.5	390	-93.75	262143	18535.5	3468.75	21064.5	130560	38552.2
3191.25	33718.5	48557.2	76388.2	1630.5	89406	53.25	20927.2	875.25	645	42978.8	11043.8
2088.75	4790.25	31065.8	37181.2	3363.75	37251	34085.2	36025.5	1020.75	16580.2	38690.2	2500.5
2974.5	45643.5	2569.5	60914.2	931.5	2335.5	19716.8	1717.5	3858.75	24231.8	-6.75	34341
1014.75	2292	71523.8	63301.5	1279.5	47765.2	59403.8	4006.5	4244.25	3209.25	18765.8	92876.2
1295.25	39780	215.25	42754.5	2205.75	39132.8	49956	40788	522	9859.5	58642.5	25399.5
7548.75	122194	42880.5	2413.5	4051.5	61116.8	66070.5	46956.8	419.25	13674	24047.2	38286
19875	27510.8	1176.75	21	230.25	41649.8	45728.2	4062	5431.5	423.75	4503	579.75
159	77844	100588	1002.75	364.5	40205.2	55770	51940.5	2733	932.25	3525	2856.75
1221	52014.8	49032	37277.2	498.75	25770	50069.2	833.25	807	22209	3174.75	26840.2
1464	34208.2	1441.5	46621.5	4487.25	1019.25	262143	1341.75	165	3630	3123	78263.2
3657	39539.2	729.75	16375.5	442.5	864	1684.5	903	7562.25	92883	41736	58.5
18337.5	38123.2	81404.2	37070.2	552	146454	69179.2	74815.5	11289	41350.5	1473.75	69518.2
1311	483	73427.2	142033	1019.25	76696.5	639.75	64210.5	2665.5	53751.8	14532.8	127188
417.75	30600	138706	396.75	5755.5	40470.8	3727.5	39234	1542.75	36975.8	72424.5	201.75
7600.5	9126.75	53980.5	2016	4452.75	101.25	45337.5	-0.75	5008.5	18802.5	15765	1634.25
6384.75	43878	43271.2	88285.5	1982.25	29272.5	54359.2	40214.2	2357.25	42266.2	179899	573.75
710.25	182222	3809.25	52782.8	1325.25	196.5	52125.8	31999.5	12471.8	23276.2	566.25	3058.5
1638.75	594	82096.5	29108.2	660.75	28754.2	88618.5	5758.5	3534.75	656.25	2573.25	7720.5
764.25	90267	151972	79268.2	145.5	1827.75	44287.5	46907.2	3282.75	13983.8	13272	1401
91.5	-1.5	26340	42696.8	761.25	100123	1466.25	11335.5	541.5	30170.2	20514	21389.2
1215	247519	63496.5	3201	316.5	80576.2	49499.2	2148.75	3842.25	31271.2	113786	85761
1597.5	77.25	140872	46554	244.5	51023.2	80112	36564	1364.25	27854.2	144343	24400.5
663.75	2392.5	78869.2	53906.2	6660.75	83069.2	53981.2	32363.2	2337	13876.5	262143	4514.25
435.75	38088.8	2853	33997.5	1869	32378.2	49001.2	95117.2	1295.25	28891.5	237868	41343
1215	905.25	16113	88032.8	5454	638.25	49211.2	168382	526.5	42552.8	262143	31883.2
1014.75	448.5	54.75	4203.75	1182	43342.5	61450.5	262143	3902.25	422.25	119370	148268
566.25	40057.5	245960	163042	349.5	135906	98197.5	102202	1955.25	4949.25	1840.5	1534.5
4961.25	42179.2	105259	137656	344.25	109196	5502	38799.8	2698.5	17919.8	28578	-5.25
1919.25	67134	2685.75	43573.5	638.25	262143	1224	277.5	3204.75	449.25	50636.2	16920
450	28188	124108	32559.8	605.25	81553.5	4250.25	1419.75	1896.75	1800.75	832.5	13242.8
2867.25	1497.75	42740.2	123058	1160.25	740.25	1107.75	119954	528	57064.5	1186.5	31461.8
934.5	734.25	35602.5	47045.2	553.5	37369.5	40297.5	1855.5	3142.5	26078.2	100028	27152.2
2140.5	33764.2	1296.75	107936	277.5	75462.8	54155.2	38997.8	6685.5	28977.8	-216	226977
1017.75	39208.5	35.25	23623.5	348	247718	55358.2	4818.75	237	68181.8	41088	16692.8
449.25	35852.2	4884	1675.5	1242.75	92348.2	39207.8	11996.2	6650.25	984.75	151.5	45114.8
732.75	93751.5	7083.75	1044	5082	262143	58622.2	858	5740.5	31215	3079.5	2112.75
1761	534.75	166474	126548	2430.75	42053.2	48894	-15.75	1224	14736.8	1079.25	494.25
555	28635.8	96769.5	22443	885	74660.2	59780.2	4008.75	294.75	3564	4908	450
394.5	79034.2	262143	37056.8	1197	27646.5	1259.25	489.75	10495.5	435.75	306.75	22316.2
6270	2552.25	205429	706.5	2516.25	24450.8	45640.5	77917.5	2303.25	21201.8	-127.5	51325.5
3927	466.5	194145	42780.8	1740.75	30988.5	68252.2	175864	2067.75	17898	313.5	18048
4365.75	195946	69735.8	4824.75	5481.75	25890.8	66930.8	48044.2	2845.5	73650.8	772.5	18374.2
1229.25	3942.75	84911.2	404.25	2953.5	7665	43479.8	56559	309	23949	69198	137660
1438.5	18906.8	2124	56123.2	311.25	225475	100110	42803.2	633.75	26796.8	141968	33522
4560.75	-15	44760	48978	492.75	27415.5	59925.8	54680.2	1434	2661	57092.2	21054.8
3177	47091	1321.5	1698	1005	94935	49791.8	19218.8	1445.25	2643	6422.25	1521
1004.25	38124.8	3867.75	5632.5	3288.75	262143	1335	1160.25	5382	776.25	28150.5	49060.5
812.25	30591.8	52848.8	2658.75	4414.5	33414.8	755.25	558	455.25	4177.5	262143	30270
17910	1110.75	2540.25	26736	3335.25	3567.75	1304.25	234793	53825.2	36185.2	78148.5	2312.25
586.5	80647.5	46765.5	515.25	2319.75	537	49797	543.75	1914.75	2085.75	5697	2677.5
1685.25	55091.2	34648.5	177029	9535.5	17108.2	3023.25	33144	776.25	33292.5	23622	40941.8
675	86682.8	5168.25	3378	2766.75	39903	51018	262143	546	67863	3243.75	1200.75
2075.25	1064.25	13938	65198.2	1308.75	32044.5	131046	40291.5	217.5	808.5	23609.2	1212
1576.5	47447.2	8535.75	894.75	1344.75	169645	56301.8	135697	3463.5	16950	395.25	2476.5
925.5	378	1227.75	88080	500.25	134672	48993	34977	3803.25	22758.8	78565.5	37465.5
1371.75	1092	173892	76596.8	1167	40811.2	57939	40327.5	24940.5	92568.8	839.25	603.75
1747.5	611.25	1451.25	69135	1590.75	40405.5	77755.5	1314	3188.25	10812	1167.75	42676.5
519.75	44179.5	1994.25	36808.5	468.75	36204	5623.5	262143	1185	15103.5	3717.75	71464.5
5999.25	608.25	49983.8	34333.5	2664.75	3799.5	35418	749.25	195.75	19793.2	17154.8	8197.5
1995	71840.2	439.5	600	34.5	42338.2	669	44031.8	2131.5	73096.5	4052.25	52848
3952.5	29010.8	164978	1186.5	816.75	42095.2	1098	40194	18629.2	45571.5	63423.8	1406.25
2235.75	1149.75	210931	2389.5	1530	3409.5	1530.75	2961	16150.5	287.25	32112.8	12010.5
1162.5	180983	19211.2	17131.5	3414	46287.8	2799	40743.8	9404.25	60198	22806.8	3652.5
903.75	58267.5	778.5	39897	7462.5	40260.8	2799	262143	4252.5	100290	45413.2	15527.2
1790.25	113105	719.25	2236.5	354	591	2391	53048.2	739.5	1601.25	262143	6930
744	61956.8	53171.2	26945.2	258	42072	74188.5	239116	991.5	1690.5	258028	1737.75
2628.75	963	980.25	48687.8	627	43205.2	1530.75	110038	13197	-29.25	13913.2	739.5
4905.75	35253	18153	92038.5	660.75	18253.5	48786	37055.2	1284	35728.5	334.5	10084.5
424.5	75	20587.5	33702.8	1266	4819.5	2435.25	1476	752.25	58684.5	29403	38898.8
525.75	32270.2	90739.5	1431.75	632.25	1420.5	57512.2	37101.8	1074.75	46200	828.75	93015
1887.75	50898	177164	33720	3597.75	106059	8807.25	55606.5	6534	47835	14130.8	9913.5
2574	178264	1086	35719.5	2174.25	26733	730.5	1878.75	1571.25	1825.5	645	48038.2
1376.25	127590	59839.5	40704	371.25	28567.5	4240.5	990.75	49492.5	102437	3754.5	28530.8
6525	26847	151619	1374	1041	59237.2	1155	980.25	691.5	48327.8	2500.5	2898
1758.75	43539	115624	33639.8	3078	43958.2	35457.8	2454	2512.5	76178.2	1110.75	1895.25
3011.25	51753.8	262143	550.5	599.25	76451.2	43512	134335	3234	513	87566.2	68182.5
884.25	24225	4842.75	1878.75	1901.25	142113	2979.75	43593	2802	23459.2	576.75	681
1099.5	37735.5	2391.75	49632.8	4401	42703.5	59652.8	-30	10109.2	3789	1145.25	52018.5
319.5	7468.5	200721	18604.5	6888.75	58815	1026.75	45181.5	1978.5	1665	2186.25	2936.25
5076.75	1551	52425	30383.2	3250.5	37548.8	38992.5	151190	2155.5	783.75	871.5	917.25
695.25	-26.25	18225	39814.5	192.75	20720.2	71255.2	1218.75	3953.25	-31.5	39381	18130.5
1065	33241.5	106266	298.5	450.75	44115.8	1527	49352.2	14979.8	197.25	3269.25	1141.5
5727	1818.75	82213.5	140518	10882.5	36003.8	120909	1469.25	2571	38221.5	28632.8	32955.8
3146.25	41941.5	184256	615.75	380.25	28624.5	45975	149800	13302	24786.8	31559.2	1810.5
2479.5	2844	127643	2223.75	466.5	1926	66480.8	262143	57	15417.8	40203.8	2228.25
2193.75	776.25	175941	44546.2	589.5	509.25	37911	2046	2071.5	6518.25	262143	7161.75
624.75	27.75	133809	14897.2	11324.2	2959.5	64460.2	603.75	724.5	1994.25	610.5	605.25
417.75	69965.2	99311.2	1317	664.5	6014.25	53166	450	3238.5	73121.2	24721.5	1284
1794	28470.8	158584	47869.5	4795.5	40009.5	1045.5	19050.8	666	69299.2	528	29741.2
666.75	37187.2	2771.25	16040.2	879	40636.5	48327	452.25	2103.75	569.25	7653.75	1241.25
2746.5	61297.5	10867.5	30547.5	1485.75	34471.5	2521.5	105397	1563	43359.8	22460.2	2175.75
5120.25	1305.75	47524.5	144359	1459.5	1918.5	2892.75	181923	1720.5	25006.5	1404.75	18977.2
5136.75	45230.2	43031.2	46023	795	27717	85380.8	696	987	696.75	45272.2	16347.8
12648	554.25	547.5	100477	9851.25	44027.2	1920	45548.2	1432.5	47.25	1837.5	46.5
1908.75	3137.25	21002.2	36675	1181.25	38343.8	7965	40164.8	1609.5	31954.5	23722.5	1153.5
268.5	2085.75	117124	110402	10506	1283.25	95466	49325.2	277.5	64050.8	3253.5	14100.8
2448.75	1098	43593.8	245710	451.5	64451.2	7843.5	122164	1158.75	24536.2	27917.2	68678.2
12793.5	41684.2	153960	35140.5	1184.25	41128.5	41715	83198.2	1372.5	61110.8	1110.75	467.25
1518	44222.2	140892	43080.8	615.75	35115	1881.75	78945	1042.5	813	4584	1589.25
6135.75	20253.8	101080	853.5	996.75	37182	100104	1470.75	4239.75	2611.5	64171.5	61256.2
2768.25	25027.5	37560	34863	2958.75	44554.5	9606.75	23709.8	3890.25	69107.2	43399.5	29087.2
22775.2	1456.5	148354	116722	1924.5	111293	123	76637.2	594	447.75	66075	16504.5
6219	2166	43561.5	58020	476.25	262143	21988.5	1213.5	2535.75	1933.5	84	28638.8
2427	1470	229370	362.25	2786.25	42535.5	2186.25	48162.8	5995.5	1332.75	56194.5	2681.25
1099.5	2128.5	185342	5418.75	1691.25	40583.2	60361.5	50835.8	4605	8605.5	1405.5	147724
2229	594	42471	1068.75	2304.75	2734.5	1631.25	2586	648.75	47740.5	2774.25	44579.2
2219.25	43549.5	86817	11013.8	6296.25	548.25	174836	1048.5	255.75	777	1120.5	139058
505.5	58719	22253.2	1365.75	1778.25	512.25	49875.8	147214	338.25	36457.5	76641	2149.5
1015.5	25237.5	262143	45672.8	4455.75	49762.5	5795.25	157334	909	10089	31428	922.5
1413	30690	42058.5	1822.5	2832	51203.2	5421	2354.25	172.5	113787	39169.5	22926.8
1509.75	1605.75	4872.75	44747.2	600	37579.5	2242.5	10302	351.75	2766	43784.2	165524
683.25	946.5	165070	5395.5	2765.25	42144.8	65632.5	746.25	1233.75	58574.2	18442.5	2500.5
778.5	40105.5	906.75	11153.2	467.25	168806	30910.5	18068.2	336.75	32034.8	938.25	957
915	46571.2	71376.8	1736.25	1995.75	46076.2	32529	27665.2	4967.25	17937	42753.8	1050.75
308.25	45410.2	104674	39912	584.25	69416.2	60162	5358.75	1050.75	26463.8	93013.5	45
1224	41095.5	40995	34973.2	4139.25	26666.2	3681	52575	503.25	2040	71124.8	22057.5
721.5	92493	111357	86.25	9777.75	103509	38082.8	1111.5	30	25623.8	13680.8	13892.2
564.75	2658	46033.5	968.25	373.5	1656	72958.5	44430	1926	1206	20024.2	1799.25
1571.25	2612.25	23871	85147.5	3773.25	987.75	157858	42482.2	12103.5	22703.2	29580.8	1139.25
777	28379.2	178108	23868	414	35832	34.5	35001.8	712.5	81089.2	23921.2	16059.8
1845.75	49284.8	32343.8	69708.8	666	75516.8	1542	7660.5	3290.25	595.5	25011.8	30927.8
1372.5	39579	262143	976.5	14511	1071	55348.5	89637.8	2907	23976.8	18221.2	2374.5
7166.25	562.5	45355.5	37232.2	5687.25	1762.5	46803	82973.2	1083	519.75	32.25	32701.5
2031.75	1402.5	61500.8	78267	1038.75	654.75	95733.8	262143	13306.5	2609.25	130996	15603.8
1883.25	30890.2	1275.75	65879.2	1485.75	33581.2	18319.5	44855.2	1038	906	4968.75	65674.5
1713	26498.2	54448.5	46610.2	275.25	29811.8	47869.5	59499.8	12925.5	54184.5	521.25	1398
23309.2	46281	152390	5100.75	4416	705.75	31954.5	229436	239.25	23085.8	153.75	1962.75
2789.25	2849.25	14997	11232	2928.75	1372.5	28566	479.25	1905	560.25	931.5	53893.5
393.75	36827.2	2694.75	12388.5	744	3007.5	81	38200.5	343.5	41492.2	1722	31643.2
387	28869.8	43736.2	60352.5	420.75	39140.2	46443	169031	392.25	33176.2	59189.2	234.75
6249	37951.5	549.75	165704	519.75	2691.75	57268.5	148667	3917.25	6596.25	38873.2	816.75
1646.25	156279	621.75	116938	861.75	183746	103256	262143	1956.75	11716.5	4969.5	4095
1728.75	1653	184112	156672	630	2985.75	1608.75	42386.2	2086.5	1501.5	423.75	34644
564	1393.5	5574.75	33.75	1187.25	40713	262143	156.75	2841.75	465	18538.5	30203.2
1216.5	37320	3597.75	44063.2	884.25	159902	35029.5	215644	2186.25	46.5	34506	80712.8
497.25	43757.2	73065	38366.2	1141.5	1960.5	49263.8	104800	3954.75	89354.2	4977.75	54933.8
3947.25	36171.8	36897.8	51333.8	2979	80248.5	1485	662.25	130.5	117466	1491.75	231100
1100.25	46603.5	63	41060.2	1299.75	49170	60906.8	43232.2	372.75	16986	1205.25	9321.75
876.75	471.75	56473.5	21547.5	596.25	36156.8	38766	-16.5	190.5	87904.5	47107.5	28039.5
771.75	62022.8	37835.2	33883.5	554.25	2180.25	6840.75	2747.25	7734.75	88997.2	3970.5	23612.2
1325.25	29120.2	22767.8	63279	1256.25	23061.8	28339.5	43125.8	891.75	6652.5	26002.5	24249.8
520.5	61386.8	17698.5	1374.75	3005.25	40230.8	76380	262143	1985.25	643.5	39237	15656.2
-3.75	424.5	29796	149024	3180.75	124453	44411.2	163144	4465.5	14267.2	2702.25	2731.5
452.25	1073.25	35026.5	40159.5	5673	35831.2	139718	34565.2	3347.25	5126.25	183216	23983.5
549.75	115027	48381.8	762.75	654.75	2667.75	50950.5	96309.8	1992	2662.5	3369.75	5463
1685.25	48420	44114.2	522	1108.5	132322	46122.8	42807	2769.75	61300.5	15078.8	2239.5
281.25	135056	12044.2	51284.2	1138.5	4695.75	60397.5	1809.75	4482.75	8162.25	37728	18303
282	188368	41946	35104.5	442.5	6699.75	52743.8	39640.5	729.75	67425	20566.5	888
615.75	38363.2	1281.75	511.5	1800.75	39080.2	46075.5	67889.2	1791	31300.5	1650.75	381.75
2019	1230	498.75	11686.5	1813.5	2494.5	5239.5	1092.75	690	10434	532.5	18821.2
696.75	44001.8	122671	86519.2	1043.25	29082.8	96317.2	133453	699.75	1018.5	26673.8	57111
1012.5	54621.8	100634	28834.5	1630.5	97596.8	47013.8	42668.2	3818.25	13773.8	32194.5	61974
19313.2	1917.75	3486	38399.2	301.5	5121	37734.8	1337.25	546	1700.25	73.5	173.25
6816.75	61387.5	4113.75	52485.8	345.75	30664.5	1272.75	39941.2	1288.5	11256.8	2974.5	19834.5
6792.75	42809.2	2317.5	14100	927	96513	4833.75	46887	3155.25	35478.8	43913.2	72406.5
4164	1318.5	72734.2	16742.2	957.75	52848	119065	875.25	227.25	609	45490.5	33
49681.5	36997.5	14231.2	1052.25	653.25	42994.5	35717.2	127352	1485	34209.8	16960.5	26049
10956.8	862.5	29370	5385.75	1188.75	682.5	60267.8	120418	1822.5	26622	510.75	48620.2
27225	834	55394.2	37595.2	3116.25	36783	55063.5	1193.25	307.5	253776	5469.75	17907.8
3564	40731.8	1607.25	3325.5	5763	39733.5	94473.8	43920.8	1984.5	7857.75	50899.5	86514
4587	39642.8	50223.8	70056.8	49.5	94141.5	72256.5	51288	2366.25	1663.5	1184.25	126635
5369.25	80139.8	656.25	127340	468	786	61222.5	2683.5	677.25	131847	1365	20088.8
4494.75	40861.5	2340	597	400.5	36899.2	15194.2	91329.8	4637.25	1363.5	74139.8	14704.5
4043.25	1846.5	44810.2	35916.8	579	45102.8	29016	44944.5	8186.25	49739.2	81	6102.75
4824.75	36890.2	41842.5	48277.5	2602.5	27970.5	927	930	837	-84.75	49294.5	242784
16598.2	112990	34623	62674.5	1464	102668	57936	9922.5	2969.25	2777.25	47959.5	1212
7524.75	53509.5	4220.25	41211.8	452.25	702	20083.5	1700.25	2478	4638.75	4743.75	810
12229.5	35835.8	144949	44304	7728	2343.75	58737.8	816	2123.25	2634.75	38637	44.25
2685.75	24636	108116	1729.5	4471.5	30054	53593.5	43721.2	1157.25	663	51270.8	1073.25
2748	42175.5	262143	13421.2	1311.75	20482.5	41208	52788	5037.75	700.5	414	1225.5
501.75	43008.8	262143	145720	951.75	49392	53596.5	33019.5	25848.8	4314.75	24240.8	2611.5
13032.8	5753.25	47382	170737	1041.75	1839.75	94590.8	66741	1971	71860.5	2155.5	96.75
1791.75	32919	50508	8151.75	3948.75	37189.5	59925	55119.8	9616.5	1131.75	23877.8	2635.5
1511.25	30780	51766.5	40447.5	539.25	40701.8	3177	34270.5	3231.75	70569.8	5704.5	780
458.25	1727.25	37341	1259.25	1711.5	3435	61659.8	2821.5	1758.75	29838	964.5	9656.25
2010.75	16141.5	4345.5	42032.2	2157.75	36287.2	60636	44044.5	3840.75	169972	322.5	5415
923.25	1745.25	89295.8	3591	2618.25	1667.25	1740.75	43553.2	14049	6.75	44439.8	52602
1571.25	99	7257.75	1038.75	1348.5	56480.2	17313.8	3947.25	3345.75	32201.2	29906.2	41088
1215	102562	62352.8	35939.2	426	31716	49838.2	48845.2	1407	15177	26880.8	1991.25
242.25	948.75	40347.8	34536	1371.75	4476	36797.2	19035	1953.75	10027.5	1024.5	56065.5
5061	73208.2	14315.2	16945.5	414	108752	668.25	40782.8	4950	133359	95863.5	24053.2
1577.25	75958.5	3585	1600.5	518.25	40811.2	67166.2	44877.8	486	89013	442.5	17058
423	37959	2983.5	43973.2	2385	46032.8	32051.2	749.25	9440.25	353.25	62252.2	4467
624	3426.75	135230	546	2516.25	67991.2	81578.2	45588.8	1670.25	4599	25801.5	4585.5
2124.75	43033.5	45366	35747.2	4337.25	229885	50223.8	1132.5	1599	14644.5	51681.8	666
2219.25	41395.5	762	-27	634.5	1396.5	32354.2	1227.75	8128.5	20476.5	7378.5	3772.5
1410	72126.8	44381.2	42186	1915.5	1369.5	1212	196.5	667.5	4368.75	55695	4439.25
1107	3144.75	36409.5	35627.2	720.75	4212	56067.8	321.75	1240.5	3879.75	39519.8	45015
1122.75	51285.8	40414.5	41821.5	1375.5	41540.2	51509.2	3379.5	37.5	70879.5	73369.5	42574.5
1293.75	63586.5	1200.75	6422.25	388.5	62040	120.75	50705.2	21353.2	262143	37050.8	9552
284.25	182682	84531	598.5	547.5	81929.2	1018.5	195214	859.5	29763	84321.8	27150
1454.25	28090.5	68139.8	140365	1431.75	47503.5	41954.2	39714	6585.75	12797.2	35.25	86445.8
1880.25	2102.25	39912	50381.2	6765.75	107809	42247.5	1355.25	663.75	246.75	45.75	8364.75
1136.25	237.75	24391.5	689.25	1107	180081	1522.5	1847.25	1664.25	42414.8	48366.8	9012
2055.75	3301.5	50155.5	50342.2	782.25	38553.8	31094.2	92901	28638.8	146291	49445.2	6663.75
423	27261	46612.5	50460.8	546.75	1127.25	82851	57218.2	5967	15001.5	48331.5	2777.25
1912.5	811.5	38256.8	66686.2	770.25	8854.5	34389	23295.8	1112.25	281.25	18697.5	406.5
620.25	51049.5	208070	48170.2	462.75	958.5	46014	44426.2	5721.75	2999.25	639.75	30273
351	19413.8	10960.5	156880	278.25	23808.8	51903.8	3500.25	2323.5	6262.5	27276.8	7046.25
5601.75	30616.5	47768.2	5975.25	3727.5	34525.5	50097	1776.75	1884	1308	23399.2	77948.2
1145.25	1692.75	1509	50814	680.25	780	56497.5	1061.25	855.75	40590.8	3984	14670
870	50847	684	90411	860.25	153032	62836.5	40500	1106.25	31339.5	957	1407
1509	36978	155448	1251.75	5340.75	32352.8	185654	1579.5	180.75	415.5	5731.5	2361.75
436.5	1459.5	1098	43701	1686	84861	45540	42255	2614.5	51654.8	35598.8	47854.5
1128	47992.5	15779.2	1343.25	211.5	48610.5	27302.2	24478.5	10881	52750.5	21043.5	12069
3899.25	12	1893	14778.8	996	1452.75	53279.2	55593	4107.75	41643.8	2107.5	508.5
233.25	142066	183254	93.75	864.75	62946.8	48864.8	95.25	3357.75	36897	251497	681.75
424.5	50415.8	39532.5	978.75	302.25	158419	56913.8	1462.5	2574.75	4251.75	33021.8	1585.5
247.5	20190.8	946.5	52047.8	1158	5844.75	35287.5	83893.5	2601.75	3795.75	-8.25	53991
953.25	236861	798.75	18462.8	1551	146110	3741.75	45459.8	1746.75	1460.25	92855.2	58142.2
429.75	72279	4158	183226	1329	1071	8697	20284.5	3048.75	10109.2	2390.25	27095.2
1297.5	45628.5	2340.75	42379.5	821.25	32748	54892.5	24250.5	7437.75	3126	2184.75	660.75
1910.25	2354.25	66540.8	471.75	3213.75	50441.2	939	45646.5	2997.75	20859.8	42729	2552.25
3498	59910	43887.8	14266.5	1346.25	34809.8	43780.5	90123	3724.5	2025.75	20259.8	80106.8
8250	1501.5	3171.75	530.25	207.75	549	94813.5	1398	3774	42838.5	479.25	3573.75
14785.5	31890	43595.2	41508	490.5	67814.2	239684	940.5	2514	3219.75	1479	8551.5
23244	55911.8	43488	434.25	1078.5	53528.2	1791	2055.75	977.25	26239.5	20327.2	31690.5
10007.2	24215.2	2628.75	76967.2	645	46043.2	10821	69213.8	321	802.5	38384.2	52959
24594.8	8164.5	999.75	66003.8	1195.5	69965.2	58043.2	38702.2	4252.5	687	29313.8	76202.2
6279	990	77295.8	21924	355.5	23464.5	56502	59376.8	1866	6280.5	4652.25	1220.25
3248.25	26476.5	185388	3181.5	900	924.75	46753.5	128.25	9783	42359.2	19453.5	32800.5
3708.75	67801.5	40792.5	19632	4366.5	42889.5	3979.5	20938.5	340.5	21332.2	78702	790.5
578.25	9651.75	27668.2	46887.8	351	39873	504.75	12246.8	6924	27576.8	18274.5	19882.5
2451	3012	2947.5	16659.8	2097.75	45348.8	87315.8	76026	15594.8	36.75	25936.5	20940.8
5874	36723.8	481.5	24624	1520.25	85796.2	47792.2	648.75	6188.25	26623.5	50780.2	5595.75
389.25	97602	41694.8	6240	526.5	545.25	51111.8	42795	8462.25	19220.2	2247.75	22943.2
85.5	85634.2	2192.25	66598.5	3940.5	1113	262143	84158.2	1908	2382.75	853.5	12594
3648	5078.25	2583	36941.2	2521.5	48801.8	42451.5	42979.5	1275	3551.25	3810.75	865.5
1668	30205.5	3764.25	2426.25	675	18769.5	25086	2313.75	1741.5	32655	686.25	29247.8
317.25	1542	2695.5	54881.2	990.75	37630.5	40489.5	79833.8	6718.5	32976	25741.5	558.75
645.75	38533.5	1038.75	2882.25	1821	540.75	789.75	36057.8	1847.25	781.5	88347	1425.75
2157.75	-69.75	262143	1583.25	1614	1254.75	54588	4014.75	234	23388.8	15239.2	1864.5
1016.25	41739	31077.8	129530	1391.25	996	27262.5	5898.75	273.75	74259.8	26935.5	27942.8
4737	158393	46686.8	36099	346.5	96	1002.75	31728.8	609.75	1772.25	851.25	10458.8
1721.25	99335.2	39416.2	58783.5	2059.5	1226.25	5458.5	50685.8	2052	828	11901.8	8070.75
1266.75	3477.75	114992	1896.75	414.75	37047	59537.2	3234	4533.75	31382.2	1755	951
72	41260.5	80673	1406.25	862.5	45827.2	58501.5	106438	1634.25	51007.5	12732	3263.25
1726.5	41376	1360.5	262143	1506	42018	52803.8	513.75	1839	44970	31987.5	1665
1179	37017	2922.75	99480.8	345.75	43.5	45834	28926.8	31452.8	132950	112199	8355
1030.5	75474	86687.2	262.5	1472.25	47436.8	51905.2	73041.8	12795.8	58164.8	49513.5	63994.5
2990.25	2599.5	3337.5	44596.5	1955.25	1528.5	1790.25	71730.8	8013.75	42782.2	107377	27752.2
568.5	1271.25	158582	42562.5	3267.75	30966.8	639	941.25	2526.75	239058	2177.25	8469
6817.5	1060.5	51795.8	1190.25	2009.25	1855.5	60050.2	554.25	3615.75	38331.8	96743.2	23697
1194.75	34173.8	10418.2	11855.2	1745.25	43493.2	48561	43239.8	5658.75	22418.2	4719.75	27763.5
2159.25	30876	1389	2720.25	1302	50550.8	743.25	30111.8	18	8857.5	4476.75	2314.5
673.5	1107	84240.8	74855.2	424.5	104563	402	74250.8	468	148256	6207.75	11346.8
1533.75	22510.5	96139.5	126457	714.75	2129.25	45310.5	2405.25	1219.5	67782.8	43011	1365.75
1615.5	1470.75	86953.5	139481	494.25	108368	42874.5	258	4851.75	891	6164.25	98831.2
3088.5	47307.8	29172.8	918.75	5019	50199.8	41352	2113.5	1605.75	48084.8	25147.5	4974.75
4881.75	118083	59516.2	35511.8	516.75	185276	45633	3093	8449.5	27929.2	98689.5	2223.75
1229.25	1140.75	158518	41784	942	33441.8	1620.75	30895.5	2283	88284	27183.8	31625.2
582.75	351.75	46484.2	113915	336	38390.2	167771	38948.2	1394.25	-39	2646	5960.25
432	181119	44211.8	50838	2687.25	36435	4.5	2738.25	1003.5	39839.2	1093.5	35673.8
853.5	499.5	42328.5	912.75	718.5	88375.5	4503.75	583.5	126.75	2606.25	1065	56919
3163.5	5101.5	40269.8	48512.2	8637	5107.5	23848.5	111608	965.25	93465.8	79598.2	1522.5
2233.5	786	2780.25	99541.5	4708.5	3717.75	65492.2	84549.8	3053.25	24148.5	915.75	7.5
2391	1271.25	137996	56508.8	1173	26124.8	49893.8	35113.5	7175.25	5678.25	6988.5	13492.5
2142.75	8327.25	1458	78440.2	6262.5	85272	89160.8	53286	4572.75	35404.5	12657.8	46266.8
612	626.25	41560.5	45484.5	1899	85545.8	1173	31708.5	924	330.75	45635.2	3863.25
2284.5	42021.8	75657.8	1662	1049.25	30219	2518.5	51554.2	4079.25	60310.5	74846.2	35289
2835.75	36348	174258	20683.5	1274.25	142238	49245	587.25	6861	3051.75	28219.5	5820
2193.75	38670	172408	821.25	1428	27846	1433.25	37594.5	20350.5	14899.5	7947	44388
1360.5	50511	136222	123152	547.5	25112.2	81767.2	1239	819.75	3021	130397	32495.2
2925	1709.25	46306.5	5382.75	2961.75	32870.2	55608	75930	4554	2484	27539.2	1190.25
6237.75	38207.2	85633.5	52564.5	1727.25	90780	46696.5	46305.8	2566.5	123740	15581.2	890.25
1659.75	82.5	94737.8	7551.75	3942	71898	1123.5	44539.5	624.75	1251	26205	29044.5
738.75	43332	126116	57229.5	506.25	112324	51422.2	1027.5	2275.5	9903	33295.5	3571.5
2039.25	997.5	40172.2	43402.5	334.5	36882	108.75	2072.25	256.5	2153.25	22956.8	29585.2
464.25	1176	31917.8	42297	4377	226672	671.25	6845.25	298.5	20750.2	27.75	30402
5625	6075.75	51204.8	1250.25	16067.2	75108.8	51377.2	55558.5	2463.75	5684.25	2761.5	3234
13647	4133.25	95198.2	49961.2	613.5	39589.5	42807.8	10503.8	690	78.75	41217.8	5991.75
2835.75	47340	47859	1762.5	4877.25	865.5	41331.8	47107.5	2592.75	27702.8	5918.25	46295.2
403.5	38186.2	3282.75	92697	1758.75	72687.8	112418	12889.5	2886	25272.8	1267.5	1776
166.5	570.75	140933	158582	1177.5	34350	130165	43505.2	3769.5	2312.25	160218	34569.8
1039.5	7632.75	49138.5	40581	526.5	42251.2	32914.5	27720.8	764.25	2631.75	25582.5	46047
927	33250.5	921.75	192	444	37194.8	52901.2	41610	1810.5	71202	1.5	72510.8
2828.25	120090	50463	-51	6130.5	26908.5	41971.5	4435.5	3954	14548.5	47235.8	70347.8
6873.75	72885.8	54563.2	172646	2081.25	28902	55026	120556	7871.25	35046	347.25	1500.75
1450.5	41648.2	40719.8	972.75	315.75	39870.8	425.25	1012.5	2685.75	38688	65275.5	1414.5
752.25	36927	71516.2	64445.2	1080.75	262143	1161	36890.2	254.25	49586.2	34408.5	13715.2
3091.5	58527.8	2206.5	798.75	937.5	11721	128406	1808.25	442.5	28242.8	22300.5	572.25
1435.5	22875.8	45250.5	12037.5	662.25	19412.2	618.75	50.25	4317	26043.8	342.75	34850.2
3648	21766.5	52996.5	69518.2	1314	25968	4711.5	3663.75	802.5	1808.25	51800.2	35366.2
7870.5	39015	43506.8	64977.8	1689	38638.5	28834.5	120099	4339.5	42158.2	3118.5	106546
1134.75	20012.2	1614.75	138346	3607.5	25619.2	18	46501.5	360.75	40566.8	29166.8	2896.5
6942	1361.25	163905	100718	1738.5	24006	51996.8	81436.5	1281.75	24656.2	4533.75	17328
1914.75	64098.8	48741.8	81948.8	5701.5	13417.5	18160.5	1164	4233.75	3014.25	97779.8	23335.5
3683.25	28129.5	132337	36192.8	2398.5	33005.2	47163.8	28233	5105.25	42518.2	37510.5	1117.5
921.75	37368	233.25	69492.8	1834.5	49175.2	46428	1141.5	162	174588	118886	26244.8
6637.5	1692	184250	46980	1384.5	1638.75	55299.8	56223	144	110801	49409.2	84351
3974.25	2334.75	262143	1470.75	303.75	443.25	37728	129942	1039.5	109630	27210	27642
4539.75	2712	123681	69159	490.5	32959.5	4745.25	3249	295.5	58828.5	31808.2	8837.25
5370	2414.25	50402.2	93465.8	720.75	41415	40577.2	90274.5	2573.25	41404.5	19629	110091
1082.25	35526.8	143086	262143	490.5	70032.8	262143	262143	944.25	5010.75	624.75	37220.2
438	723	115572	993	425.25	37779.8	49397.2	39873	1834.5	3988.5	133323	601.5
1356	38094	7537.5	39987.8	1356	21645.8	1272	32829	1223.25	1275.75	19255.5	2088.75
1395	32667.8	46108.5	951	1873.5	1603.5	93405	-31.5	850.5	197920	109368	1415.25
3218.25	975	2283.75	112409	1100.25	23033.2	37693.5	23751.8	4360.5	1267.5	4152.75	17077.5
7302	64093.5	87681.8	152746	924.75	46309.5	658.5	220954	4619.25	38814	48730.5	58269
615	10107.8	4599.75	109.5	3747	1422.75	28836	2199.75	3534.75	24219	1765.5	2172.75
12039.8	42117.8	121024	42467.2	255.75	5774.25	62984.2	262143	7215	104674	41793	373.5
5632.5	51023.2	5400.75	-78.75	560.25	73977	46575.8	36039	1383.75	2466	26450.2	122491
6429.75	155756	71931.8	41772.8	1806	1543.5	3957	243550	1384.5	35145.8	30696.8	13974.8
2241	2673.75	771	36783.8	1683.75	262143	48109.5	163903	10981.5	61067.2	43629	5421
1971	43320	107409	3112.5	1623.75	44346	30415.5	151635	1547.25	3818.25	83989.5	262143
1652.25	52938	14264.2	215068	462.75	42084	-5.25	44820.8	118.5	55221	17862	58575
584.25	2571	44006.2	47334	683.25	1596.75	1993.5	46566.8	493.5	40449	135598	53952.8
236.25	36223.5	31164.8	103465	9.75	221315	2472	87621	2079.75	25826.2	45675	121175
2952	27150	4990.5	1287.75	2298	48353.2	53154	54298.5	80.25	872.25	23139	42348
408.75	10627.5	12488.2	51088.5	1818.75	87123.8	1288.5	46464.8	2988.75	83383.5	60284.2	18028.5
1508.25	83406.8	42306	1388.25	1070.25	38586.8	44442	849	1587.75	2943.75	64858.5	57.75
2301.75	55155	1307.25	33646.5	702.75	89409.8	70434.8	39666.8	538.5	2164.5	450.75	1191.75
9881.25	33603	15845.2	2566.5	447	32967	666.75	45147.8	76.5	36915	73088.2	55342.5
30626.2	14663.2	2977.5	36541.5	1323	104670	36444.8	3883.5	6737.25	37806	58170	1745.25
8588.25	50445.8	262143	27873.8	2188.5	87510.8	589.5	1764	1578.75	20070.8	1700.25	1355.25
6452.25	9842.25	49062	33669	2838.75	38785.5	19278	1481.25	1839.75	4384.5	34435.5	74216.2
2911.5	39920.2	262143	1168.5	1341.75	51157.5	789.75	70030.5	218.25	16712.2	47026.5	2223.75
2089.5	17697.8	1467	92738.2	435.75	25675.5	56802.8	435	2434.5	5549.25	72247.5	2885.25
20304.8	13510.5	189707	1797	1443.75	106740	47079.8	3561.75	4272.75	91060.5	115324	934.5
10572.8	38995.5	-94.5	67225.5	1232.25	42561	237695	156918	1263.75	15239.2	262143	10712.2
556.5	6300.75	506.25	26364.8	1842	20396.2	90381	18091.5	576.75	38171.2	-33	32381.2
180.75	26830.5	32071.5	38622	6592.5	6332.25	40351.5	262143	1909.5	20904	59602.5	654.75
6244.5	647.25	-54	47453.2	805.5	24732	1771.5	98431.5	9978.75	230.25	25695	32347.5
6001.5	732	81889.5	254844	2976	718.5	26096.2	119970	283.5	88438.5	193205	47451
7889.25	11805	819	46221	744	35100	11674.5	41835.8	1709.25	1476	4898.25	55758.8
2931.75	55362	221680	36849	3254.25	24574.5	59456.2	804.75	1356	84033	27255.8	527.25
2926.5	40608	72935.2	39565.5	604.5	12362.2	63294.8	137746	26928	17577	66829.5	1058.25
3972.75	3198	29081.2	21462.8	592.5	50099.2	109936	169399	315.75	72169.5	100320	233.25
267.75	53874	47806.5	104580	388.5	26941.5	72257.2	44084.2	715.5	804.75	25760.2	32013.8
154.5	1699.5	1991.25	89998.5	747	118766	517.5	1128	987.75	81273	2397	14.25
1388.25	134.25	92144.2	5143.5	698.25	140219	2226	-27.75	1026	20734.5	48903.8	7035
528	68997	1419	213206	1942.5	30654	2441.25	91920.8	378	768	6303.75	102.75
1860	43916.2	1647	91293.8	5874.75	951.75	25734	148742	2573.25	76558.5	32051.2	5388.75
825.75	1146	55509	31926	210.75	41748	888	1045.5	1044	3693.75	132898	44787
444	30703.5	13628.2	298.5	426.75	2796	495.75	37257	6400.5	153382	46705.5	394.5
1997.25	34327.5	3938.25	25468.5	4650.75	34902.8	72737.2	47077.5	1026	5229.75	40991.2	896.25
3321.75	40522.5	99418.5	54884.2	8352	40608	53669.2	262143	304.5	30066	44558.2	2694.75
816.75	1059.75	2101.5	23663.2	649.5	78234.8	52084.5	40475.2	2895.75	786.75	23799	19150.5
6912	1008.75	39927	4296	1703.25	38124	57495	81926.2	1178.25	19370.2	66957.8	1244.25
330	12274.5	48171.8	6201	1146.75	28305.8	94445.2	54601.5	1392	13402.5	1682.25	82224.8
291	30966	3987	40779.8	720.75	881.25	1386.75	19098	534.75	14677.5	47193	40341.8
2108.25	6205.5	57033	8625	389.25	46700.2	1184.25	41727	4527	79669.5	29556.8	1599.75
2942.25	2281.5	56835.8	1905.75	2999.25	36752.2	1176	1489.5	6174	22410.8	53236.5	42009
1479	21179.2	33392.2	25146	2618.25	26210.2	2718	60264.8	1013.25	118079	114039	27447
720.75	21251.2	1233	62388.8	776.25	44490.8	59954.2	87493.5	2034	23741.2	38134.5	5484
885.75	342.75	2785.5	11388	1695	42066.8	52994.2	80523.8	5568	31206	30621	80907.8
8125.5	33487.5	21611.2	90.75	2169.75	177138	585	45919.5	31217.2	87946.5	126170	112.5
10884.8	1335	50394	2271.75	2127.75	904.5	34917.8	37764.8	16230.8	6687	242.25	6444
4178.25	2160.75	119935	53556	297	512.25	262143	278.25	778.5	41094.8	45382.5	42156
6850.5	36351	23586	52380	1017.75	1924.5	45349.5	2901	887.25	855	68199	243037
6815.25	24485.2	894	1864.5	1788	43089.8	36672	210642	4540.5	6403.5	2757.75	29415
20167.5	40163.2	66483.8	1444.5	1021.5	77861.2	60657.8	43776.8	3511.5	66672.8	74931.8	25206
1302	651.75	1308.75	32249.2	2642.25	2871	44188.5	15111.8	257.25	23620.5	86097.8	24.75
24864.8	24786.8	17085.8	2873.25	1947	33198.8	688.5	226158	4985.25	128987	145509	3724.5
6649.5	39725.2	39981	51537.8	718.5	768.75	90294	88764	848.25	125993	209528	4187.25
3168	66483.8	102459	2649	2328.75	36410.2	988.5	70739.2	1338.75	4186.5	138920	33314.2
11697	54710.2	1025.25	2496	976.5	49356.8	714.75	262143	972	2145.75	649.5	38760
3433.5	30914.2	36072.8	21625.5	1368.75	48997.5	849	1142.25	368.25	78794.2	6237.75	937.5
2699.25	3737.25	111295	35464.5	13623.8	1600.5	1835.25	1243.5	258.75	3666.75	8202	31348.5
3629.25	34595.2	110890	3300.75	2029.5	1126.5	98640	1506	1166.25	37174.5	12729.8	4514.25
1656	122007	45.75	867	2235.75	43133.2	2700.75	3800.25	573.75	2527.5	11736.8	7731
-30.75	975	32559	6561	2227.5	41586	73995.8	28669.5	1503.75	510	787.5	22683
536.25	1145.25	18538.5	589.5	1545	84	54876	2921.25	1260	37113.8	113773	2579.25
1031.25	5490	41031.8	30080.2	1578	37755.8	10564.5	14817.8	510.75	27253.5	119396	7362.75
6312	14308.5	1464.75	469.5	548.25	10541.2	35123.2	22888.5	5377.5	20727	26214.8	2262.75
4444.5	106933	224030	125.25	3906	99750.8	6417	1790.25	1562.25	31394.2	37055.2	2108.25
1425.75	36893.2	76665	38907	2247.75	4659	1684.5	1122	1377.75	46187.2	7063.5	1477.5
1831.5	1957.5	77032.5	47535	2769.75	4470.75	45500.2	1929.75	5401.5	54062.2	8274.75	7834.5
2043.75	35167.5	48623.2	47650.5	1527	77374.5	99523.5	43328.2	1635	167817	182741	33549
3803.25	58632.8	93476.2	71040	600	1517.25	150936	31386.8	51.75	1785	355.5	22497
369.75	37119.8	42559.5	1611	5937.75	40461.8	28904.2	35324.2	1261.5	45287.2	130820	593.25
1407	26282.2	38654.2	3165.75	1000.5	8931.75	167710	14220	4573.5	83529.8	51350.2	25506.8
4556.25	35589.8	32572.5	1718.25	468.75	29362.5	46126.5	262143	3959.25	262143	82338	37922.2
995.25	45040.5	44997.8	46089.8	1197.75	22260	22289.2	50316	19.5	22961.2	1641.75	62332.5
226.5	792.75	793.5	5028.75	1855.5	68655	115833	38794.5	4463.25	2287.5	131780	27.75
2904.75	1018.5	100804	40556.2	491.25	70939.5	144562	33177.8	845.25	1060.5	4027.5	37602.8
2661.75	862.5	59284.5	24416.2	1229.25	33072	9717	44465.2	4958.25	-49.5	85382.2	36950.2
3147	1889.25	1012.5	47496.8	1829.25	36551.2	661.5	233019	15942.8	31861.5	5.25	384.75
2852.25	106127	251723	2127.75	1559.25	42621	47123.2	1835.25	1260	5267.25	21360.8	2294.25
667.5	43290.8	217214	1581.75	2040.75	3351.75	1450.5	4231.5	10106.2	98532	80500.5	37634.2
2258.25	35540.2	77603.2	36641.2	3710.25	44268.8	60450	16284	10419.8	921	57027.8	1383.75
1299.75	2151	120	17556.8	715.5	30507.8	53434.5	906.75	2316	92559	262143	80301
412.5	1507.5	64394.2	34265.2	1220.25	1592.25	2994.75	68754	2297.25	262143	262143	28869.8
465.75	496.5	260133	138.75	769.5	24486.8	42837.8	41504.2	110.25	43164.8	51666.8	33.75
4059.75	54651.8	148534	49017.8	1071	43950	773.25	290.25	6881.25	67871.2	1838.25	25608.8
3874.5	49218.8	3528.75	25200	708.75	116092	14162.2	677.25	4101.75	-30.75	41237.2	15033.8
1907.25	42606	41296.5	3325.5	2600.25	41998.5	56945.2	1227.75	1649.25	123301	29159.2	31280.2
1917.75	1913.25	34185.8	1940.25	3027.75	37800	45312	2092.5	11508.8	1671.75	15060.8	47427
2462.25	89117.2	23396.2	128980	2299.5	5115	1801.5	43930.5	1664.25	39746.2	13253.2	4316.25
1463.25	32502	49170.8	99207	1260.75	46443.8	60730.5	1822.5	2286.75	1809.75	37659	266.25
3888.75	468	140317	2908.5	1669.5	6591	39903	57148.5	3273	123053	107294	35210.2
373.5	38308.5	101068	36198	2927.25	423.75	49923	1669.5	550.5	16401	127906	88882.5
5718.75	49041.8	142992	49951.5	3648.75	58596	186369	42474	249.75	82710	136019	44218.5
44894.2	498	17868	1266.75	627	38563.5	107777	1836.75	141	9810.75	262143	11251.5
2464.5	438	72822.8	30850.5	1027.5	9638.25	20120.2	38574.8	-5.25	2779.5	1748.25	31569
1253.25	60491.2	1036.5	57031.5	5423.25	1674.75	43836.8	444	4560	1225.5	77724	3356.25
2269.5	254996	36104.2	370.5	2382.75	50020.5	47553.8	43088.2	6441	1302.75	63573.8	467.25
1819.5	35748	139818	186.75	807	71494.5	2916.75	120002	6540.75	66.75	20391.8	2172.75
4861.5	117780	17001.8	4463.25	1244.25	78230.2	2546.25	1988.25	579.75	3559.5	54125.2	1589.25
954	230526	50995.5	72295.5	724.5	45.75	178358	1969.5	7254.75	26367	74604.8	19737.8
1944.75	49252.5	5233.5	31608.8	833.25	39456.8	262143	34343.2	896.25	558	52673.2	1385.25
1284.75	2343	164200	1474.5	2541.75	63482.2	10836	1471.5	1010.25	582	90273.8	113601
2009.25	53244	78919.5	1034.25	822	38454	52660.5	31110.8	762.75	46429.5	3930.75	21303.8
1488	34281	40922.2	80003.2	721.5	549.75	68320.5	41901.8	866.25	18504	75151.5	26459.2
135.75	71386.5	198909	115434	1710.75	4419	106701	1083	1927.5	1145.25	36274.5	1999.5
758.25	3	145429	133172	1591.5	82793.2	41571	1527.75	2120.25	158.25	2545.5	32716.5
621	46441.5	229.5	47727.8	3159	74610	58471.5	66090	8420.25	123571	363	1612.5
9675	21126.8	4002.75	49822.5	1547.25	40593	51450.8	2322.75	10179.8	14002.5	2555.25	607.5
727.5	38229.8	59054.2	29906.2	2026.5	43344.8	68033.2	20121.8	5108.25	505.5	14624.2	408
327	82324.5	622.5	100839	4314	7804.5	74657.2	1529.25	11.25	5999.25	3238.5	33554.2
603	5881.5	105443	47280	2465.25	41269.5	44394	150216	2725.5	1310.25	144905	37766.2
3130.5	495	262143	1864.5	984	1610.25	58850.2	74883.8	3953.25	67242	137459	43321.5
7184.25	38196	20235	99618.8	624	105432	686.25	37183.5	2231.25	15051	125397	32810.2
6491.25	2119.5	87609	1812.75	2356.5	32205	38664	83844.8	528.75	720	49037.2	5436
774.75	23965.5	130274	33425.2	2666.25	37815	65196.8	51699.8	6813.75	10554.8	49421.2	46552.5
1314.75	29911.5	126710	32154.8	1340.25	49191.8	59031.8	27330	2893.5	19873.5	19227.8	9.75
4671	39804	6795	978	1524.75	1059.75	196528	42346.5	1485	22072.5	15	19635
3192	30337.5	39457.5	506.25	2127.75	2016	114744	3234.75	4257	2554.5	32634.8	841.5
701.25	717.75	1483.5	798	963	1779.75	38004.8	1062.75	481.5	506.25	66.75	1032.75
847.5	1176.75	4619.25	49251	936.75	1367.25	44736.8	28634.2	8684.25	37259.2	2229.75	99291.8
1278	5930.25	205012	907.5	1479.75	38512.5	53688	54438.8	1263.75	2132.25	10437.8	2889
1781.25	33223.5	195910	105159	2680.5	42940.5	45660	30645	4301.25	519	2109	40633.5
1848.75	1335.75	87243.8	4350	488.25	639.75	59174.2	41912.2	1937.25	16155.8	127766	20160
798.75	139299	20333.2	50410.5	4632	791.25	62785.5	78213	4062	1031.25	29575.5	1974
413.25	8016.75	1890.75	5756.25	4548.75	108485	244102	4704	3382.5	31434	25843.5	83386.5
5243.25	2928	197298	111662	1556.25	25521.8	70308.8	2257.5	84	37516.5	795.75	1326.75
5411.25	14876.2	143863	262143	1632	69820.5	12841.5	3258	1879.5	14370	63899.2	55172.2
1281	390.75	25984.5	27942	1137.75	35882.2	2804.25	50056.5	2049	33689.2	50299.5	3006
722.25	38376.8	70905.8	148987	421.5	20754	1573.5	814.5	1353	2428.5	9159.75	1895.25
829.5	538.5	58626.8	43394.2	2477.25	88435.5	704.25	1495.5	3298.5	157.5	3024	26991
1427.25	1338	231.75	97059.8	1124.25	28552.5	1370.25	130207	1966.5	82571.2	3488.25	386.25
1188.75	70816.5	39297.8	519.75	759.75	96042.8	36427.5	1944.75	1124.25	846	56040.8	8995.5
4826.25	3489	39450	47558.2	2005.5	18995.2	49839	1610.25	2692.5	467.25	4014.75	1539
741	36697.5	88185.8	32637	3101.25	29607.8	2936.25	45022.5	297	1551.75	50130	19372.5
692.25	39828.8	53306.2	156002	2178	37416.8	2168.25	44146.5	2400	22533	13046.2	1731.75
3521.25	469.5	34517.2	75383.2	852.75	49551.8	705.75	25783.5	1570.5	35566.5	23604.8	28908
4475.25	3954.75	56023.5	240.75	1161.75	100744	49606.5	416.25	2076	33459	1042.5	32326.5
3220.5	30476.2	67311	68075.2	296.25	213.75	48992.2	262143	11905.5	2229	121827	34496.2
1451.25	1531.5	6694.5	4869.75	2281.5	40937.2	22000.5	42309	1907.25	23483.2	463.5	39745.5
1062	82730.2	25248	1527	2805	6008.25	56634.8	50470.5	225.75	1766.25	11239.5	15393.8
3734.25	31138.5	2188.5	20742.8	17916.8	780.75	168634	2966.25	1262.25	29607	3281.25	30195.8
415.5	2577.75	46563.8	34627.5	2174.25	45993.8	125551	76211.2	8101.5	2571	30250.5	41888.2
1013.25	544.5	35673.8	666	1032	11121	2696.25	28497	2916	805.5	67281	5498.25
1347	9135.75	668.25	38148.8	3332.25	38190	6348	113114	2466.75	38806.5	938.25	367.5
6550.5	42666	2065.5	99712.5	594	46273.5	937.5	50997.8	3437.25	801.75	55553.2	1612.5
7707.75	53854.5	65445	81417	4323.75	17880	1452	441	372.75	2109	31677	45420
4690.5	51669.8	1054.5	68685.8	729	34959.8	2615.25	41061.8	2373	21062.2	47725.5	145405
1257.75	530.25	232.5	35402.2	422.25	30818.2	5176.5	47005.5	6364.5	92319.8	208161	507.75
2090.25	45543	34343.2	8915.25	1108.5	791.25	5308.5	42438	17577	38139	985.5	262143
13020.8	50824.5	102264	42468	525.75	89254.5	128678	2194.5	701.25	50468.2	53086.5	41734.5
587.25	531.75	58898.2	45822	612	41190	54528.8	4048.5	2539.5	3761.25	48446.2	211902
1842.75	2886.75	813.75	43443.8	1285.5	83650.5	18279	3686.25	286.5	3790.5	30061.5	46803.8
711	16866	41951.2	114686	392.25	13434.8	31761	18868.5	2490.75	26415.8	146001	80861.2
549	3213	90842.2	49350.8	4130.25	13929.8	37897.5	59465.2	6525	13101	627	35270.2
1296	41663.2	112364	13959	1050	81579.8	4892.25	94120.5	719.25	1148.25	44251.5	180453
527.25	32851.5	80483.2	59854.5	1133.25	38749.5	3567.75	-37.5	2320.5	2262	14536.5	170245
612	34090.5	1659	49730.2	314.25	70609.5	56970	52609.5	585	2593.5	981.75	30611.2
7111.5	37983.8	89979	40521	1224.75	39357.8	129013	126317	125.25	58040.2	2374.5	75270.8
2334.75	1079.25	160912	53177.2	295.5	625.5	2415	180973	5039.25	35326.5	2086.5	17167.5
2325	2679.75	113060	71289.8	482.25	45468	27360.8	2149.5	737.25	1023.75	26492.2	225385
1398	43893	2242.5	35301.8	343.5	52181.2	62092.5	87772.5	6623.25	39155.2	22719	4168.5
2425.5	41112.8	1707	28053.8	1485	87695.2	43017	95949	6592.5	969.75	121090	525
975.75	136664	18155.2	1443	583.5	1380	38151	55560	4152	217778	16655.2	74644.5
304.5	1059	54198.8	42357	623.25	50880	1116.75	209660	1017.75	31146.8	551.25	3538.5
1665	27375	904.5	25167.8	9838.5	44269.5	1352.25	77895.8	768	35364.8	33657.8	19032.8
1278.75	61481.2	1757.25	87798	787.5	40306.5	116558	123118	3906	37527	19921.5	2112.75
1610.25	58852.5	258126	72.75	1031.25	546	47931	119948	2480.25	25851	30768.8	23223
459	21916.5	84209.2	827.25	1131.75	80157.8	43839	40854.8	343.5	2686.5	20686.5	262143
5771.25	1579.5	58818.8	39501	380.25	59434.5	43863.8	45208.5	1763.25	27507	9383.25	7395
10707	36445.5	98.25	39044.2	351.75	27096	62232	182036	560.25	1871.25	57006	192977
573	39471	37926	455.25	2871	23363.2	66566.2	54475.5	551.25	18611.2	4077.75	41024.2
914.25	36954.8	1675.5	73169.2	702.75	1138.5	59362.5	67035	1947.75	36037.5	21	45437.2
1527.75	165.75	13787.2	2503.5	1997.25	37647.8	37341.8	38802.8	9945.75	29952	999	31734.8
1672.5	2652.75	41926.5	79349.2	1050.75	22467.8	1050	885	6870	19102.5	97397.2	31881.8
2484.75	31177.5	107603	931.5	874.5	24429.8	64264.5	85250.2	3063.75	4590	2856	14156.2
978	70700.2	11037.8	16599.8	361.5	13333.5	2454.75	4260.75	1644.75	51751.5	48997.5	7688.25
504	44295.8	3666.75	858.75	2732.25	35164.5	23899.5	5211.75	624.75	11857.5	2523	594
14703.8	35417.2	77890.5	43717.5	549.75	1744.5	1791	237653	1410	49209.8	915.75	36732.8
497.25	32527.5	2042.25	1611	1124.25	42313.5	702	45528	36091.5	1069.5	41693.2	35139
825	27080.2	78.75	52935.8	321.75	203006	38493	2416.5	9192	15629.2	262143	20781.8
1488.75	36909.8	32490	38838	568.5	262143	1995	125544	400.5	18303.8	68076	1096.5
705.75	35493.8	12825	36273.8	620.25	197115	242610	42570.8	24211.5	53794.5	96749.2	6630.75
3290.25	1891.5	35325	38746.5	1105.5	60025.5	16084.5	51642	20515.5	545.25	978.75	17500.5
362.25	82995	6915	35246.2	1827.75	26901.8	2573.25	34277.2	3386.25	30990	48006.8	5903.25
3263.25	719.25	2127	38914.5	411	48800.2	62225.2	2814.75	2625	356.25	21096	5812.5
304.5	42820.5	44010	45602.2	1254	19252.5	895.5	2168.25	1021.5	29826	41554.5	32429.2
6771.75	38319.8	45004.5	38483.2	294.75	39516	1484.25	2757.75	939	2775	254839	107614
3831.75	2857.5	27084	1236	270.75	1014.75	153954	183361	20798.2	20217.8	1806.75	32343
2096.25	36547.5	100004	51934.5	288.75	1940.25	43407	50783.2	2679	16785	87042.8	8256.75
494.25	3848.25	50538.8	43909.5	3827.25	47734.5	47740.5	48702.8	309.75	47388	22.5	1611.75
4227	80293.5	65673	4116.75	753.75	21493.5	105798	262143	32737.5	2470.5	38400.8	829.5
1590	43056	36798.8	40434	547.5	46038	48457.5	170490	4489.5	880.5	73671	1605.75
1611	14242.5	51673.5	39491.2	4134	10451.2	52518	24225.8	3570.75	426.75	28743	15629.2
565.5	47337	47571	40484.2	695.25	8147.25	116873	131489	5883	21352.5	75672	1468.5
7513.5	89254.5	4474.5	34119	2655	1001.25	262143	44004.8	1927.5	666.75	1243.5	27.75
471.75	35338.5	2431.5	29355	1504.5	30723	99983.2	695.25	495	2700.75	54447.8	39542.2
1266.75	26520.8	22488.8	47039.2	635.25	172940	101503	1577.25	1597.5	17223	56305.5	68956.5
5560.5	4153.5	23947.5	40702.5	3537	262143	262143	-66.75	639.75	34567.5	12582.8	2288.25
641.25	50769	938.25	684	468.75	44858.2	1191.75	31035.8	293.25	50821.5	20997.8	56686.5
1275.75	60877.5	1374.75	71769	3054.75	120185	86607	5103.75	344.25	4704.75	262143	120420
740.25	1433.25	46984.5	18933.8	1506	6171.75	45491.2	88633.5	10071	877.5	55512	17153.2
625.5	69278.2	42856.5	86451.8	3800.25	32769	738.75	689.25	2142	10317	3906.75	2738.25
1019.25	22383.8	1809	32892	985.5	36627.8	46831.5	37020	1244.25	2949	32499	46230.8
11946	660.75	969	1437.75	4299	166036	142708	54498	50.25	13968.8	3320.25	27053.2
7714.5	750	34335.8	981	467.25	152814	3167.25	30318	2738.25	48956.2	28014	94235.2
8819.25	53817	26663.2	807	9899.25	2917.5	262143	2580.75	2417.25	34297.5	4272.75	2217
13331.2	3972	45594.8	2804.25	433.5	1129.5	103330	48249.8	1035.75	24134.2	1758	480.75
7737.75	1773.75	431.25	33715.5	1135.5	4.5	123976	32603.2	891	2779.5	7237.5	90885.8
1737.75	56310.8	5501.25	38064	1710.75	909.75	177518	70619.2	482.25	65431.5	19917	3057
822	1789.5	1692	30975.8	6975.75	47892	867.75	31205.2	1639.5	153997	300.75	734.25
2038.5	25398.8	49469.2	26961.8	1898.25	29386.5	1273.5	50159.2	477.75	2534.25	2772	2190.75
1849.5	1756.5	3607.5	3502.5	1762.5	41078.2	4605.75	37539	92.25	59944.5	41640.8	285.75
817.5	3037.5	48903.8	371.25	813.75	89418	52281.8	1832.25	1234.5	16381.5	25450.5	43.5
2169.75	200261	135686	32391	1270.5	661.5	114840	52577.2	1958.25	5356.5	58149.8	944.25
2807.25	41337	40716.8	5208	463.5	953.25	262143	193422	4386	3581.25	196839	58614
984.75	25502.2	2814.75	94120.5	717.75	87855	85858.5	46722.8	480.75	32754	35271	24075.8
6951	91161	24156.8	1307.25	498	1686	37136.2	1934.25	1771.5	262143	1108.5	194774
9987	41719.5	26970.8	4742.25	555.75	2668.5	1199.25	6261	1546.5	6885.75	3585	4217.25
2669.25	5070.75	755.25	12820.5	1417.5	1038	12370.5	1434.75	227.25	1167.75	19155.8	35753.2
526.5	94890.8	37898.2	47924.2	1641	37574.2	753.75	50765.2	1244.25	37219.5	16137.8	3329.25
2497.5	2786.25	45541.5	1098.75	3300	25927.5	44897.2	1702.5	230.25	42954.8	2763.75	3023.25
1152	97709.2	782.25	1671	1350.75	43881	40899.8	1758	4727.25	1356.75	2473.5	2139
1281.75	807	1356.75	26994.8	2009.25	9105.75	1431.75	1526.25	1989.75	3447.75	2908.5	63712.5
520.5	57901.5	42213	1591.5	5577	68912.2	118405	43935	2865.75	28795.5	58902.8	5466.75
2549.25	1269.75	83559	648.75	8214	416.25	2626.5	2001	152.25	25524.8	3081	8368.5
8295.75	13128.8	96064.5	81459	1180.5	1864.5	47991.8	1130.25	843.75	27291.8	2165.25	18205.5
842.25	48391.5	51818.2	4293.75	1752.75	38089.5	5266.5	859.5	1653.75	21128.2	41849.2	27252
76.5	18272.2	1464.75	105085	304.5	1961.25	110516	75204	3691.5	7910.25	64174.5	425.25
2112	1017.75	137336	1827	714.75	2693.25	60163.5	73926	2058.75	48888	68958.8	1205.25
5583.75	1049.25	47458.5	66507	562.5	16753.5	745.5	583.5	1063.5	6729	38067.8	1192.5
13689.8	558	76194.8	29676.8	3430.5	3614.25	2295.75	1686.75	2076.75	36425.2	3766.5	62238.8
6181.5	355.5	132137	5802	1603.5	29633.2	47928.8	50445.8	3328.5	93488.2	862.5	3343.5
788.25	2614.5	136978	59345.2	2214.75	1260.75	49434.8	3525.75	7984.5	8727	30449.2	49829.2
1786.5	97236	43493.2	37611	453.75	41481	2400	42702.8	292.5	39729	23590.5	1308
991.5	42124.5	4445.25	24383.2	-10.5	53491.5	46098	8837.25	72	685.5	222499	7644.75
6987	2776.5	32196.8	2609.25	1710.75	139802	50496	70417.5	365.25	1673.25	47664	77254.5
1323	709.5	15364.5	1293	3624.75	39072	68.25	148491	2665.5	143522	34.5	9766.5
304.5	1802.25	864.75	38658.8	4659	28179	102218	64586.2	2601.75	1416	97097.2	2005.5
2677.5	26289	3249.75	5487	1092	40841.2	124186	163526	1638.75	14968.5	1109.25	2303.25
2219.25	22789.5	45308.2	6551.25	3062.25	11640	48784.5	115286	202.5	1086	3843	30606
1242	1472.25	1756.5	71535	1794.75	1569.75	54273	2506.5	1588.5	72668.2	68112	4497.75
1542	96056.2	37679.2	89886.8	5316.75	27548.2	51765	1196.25	328.5	37491.8	86203.5	28278
3845.25	39786.8	126380	12009	1756.5	17318.2	123861	43506.8	1572	568.5	2182.5	1428.75
1866.75	18632.2	104293	1508.25	875.25	2091.75	98920.5	3105.75	2833.5	17589.8	807	34759.5
972.75	90422.2	18146.2	11004.8	2226	2025.75	1984.5	443.25	1064.25	798.75	22984.5	1902.75
411	19594.5	99655.5	592.5	1497.75	28307.2	60365.2	23259.8	2783.25	75815.2	40796.2	32806.5
1482	72392.2	51747.8	7859.25	8025	2104.5	55458.8	45471	202.5	99292.5	15.75	26518.5
1541.25	1032.75	4129.5	43146.8	1703.25	27146.2	1210.5	61785	3890.25	55.5	401.25	453.75
7543.5	111282	39690.8	40018.5	2304.75	35424.8	15724.5	7809	1875.75	1224.75	4763.25	55302
1379.25	2583.75	5757	5157.75	375.75	43673.2	50067.8	1938.75	1742.25	47864.2	3719.25	13141.5
3413.25	30814.5	26163.8	69782.2	4452.75	54607.5	52673.2	40905	3864	21352.5	27194.2	34389.8
4041	262143	783	13.5	429.75	36446.2	92312.2	465.75	8791.5	1998.75	1124.25	1917.75
1563.75	65535	28889.2	120742	1873.5	20295.8	3690	2285.25	1338	251.25	2088	104939
510.75	75108	68753.2	36053.2	4020.75	39570.8	44913.8	990.75	528	978.75	32794.5	1084.5
2674.5	36212.2	101738	2598.75	2451	2731.5	73139.2	46221.8	1449	25650.8	45912	1161
470.25	41957.2	50299.5	1375.5	6446.25	22393.5	85506	109654	3228.75	14204.2	40109.2	27236.2
3991.5	294.75	406.5	2457.75	725.25	4375.5	57308.2	1483.5	4685.25	26463	21031.5	3540.75
650.25	1976.25	249584	63135	2125.5	74685.8	1455.75	43722.8	2066.25	31372.5	35981.2	1592.25
3837.75	7824	49187.2	42914.2	3967.5	34744.5	1419	70426.5	920.25	57441.8	14949.8	20631
6657.75	61749.8	48982.5	2696.25	443.25	3117	10939.5	154983	2920.5	16907.2	94276.5	1373.25
3258	8601	59616	25568.2	1414.5	46974	1474.5	1893.75	812.25	32883	8672.25	29754.8
1272	429.75	92469	2430	2815.5	206373	2388	1592.25	486.75	87719.2	7060.5	3542.25
3637.5	346.5	53127	93138.8	-30.75	115099	38373	4299.75	387.75	1846.5	45651.8	51285.8
275.25	38714.2	18660	4272.75	394.5	42514.5	60965.2	19791	6240.75	1315.5	1667.25	37594.5
1573.5	919.5	7485.75	143530	3249	37151.2	104960	19056.8	1101	158.25	3456	3.75
698.25	29706.8	44908.5	117816	6784.5	81957	52834.5	79383.8	3213.75	169264	6264.75	609.75
2438.25	856.5	420.75	5289.75	913.5	1515	51513.8	45953.2	5869.5	36051.8	43839.8	15863.2
489.75	45339.8	6176.25	27969	3801.75	36375.8	4196.25	28891.5	4003.5	1237.5	48423	7421.25
6651.75	4780.5	1257.75	48151.5	449.25	2592	46670.2	44330.2	5934.75	38424	42287.2	8940
1242	34573.5	769.5	41717.2	444	40149.8	52419	3999	1032.75	1849.5	30195	42723
2517.75	47105.2	95833.5	38127	1921.5	16949.2	103940	3858.75	553.5	21893.2	528.75	4557.75
1890.75	3747.75	449.25	75150.8	874.5	837.75	42753.8	72739.5	2417.25	1515	56401.5	11481
13498.5	1110	51859.5	1483.5	276	22932.8	34986	1076.25	980.25	72.75	2213.25	21379.5
5791.5	20695.5	87216	1588.5	4582.5	59447.2	58110.8	46650	387.75	2310	128.25	22566
505.5	28987.5	190308	33188.2	1609.5	262143	46563.8	65883.8	8340	2784	66778.5	36082.5
7143	1341.75	41281.5	22025.2	2521.5	27717.8	43757.2	4567.5	1750.5	1450.5	3932.25	1018.5
3782.25	38487.8	1056	258	609	30257.2	2561.25	226057	378.75	1600.5	32745	1340.25
861.75	24783.8	733.5	27863.2	1152	185534	48036.8	262143	1582.5	4363.5	80733.8	29918.2
1551.75	2154.75	2145	3510.75	2461.5	262143	114965	42856.5	5931.75	38887.5	20541	151658
3490.5	654	29047.5	32493	985.5	876	43807.5	99362.2	902.25	73550.2	26376	57.75
1974.75	79502.2	21070.5	57268.5	1263	2705.25	3651.75	47191.5	601.5	63561	811.5	36522
1024.5	81	37107.8	909	11122.5	16560	42643.5	5236.5	2877	917.25	58735.5	1499.25
7209	39715.5	4645.5	138990	765	25987.5	1447.5	2523	632.25	26184.8	1644.75	30234.8
456.75	27394.5	78261	25843.5	1126.5	37751.2	56791.5	95544	578.25	8651.25	6999	766.5
683.25	1287	36	48469.5	8255.25	32709.8	36372	4033.5	522.75	840.75	4845.75	1080
4065.75	1530.75	28324.5	86211.8	234.75	81009	62721	28519.5	1815	2279.25	42628.5	22158.8
1246.5	5147.25	155488	75084.8	1233	84062.2	56955.8	45449.2	4549.5	13625.2	51100.5	33114.8
1570.5	1569	94344.8	47229.8	1433.25	10869	2818.5	39876.8	5865.75	1480.5	833.25	12891.8
852.75	1259.25	102078	98085	161.25	43673.2	48528.8	37465.5	1581.75	1840.5	59279.2	1368.75
861	66096.8	115202	1482.75	4795.5	6187.5	149516	842.25	432.75	30363.8	-5.25	33429.8
4701	2713.5	23154	1134	985.5	39334.5	3284.25	163797	633.75	23529	4809	28702.5
3426.75	2370	2554.5	388.5	8454	35796.8	2185.5	76467	2288.25	34690.5	57198.8	-19.5
1273.5	94064.2	6336	86251.5	10770	38376	65164.5	45975	515.25	1104.75	1279.5	1899
1764.75	101592	44076	3189.75	2041.5	33328.5	39075.8	48024	2885.25	34567.5	29049.8	89033.2
527.25	41288.2	2130.75	1688.25	381.75	39402.8	1179.75	4318.5	2142	15417	11112	24373.5
8164.5	43278.8	121865	50814	2475.75	53987.2	58819.5	26864.2	1077	61527.8	36477.8	564
476.25	2780.25	62775.8	2254.5	1173	43926	5282.25	50528.2	616.5	24861	50529.8	5375.25
795	5520.75	1469.25	2390.25	914.25	23.25	43422.8	262143	2078.25	28770.8	88053.8	1593.75
1859.25	7880.25	100232	102	486	36074.2	775.5	79215.8	2072.25	28901.2	2380.5	82253.2
1545.75	172379	37053	1062.75	1689	33394.5	54266.2	2476.5	1821.75	283.5	8.25	19944.8
4311	4452.75	101264	53286.8	1291.5	42972	2181.75	26185.5	1479	60546	67724.2	51814.5
5240.25	4872.75	1680	46532.2	2298	2853.75	3388.5	52170	6121.5	952.5	39069	84351.8
5830.5	30291.8	1194.75	23693.2	1644.75	37217.2	822.75	127286	689.25	19211.2	119510	41039.2
3259.5	771	43260	4404.75	1001.25	55431	31187.2	1751.25	5152.5	104878	20477.2	548.25
8046	2343	55939.5	8308.5	952.5	47526.8	78453	11904	1281	53826.8	1540.5	10473
6117.75	861.75	37406.2	35824.5	1399.5	35616	46280.2	1131.75	2127	27585	25287	32115.8
1076.25	24888	33662.2	524.25	1805.25	15642.8	49279.5	40747.5	6480.75	13359.8	54702	38121.8
360.75	38979	81388.5	19661.2	597.75	28956	1387.5	1683	350.25	17064	35494.5	534
8419.5	49967.2	2318.25	1165.5	18055.5	48	34514.2	262143	317.25	3778.5	27539.2	1797.75
472.5	9368.25	4833.75	88646.2	1143	37422.8	47224.5	2985	2205.75	772.5	40212	62322.8
768	9259.5	1109.25	10071	2181	551.25	51384	244583	1684.5	195	46441.5	79982.2
1798.5	1066.5	71031	91356	653.25	30171.8	621	262143	2035.5	2724	103683	609
411.75	2049.75	151415	1171.5	605.25	34083	6123.75	262143	3316.5	28962	6087.75	568.5
1039.5	80505	55236	46412.2	1006.5	1223.25	5950.5	25283.2	1647.75	75909	101199	582.75
1780.5	44124.8	39793.5	33650.2	4785.75	177874	52982.2	34708.5	5465.25	44760.8	792.75	4908
7929	3444	10523.2	1413.75	403.5	55010.2	112110	1557.75	1291.5	92862.8	71399.2	38598.8
3390.75	2873.25	105478	102953	395.25	5877.75	63432	30516.8	2235	19741.5	16950.8	12552.8
746.25	71492.2	123228	36721.5	781.5	48001.5	85770	36414.8	1005.75	39342	105064	3412.5
707.25	-6.75	39727.5	1507.5	662.25	36726.8	3028.5	45684	414	73237.5	2066.25	1912.5
7511.25	1780.5	46882.5	41034	2358.75	2632.5	49952.2	1120.5	1992	57109.5	138120	259251
7676.25	2376.75	87422.2	32142.8	2658.75	93820.5	51939.8	43676.2	3936.75	28378.5	90537	145548
1211.25	84564	428.25	301.5	2850.75	73231.5	29718.8	2812.5	3723.75	226462	28320	9574.5
473.25	939	105411	40547.2	1033.5	13123.5	1307.25	43637.2	3869.25	34105.5	205578	25444.5
1391.25	46137	41538	1254	13455.8	43013.2	1314	49821.8	12	5915.25	24018	1255.5
5046.75	11228.2	1433.25	36771	4501.5	783.75	56830.5	12483	1602	852	45345	22146
438	25629	116742	41979	823.5	36399.8	33582.8	39181.5	264.75	30921.8	40328.2	186103
17174.2	84.75	95915.2	900.75	3852	45129.8	14057.2	1054.5	493.5	54801.8	108120	13180.5
4262.25	1075.5	129178	1581.75	2973.75	24584.2	1750.5	1128	126	302.25	18486	-17.25
4704.75	36714	112585	6687.75	2816.25	43231.5	46666.5	68286	296.25	1151.25	1052.25	22323.8
3059.25	37509	45680.2	893.25	915	1424.25	60047.2	270.75	93.75	1019.25	93478.5	63842.2
559.5	47571	41410.5	45731.2	3927.75	50621.2	46105.5	8181.75	3699.75	124298	101257	18806.2
411	12672.8	684.75	6177	678	71266.5	71111.2	1272.75	408.75	34067.2	21335.2	905.25
576.75	42711.8	143980	3569.25	2779.5	4262.25	2787	1404.75	2480.25	35445.8	21248.2	37744.5
716.25	1033.5	262143	5941.5	1793.25	3042	54473.2	70334.2	6573.75	1226.25	15792.8	3363.75
2287.5	60927	32868.8	116858	566.25	429	48674.2	52057.5	1327.5	1692	1617	44145.8
772.5	43336.5	156993	134498	235.5	145522	50787	1731	7800	19890.8	63615.8	2079.75
945	57515.2	69403.5	46690.5	355.5	36824.2	83402.2	738.75	7068	20954.2	82009.5	16023.8
3774.75	38256.8	50592.8	262143	1372.5	34889.2	3942.75	947.25	5734.5	37008	82278	284.25
663.75	36787.5	70728	60582	1452	26491.5	152427	638.25	4693.5	23350.5	112018	60464.2
13552.5	650.25	14094	48854.2	1749.75	84032.2	118061	88806	5251.5	154219	27722.2	29894.2
3721.5	36444	30544.5	37647.8	1507.5	563.25	170567	1566.75	4830.75	28299	76552.5	53682
2320.5	1056.75	74334.8	56241.8	5064.75	400.5	7680.75	85689.8	20037.8	2098.5	956.25	7308.75
4796.25	37595.2	104770	45740.2	1375.5	35613.8	733.5	49613.2	143.25	25890.8	46349.2	43713.8
4846.5	41601.8	3636.75	29169	2008.5	40258.5	30101.2	256904	6321.75	14616.8	37089	262143
1164	63876	59639.2	51009	852	35747.2	2944.5	1747.5	5443.5	47793.8	50998.5	2961.75
627	2072.25	77168.2	35385	2670.75	73942.5	62815.5	14029.5	90.75	111134	2547	21267.8
1539.75	43635.8	55012.5	43854.8	1914	1923.75	1216.5	43874.2	3581.25	40676.2	1012.5	372.75
508.5	45706.5	39278.2	22530.8	910.5	69383.2	87616.5	1040.25	11200.5	62107.5	81532.5	19722.8
1860.75	80225.2	49952.2	1436.25	554.25	116793	1198.5	3727.5	2646	36135.8	54310.5	4487.25
7696.5	1116	66834.8	9588	2270.25	1754.25	9561	41953.5	1302.75	1007.25	235856	35615.2
1123.5	58643.2	44535.8	30298.5	404.25	39116.2	49538.2	20862	4263.75	2385	47037.8	60921
42.75	3338.25	2371.5	46369.5	19614	1184.25	101076	47917.5	1743.75	510	11905.5	38108.2
3819	1178.25	4871.25	553.5	1866	42805.5	40728	1263	5442.75	67070.2	100604	125546
2188.5	1280.25	155716	1401.75	2614.5	106659	46705.5	48	17517.8	12369	1119.75	9936
2328	55278.8	3668.25	91161	6646.5	4149.75	62507.2	43622.2	7879.5	45479.2	2014.5	15237.8
3006.75	12766.5	43897.5	29303.2	1616.25	86433	792	41153.2	2205.75	1296	1711.5	6141
2381.25	42584.2	1299	10582.5	1149.75	1228.5	50730.8	56685.8	19008	27877.5	6207.75	909
3107.25	4304.25	111626	34120.5	956.25	2606.25	63024	36426	3180.75	186766	1014.75	618
693	28842	73050	57066.8	8643.75	16413.8	81408	1212	1663.5	43632	7950	33.75
7311	77705.2	98051.2	30791.2	815.25	38466.8	50543.2	47256	9118.5	32781	73363.5	40057.5
1425.75	84367.5	37818.8	96549	393	19538.2	150362	437.25	395.25	7241.25	85305.8	993
1198.5	36832.5	1014	47178	3902.25	1193.25	3403.5	455.25	1464	138605	43252.5	14300.2
228.75	11943	262143	42156.8	1020.75	869.25	45939	172813	24069	-14.25	47942.2	1417.5
2886	954.75	3982.5	285	667.5	44414.2	2135.25	3921.75	4361.25	72576.8	3899.25	262143
4221	549	56113.5	42194.2	1548.75	162751	63218.2	262143	4359.75	19003.5	319.5	16488
3115.5	673.5	53568	31130.2	1037.25	1252.5	185336	83671.5	7227.75	140492	44706.8	814.5
6678.75	30729	22104	87497.2	2759.25	56291.2	47752.5	26461.5	3878.25	35174.2	1293	19497.8
3980.25	1034.25	182228	1433.25	1707	558.75	44937.8	30661.5	9112.5	158534	46043.2	43587.8
987.75	6273	147598	93764.2	1120.5	1999.5	53153.2	32488.5	16532.2	-4.5	48176.2	4234.5
2886	137294	3568.5	2529	462.75	40275.8	42330.8	571.5	621.75	74493.8	93584.2	71057.2
3436.5	77703	37508.2	134609	3793.5	32859.8	2486.25	73502.2	5067	6318.75	93234	18039.8
2436.75	46329.8	3198	68326.5	4954.5	36855	148775	33535.5	890.25	48203.2	20293.5	46997.2
348	881.25	1085.25	1931.25	2261.25	34211.2	13878	13438.5	2836.5	43901.2	3438	16521
2725.5	1551.75	843	1044	1099.5	46083	67143.8	26804.2	1632.75	63822.8	1028.25	867.75
1214.25	705	165281	47631.8	328.5	262143	2011.5	5015.25	4556.25	312	60414.8	899.25
1122	701.25	79095.8	3550.5	4326	3959.25	76251	741	1878	-33	40074.8	67425.8
3468	1125.75	32424	42720	1013.25	48964.5	5561.25	55349.2	3174	35121	69.75	2426.25
4877.25	2060.25	27280.5	202742	606	3251.25	52269	3362.25	322.5	11838.8	2923.5	972.75
496.5	71560.5	38598.8	896.25	840	44677.5	36969.8	2843.25	2691.75	17574	29408.2	30237.8
5827.5	30324	55722.8	117157	675	262143	92987.2	3965.25	339	3798	37908.8	31432.5
10346.2	37760.2	109472	46669.5	378.75	28135.5	91636.5	21744	3816.75	1012.5	3612.75	10904.2
382.5	83049	195041	247463	6591.75	80630.2	93.75	605.25	650.25	59728.5	1641.75	411.75
3558.75	3390.75	2188.5	1870.5	2209.5	39606.8	95768.2	1575	478.5	28320	54801	4218.75
1493.25	1173	194906	1544.25	665.25	44109	2751.75	1612.5	538.5	76512.8	17841.8	11393.2
4857.75	25785	32167.5	44278.5	2989.5	33556.5	48468.8	1911	262.5	140996	8505.75	2155.5
2828.25	494.25	127141	78949.5	617.25	37552.5	60072.8	33332.2	235.5	152857	33353.2	38038.5
3477.75	3240	61785.8	43262.2	3135	140615	1056	41100.8	1080	43122.8	256982	40437
336	56863.5	227622	46166.2	5273.25	38368.5	1044.75	183559	1905	18492	100.5	170767
2946.75	43170.8	122972	47648.2	309.75	2416.5	105946	3412.5	994.5	145918	786	4098.75
1794	76447.5	69885.8	63348	7726.5	2805	45714.8	4504.5	386.25	1817.25	108431	1174.5
813.75	53526.8	40635.8	76868.2	416.25	1733.25	68766	3635.25	1916.25	16805.2	29890.5	15197.2
9008.25	82190.2	785.25	46190.2	1413	96	1828.5	56045.2	1887.75	1091.25	71393.2	65235
2181.75	52492.5	163964	102260	2059.5	16624.5	51687.8	40002	2181.75	48233.2	2016	47278.5
1966.5	42951.8	13956.8	3418.5	843	793.5	714	1328.25	948.75	27396	1333.5	4920
939.75	37918.5	164936	46237.5	1068	44571	59836.5	3174	4144.5	100334	2971.5	6938.25
538.5	28741.5	38766.8	32874	679.5	28428	30262.5	2119.5	490.5	101369	54489.8	7474.5
995.25	55191	163794	33476.2	972	131585	2132.25	7042.5	1572	142807	18219.8	89.25
534	86057.2	4704	1260.75	1598.25	1164.75	53654.2	4291.5	3875.25	25038	60195.8	27882
1840.5	76929.8	1099.5	25189.5	683.25	47058	27903	228	1224.75	26059.5	1363.5	2512.5
2777.25	24574.5	55572.8	1835.25	2659.5	2149.5	60464.2	55747.5	3133.5	28332.8	78161.2	3387
943.5	7356.75	615	537	4304.25	2655.75	48397.5	1509.75	1915.5	47375.2	71794.5	1738.5
1013.25	3173.25	3124.5	55593.8	283.5	34199.2	25461	88139.2	2983.5	32967.8	582	3742.5
373.5	27080.2	75237.8	15825.8	696.75	36892.5	2301.75	43186.5	1245.75	3681	438.75	35412
3211.5	73206.8	207666	207232	609	61414.5	120106	43278.8	754.5	47061.8	16572	64942.5
747.75	102346	160658	42266.2	1290	41418.8	122141	3190.5	191.25	26918.2	120763	1802.25
996	127070	68570.2	28875	1097.25	37466.2	134401	262143	6392.25	46241.2	73043.2	1803
894	1597.5	1549.5	566.25	706.5	33328.5	127998	72537	1058.25	187165	43514.2	4458.75
8020.5	2964	3339	30572.2	4815	262143	40822.5	5461.5	1161	3694.5	184584	765.75
4486.5	33417	531.75	1198.5	2940	1731	48017.2	43043.2	652.5	17868.8	3755.25	906.75
595.5	491.25	71789.2	37879.5	1073.25	93318	2328	66495.8	1460.25	67.5	9629.25	43839
1707	1378.5	544.5	77382	767.25	46994.2	3867.75	6174.75	2915.25	330	16026	49.5
2608.5	38683.5	1630.5	11220	568.5	106945	47463.8	194751	3817.5	14148.8	94546.5	52267.5
1950.75	118460	1815.75	38910	500.25	48256.5	26500.5	18234.8	8840.25	44605.5	2068.5	2136
446.25	40799.2	59041.5	88177.5	3479.25	25121.2	52733.2	99834	1676.25	588	228687	25421.2
2848.5	55759.5	50616.8	83630.2	3559.5	27992.2	2673	120316	3392.25	1483.5	4803	2156.25
320.25	19877.2	2725.5	34730.2	5357.25	8690.25	72549	170054	989.25	38160.8	16931.2	44928
1177.5	83322	262143	1341	497.25	1251	29038.5	23002.5	513.75	45741	16025.2	32929.5
1754.25	16587.8	125797	2602.5	5136.75	20592	49416.8	188344	374.25	1223.25	3475.5	59.25
1665.75	81599.2	82020.8	810	1192.5	1629.75	156466	30643.5	4839.75	4455	262143	605.25
1162.5	495.75	27509.2	11740.5	1661.25	669	57137.2	6415.5	126	92890.5	54967.5	28677.8
2751	1720.5	44352	44219.2	2211	41314.5	149074	1207.5	685.5	38711.2	262143	3468
1092	1624.5	11716.5	106596	537.75	4806	6875.25	41919	885	30559.5	33590.2	36343.5
391.5	12470.2	262143	122411	347.25	31176	32922	39557.2	212.25	13037.2	10668.8	19025.2
2529	92901.8	2425.5	2556.75	429	3738.75	1887	670.5	1557.75	70354.5	-284.25	2469.75
12687.8	81914.2	76.5	27967.5	2819.25	1564.5	36728.2	254809	1650	36586.5	44397	1914
1989.75	139610	46198.5	1164	2837.25	39522	50564.2	24423.8	476.25	16188.8	9887.25	75
805.5	75969	105244	63690	1848.75	199433	3270	172896	5269.5	3337.5	24609.8	1869.75
660	2530.5	102740	25025.2	1791.75	40641	23068.5	36097.5	854.25	52116	4513.5	686.25
771	41842.5	51833.2	71481.8	549	2008.5	900	1055.25	1305.75	1850.25	27175.5	36932.2
4562.25	-12.75	29239.5	1440.75	818.25	33824.2	5607.75	42141	1374.75	191220	30759.8	2994
4509.75	165347	13069.5	150710	4608.75	32781.8	35877.8	559.5	261.75	157362	338.25	180
118.5	47026.5	64098.8	135951	1194	44232	7887.75	110852	712.5	736.5	42459.8	3043.5
1239	88576.5	2398.5	1441.5	2592.75	864	1509	1237.5	5553.75	294	63402	51406.5
9098.25	94840.5	49904.2	6553.5	1477.5	52648.5	63826.5	14545.5	2427	2858.25	58490.2	50772.8
292.5	48282.8	1089.75	37102.5	1352.25	40539.8	181234	31812	1512	2429.25	21225.8	43367.2
2031.75	262143	258	262143	3933.75	146329	1767.75	45393	6777.75	50220.8	50.25	75894
1735.5	35313	2629.5	9630	4008	9174	120541	49977	1926	1675.5	52.5	10263.8
938.25	2718.75	262143	93233.2	771	127498	1527	1329.75	1095.75	35835	2412	4494.75
930.75	77264.2	50973	1596.75	1871.25	4671	4201.5	52383.8	879	29640	526.5	18581.2
394.5	58595.2	89819.2	714	8349.75	100259	92144.2	38152.5	572.25	4282.5	406.5	2950.5
2577.75	26891.2	42858.8	78243.8	1917.75	29592.8	861.75	40480.5	913.5	1796.25	35931	1153.5
2484.75	282	58132.5	40955.2	3636.75	36734.2	80801.2	675.75	774.75	1621.5	3056.25	44967
1404.75	4020.75	42723	20527.5	1287	42489	6613.5	10100.2	753	3678	26709	811.5
21	228530	53828.2	2373.75	1020	73493.2	2717.25	1394.25	2143.5	19422.8	780.75	37597.5
2423.25	37118.2	207662	41149.5	538.5	50279.2	3345	2400.75	234.75	3226.5	32646	42697.5
10102.5	1804.5	918	1707	1167	40674	86811.8	49473.8	4924.5	1171.5	96	1881.75
420	230285	24330.8	44796	1551	191612	2775.75	53442.8	1698	73748.2	53207.2	4436.25
5292.75	488.25	72374.2	10653.8	5684.25	229385	2025	38692.5	4942.5	38711.2	2520	66040.5
6621.75	62865.8	78889.5	125364	1803.75	3746.25	605.25	1077.75	3512.25	1475.25	25392	5336.25
3460.5	24656.2	67143	103323	3026.25	1158	2400	178732	390.75	1701	10799.2	78083.2
9823.5	705.75	192626	128625	2889.75	85317.8	1868.25	1383.75	1368.75	33169.5	644.25	61206.8
492.75	51083.2	185894	47171.2	4060.5	1038.75	1772.25	2858.25	2615.25	700.5	35603.2	-3
1902.75	22862.2	91107.8	120830	3062.25	37899	4543.5	47971.5	1419	22704.8	41273.2	44388
722.25	34966.5	262143	40734.8	337.5	260020	50284.5	1584.75	408	19386	17366.2	41638.5
1075.5	44548.5	131822	38486.2	768	27424.5	51597	25738.5	3626.25	101.25	1948.5	40071.8
2253.75	39513	85299.8	97312.5	680.25	39157.5	178044	34127.2	2090.25	31326.8	100489	34386.8
1753.5	115252	262143	1055.25	2580	2049.75	54560.2	972	1473	1545	46057.5	35266.5
1004.25	3260.25	27025.5	30766.5	6069	34563	103222	49752	776.25	39289.5	1167.75	44913.8
2499	42423	33.75	1556.25	1678.5	60600.8	6099.75	38439.8	2400.75	54593.2	25101	1019.25
8604	22026	1532.25	2100	423.75	1545.75	165358	75344.2	3003	106379	144297	39929.2
1428.75	32561.2	81892.5	96095.2	420	1686	2022.75	30641.2	4761.75	54243	47102.2	3080.25
1317.75	114404	8070.75	50148	1203	130513	35967.8	24318	2757	27334.5	68634	61780.5
4539	964.5	2673	32216.2	618.75	84324	46871.2	4199.25	463.5	23994.8	1993.5	328.5
9591	41697.8	51538.5	119392	261.75	45711.8	2251.5	51278.2	885	18825.8	2029.5	969
444	34446	44646.8	1494.75	369.75	41616.8	64789.5	82801.5	941.25	49602	1848.75	55378.5
651.75	124339	198482	75507.8	657	1371	32018.2	823.5	4365	37453.5	1035	41878.5
2324.25	34539	82756.5	74330.2	709.5	143738	78879	2934.75	1389.75	404.25	41076	30837
422.25	176382	43554	28979.2	3570	1303.5	3925.5	1616.25	362.25	513.75	206193	4744.5
3971.25	1157.25	33200.2	3196.5	647.25	605.25	85461.8	9723	656.25	96226.5	24099.8	39940.5
1108.5	129179	42880.5	55356	836.25	35695.5	48090.8	250675	2130.75	48319.5	11563.5	41101.5
2359.5	634.5	61374	18095.2	1107	66707.2	1606.5	3942	6598.5	49536	283.5	27166.5
1293	6038.25	9579.75	115096	3255.75	38593.5	1145.25	37620.8	3166.5	52106.2	26586.8	44309.2
1419	134364	41321.2	1875.75	258.75	126405	64023.8	39352.5	1097.25	25747.5	3225.75	76290
2592.75	106134	17744.2	456.75	229.5	2188.5	42045	262143	4407	2065.5	34117.5	38297.2
2655	39963	1386	49180.5	1359.75	1149	143796	675	3811.5	702.75	22407	463.5
1923	262143	88977	36273.8	1404	16770	33806.2	64701.8	2873.25	118858	16020	1629
2794.5	29834.2	5356.5	40865.2	312	912.75	7097.25	25008.8	231.75	79930.5	48196.5	4799.25
2437.5	39081.8	39873	46914	1566.75	27339.8	255278	493.5	3447.75	98.25	86147.2	2829.75
765.75	118463	37463.2	1038.75	326.25	49489.5	20064	86609.2	503.25	12296.2	19605.8	974.25
1642.5	112264	2476.5	53393.2	4048.5	30656.2	35269.5	2613.75	6862.5	19106.2	53.25	448.5
3521.25	1095	88093.5	8086.5	387	2799	3801.75	49551	20495.2	27954.8	42810.8	160470
1832.25	57317.2	2022	2335.5	2184.75	76115.2	1872.75	2763	15313.5	57179.2	3521.25	65726.2
24705	41907.8	652.5	335.25	888.75	4207.5	80931.8	25642.5	11566.5	2091	18774.8	11892
10557	99219.8	70819.5	2545.5	539.25	15.75	1156.5	481.5	526.5	2702.25	98277.8	17247
8745.75	474.75	39909.8	34500	1269.75	1571.25	100354	48511.5	954.75	31431	12	35268.8
448.5	13607.2	256156	3653.25	1365	29739	38766.8	76145.2	3405.75	47903.2	43518.8	1002.75
6841.5	182.25	14803.5	6086.25	292.5	30230.2	32705.2	176132	1281.75	20951.2	83023.5	19418.2
123	55434.8	128929	87153.8	486.75	628.5	41095.5	18148.5	519	43107.8	4587.75	25261.5
2793	33850.5	150242	80456.2	429	39795	40188	46060.5	910.5	2.25	21661.5	1287.75
2528.25	913.5	3246	89640.8	3141.75	2709	40178.2	2059.5	6582.75	651.75	16988.2	57775.5
1987.5	74905.5	97815	1743.75	912.75	117779	55154.2	1197.75	1727.25	13107.8	54544.5	1555.5
1820.25	44256	40092	36642.8	6267.75	1388.25	56277	35834.2	1206	72698.2	62766.8	167090
202.5	34732.5	1425.75	37168.5	1158	48696	3031.5	37394.2	1465.5	976.5	262143	21860.2
1332	506.25	48450.8	3635.25	442.5	862.5	57889.5	48430.5	10139.2	28269	191876	35.25
727.5	36057.8	21442.5	25550.2	371.25	16143	53953.5	647.25	2984.25	38352	185908	1343.25
322.5	35090.2	4694.25	3628.5	3006	85797.8	52232.2	856.5	4554.75	43404.8	44673	51755.2
1050.75	122209	8616	11019	2262	2932.5	36846	8240.25	9	80.25	38668.5	4391.25
1885.5	246459	1629.75	46707	5724	38544	585	7394.25	5603.25	15323.2	22651.5	62466.8
2712	2778.75	43942.5	826.5	2067	74016.8	43913.2	109060	2583.75	62183.2	22692	3446.25
1580.25	1680.75	4434.75	30602.2	1800.75	1695.75	143818	44868	4141.5	25517.2	36069.8	18198
1491.75	42749.2	82365.8	86910.8	1005	78605.2	48114.8	101694	6894	2297.25	38256	88076.2
2273.25	81843	47463.8	151175	3066	71463	612	48578.2	1482.75	209496	66942	2814.75
26541	204412	70878.8	32314.5	812.25	87566.2	148604	262143	498.75	1808.25	196294	23199.8
3762	36252	42232.5	1125	696.75	30210.8	42655.5	5496	1073.25	3138.75	71331	58020
7567.5	1641.75	57328.5	32537.2	2738.25	76269.8	27936.8	1594.5	1849.5	8050.5	1110	4233
16017	24770.2	105754	63532.5	796.5	4515.75	51469.5	542.25	1232.25	1830.75	20762.2	34612.5
7539.75	12410.2	701.25	37753.5	715.5	34076.2	18208.5	16642.5	1299	33.75	19119	3775.5
3580.5	4662	47914.5	89390.2	2466.75	27497.2	2979	714.75	3345	1904.25	1578	127417
61482	79271.2	33032.2	24914.2	1767.75	8295	57632.2	32.25	3376.5	1150.5	869.25	2114.25
7112.25	43526.2	30816.8	1230.75	3508.5	4783.5	2911.5	1677.75	28488	2409.75	294	802.5
3812.25	409.5	5321.25	1842	2744.25	3000	2304	387.75	10093.5	6257.25	353.25	1281.75
1790.25	3943.5	1677.75	31908	1828.5	1406.25	53378.2	736.5	2455.5	12682.5	29832.8	36.75
15512.2	30313.5	27988.5	81522	1266.75	39070.5	922.5	56773.5	1637.25	4258.5	82287.8	2281.5
1958.25	23659.5	3015	34541.2	721.5	779.25	1104	422.25	141.75	4693.5	70650	1756.5
10024.5	28585.5	40336.5	43398	425.25	36075	47166.8	37980.8	274.5	373.5	18395.2	19275.8
1068	2237.25	2002.5	241.5	2810.25	2237.25	51931.5	46266.8	28050	56404.5	7049.25	17263.5
3537	52486.5	7818	858.75	539.25	960	57.75	27183	1081.5	2443.5	17349.8	62273.2
429	47337	35559.8	186314	1585.5	13416.8	52827.8	10968	1416	44917.5	43541.2	16923.8
1005.75	1230	118115	32760	779.25	32895.8	34393.5	2232	12243	91.5	2805.75	59132.2
1218.75	27338.2	37798.5	144909	983.25	3135	53283	1776	7651.5	4909.5	49199.2	77214
897	38403	124622	98664.8	2930.25	42526.5	1224	1388.25	1924.5	3812.25	1196.25	24114
666	43632	128115	42570.8	4647.75	33374.2	56290.5	2173.5	1959	66	102581	29286
2096.25	95043.8	210952	53289	410.25	1633.5	2080.5	26838.8	208.5	605.25	154923	182906
165.75	1422	231272	78831.8	882.75	5649	4032.75	58215.8	1898.25	27305.2	2163.75	17703.8
4834.5	33883.5	137251	50424	500.25	36213	4455.75	42255.8	1901.25	32796	49882.5	111693
1081.5	31586.2	616.5	1384.5	862.5	27360.8	6150.75	34995	2122.5	42849	110515	30276.8
2253.75	38474.2	7021.5	38091.8	358.5	903.75	765.75	55488	3786	23028.8	24897.8	6532.5
804.75	266.25	137174	23874	1225.5	107890	3981.75	805.5	3075.75	23057.2	13522.5	36660.8
865.5	31779.8	220843	126039	1434.75	36487.5	1149.75	42390	978	17280	52059.8	82087.5
465	2013.75	7054.5	36362.2	702	2221.5	53058.8	1222.5	2056.5	3078	3090	22250.2
463.5	121531	1665.75	72594	1911	59353.5	50339.2	3378	375	6689.25	38349.8	8778.75
2974.5	95297.2	21828	52302	1580.25	38786.2	663.75	19471.5	369.75	1288.5	146450	51295.5
1302	116999	84893.2	262143	1653.75	45422.2	145898	13879.5	897.75	37619.2	262143	4360.5
375.75	85761	495	34582.5	918	4060.5	45931.5	95965.5	2370	3545.25	26533.5	1916.25
12354.8	45503.2	20104.5	531	7793.25	27341.2	130312	40927.5	276.75	60423	5031.75	91571.2
4417.5	35811	65330.2	49522.5	532.5	2076	639.75	42565.5	879	21759	1648.5	1564.5
14784	50729.2	36	15012	1110.75	1899.75	54765.8	1056.75	4631.25	1755	2475	66231
1695	5175	77022.8	88320	1333.5	1404	21033.8	8759.25	3633	39893.2	994.5	93865.5
1076.25	40433.2	88698.8	1959	836.25	44129.2	58637.2	3151.5	2085	83395.5	273	28939.5
116.25	9792	1825.5	28257	1441.5	1210.5	50068.5	43356.8	1470.75	40930.5	85334.2	30621
748.5	2092.5	3384.75	1740.75	627	1735.5	35961	1230	1691.25	3251.25	22632	1386.75
2163	1726.5	76668	3459.75	486	102704	49074	38478	5745.75	44647.5	627	138950
1445.25	104644	881.25	737.25	357	35822.2	102485	77820	1590	19237.5	961.5	2326.5
807	165859	1971.75	2694	894.75	124393	59994	37233	3515.25	56847	23676	1752
657	96497.2	4821.75	4548.75	523.5	167494	52158.8	539.25	1669.5	596.25	488.25	126466
937.5	30434.2	35827.5	262143	3240.75	31917.8	4451.25	1053.75	1659	1527	139570	37203.8
2382.75	50522.2	39374.2	19898.2	3259.5	3843	36175.5	786	423	46950.8	30753.8	1086
29.25	46730.2	59268	47277.8	3447	173954	43887	43944.8	784.5	60257.2	1147.5	43993.5
2201.25	1349.25	88309.5	49333.5	2181	6865.5	104092	83677.5	225.75	160987	18919.5	26926.5
599.25	37074	1570.5	50293.5	1530.75	9293.25	1457.25	1066.5	162.75	10641.8	936	2627.25
79.5	1356	4266	92360.2	561	3378.75	144111	41252.2	1451.25	17835	2058.75	42384.8
220.5	-72	156012	495.75	579.75	73881	31686	39558.8	6945	23163	1630.5	6477.75
901.5	35730.8	39797.2	39774	2087.25	676.5	43400.2	33588	305.25	223768	41889	153
909	120521	6966.75	177725	819.75	22260	49869	58536	1507.5	988.5	114517	45315.8
5858.25	1810.5	4311.75	64458.8	252	212147	1035	2553	761.25	2240.25	22035	596.25
2814	25056.8	1351.5	122639	547.5	574.5	17689.5	46359.8	707.25	19920	57076.5	1775.25
42478.5	1689.75	231140	517.5	740.25	35592.8	50010.8	50.25	653.25	430.5	2059.5	39647.2
9039.75	1823.25	262143	6518.25	1575	7953.75	-22.5	6264.75	1054.5	42509.2	83345.2	73590
2629.5	6745.5	1450.5	136052	2232.75	38078.2	52567.5	135245	2090.25	6048	1248.75	17248.5
2398.5	685.5	12.75	5369.25	2113.5	62865	46063.5	52267.5	366	2853	53867.2	67885.5
2943	50051.2	118844	262143	1324.5	72573	45522.8	3882.75	1520.25	6019.5	262143	86142
4644.75	1650	55229.2	2237.25	3102	25013.2	46452	33575.2	5085	90148.5	262143	34129.5
492.75	38394.8	29931	4109.25	7278.75	262143	118816	5050.5	273	124342	1452	66724.5
4188	40788	262143	1216.5	4241.25	47988.8	105	51574.5	2757.75	22768.5	160396	21328.5
1223.25	30794.2	120356	71422.5	824.25	33573.8	2395.5	38167.5	798	29236.5	1689.75	15
2314.5	48081.8	262143	52665	324	61333.5	1296	1057.5	305.25	1020.75	-93	11713.5
425.25	1101.75	41986.5	6363	3167.25	1352.25	93621.8	3372	746.25	115077	2459.25	32517.8
6549	33212.2	105976	9276.75	3930.75	37165.5	2765.25	195348	521.25	98751.8	1566	560.25
19212.8	708	1371.75	887.25	16491	775.5	1116	133925	13824.8	175700	2440.5	25017
6558.75	14502.8	43510.5	1711.5	1280.25	43221	3199.5	1209	385.5	262143	45855.8	2017.5
2138.25	2537.25	-24	-30	16354.5	50443.5	53858.2	4353.75	5073.75	14571.8	168.75	11890.5
2769	3598.5	44136	9874.5	3182.25	41164.5	1437	75940.5	2736	2034	346.5	124334
4480.5	2588.25	1317	1102.5	308.25	39744.8	262143	470.25	309.75	1050.75	26093.2	40929.8
3150	454.5	33845.2	38595	2297.25	40052.2	1092	129508	417.75	30210	32643	4533
3255	36848.2	3054	40392	3416.25	83910.8	61789.5	20157	2709.75	18606	23418	36075
456	57393	51163.5	33525.8	1277.25	66348.8	86413.5	110318	309.75	16810.5	0	414
2202.75	1723.5	262143	262143	1615.5	59016	262143	2127.75	165	24164.2	469.5	4157.25
3039.75	2637	109388	150617	2482.5	2214.75	48587.2	1552.5	1802.25	3985.5	43941.8	40264.5
680.25	82145.2	256.5	48656.2	1629	36960	262143	18366	288	93262.5	2267.25	2384.25
2288.25	925.5	167494	79608	516.75	40950.8	22974.8	31488.8	1155.75	33361.5	51939.8	143878
2215.5	1514.25	52806	2230.5	234	3454.5	50789.2	89694.8	5523.75	70231.5	40467	2601
454.5	35649	2429.25	48447	1773.75	46031.2	4476.75	94271.2	766.5	12322.5	3823.5	3904.5
604.5	30589.5	75543.8	30877.5	1019.25	262143	1218.75	782.25	3789	-82.5	13811.2	4999.5
2301	61582.5	2702.25	4355.25	1799.25	74967	1875.75	8754	1971.75	2136.75	66111	2760.75
2063.25	1941.75	33441.8	160024	2423.25	37668.8	792	45365.2	3680.25	103270	77.25	25923.8
2998.5	921	146786	208775	1299	32310.8	2668.5	-19.5	5192.25	2076.75	441.75	74305.5
6311.25	53688.8	5990.25	1644.75	1065	28091.2	122958	48224.2	708.75	1421.25	79719.8	5337.75
1186.5	63064.5	7620	262143	2211	71604	43200.8	1152	2924.25	3991.5	2109.75	34101
2153.25	48983.2	98103.8	141718	1855.5	73440	53420.2	2273.25	1091.25	927.75	1380	26133.8
1497	42549.8	47012.2	1069.5	1348.5	45551.2	56988.8	42810	8772	1282.5	1574.25	40741.5
1152	3018.75	36808.5	314.25	807	7621.5	30428.2	1185	1379.25	806.25	20071.5	89059.5
1334.25	5105.25	38402.2	27727.5	9066	718.5	6073.5	222418	356.25	30971.2	2911.5	160736
2250.75	5501.25	3916.5	128706	3038.25	113470	58821.8	867.75	1089	36056.2	2511	51394.5
1398.75	2380.5	791.25	138896	1455	23340	105469	37618.5	158.25	6400.5	26655.8	57849
8674.5	2033.25	42095.2	80019.8	1128	35043	43206.8	29066.2	979.5	3317.25	36374.2	10971.8
2025	61364.2	1683	37362.8	843.75	44120.2	41551.5	44451	353.25	11923.5	68953.5	14832
23181.8	16576.5	4953.75	198723	1489.5	39285.8	82351.5	1859.25	408.75	4494	13458.8	741.75
849.75	2111.25	2152.5	43779	1028.25	2280	186122	6703.5	317.25	33184.5	2948.25	806.25
472.5	33393	23161.5	3379.5	895.5	31131	59632.5	46815.8	5501.25	2825.25	97963.5	1866
12684	44208	1484.25	41361.8	1241.25	65233.5	2086.5	42338.2	844.5	39047.2	4834.5	67248
5788.5	79686	96374.2	232798	4807.5	837.75	53193.8	40088.2	4478.25	35724	25281.8	28441.5
2046	44452.5	94953.8	39864.8	2395.5	31771.5	10451.2	2657.25	306.75	218353	2510.25	695.25
2007.75	35662.5	3755.25	6073.5	13798.5	84168.8	1868.25	53724.8	2536.5	50081.2	9684.75	122999
1158.75	13189.5	1303.5	15284.2	2195.25	86622	93645	13698	7624.5	6336	1722	2409.75
2472	81846	1993.5	79602	302.25	88603.5	171718	3210.75	6099	135659	16942.5	1002
527.25	1452.75	1820.25	262143	383.25	816.75	30976.5	16426.5	7543.5	3623.25	4401.75	64943.2
513.75	67.5	23140.5	35990.2	476.25	41034	3396.75	57308.2	10.5	72182.2	41969.2	68147.2
3103.5	3540	2346	928.5	5646	729.75	99540.8	36315	1952.25	33380.2	2843.25	801
1302	36084.8	2066.25	-22.5	1021.5	2892	166091	1311	1347	21837.8	77.25	76409.2
1746.75	1257.75	1622.25	1185	1956.75	56137.5	179794	54396.8	1098	1777.5	1512	42
2367	13983.8	384.75	556.5	2846.25	29250	11566.5	60667.5	8868.75	15834.8	1944.75	1049.25
4434.75	485.25	15615	36447	725.25	1455	42027	41586	1680.75	51278.2	923.25	567.75
961.5	744	932.25	17664.8	549.75	70926	43641	75217.5	642	90538.5	990.75	15357.8
1404.75	95141.2	46809.8	2892.75	4790.25	22644.8	5411.25	1236	552	216.75	49845.8	942
582.75	40337.2	928.5	48151.5	1989.75	30102	486	561	3628.5	94214.2	41277.8	24660.8
880.5	7542.75	29485.5	110722	652.5	49476.8	54002.2	44895.8	2784.75	742.5	1287	86364.8
3273.75	4167.75	221841	2154.75	1771.5	42955.5	2995.5	35840.2	1104	90386.2	39102.8	16044.8
851.25	1961.25	54255	6092.25	781.5	10370.2	92616	27158.2	498	6004.5	44234.2	20439.8
815.25	68.25	2889.75	92399.2	5103	1046.25	1806	3117	693.75	22537.5	1516.5	1007.25
51.75	989.25	2322	1171.5	15236.2	78675	69379.5	54549.8	55.5	26508	41922.8	27792.8
3559.5	17694.8	1954.5	218961	561	24262.5	31549.5	33294	884.25	4776.75	5095.5	1852.5
442.5	1091.25	76.5	2304	604.5	167375	62660.2	711	1131	45422.2	198274	12998.2
3585	1407	102996	42727.5	1752	65100	47769	262143	2031	118770	873.75	75423.8
873.75	108286	58760.2	47755.5	9735	17079	2648.25	34667.2	1716	68715.8	41642.2	163976
1266.75	37118.2	88102.5	35962.5	2695.5	29370	1519.5	75615.8	339	87263.2	44222.2	55080
627.75	38436.8	35349	39481.5	4311.75	24960	53388.8	45801.8	964.5	4610.25	20395.5	34169.2
2045.25	72839.2	41709	262143	298.5	669	22452	38106	2106.75	1272.75	2769	15836.2
1194	50059.5	987	71883.8	1336.5	1008	53195.2	239367	4575	18064.5	30789	74219.2
4887.75	30726	27718.5	12210.8	663	75651	71307	43682.2	996	4536.75	192821	517.5
3104.25	73047.8	2796.75	-34.5	1096.5	42648.8	5584.5	1096.5	1461.75	103583	21303.8	32655
542.25	107813	45071.2	435	454.5	1044.75	1395	81411.8	2218.5	16549.5	64847.2	67863
3184.5	39440.2	54656.2	38743.5	2007.75	41475	7884.75	1383.75	513	1367.25	40498.5	27206.2
403.5	79140	45309.8	39228.8	4411.5	45660	39947.2	44543.2	2111.25	12234	46497.8	1638.75
110.25	17298	46946.2	46191	399	52753.5	109694	42672.8	768	11720.2	127571	16677.8
2586.75	47118.8	927	12903.8	1626	59052	3436.5	171670	377.25	1096.5	1415.25	88861.5
339	7711.5	2255.25	1042.5	651.75	5433.75	262143	43629.8	574.5	3089.25	58151.2	2350.5
1844.25	66735	801	37569	1318.5	2989.5	41648.2	37284.8	802.5	57740.2	1357.5	13592.2
364.5	1091.25	17310	80871.8	551.25	1470	667.5	27556.5	5737.5	1548	60.75	57546.8
2662.5	255281	45126	118607	1331.25	1039.5	47140.5	98736	2382	31120.5	26910	7995
539.25	100894	8397.75	39558	1629	38025	54621.8	651.75	2286	178682	105640	29661
2833.5	2351.25	40659.8	30110.2	4159.5	826.5	102582	24897.8	1302.75	219880	100948	208889
1607.25	61853.2	21387	110137	378	38823	2796	2208	2103.75	87541.5	1097.25	987.75
1736.25	27722.2	26419.5	25675.5	3735.75	110564	42423	144293	623.25	2086.5	89874.8	676.5
6423.75	21435.8	2715.75	92021.2	3594	51970.5	188880	30741.8	1117.5	24025.5	13630.5	1016.25
616.5	60974.2	14226	36165	493.5	113932	104136	40658.2	1103.25	48811.5	2562	2845.5
1508.25	96137.2	58752	1518	1610.25	8963.25	53476.5	262143	2112	25629	48589.5	1416.75
1108.5	46449	46471.5	43983.8	1135.5	348.75	42952.5	10.5	3060.75	39502.5	465.75	57948
878.25	2888.25	1520.25	197871	1644.75	28718.2	48292.5	37887.8	439.5	23283.8	310.5	58421.2
4088.25	45099.8	43245	42331.5	1527.75	735.75	1394.25	37869.8	803.25	21140.2	238.5	4505.25
448.5	79931.2	1863.75	696	1386	10260	55616.2	35.25	3762	20893.5	457.5	1256.25
3026.25	29462.2	59828.2	42450	9181.5	67163.2	116909	2192.25	1602.75	37458	960.75	2466
2011.5	36409.5	44964	38382.8	1001.25	43130.2	43740.8	39866.2	609	126524	1530.75	25239
831	93141	36650.2	70332.8	334.5	50054.2	48119.2	1972.5	413.25	17701.5	36467.2	3793.5
2169	48731.2	1572	40384.5	3153	3827.25	104951	3516	3423	30024.8	23277	17520
1761.75	1853.25	953.25	6125.25	518.25	104171	40457.2	2091	268.5	24096.8	147654	56533.5
4197.75	64771.5	165830	18292.5	2794.5	85390.5	2538	229228	2369.25	25836	486	34198.5
1129.5	138130	2764.5	1479.75	3323.25	40131	61833	45693	1184.25	1439.25	262143	267.75
2184.75	21333	2274.75	141958	8068.5	1117.5	1501.5	248683	14711.2	62310.8	41410.5	27515.2
672	42597.8	2125.5	283.5	1175.25	68373.8	42490.5	5051.25	1318.5	65208.8	2478	1937.25
987.75	90436.5	47635.5	4257.75	229.5	15669	92763.8	2078.25	555	49697.2	1509.75	27291
927	34650	86669.2	37104.8	602.25	16593.8	43368.8	46286.2	393	34818	38055	21031.5
781.5	66455.2	6356.25	52973.2	741.75	37177.5	56871	102242	1017.75	18046.5	849	39228.8
2453.25	844.5	741	42614.2	492	1478.25	52196.2	87229.5	7875.75	4004.25	1566.75	29232.8
418.5	32817.8	65930.2	2217.75	1325.25	55550.2	5131.5	100856	2478.75	2082.75	19473	120338
6570	120740	206264	1059	687.75	25815	45078	5019	2758.5	30357.8	38066.2	28878.8
4638.75	40207.5	69402.8	39833.2	464.25	200222	31699.5	42830.2	4513.5	644.25	914.25	14153.2
623.25	1148.25	62466.8	169423	636	3957	2217	40831.5	5784	51047.2	149760	45699.8
2424	1393.5	69912	32517.8	494.25	711	49275.8	174971	371.25	1059	85037.2	8676.75
1400.25	33541.5	1388.25	1466.25	303	43133.2	12025.5	2525.25	2426.25	47.25	19373.2	1173.75
1203.75	35006.2	3096	262143	9902.25	34644.8	52020	36562.5	336.75	2505	262143	54388.5
2589	132639	54855	1398.75	939.75	27463.5	76965.8	33323.2	1282.5	12465	62866.5	2055
3303	1890.75	2778.75	4590	1057.5	2382	50043	69223.5	3935.25	2458.5	43427.2	308.25
18937.5	1264.5	3723.75	3222	2497.5	82551.8	52428	1200.75	648.75	96854.2	262143	1621.5
2175	37879.5	40748.2	170620	3178.5	13372.5	20100.8	1384.5	8528.25	1805.25	135.75	127984
1939.5	1179.75	132962	37910.2	1811.25	1838.25	22972.5	175170	2499.75	122505	30952.5	3500.25
1.5	2809.5	51927	11688.8	5388.75	70779.8	174868	2765.25	1137	371.25	42740.2	22634.2
3387	843.75	12607.5	732.75	2442	25806	1149	1741.5	162.75	622.5	470.25	12135.8
1806.75	22925.2	130398	134059	1030.5	1498.5	633.75	846	12038.2	81582	22064.2	181123
1360.5	957	56414.2	67008.8	3616.5	1738.5	124196	844.5	929.25	1214.25	42694.5	21882.8
1068.75	33526.5	140884	147870	2006.25	86960.2	1152.75	43218.8	5228.25	1077	1451.25	3788.25
5388	47385.8	3803.25	122812	1547.25	39963	1008.75	46077	955.5	32776.5	12370.5	15128.2
220.5	72363	20116.5	41631	1489.5	17226.8	34932	681	1360.5	25308.8	624	51130.5
1104.75	14273.2	89328	262143	471	828	1011.75	630.75	1622.25	35478.8	2979	38256.8
-27	42720.8	7057.5	225734	1155.75	56503.5	1531.5	95349	5260.5	65390.2	1647	1839.75
957	126961	51717	41457.8	12339	40171.5	111514	2854.5	618	528.75	5178	48960.8
2118	1278.75	40904.2	2424	234	41703	97845.8	2112	2120.25	76913.2	2716.5	936
1488	69224.2	2884.5	1591.5	780.75	16879.5	4223.25	94239	1662	5118	16187.2	846
1645.5	80323.5	41373	38019.8	746.25	1089	2250.75	48183	2887.5	92103	50579.2	22185
1523.25	33865.5	44719.5	45243	879.75	23727	4638.75	31720.5	246	72650.2	26746.5	21166.5
948.75	39519	3991.5	603.75	3821.25	1471.5	42781.5	3795.75	676.5	77569.5	2367	25978.5
3281.25	38855.2	77264.2	10407	1196.25	41648.2	2926.5	43503	1071	28191	40947.8	4413.75
822.75	28890.8	33576	1197	5116.5	34094.2	48383.2	2678.25	1905.75	48063.8	53774.2	3978
826.5	1010.25	116758	53557.5	815.25	23997.8	3894	4722.75	1371	18530.2	44348.2	16378.5
297	678.75	34460.2	30207	3638.25	46570.5	66270.8	46407.8	568.5	27420	30015	2006.25
1345.5	135509	123056	87460.5	3296.25	67974.8	2568.75	20412.8	2309.25	349.5	711	40341
1318.5	1023	70711.5	43584	1088.25	42423	42009.8	31530	140.25	14413.5	39971.2	33
1034.25	4365	57074.2	82944.8	747	43236	1165.5	846	3465.75	23509.5	23794.5	26482.5
426	2406	83625	84787.5	2082.75	1498.5	97812	1425	1702.5	4752	2005.5	19168.5
1101	1059.75	262143	20275.5	1407.75	26877.8	176114	10575.8	1783.5	63968.2	2573.25	2138.25
1119	48996.8	4086	40213.5	360	30469.5	1551	38315.2	1090.5	2802	495.75	103.5
2400.75	80247	49083.8	172008	10166.2	200349	22595.2	16075.5	457.5	22820.2	375.75	1266.75
1325.25	1113	37820.2	11262	828.75	32587.5	60465	4203	2805.75	246	1732.5	3316.5
5439	73767.8	35363.2	94668	671.25	58083.8	1067.25	2124.75	234.75	18	199353	72199.5
1866.75	27045	2430	429.75	1303.5	5915.25	1670.25	27	3174.75	45	51315.8	3451.5
825	1186.5	88332.8	37484.2	321.75	726	61647.8	84387	3374.25	15783.8	83640	10461
2720.25	3897.75	2008.5	1448.25	444.75	92844	51058.5	2437.5	2247.75	33580.5	650.25	41577
1656.75	36758.2	262143	45498	1498.5	118399	46464.8	2394.75	1192.5	183175	45267.8	9369
2976.75	1603.5	32049.8	44833.5	1623.75	41483.2	13750.5	52717.5	831.75	38395.5	31469.2	2019.75
1419.75	1088.25	36878.2	38583	247.5	44643	40314.8	1535.25	2101.5	120662	30113.2	638.25
2612.25	41013	503.25	1098	717	70008.8	190707	117008	40.5	3231.75	30718.5	447.75
1935	832.5	4506.75	46526.2	5457.75	31289.2	48774.8	1035	3093.75	1808.25	37932	76148.2
2580.75	853.5	40209.8	40812	1604.25	36766.5	88261.5	86281.5	3854.25	33077.2	32580.8	40810.5
1506	102	52191	3203.25	359.25	37104.8	7074	46940.2	3924.75	1404.75	262143	1517.25
6857.25	38985.8	73332.8	48327.8	362.25	74778.8	2148	3264.75	4446.75	100662	262143	1014
1575	35364	6362.25	34242.8	448.5	35536.5	41327.2	34863	3950.25	1320.75	54725.2	38524.5
1447.5	37353	15033.8	95055.8	3025.5	82253.2	56395.5	2696.25	4941.75	3256.5	80957.2	7333.5
2012.25	1032	1324.5	31009.5	907.5	58601.2	29767.5	51246.8	4717.5	81309	13331.2	11061.8
1240.5	355.5	178164	35275.5	1131.75	711.75	50565.8	54453	9293.25	262143	25647	4017
1453.5	4548	55008.8	180863	576	43288.5	49521.8	1224.75	366.75	36080.2	242101	28230
18	32747.2	79387.5	43945.5	1047	42970.5	43121.2	39576.8	1370.25	1879.5	163735	1686
6379.5	45837	2688.75	13473	3717.75	35279.2	1107	1617.75	2255.25	262143	31267.5	21622.5
1205.25	1627.5	47896.5	44496.8	4704.75	31737.8	41381.2	2341.5	7363.5	45471	66605.2	55941.8
498	746.25	553.5	2124.75	3378.75	1221.75	27811.5	39535.5	493.5	26166	77981.2	59640.8
3195.75	71770.5	144914	9090	1650.75	37558.5	49747.5	601.5	765.75	1203	189950	1833
1506	505.5	51732	1096.5	3474.75	219750	1197	38154	10407.8	13479.8	204.75	38810.2
932.25	125595	22901.2	2070.75	1284	1377.75	53523	46609.5	744	147	7981.5	3501.75
2149.5	435	92382.8	3378.75	465.75	63240	2079.75	44048.2	4926.75	47383.5	1905	9698.25
1269.75	40421.2	52016.2	159240	6042.75	44363.2	115564	2386.5	3985.5	132506	31849.5	7598.25
54.75	1286.25	31707.8	4023.75	5305.5	39944.2	152769	66223.5	8142	26148	16406.2	22092.8
560.25	44721	22349.2	105678	666.75	1390.5	36894	26901.8	370.5	42306	732.75	80736
762.75	24637.5	34513.5	3697.5	1178.25	32922	45519	37613.2	4437.75	50918.2	17570.2	89773.5
372	31362	59899.5	3091.5	2032.5	31863.8	55908.8	4224.75	786.75	54640.5	75495.8	380.25
3525.75	912.75	102295	658.5	1761.75	35637	46418.2	36093.8	4600.5	22109.2	629.25	1437
681.75	34173.8	806.25	45321	3026.25	7644	80661	55036.5	2280.75	970.5	43866.8	21706.5
501.75	1067.25	394.5	40573.5	1631.25	38733.8	29447.2	34113	3107.25	2685	7068	46326.8
1147.5	1089	61.5	24096.8	-2.25	32799.8	76217.2	539.25	5877.75	835.5	105620	36225
908.25	4549.5	91104	1749.75	1152.75	1987.5	49575.8	2786.25	553.5	6483.75	8195.25	511.5
760.5	1824	32145.8	41898	437.25	6969.75	144519	2205	12837.8	204998	31336.5	31828.5
2155.5	11143.5	36999	45417	1305.75	25295.2	1954.5	792.75	1036.5	75196.5	255661	74733
1961.25	1948.5	917.25	31857.8	504.75	1427.25	928.5	60030.8	6300	121130	28563	195612
1068.75	116042	105672	51834	3201	56806.5	24339.8	61596	2226	72951.8	1030.5	28132.5
516.75	87145.5	31711.5	50876.2	771	645	92336.2	26580.8	7080	1449.75	517.5	14088
808.5	22820.2	117976	29952	965.25	29922.8	181900	39671.2	9315	48021	60.75	96917.2
534.75	32918.2	61425.8	39743.2	846	35503.5	1254.75	7162.5	7275	1497.75	36616.5	133346
896.25	75834	115679	2382.75	1245	45857.2	46494	31835.2	4425	48762	74618.2	2494.5
1566.75	39262.5	40907.2	55924.5	712.5	50663.2	49580.2	47586	1726.5	3548.25	55958.2	30325.5
879.75	81615	4660.5	3055.5	1972.5	7890	52557	160834	497.25	1939.5	41004.8	15839.2
4609.5	80246.2	188264	36027.8	861.75	44167.5	50456.2	26406	366	43817.2	2069.25	21340.5
579	809.25	79878	2700	2403	39150	40651.5	58649.2	361.5	33873.8	3848.25	77280.8
3132.75	30920.2	73891.5	34353	2492.25	2.25	53001	5596.5	409.5	41952.8	9903.75	36000
267	8838.75	47559.8	2911.5	1248	38651.2	53986.5	19093.5	2797.5	22874.2	33574.5	95919
1448.25	32548.5	47301.8	1049.25	2714.25	3561.75	2418.75	2218.5	2379	1412.25	2928.75	65883.8
1104	6313.5	20762.2	43624.5	1343.25	4485	44251.5	9625.5	1348.5	40056	2513.25	43407
907.5	46164	2405.25	81683.2	994.5	685.5	42472.5	450.75	2600.25	28350.8	10263.8	47536.5
1287.75	199977	4640.25	78004.5	1311	122206	1815.75	3852.75	2040.75	12000.8	2840.25	575.25
454.5	45142.5	38991	45752.2	1345.5	741.75	710.25	4069.5	388.5	1017	262143	2846.25
3216.75	52483.5	35991.8	1768.5	2045.25	40361.2	2635.5	42653.2	1974	78.75	53274	15294.8
3794.25	88823.2	28336.5	1891.5	679.5	1948.5	40372.5	38803.5	466.5	36100.5	75243	35762.2
2976.75	74394	58142.2	1532.25	403.5	35388.8	5592	54861.8	1332	2934	1582.5	753
329.25	1230.75	1035.75	626.25	639	25100.2	896.25	81553.5	660.75	2424	488.25	31302.8
501	79411.5	100422	1236	15.75	1885.5	89376	12	489.75	33503.2	600	6565.5
910.5	162509	28160.2	50888.2	2313.75	1564.5	36052.5	44440.5	21780	28644	20802.8	26519.2
2205.75	44193.8	4025.25	26607	-5.25	46074.8	47290.5	1941.75	32540.2	714.75	35393.2	764.25
3126.75	1550.25	93342.8	82422.8	968.25	26400	3716.25	23685.8	4371.75	77141.2	25419	91565.2
4005.75	29423.2	84486.8	43476	5213.25	3151.5	2393.25	35109.8	5943.75	18921	159376	11257.5
1357.5	504.75	1127.25	3507.75	161.25	39446.2	2103	63674.2	4249.5	28374.8	2059.5	247.5
1690.5	20643.8	1203.75	16663.5	2563.5	2751.75	750	2433	1613.25	33306.8	20736	34630.5
714	47737.5	26242.5	59334	2100.75	45213.8	42694.5	49112.2	888	12.75	20847	85715.2
[truncated: 21,900 more rows]
