# Supplementary material for: Decitabine cytotoxicity is promoted by dCMP deaminase DCTD and mitigated by SUMO-dependent E3 ligase TOPORS
Source: EMBO J. 2024 May 17;43(12):6. doi: 10.1038/s44318-024-00108-2 (PMC11183266; doi:10.1038/s44318-024-00108-2)
Supplement: Supplementary file 10 — Figure EV1 Source Data [file 44318_2024_108_MOESM10_ESM.zip › EMBOJ-2023-115654_FigEV1_sourcedata/EV1G/README.txt]

EdU incorporation measured by flow cytometry in HAP1 WT, DCTD KO and DCK KO either untreated or treated with 1 micromolar 5-aza-dC for 3 h or 6 h.
Each row corresponds to an individual cell. Columns are corresponding to:

1:WT-5azadC  -EdU
2:WT -5azadC +EdU
3:WT +5azadC 3h +EdU
4:WT +5azadC 6h +EdU
5:DCTD KO-5azadC  -EdU
6:DCTD KO -5azadC +EdU
7:DCTD KO +5azadC 3h +EdU
8:DCTD KO +5azadC 6h +EdU
9:DCK KO-5azadC  -EdU
10:DCK KO -5azadC +EdU
11:DCK KO +5azadC 3h +EdU
12:DCK KO +5azadC 6h +EdU

Each table corresponds to a biological replicate.
