# Supplementary material for: Decitabine cytotoxicity is promoted by dCMP deaminase DCTD and mitigated by SUMO-dependent E3 ligase TOPORS
Source: EMBO J. 2024 May 17;43(12):6. doi: 10.1038/s44318-024-00108-2 (PMC11183266; doi:10.1038/s44318-024-00108-2)
Supplement: Supplementary file 11 — Figure EV3 Source Data [file 44318_2024_108_MOESM11_ESM.zip]

Archive with 85 entries (78 files):
- EMBOJ-2023-115654_FigEV3_sourcedata/
- EMBOJ-2023-115654_FigEV3_sourcedata/EV3H.xlsx
- __MACOSX/EMBOJ-2023-115654_FigEV3_sourcedata/._EV3H.xlsx
- EMBOJ-2023-115654_FigEV3_sourcedata/.DS_Store
- __MACOSX/EMBOJ-2023-115654_FigEV3_sourcedata/._.DS_Store
- EMBOJ-2023-115654_FigEV3_sourcedata/EV3E.xlsx
- __MACOSX/EMBOJ-2023-115654_FigEV3_sourcedata/._EV3E.xlsx
- EMBOJ-2023-115654_FigEV3_sourcedata/EV3I/
- EMBOJ-2023-115654_FigEV3_sourcedata/EV3F/
- EMBOJ-2023-115654_FigEV3_sourcedata/EV3J/
- EMBOJ-2023-115654_FigEV3_sourcedata/EV3D/
- EMBOJ-2023-115654_FigEV3_sourcedata/EV3C/
- EMBOJ-2023-115654_FigEV3_sourcedata/EV3B/
- EMBOJ-2023-115654_FigEV3_sourcedata/EV3G.xlsx
- __MACOSX/EMBOJ-2023-115654_FigEV3_sourcedata/._EV3G.xlsx
- EMBOJ-2023-115654_FigEV3_sourcedata/EV3I/HAP1_TOPORS KO_CPT_0.5_1.jpg
- __MACOSX/EMBOJ-2023-115654_FigEV3_sourcedata/EV3I/._HAP1_TOPORS KO_CPT_0.5_1.jpg
- EMBOJ-2023-115654_FigEV3_sourcedata/EV3I/HAP1_WT_CPT_2_4.jpg
- __MACOSX/EMBOJ-2023-115654_FigEV3_sourcedata/EV3I/._HAP1_WT_CPT_2_4.jpg
- EMBOJ-2023-115654_FigEV3_sourcedata/EV3I/HAP1_TOPORS KO_CPT_0_0.2.jpg
- __MACOSX/EMBOJ-2023-115654_FigEV3_sourcedata/EV3I/._HAP1_TOPORS KO_CPT_0_0.2.jpg
- EMBOJ-2023-115654_FigEV3_sourcedata/EV3I/HAP1_WT_CPT_0_0.2.jpg
- __MACOSX/EMBOJ-2023-115654_FigEV3_sourcedata/EV3I/._HAP1_WT_CPT_0_0.2.jpg
- EMBOJ-2023-115654_FigEV3_sourcedata/EV3I/HAP1_WT_CPT_0.5_1.jpg
- __MACOSX/EMBOJ-2023-115654_FigEV3_sourcedata/EV3I/._HAP1_WT_CPT_0.5_1.jpg
- EMBOJ-2023-115654_FigEV3_sourcedata/EV3I/HAP1_TOPORS KO_CPT_2_4.jpg
- __MACOSX/EMBOJ-2023-115654_FigEV3_sourcedata/EV3I/._HAP1_TOPORS KO_CPT_2_4.jpg
- EMBOJ-2023-115654_FigEV3_sourcedata/EV3F/E230215 TOPORS FA30-40.jpg
- __MACOSX/EMBOJ-2023-115654_FigEV3_sourcedata/EV3F/._E230215 TOPORS FA30-40.jpg
- EMBOJ-2023-115654_FigEV3_sourcedata/EV3F/.DS_Store
- __MACOSX/EMBOJ-2023-115654_FigEV3_sourcedata/EV3F/._.DS_Store
- EMBOJ-2023-115654_FigEV3_sourcedata/EV3F/E230215 TOPORS FA50-75.jpg
- __MACOSX/EMBOJ-2023-115654_FigEV3_sourcedata/EV3F/._E230215 TOPORS FA50-75.jpg
- EMBOJ-2023-115654_FigEV3_sourcedata/EV3F/E230215 TOPORS FA0.jpg
- __MACOSX/EMBOJ-2023-115654_FigEV3_sourcedata/EV3F/._E230215 TOPORS FA0.jpg
- EMBOJ-2023-115654_FigEV3_sourcedata/EV3F/E230215 WT FA50-75.jpg
- __MACOSX/EMBOJ-2023-115654_FigEV3_sourcedata/EV3F/._E230215 WT FA50-75.jpg
- EMBOJ-2023-115654_FigEV3_sourcedata/EV3F/E230215 WT FA30-40.jpg
- __MACOSX/EMBOJ-2023-115654_FigEV3_sourcedata/EV3F/._E230215 WT FA30-40.jpg
- EMBOJ-2023-115654_FigEV3_sourcedata/EV3F/E230215 WT FA0.jpg
- __MACOSX/EMBOJ-2023-115654_FigEV3_sourcedata/EV3F/._E230215 WT FA0.jpg
- EMBOJ-2023-115654_FigEV3_sourcedata/EV3J/HAP1 WT IR4.jpg
- __MACOSX/EMBOJ-2023-115654_FigEV3_sourcedata/EV3J/._HAP1 WT IR4.jpg
- EMBOJ-2023-115654_FigEV3_sourcedata/EV3J/HAP1 WT IR1.jpg
- __MACOSX/EMBOJ-2023-115654_FigEV3_sourcedata/EV3J/._HAP1 WT IR1.jpg
- EMBOJ-2023-115654_FigEV3_sourcedata/EV3J/HAP1 WT IR0.jpg
- __MACOSX/EMBOJ-2023-115654_FigEV3_sourcedata/EV3J/._HAP1 WT IR0.jpg
- EMBOJ-2023-115654_FigEV3_sourcedata/EV3J/HAP1 WT IR2.jpg
- __MACOSX/EMBOJ-2023-115654_FigEV3_sourcedata/EV3J/._HAP1 WT IR2.jpg
- EMBOJ-2023-115654_FigEV3_sourcedata/EV3J/HAP1 WT IR0.5.jpg
- __MACOSX/EMBOJ-2023-115654_FigEV3_sourcedata/EV3J/._HAP1 WT IR0.5.jpg
- EMBOJ-2023-115654_FigEV3_sourcedata/EV3J/HAP1 TOPORSko IR2.jpg
- __MACOSX/EMBOJ-2023-115654_FigEV3_sourcedata/EV3J/._HAP1 TOPORSko IR2.jpg
- EMBOJ-2023-115654_FigEV3_sourcedata/EV3J/HAP1 TOPORSko IR1.jpg
- __MACOSX/EMBOJ-2023-115654_FigEV3_sourcedata/EV3J/._HAP1 TOPORSko IR1.jpg
- EMBOJ-2023-115654_FigEV3_sourcedata/EV3J/HAP1 TOPORSko IR0.jpg
- __MACOSX/EMBOJ-2023-115654_FigEV3_sourcedata/EV3J/._HAP1 TOPORSko IR0.jpg
- EMBOJ-2023-115654_FigEV3_sourcedata/EV3J/HAP1 TOPORSko IR4.jpg
- __MACOSX/EMBOJ-2023-115654_FigEV3_sourcedata/EV3J/._HAP1 TOPORSko IR4.jpg
- EMBOJ-2023-115654_FigEV3_sourcedata/EV3J/HAP1 TOPORSko IR0.5.jpg
- __MACOSX/EMBOJ-2023-115654_FigEV3_sourcedata/EV3J/._HAP1 TOPORSko IR0.5.jpg
- EMBOJ-2023-115654_FigEV3_sourcedata/EV3D/U2OS siCtrl 5dC30-60.jpg
- __MACOSX/EMBOJ-2023-115654_FigEV3_sourcedata/EV3D/._U2OS siCtrl 5dC30-60.jpg
- EMBOJ-2023-115654_FigEV3_sourcedata/EV3D/U2OS siTOPORS 5dC90-120.jpg
- __MACOSX/EMBOJ-2023-115654_FigEV3_sourcedata/EV3D/._U2OS siTOPORS 5dC90-120.jpg
- EMBOJ-2023-115654_FigEV3_sourcedata/EV3D/U2OS siTOPORS 5dC0-10.jpg
- __MACOSX/EMBOJ-2023-115654_FigEV3_sourcedata/EV3D/._U2OS siTOPORS 5dC0-10.jpg
- EMBOJ-2023-115654_FigEV3_sourcedata/EV3D/U2OS siTOPORS 5dC30-60.jpg
- __MACOSX/EMBOJ-2023-115654_FigEV3_sourcedata/EV3D/._U2OS siTOPORS 5dC30-60.jpg
- EMBOJ-2023-115654_FigEV3_sourcedata/EV3D/U2OS siCtrl 5dC0-10.jpg
- __MACOSX/EMBOJ-2023-115654_FigEV3_sourcedata/EV3D/._U2OS siCtrl 5dC0-10.jpg
- EMBOJ-2023-115654_FigEV3_sourcedata/EV3D/U2OS siCtrl 5dC90-120.jpg
- __MACOSX/EMBOJ-2023-115654_FigEV3_sourcedata/EV3D/._U2OS siCtrl 5dC90-120.jpg
- EMBOJ-2023-115654_FigEV3_sourcedata/EV3C/HAP1 TOPORSko 5dC0-250nM.jpg
- __MACOSX/EMBOJ-2023-115654_FigEV3_sourcedata/EV3C/._HAP1 TOPORSko 5dC0-250nM.jpg
- EMBOJ-2023-115654_FigEV3_sourcedata/EV3C/HAP1 WT 5dC0-250nM.jpg
- __MACOSX/EMBOJ-2023-115654_FigEV3_sourcedata/EV3C/._HAP1 WT 5dC0-250nM.jpg
- EMBOJ-2023-115654_FigEV3_sourcedata/EV3B/TP53-TOPORSdko1 5dC0-300nM.jpg
- __MACOSX/EMBOJ-2023-115654_FigEV3_sourcedata/EV3B/._TP53-TOPORSdko1 5dC0-300nM.jpg
- EMBOJ-2023-115654_FigEV3_sourcedata/EV3B/TP53-TOPORSdko6 5dC0-300nM.jpg
- __MACOSX/EMBOJ-2023-115654_FigEV3_sourcedata/EV3B/._TP53-TOPORSdko6 5dC0-300nM.jpg
- EMBOJ-2023-115654_FigEV3_sourcedata/EV3B/TP53-TOPORSdko3 5dC0-300nM.jpg
- __MACOSX/EMBOJ-2023-115654_FigEV3_sourcedata/EV3B/._TP53-TOPORSdko3 5dC0-300nM.jpg
- EMBOJ-2023-115654_FigEV3_sourcedata/EV3B/TP53ko 5dC0-300nM.jpg
- __MACOSX/EMBOJ-2023-115654_FigEV3_sourcedata/EV3B/._TP53ko 5dC0-300nM.jpg
