# Supplementary material for: Decitabine cytotoxicity is promoted by dCMP deaminase DCTD and mitigated by SUMO-dependent E3 ligase TOPORS
Source: EMBO J. 2024 May 17;43(12):6. doi: 10.1038/s44318-024-00108-2 (PMC11183266; doi:10.1038/s44318-024-00108-2)
Supplement: Supplementary file 11 — Figure EV3 Source Data [file 44318_2024_108_MOESM11_ESM.zip › EMBOJ-2023-115654_FigEV3_sourcedata/EV3H.xlsx]

## Sheet: Sheet1
IR (Gy)	WT			TOPORS-/-
0	100	100	100	100	100	100
0.5	91.195	99.8175	77.5889	79.3893	80.3797	69.3396
1	67.4528	76.0949	59.3509	45.229	50.9494	51.1792
2	10.6918	22.0803	15.3014	2.29008	7.27848	6.36792
4	0.314465	0.547445	0.309119	0.572519	1.89873	0.471698
