# Supplementary material for: Decitabine cytotoxicity is promoted by dCMP deaminase DCTD and mitigated by SUMO-dependent E3 ligase TOPORS
Source: EMBO J. 2024 May 17;43(12):6. doi: 10.1038/s44318-024-00108-2 (PMC11183266; doi:10.1038/s44318-024-00108-2)
Supplement: Supplementary file 11 — Figure EV3 Source Data [file 44318_2024_108_MOESM11_ESM.zip › EMBOJ-2023-115654_FigEV3_sourcedata/EV3E.xlsx]

## Sheet: Sheet1
siCtrl	siTOPORS
100	9.66051
100	10.0971
100	12.4621
