# Supplementary material for: Decitabine cytotoxicity is promoted by dCMP deaminase DCTD and mitigated by SUMO-dependent E3 ligase TOPORS
Source: EMBO J. 2024 May 17;43(12):6. doi: 10.1038/s44318-024-00108-2 (PMC11183266; doi:10.1038/s44318-024-00108-2)
Supplement: Supplementary file 11 — Figure EV3 Source Data [file 44318_2024_108_MOESM11_ESM.zip › EMBOJ-2023-115654_FigEV3_sourcedata/EV3G.xlsx]

## Sheet: Sheet1
Camptothecin (nM)	WT			TOPORS-/-
0	100	100	100	100	100	100
0.2	97.8417	97.5117	99.1883	109.24	101.736	100.906
0.5	101.079	108.398	94.9675	105.133	107.639	85.3261
1	94.4844	108.709	83.4416	101.848	83.6806	63.4058
2	93.1655	104.977	87.987	84.8049	77.7778	32.0652
4	38.3693	85.6921	25.6494	3.90144	14.9306	7.24638
