# Supplementary material for: Decitabine cytotoxicity is promoted by dCMP deaminase DCTD and mitigated by SUMO-dependent E3 ligase TOPORS
Source: EMBO J. 2024 May 17;43(12):6. doi: 10.1038/s44318-024-00108-2 (PMC11183266; doi:10.1038/s44318-024-00108-2)
Supplement: Supplementary file 12 — Figure EV4 Source Data [file 44318_2024_108_MOESM12_ESM.zip]

Archive with 159 entries (154 files):
- EMBOJ-2023-115654_FigEV4_sourcedata/
- EMBOJ-2023-115654_FigEV4_sourcedata/EV4C.xlsx
- __MACOSX/EMBOJ-2023-115654_FigEV4_sourcedata/._EV4C.xlsx
- EMBOJ-2023-115654_FigEV4_sourcedata/EV4F/
- EMBOJ-2023-115654_FigEV4_sourcedata/EV4A/
- EMBOJ-2023-115654_FigEV4_sourcedata/.DS_Store
- __MACOSX/EMBOJ-2023-115654_FigEV4_sourcedata/._.DS_Store
- EMBOJ-2023-115654_FigEV4_sourcedata/EV4E.xlsx
- __MACOSX/EMBOJ-2023-115654_FigEV4_sourcedata/._EV4E.xlsx
- EMBOJ-2023-115654_FigEV4_sourcedata/EV4D/
- EMBOJ-2023-115654_FigEV4_sourcedata/EV4G.xlsx
- __MACOSX/EMBOJ-2023-115654_FigEV4_sourcedata/._EV4G.xlsx
- EMBOJ-2023-115654_FigEV4_sourcedata/EV4B/
- EMBOJ-2023-115654_FigEV4_sourcedata/EV4F/E240103 EV dC PLA GFP.png
- __MACOSX/EMBOJ-2023-115654_FigEV4_sourcedata/EV4F/._E240103 EV dC PLA GFP.png
- EMBOJ-2023-115654_FigEV4_sourcedata/EV4F/E240103 EV 5dC PLA GFP.png
- __MACOSX/EMBOJ-2023-115654_FigEV4_sourcedata/EV4F/._E240103 EV 5dC PLA GFP.png
- EMBOJ-2023-115654_FigEV4_sourcedata/EV4F/E240103 WT 5dC HAonly PLA.png
- __MACOSX/EMBOJ-2023-115654_FigEV4_sourcedata/EV4F/._E240103 WT 5dC HAonly PLA.png
- EMBOJ-2023-115654_FigEV4_sourcedata/EV4F/E240103 WT 5dC HAonly DAPI.png
- __MACOSX/EMBOJ-2023-115654_FigEV4_sourcedata/EV4F/._E240103 WT 5dC HAonly DAPI.png
- EMBOJ-2023-115654_FigEV4_sourcedata/EV4F/E240103 WT 5dC GFPonly PLA.png
- __MACOSX/EMBOJ-2023-115654_FigEV4_sourcedata/EV4F/._E240103 WT 5dC GFPonly PLA.png
- EMBOJ-2023-115654_FigEV4_sourcedata/EV4F/E240103 WT 5dC PLA PLA 2.png
- __MACOSX/EMBOJ-2023-115654_FigEV4_sourcedata/EV4F/._E240103 WT 5dC PLA PLA 2.png
- EMBOJ-2023-115654_FigEV4_sourcedata/EV4F/E240103 EV dC PLA DAPI.png
- __MACOSX/EMBOJ-2023-115654_FigEV4_sourcedata/EV4F/._E240103 EV dC PLA DAPI.png
- EMBOJ-2023-115654_FigEV4_sourcedata/EV4F/E240103 WT dC PLA GFP.png
- __MACOSX/EMBOJ-2023-115654_FigEV4_sourcedata/EV4F/._E240103 WT dC PLA GFP.png
- EMBOJ-2023-115654_FigEV4_sourcedata/EV4F/E240103 EV 5dC PLA DAPI.png
- __MACOSX/EMBOJ-2023-115654_FigEV4_sourcedata/EV4F/._E240103 EV 5dC PLA DAPI.png
- EMBOJ-2023-115654_FigEV4_sourcedata/EV4F/E240103 WT dC PLA DAPI.png
- __MACOSX/EMBOJ-2023-115654_FigEV4_sourcedata/EV4F/._E240103 WT dC PLA DAPI.png
- EMBOJ-2023-115654_FigEV4_sourcedata/EV4F/E240103 DSIM dC PLA DAPI.png
- __MACOSX/EMBOJ-2023-115654_FigEV4_sourcedata/EV4F/._E240103 DSIM dC PLA DAPI.png
- EMBOJ-2023-115654_FigEV4_sourcedata/EV4F/E240103 DSIM 5dC PLA GFP.png
- __MACOSX/EMBOJ-2023-115654_FigEV4_sourcedata/EV4F/._E240103 DSIM 5dC PLA GFP.png
- EMBOJ-2023-115654_FigEV4_sourcedata/EV4F/E240103 DSIM dC PLA PLA.png
- __MACOSX/EMBOJ-2023-115654_FigEV4_sourcedata/EV4F/._E240103 DSIM dC PLA PLA.png
- EMBOJ-2023-115654_FigEV4_sourcedata/EV4F/E240103 WT 5dC PLA DAPI 2.png
- __MACOSX/EMBOJ-2023-115654_FigEV4_sourcedata/EV4F/._E240103 WT 5dC PLA DAPI 2.png
- EMBOJ-2023-115654_FigEV4_sourcedata/EV4F/E240103 EV 5dC PLA PLA.png
- __MACOSX/EMBOJ-2023-115654_FigEV4_sourcedata/EV4F/._E240103 EV 5dC PLA PLA.png
- EMBOJ-2023-115654_FigEV4_sourcedata/EV4F/E240103 EV dC PLA PLA.png
- __MACOSX/EMBOJ-2023-115654_FigEV4_sourcedata/EV4F/._E240103 EV dC PLA PLA.png
- EMBOJ-2023-115654_FigEV4_sourcedata/EV4F/E240103 WT 5dC GFPonly DAPI.png
- __MACOSX/EMBOJ-2023-115654_FigEV4_sourcedata/EV4F/._E240103 WT 5dC GFPonly DAPI.png
- EMBOJ-2023-115654_FigEV4_sourcedata/EV4F/E240103 WT 5dC GFPonly GFP.png
- __MACOSX/EMBOJ-2023-115654_FigEV4_sourcedata/EV4F/._E240103 WT 5dC GFPonly GFP.png
- EMBOJ-2023-115654_FigEV4_sourcedata/EV4F/E240103 WT 5dC HAonly GFP.png
- __MACOSX/EMBOJ-2023-115654_FigEV4_sourcedata/EV4F/._E240103 WT 5dC HAonly GFP.png
- EMBOJ-2023-115654_FigEV4_sourcedata/EV4F/E240103 WT 5dC PLA GFP 2.png
- __MACOSX/EMBOJ-2023-115654_FigEV4_sourcedata/EV4F/._E240103 WT 5dC PLA GFP 2.png
- EMBOJ-2023-115654_FigEV4_sourcedata/EV4F/E240103 WT dC PLA PLA.png
- __MACOSX/EMBOJ-2023-115654_FigEV4_sourcedata/EV4F/._E240103 WT dC PLA PLA.png
- EMBOJ-2023-115654_FigEV4_sourcedata/EV4F/E240103 DSIM 5dC PLA DAPI.png
- __MACOSX/EMBOJ-2023-115654_FigEV4_sourcedata/EV4F/._E240103 DSIM 5dC PLA DAPI.png
- EMBOJ-2023-115654_FigEV4_sourcedata/EV4F/E240103 DSIM dC PLA GFP.png
- __MACOSX/EMBOJ-2023-115654_FigEV4_sourcedata/EV4F/._E240103 DSIM dC PLA GFP.png
- EMBOJ-2023-115654_FigEV4_sourcedata/EV4F/E240103 DSIM 5dC PLA PLA.png
- __MACOSX/EMBOJ-2023-115654_FigEV4_sourcedata/EV4F/._E240103 DSIM 5dC PLA PLA.png
- EMBOJ-2023-115654_FigEV4_sourcedata/EV4A/E231204 WTsiCtrl 5dC0-100.jpg
- __MACOSX/EMBOJ-2023-115654_FigEV4_sourcedata/EV4A/._E231204 WTsiCtrl 5dC0-100.jpg
- EMBOJ-2023-115654_FigEV4_sourcedata/EV4A/E231204 WTsiCtrl 5dC200-400.jpg
- __MACOSX/EMBOJ-2023-115654_FigEV4_sourcedata/EV4A/._E231204 WTsiCtrl 5dC200-400.jpg
- EMBOJ-2023-115654_FigEV4_sourcedata/EV4A/E231204 WTsiDNMT1 5dC0-100.jpg
- __MACOSX/EMBOJ-2023-115654_FigEV4_sourcedata/EV4A/._E231204 WTsiDNMT1 5dC0-100.jpg
- EMBOJ-2023-115654_FigEV4_sourcedata/EV4A/E231204 TOPORSsiDNMT1 5dC0-100.jpg
- __MACOSX/EMBOJ-2023-115654_FigEV4_sourcedata/EV4A/._E231204 TOPORSsiDNMT1 5dC0-100.jpg
- EMBOJ-2023-115654_FigEV4_sourcedata/EV4A/E231204 WTsiCtrl 5dC400-600.jpg
- __MACOSX/EMBOJ-2023-115654_FigEV4_sourcedata/EV4A/._E231204 WTsiCtrl 5dC400-600.jpg
- EMBOJ-2023-115654_FigEV4_sourcedata/EV4A/E231204 TOPORSsiCtrl 5dC0-100.jpg
- __MACOSX/EMBOJ-2023-115654_FigEV4_sourcedata/EV4A/._E231204 TOPORSsiCtrl 5dC0-100.jpg
- EMBOJ-2023-115654_FigEV4_sourcedata/EV4A/E231204 WTsiDNMT1 5dC200-400.jpg
- __MACOSX/EMBOJ-2023-115654_FigEV4_sourcedata/EV4A/._E231204 WTsiDNMT1 5dC200-400.jpg
- EMBOJ-2023-115654_FigEV4_sourcedata/EV4A/E231204 WTsiDNMT1 5dC400-600.jpg
- __MACOSX/EMBOJ-2023-115654_FigEV4_sourcedata/EV4A/._E231204 WTsiDNMT1 5dC400-600.jpg
- EMBOJ-2023-115654_FigEV4_sourcedata/EV4A/E231204 TOPORSsiCtrl 5dC400-600.jpg
- __MACOSX/EMBOJ-2023-115654_FigEV4_sourcedata/EV4A/._E231204 TOPORSsiCtrl 5dC400-600.jpg
- EMBOJ-2023-115654_FigEV4_sourcedata/EV4A/E231204 TOPORSsiCtrl 5dC200-400.jpg
- __MACOSX/EMBOJ-2023-115654_FigEV4_sourcedata/EV4A/._E231204 TOPORSsiCtrl 5dC200-400.jpg
- EMBOJ-2023-115654_FigEV4_sourcedata/EV4A/E231204 TOPORSsiDNMT1 5dC200-400.jpg
- __MACOSX/EMBOJ-2023-115654_FigEV4_sourcedata/EV4A/._E231204 TOPORSsiDNMT1 5dC200-400.jpg
- EMBOJ-2023-115654_FigEV4_sourcedata/EV4A/E231204 TOPORSsiDNMT1 5dC400-600.jpg
- __MACOSX/EMBOJ-2023-115654_FigEV4_sourcedata/EV4A/._E231204 TOPORSsiDNMT1 5dC400-600.jpg
- EMBOJ-2023-115654_FigEV4_sourcedata/EV4D/nodox_WT_0_50.jpg
- __MACOSX/EMBOJ-2023-115654_FigEV4_sourcedata/EV4D/._nodox_WT_0_50.jpg
- EMBOJ-2023-115654_FigEV4_sourcedata/EV4D/.DS_Store
- __MACOSX/EMBOJ-2023-115654_FigEV4_sourcedata/EV4D/._.DS_Store
- EMBOJ-2023-115654_FigEV4_sourcedata/EV4D/DOX-KO-dSIM_300.jpg
- __MACOSX/EMBOJ-2023-115654_FigEV4_sourcedata/EV4D/._DOX-KO-dSIM_300.jpg
- EMBOJ-2023-115654_FigEV4_sourcedata/EV4D/nodox_KOev_100_200.jpg
- __MACOSX/EMBOJ-2023-115654_FigEV4_sourcedata/EV4D/._nodox_KOev_100_200.jpg
- EMBOJ-2023-115654_FigEV4_sourcedata/EV4D/nodox_KO-dSIM_0_50.jpg
- __MACOSX/EMBOJ-2023-115654_FigEV4_sourcedata/EV4D/._nodox_KO-dSIM_0_50.jpg
- EMBOJ-2023-115654_FigEV4_sourcedata/EV4D/nodox_WT_100_200.jpg
- __MACOSX/EMBOJ-2023-115654_FigEV4_sourcedata/EV4D/._nodox_WT_100_200.jpg
- EMBOJ-2023-115654_FigEV4_sourcedata/EV4D/nodox_KOev_300.jpg
- __MACOSX/EMBOJ-2023-115654_FigEV4_sourcedata/EV4D/._nodox_KOev_300.jpg
- EMBOJ-2023-115654_FigEV4_sourcedata/EV4D/DOX-KO-CCAA_0_50.jpg
- __MACOSX/EMBOJ-2023-115654_FigEV4_sourcedata/EV4D/._DOX-KO-CCAA_0_50.jpg
- EMBOJ-2023-115654_FigEV4_sourcedata/EV4D/nodox_KO-WT_300.jpg
- __MACOSX/EMBOJ-2023-115654_FigEV4_sourcedata/EV4D/._nodox_KO-WT_300.jpg
- EMBOJ-2023-115654_FigEV4_sourcedata/EV4D/DOX-WT_100_200.jpg
- __MACOSX/EMBOJ-2023-115654_FigEV4_sourcedata/EV4D/._DOX-WT_100_200.jpg
- EMBOJ-2023-115654_FigEV4_sourcedata/EV4D/DOX-KO-WT_100_200.jpg
- __MACOSX/EMBOJ-2023-115654_FigEV4_sourcedata/EV4D/._DOX-KO-WT_100_200.jpg
- EMBOJ-2023-115654_FigEV4_sourcedata/EV4D/DOX-KO-ev_0_50.jpg
- __MACOSX/EMBOJ-2023-115654_FigEV4_sourcedata/EV4D/._DOX-KO-ev_0_50.jpg
- EMBOJ-2023-115654_FigEV4_sourcedata/EV4D/nodox_KOev_0_50.jpg
- __MACOSX/EMBOJ-2023-115654_FigEV4_sourcedata/EV4D/._nodox_KOev_0_50.jpg
- EMBOJ-2023-115654_FigEV4_sourcedata/EV4D/nodox_KO-dSIM_300.jpg
- __MACOSX/EMBOJ-2023-115654_FigEV4_sourcedata/EV4D/._nodox_KO-dSIM_300.jpg
- EMBOJ-2023-115654_FigEV4_sourcedata/EV4D/DOX-KO-CCAA_100_200.jpg
- __MACOSX/EMBOJ-2023-115654_FigEV4_sourcedata/EV4D/._DOX-KO-CCAA_100_200.jpg
- EMBOJ-2023-115654_FigEV4_sourcedata/EV4D/DOX-KO-WT_0_50.jpg
- __MACOSX/EMBOJ-2023-115654_FigEV4_sourcedata/EV4D/._DOX-KO-WT_0_50.jpg
- EMBOJ-2023-115654_FigEV4_sourcedata/EV4D/nodox_WT_300.jpg
- __MACOSX/EMBOJ-2023-115654_FigEV4_sourcedata/EV4D/._nodox_WT_300.jpg
- EMBOJ-2023-115654_FigEV4_sourcedata/EV4D/nodox_KO-CCAA_300.jpg
- __MACOSX/EMBOJ-2023-115654_FigEV4_sourcedata/EV4D/._nodox_KO-CCAA_300.jpg
- EMBOJ-2023-115654_FigEV4_sourcedata/EV4D/nodox_KO-dSIM_100_200.jpg
- __MACOSX/EMBOJ-2023-115654_FigEV4_sourcedata/EV4D/._nodox_KO-dSIM_100_200.jpg
- EMBOJ-2023-115654_FigEV4_sourcedata/EV4D/DOX-WT_0_50.jpg
- __MACOSX/EMBOJ-2023-115654_FigEV4_sourcedata/EV4D/._DOX-WT_0_50.jpg
- EMBOJ-2023-115654_FigEV4_sourcedata/EV4D/nodox_KO-CCAA_0_50.jpg
- __MACOSX/EMBOJ-2023-115654_FigEV4_sourcedata/EV4D/._nodox_KO-CCAA_0_50.jpg
- EMBOJ-2023-115654_FigEV4_sourcedata/EV4D/DOX-KO-dSIM_0_50.jpg
- __MACOSX/EMBOJ-2023-115654_FigEV4_sourcedata/EV4D/._DOX-KO-dSIM_0_50.jpg
- EMBOJ-2023-115654_FigEV4_sourcedata/EV4D/DOX-KO-dSIM_100_200.jpg
- __MACOSX/EMBOJ-2023-115654_FigEV4_sourcedata/EV4D/._DOX-KO-dSIM_100_200.jpg
- EMBOJ-2023-115654_FigEV4_sourcedata/EV4D/DOX-KO-WT_300.jpg
- __MACOSX/EMBOJ-2023-115654_FigEV4_sourcedata/EV4D/._DOX-KO-WT_300.jpg
- EMBOJ-2023-115654_FigEV4_sourcedata/EV4D/nodox_KO-CCAA_100_200.jpg
- __MACOSX/EMBOJ-2023-115654_FigEV4_sourcedata/EV4D/._nodox_KO-CCAA_100_200.jpg
- EMBOJ-2023-115654_FigEV4_sourcedata/EV4D/nodox_KO-WT_0_50.jpg
- __MACOSX/EMBOJ-2023-115654_FigEV4_sourcedata/EV4D/._nodox_KO-WT_0_50.jpg
- EMBOJ-2023-115654_FigEV4_sourcedata/EV4D/nodox_KO-WT_100_200.jpg
- __MACOSX/EMBOJ-2023-115654_FigEV4_sourcedata/EV4D/._nodox_KO-WT_100_200.jpg
- EMBOJ-2023-115654_FigEV4_sourcedata/EV4D/DOX-KO-CCAA_300.jpg
- __MACOSX/EMBOJ-2023-115654_FigEV4_sourcedata/EV4D/._DOX-KO-CCAA_300.jpg
- EMBOJ-2023-115654_FigEV4_sourcedata/EV4D/DOX-KO-ev_100_200.jpg
- __MACOSX/EMBOJ-2023-115654_FigEV4_sourcedata/EV4D/._DOX-KO-ev_100_200.jpg
- EMBOJ-2023-115654_FigEV4_sourcedata/EV4D/DOX-KO-ev_300.jpg
- __MACOSX/EMBOJ-2023-115654_FigEV4_sourcedata/EV4D/._DOX-KO-ev_300.jpg
- EMBOJ-2023-115654_FigEV4_sourcedata/EV4D/DOX-WT_300.jpg
- __MACOSX/EMBOJ-2023-115654_FigEV4_sourcedata/EV4D/._DOX-WT_300.jpg
- EMBOJ-2023-115654_FigEV4_sourcedata/EV4B/E231109 HA-EV PLA 5dC - DAPI.png
- __MACOSX/EMBOJ-2023-115654_FigEV4_sourcedata/EV4B/._E231109 HA-EV PLA 5dC - DAPI.png
- EMBOJ-2023-115654_FigEV4_sourcedata/EV4B/E231109 HA-EV PLA dC - GFP.png
- __MACOSX/EMBOJ-2023-115654_FigEV4_sourcedata/EV4B/._E231109 HA-EV PLA dC - GFP.png
- EMBOJ-2023-115654_FigEV4_sourcedata/EV4B/E231109 HA-EV PLA dC - DAPI.png
- __MACOSX/EMBOJ-2023-115654_FigEV4_sourcedata/EV4B/._E231109 HA-EV PLA dC - DAPI.png
- EMBOJ-2023-115654_FigEV4_sourcedata/EV4B/E231109 HA-EV PLA 5dC - PLA.png
- __MACOSX/EMBOJ-2023-115654_FigEV4_sourcedata/EV4B/._E231109 HA-EV PLA 5dC - PLA.png
- EMBOJ-2023-115654_FigEV4_sourcedata/EV4B/E231109 HA-EV PLA dC - PLA.png
- __MACOSX/EMBOJ-2023-115654_FigEV4_sourcedata/EV4B/._E231109 HA-EV PLA dC - PLA.png
- EMBOJ-2023-115654_FigEV4_sourcedata/EV4B/E231109 HA-EV PLA 5dC - GFP.png
- __MACOSX/EMBOJ-2023-115654_FigEV4_sourcedata/EV4B/._E231109 HA-EV PLA 5dC - GFP.png
