# Supplementary material for: Decitabine cytotoxicity is promoted by dCMP deaminase DCTD and mitigated by SUMO-dependent E3 ligase TOPORS
Source: EMBO J. 2024 May 17;43(12):6. doi: 10.1038/s44318-024-00108-2 (PMC11183266; doi:10.1038/s44318-024-00108-2)
Supplement: Supplementary file 12 — Figure EV4 Source Data [file 44318_2024_108_MOESM12_ESM.zip › EMBOJ-2023-115654_FigEV4_sourcedata/EV4C.xlsx]

## Sheet: Sheet1
HAP1 WT		HAP1 TOPORS KO + HA -EV		HAP1 TOPORS KO + HA -TOPORSWT		HAP1 TOPORS KO + HA -TOPORS CCAA		HAP1 TOPORS KO + HA -TOPORSdSIM		HAP1 WT		HAP1 TOPORS KO + HA -EV		HAP1 TOPORS KO + HA -TOPORSWT		HAP1 TOPORS KO + HA -TOPORS CCAA		HAP1 TOPORS KO + HA -TOPORSdSIM
0.127872	0.008316	0.067949	0.030991	3.81049	0.80318	6.78148	0.808559	0.860773	0.127333	0.077422	0.015399	0.059133	0.061573	100	100	200.999	69.385	132.8	61.8095
