# Supplementary material for: Decitabine cytotoxicity is promoted by dCMP deaminase DCTD and mitigated by SUMO-dependent E3 ligase TOPORS
Source: EMBO J. 2024 May 17;43(12):6. doi: 10.1038/s44318-024-00108-2 (PMC11183266; doi:10.1038/s44318-024-00108-2)
Supplement: Supplementary file 12 — Figure EV4 Source Data [file 44318_2024_108_MOESM12_ESM.zip › EMBOJ-2023-115654_FigEV4_sourcedata/EV4E.xlsx]

## Sheet: Sheet1
U2OS + HA-EV		U2OS + HA-TOPORSWT		U2OS + HA-TOPORSdSIM
100	100	550.392	921.503	266.985	523.778
