# Supplementary material for: Decitabine cytotoxicity is promoted by dCMP deaminase DCTD and mitigated by SUMO-dependent E3 ligase TOPORS
Source: EMBO J. 2024 May 17;43(12):6. doi: 10.1038/s44318-024-00108-2 (PMC11183266; doi:10.1038/s44318-024-00108-2)
Supplement: Supplementary file 12 — Figure EV4 Source Data [file 44318_2024_108_MOESM12_ESM.zip › EMBOJ-2023-115654_FigEV4_sourcedata/EV4G.xlsx]

## Sheet: Normalised mean PLA intensity
WT 5dC HA	WT 5dC GFP	EV dC	EV 5dC	WT dC	WT 5dC	dSIM dC	dSIM 5dC
0.194176	0.165608	0.767463	0.499536	0.513665	4.9908	0.872183	0.586539
0.222565	0.166032	0.640646	0.150391	0.44354	5.39711	0.494662	0.580995
0.230715	0.16146	0.788175	0.312632	0.504121	0.373894	0.28822	0.941143
0.24686	0.139146	0.935869	0.353476	0.513794	0.570949	0.287052	0.340415
0.264332	0.119398	0.679699	0.331209	0.553661	0.597474	0.877716	0.91524
0.187023	0.124187	0.788306	0.485234	0.913746	0.425041	0.281819	2.0377
0.188605	0.121721	0.879333	0.612831	0.49353	3.00639	0.580074	0.627989
0.206981	0.193229	0.436723	1.07868	0.64943	2.65116	0.316691	0.648013
0.207926	0.180476	1.67356	0.503663	0.485199	0.195343	0.339307	0.953948
0.200239	0.144755	0.667034	0.282989	0.487974	0.553602	0.19914	0.585672
0.204944	0.178913	0.772311	0.38272	0.567748	3.33958	1.88075	0.564628
0.256079	0.143438	0.820324	0.196627	0.56448	0.909188	0.641061	1.60956
0.172784	0.156798	0.441803	0.354927	0.42149	0.51802	0.401541	2.96257
0.130837	0.154038	0.459551	0.419384	0.74797	6.04236	1.70025	3.96757
0.197975	0.192453	1.10852	0.673803	0.794492	2.73344	1.79244	0.411816
0.152622	0.119779	0.754375	1.03942	0.572509	1.10288	0.350242	4.70951
0.127255	0.131191	0.886466	0.329556	0.679522	0.924275	0.372439	0.945743
0.114199	0.178958	0.625038	0.265431	0.552494	1.39792	0.506877	0.337343
0.233933	0.151795	0.971049	0.356926	0.559557	6.37895	0.451876	0.82708
0.195755	0.13999	0.472012	0.498544	0.598832	9.33794	0.48525	0.287025
0.202026	0.135149	0.748262	0.558526	0.556482	3.61616	1.13421	0.897732
0.232649	0.12622	0.769608	0.576649	0.529072	1.46334	0.341013	2.06553
0.176342	0.131505	0.898726	0.306842	0.359387	0.406423	0.715935	1.32838
0.224616	0.169553	0.936336	0.672959	0.461838	0.751558	0.524148	0.507956
0.185478	0.180811	0.663821	0.533325	0.539042	10.1289	0.327395	1.94414
0.197047	0.177909	0.630677	0.57493	0.4907	1.4151	0.480645	0.695022
0.136148	0.211866	0.787726	0.392114	0.601291	9.35523	1.36191	1.0491
0.19051	0.228755	1.27396	0.266327	0.591139	0.838148	0.388173	1.3817
0.229968	0.150639	0.815308	0.324296	0.555602	0.55036	0.607151	0.546244
0.193779	0.181647	0.674251	0.560146	0.574255	1.85658	0.568824	0.983274
0.159405	0.166047	0.718651	0.708601	0.532997	0.467954	0.62091	0.76761
0.184345	0.181787	0.845612	0.40682	0.636735	1.12255	0.457086	1.24832
0.194513	0.162255	0.776889	0.327272	0.600617	3.54006	1.41816	0.581168
0.247312	0.171042	1.20648	0.663108	0.54563	0.76745	0.396812	0.578142
0.225622	0.175432	0.914946	0.550297	0.398448	0.361354	1.23616	0.814156
0.177817	0.170748	1.4732	0.881028	0.647434	0.703295	1.22182	0.891956
0.297767	0.145728	0.945768	0.374891	0.344414	1.52498	0.914271	1.16884
0.230666	0.227367	1.08732	0.569827	0.641314	0.406003	0.34872	0.505832
0.287255	0.151847	1.25897	1.11672	0.450657	0.180756	0.416463	1.05937
0.220362	0.148179	0.4532	0.513834	0.566125	0.488351	0.547096	0.499539
0.208389	0.17336	1.05036	0.799715	0.474569	7.6644	0.855234	0.741759
0.189917	0.14188	0.839718	0.516581	0.486184	1.82552	0.456924	1.04113
0.171257	0.156117	0.797123	0.710274	0.595015	0.703933	0.859474	1.23898
0.230844	0.179086	1.02409	0.968862	0.58082	0.249462	0.482376	1.13075
0.167465	0.174819	0.972225	0.250812	0.554345	2.86949	0.376723	0.408914
0.227095	0.155614	0.753078	1.15831	0.499075	3.87449	0.80914	0.994877
0.154261	0.176207	0.826599	1.13158	0.497518	0.9425	1.12314	0.333609
0.211062	0.166305	0.663081	1.38897	0.516201	0.225882	0.30582	0.889492
0.185191	0.217143	0.828852	0.832046	0.523212	2.84872	0.370592	2.7536
0.162724	0.121769	0.82304	1.24506	0.572734	0.730572	0.518103	1.04624
0.207469	0.370725	0.402675	0.604115	0.459492	0.502041	0.351514	0.947619
0.270583	0.190891	0.510575	0.966986	0.507988	3.38067	0.738714	0.549277
0.133732	0.175195	0.400786	1.05606	0.479058	1.18387	0.359622	3.87102
0.175777	0.270632	0.862874	0.300229	0.375042	2.13546	0.779435	4.6229
0.121406	0.175448	0.613565	0.58883	0.548674	3.88109	1.04122	3.46495
0.229822	0.121352	0.559256	0.751325	0.472072	0.838841	0.588472	1.72253
0.196557	0.185133	0.468466	0.434931	0.483453	0.772515	0.449263	2.12685
0.148023	0.141126	0.66727	0.626859	0.4146	4.42454	0.541054	2.04317
0.139424	0.159745	0.463756	0.505646	0.523236	2.04441	0.426208	1.07278
0.158759	0.189857	0.546043	0.721335	0.433702	0.310171	0.332455	1.79427
0.123603	0.296196	0.671457	0.469116	0.637018	0.555146	1.1446	1.13659
0.160159	0.388084	0.269729	0.484906	0.421152	1.56169	0.305685	0.890409
0.238525	0.252576	0.526934	0.8459	0.617116	0.555774	0.330203	0.951319
0.213616	0.218172	0.258399	0.726351	0.571475	0.750788	0.255675	0.5266
0.291156	0.253138	0.518724	1.09204	0.646842	0.744882	0.442932	1.31006
0.196383	0.171825	0.255452	0.628137	0.434719	0.865673	0.486505	0.692606
0.31375	0.394499	0.542386	0.578837	0.518616	2.76451	0.301712	1.19953
0.25538	0.166352	0.250334	0.337505	0.535302	0.27005	0.338139	0.784081
0.2935	0.151822	0.489216	0.552648	0.424375	0.187959	0.420597	2.29476
0.324755	0.170132	0.54534	0.598595	0.589951	1.27345	0.355802	0.832334
0.252429	0.176138	0.552765	0.475168	0.504295	0.795199	0.851818	0.545211
0.245316	0.128452	0.410038	0.60449	0.56651	0.376884	0.22	2.11368
0.233039	0.309809	0.998344	0.971819	0.699707	0.454001	0.765386	0.389396
0.239291	0.146936	0.80464	1.84666	0.568064	0.443243	2.41308	2.16148
0.180737	0.160712	0.910727	0.440923	0.587432	1.02113	0.770766	1.88781
0.30202	0.112017	0.422547	1.28645	0.48554	0.264121	0.253324	1.15042
0.178453	0.174778	0.953455	0.387281	0.352908	0.99141	0.238078	0.637595
0.30286	0.122761	0.707122	0.844839	0.653787	0.587903	2.08009	1.45321
0.231985	0.132819	0.656482	0.841574	0.551298	2.00458	1.24679	0.440319
0.197082	0.139581	0.577824	0.84248	0.515912	1.45495	0.717175	0.500037
0.148615	0.169573	0.49722	0.2834	0.547511	3.7366	0.241922	0.607889
0.1367	0.154765	0.428597	1.02627	0.579869	9.14825	0.277031	0.803114
0.151421	0.12868	0.393599	0.28405	0.516638	8.57145	0.401611	0.553808
0.201743	0.142855	1.11496	1.23319	0.614347	0.363711	0.466718	0.605333
0.204497	0.135354	0.830705	0.561604	0.498065	4.49181	1.77396	0.669906
0.199899	0.123087	1.17241	0.528191	0.456367	1.68201	0.354816	0.839752
0.252934	0.151363	0.669922	0.48577	0.532439	0.473965	0.534444	2.62092
0.222087	0.134647	0.334249	1.26095	0.45827	1.46289	1.32337	0.502163
0.162792	0.144376	0.624622	0.55322	0.395725	0.51132	0.859705	0.376018
0.163698	0.170384	0.853925	0.49177	0.819679	4.68783	0.654208	0.510761
0.194932	0.234618	0.433955	0.351947	0.545498	3.07252	0.715795	0.338866
0.239578	0.124657	0.971568	0.304449	0.458672	1.37534	0.831722	0.30064
0.177936	0.146922	0.456779	0.464919	0.393156	1.98133	1.85231	1.5705
0.134871	0.12266	0.448115	0.80781	0.774134	0.231877	0.630904	1.88431
0.196677	0.150155	0.792252	0.562296	0.820793	2.20954	0.696128	0.612844
0.176474	0.188636	0.640714	1.01443	0.65363	0.5579	0.522041	1.80419
0.144753	0.206753	0.891316	0.319058	0.729823	0.250428	2.2096	3.89967
0.190393	0.138427	0.875711	0.367143	0.506704	0.749971	0.338893	2.08297
0.170028	0.206444	1.07881	0.597531	0.703546	0.798513	0.600473	0.832519
0.224374	0.175669	0.814181	0.393783	0.746941	0.304734	1.00626	1.4586
0.232385	0.182802	0.773198	0.682447	0.585157	0.550524	0.464192	2.35151
0.192326	0.18436	0.347607	0.783832	0.690845	0.373719	2.29086	0.806997
0.173074	0.176355	0.848005	0.331584	0.60133	0.981442	0.548828	0.577296
0.218377	0.232972	1.15547	0.198058	0.728074	1.36312	1.13166	0.838696
0.17159	0.337869	0.87661	0.401887	0.65086	0.30059	0.439225	0.722048
0.253638	0.364004	0.97219	0.510273	0.631173	6.52357	0.30698	7.49541
0.182721	0.23068	0.780414	0.496079	1.25728	3.79442	0.434521	0.376401
0.196457	0.237342	0.306295	0.554297	0.647995	0.446551	0.362414	2.88617
0.257673	0.156566	0.385071	0.348826	0.80392	0.469562	0.496186	0.472408
0.246762	0.350211	0.690667	1.22988	0.531331	0.212733	0.87348	0.923211
0.168882	0.17958	0.551023	0.529407	0.802176	1.5376	1.36865	0.678731
0.217159	0.189902	0.664484	0.383027	0.880778	0.304988	0.424552	0.403193
0.278128	0.200188	0.618877	0.156872	0.628522	2.16681	0.51729	3.05345
0.22222	0.165866	0.431335	0.661268	0.53303	6.91354	1.11297	0.568016
0.267952	0.176083	0.506466	0.44922	0.64201	0.647652	1.39664	1.44652
0.181866	0.153938	0.39977	0.437067	0.44063	0.561141	0.292869	0.342129
0.188266	0.184355	0.359771	0.838421	0.525679	0.613621	0.623257	1.01068
0.236172	0.158482	0.561276	0.756696	0.512713	0.58901	0.892233	1.07592
0.223407	0.11521	0.765064	0.774689	0.61007	1.07657	0.434185	5.02675
0.207966	0.187691	0.763528	1.02067	0.755065	1.9246	0.671995	0.459668
0.177259	0.168361	0.351169	0.410909	1.03282	1.73199	0.365088	0.749525
0.252842	0.142429	0.776864	0.875114	1.32554	5.28241	1.42504	1.05186
0.159588	0.151757	0.747165	0.454768	0.574948	0.97168	0.410941	0.646558
0.236472	0.214587	0.732718	0.845448	0.441988	1.39167	0.399044	0.958201
0.107456	0.161974	0.623073	0.885377	1.25372	0.436945	1.05648	0.719291
0.144638	0.148693	1.1307	0.63661	0.567379	0.637526	1.47331	0.731239
0.255085	0.333933	0.542237	0.556067	1.35948	1.00389	1.14481	2.09052
0.179303	0.220221	0.699853	0.557068	0.365765	0.758164	0.814274	0.287004
0.178211	0.121805	0.4138	0.797936	1.50304	0.861838	0.526539	0.826606
0.188211	0.205268	0.729246	0.697214	0.602916	7.98148	1.61753	0.793326
0.151086	0.225631	0.891818	1.051	0.574398	0.318664	1.0125	2.29802
0.164666	0.206782	0.510223	1.00441	0.565286	5.52771	0.933828	3.79372
0.210424	0.145336	0.397229	0.989387	0.433919	0.68163	1.05221	3.35629
0.226256	0.135332	0.793734	1.36223	0.525107	0.711413	1.08881	1.0058
0.237739	0.183193	0.380394	0.357062	0.508104	6.02976	0.483862	1.74591
0.181393	0.194344	0.418148	0.771211	0.502042	1.0519	0.406382	1.1806
0.220287	0.138661	0.379945	0.555305	0.609234	0.331092	0.688468	1.06749
0.242074	0.147582	0.585673	0.77449	0.602903	1.03422	2.06934	1.34273
0.216949	0.209292	0.773459	0.311821	0.784175	0.361847	3.06704	1.25669
0.292802	0.153213	0.440446	0.724874	0.61779	0.697708	0.453268	2.53974
0.215373	0.168185	0.245331	0.660086	0.948772	1.6814	0.458535	0.937451
0.227378	0.11079	0.811426	0.316046	0.65912	2.5135	0.812556	0.9259
0.268598	0.123878	0.405147	0.709392	0.702927	1.03027	2.26993	1.29754
0.214548	0.120457	0.213154	0.656039	1.28388	0.568909	0.575338	0.728558
0.277158	0.123126	0.603063	1.03421	0.684687	0.395522	0.40551	1.71283
0.254938	0.158141	0.407773	0.651321	0.940103	0.337298	2.24808	0.406668
0.340392	0.190719	0.467757	0.47904	1.10478	0.588734	0.690141	1.63001
0.254002	0.171711	0.602508	0.425729	0.82801	1.82342	0.457152	0.764413
0.209741	0.186914	0.89787	0.881832	0.643473	2.96795	0.579299	0.302908
0.261954	0.13863	0.551732	0.642693	0.94922	4.03713	2.43263	0.493957
0.204102	0.229278	0.403245	0.640568	0.679635	4.89511	0.633269	1.24933
0.226904	0.241064	0.957674	0.571979	0.596258	1.47748	7.00988	0.974084
0.184987	0.259946	0.905236	0.39583	0.819148	1.87141	0.83892	2.11769
0.178283	0.175117	0.845734	0.652824	0.60968	1.33062	0.541203	1.97455
0.206628	0.168429	0.416859	0.454204	1.54226	3.05657	0.976833	0.635541
0.224207	0.211549	0.681623	0.296914	0.602454	7.29722	0.377536	0.584967
0.203873	0.144769	0.44863	0.687622	0.411413	1.34045	0.967885	0.342395
0.131368	0.233522	0.586195	0.477627	0.867189	5.60269	0.978277	0.445884
0.214112	0.213253	0.832156	0.813597	0.456645	2.05527	1.32595	0.391262
0.161875	0.155665	0.507277	0.964729	0.635544	0.858555	0.221619	0.911133
0.217882	0.360778	0.264064	0.630445	0.423872	4.2955	0.45744	1.70954
0.239491	0.176336	0.520902	0.34849	0.544969	0.233224	0.92699	0.68238
0.122629	0.212441	0.358719	0.627343	0.443958	2.87516	1.60819	0.631828
0.174329	0.141222	0.342309	0.364126	0.488552	0.937857	0.757627	1.23611
0.178086	0.168412	0.445678	0.474829	0.8583	2.69473	0.542246	1.04483
0.217605	0.176492	0.259316	0.410551	0.901763	1.3598	0.937304	0.612514
0.209476	0.18766	0.832613	0.917427	0.542409	7.59935	0.407569	0.437776
0.184098	0.127001	0.471589	0.834881	0.486945	5.38302	1.89126	0.854386
0.253031	0.211942	0.680836	0.826905	0.574888	0.943486	1.7187	0.347453
0.198785	0.137985	0.508287	0.534896	0.37172	1.07087	0.494749	1.07586
0.226552	0.172204	0.410073	0.763593	0.614955	2.30832	2.31455	1.55251
0.213951	0.134841	0.385911	0.333352	0.494294	1.94267	2.04163	0.414064
0.269458	0.134678	0.725821	0.904138	0.436625	0.176604	1.47376	0.791808
0.247368	0.168842	0.795187	1.14386	0.536523	8.32793	0.470663	0.474096
0.186262	0.151042	0.612063	0.61765	0.523855	1.2547	0.564201	1.2938
0.147056	0.170652	0.399447	0.35657	0.599132	0.554988	0.48006	1.523
0.237433	0.134069	0.560271	0.83325	0.542412	1.24346	1.75447	0.427819
0.162089	0.152166	0.61442	0.443277	0.354478	1.72589	0.378551	0.363887
0.213902	0.218961	0.961763	0.266365	0.463942	2.36398	1.67366	1.74087
0.322854	0.141656	0.58669	0.883881	0.456494	5.58516	0.673513	1.8814
0.310293	0.209029	0.401031	0.485283	0.332038	0.558016	1.97404	4.73705
0.172912	0.153909	0.341169	0.410683	0.408907	0.430657	2.48926	1.81372
0.161982	0.167433	0.597082	0.529403	0.557451	0.662665	0.736473	0.667153
0.17323	0.125832	0.523009	0.440133	0.472751	1.34814	1.31313	2.57847
0.22997	0.248414	0.786035	0.477345	0.431892	0.655149	1.54857	0.614868
0.184397	0.110755	0.431309	0.31137	0.370592	0.870073	1.58797	2.59128
0.28132	0.183889	0.667202	0.813099	0.566241	0.875157	0.772848	1.26213
0.203016	0.226844	0.503273	0.596291	0.488491	2.81209	0.531332	0.918153
0.288077	0.172741	0.606931	0.285759	0.635194	3.24781	2.11752	0.776296
0.269124	0.102351	0.406759	0.386007	0.415068	4.21658	0.589493	1.24282
0.222939	0.114676	0.312504	1.08096	0.519556	2.19188	1.04152	1.1237
0.286834	0.214136	0.554941	0.29323	0.5341	2.48262	0.324443	0.653116
0.216893	0.148056	0.51138	0.423228	0.736237	2.26476	0.808781	0.345384
0.193187	0.147513	0.803244	0.406134	0.528671	1.51405	0.534601	0.845353
0.25999	0.128912	1.07472	0.529297	0.676771	1.14373	0.48501	0.857362
0.277022	0.243615	0.757952	0.662606	0.53734	0.679581	0.818617	0.680021
0.239412	0.411956	0.738544	0.357897	0.529326	1.12819	2.15258	0.518159
0.196338	0.27465	0.572833	0.404698	0.739743	0.944169	0.543477	0.481023
0.237918	0.203838	0.782789	0.71609	0.565539	4.25864	0.397295	0.744923
0.224513	0.185362	0.512951	0.675681	0.424749	0.601225	1.02021	0.960916
0.221349	0.316071	0.613752	0.82504	0.68425	1.13756	4.1783	0.792711
0.161255	0.167931	0.536419	0.855927	0.414017	0.631968	0.340784	1.01491
0.188046	0.180139	0.454379	1.15282	0.375144	0.200301	0.914021	0.578738
0.175032	0.332459	0.550016	0.725259	0.530659	0.568352	1.08452	0.29613
0.272735	0.227797	0.437736	0.80453	0.527464	0.910614	2.47287	0.505701
0.142971	0.220576	0.536562	0.617013	0.483851	0.997177	0.365515	2.68995
0.230957	0.14149	0.469039	0.932073	0.520315	0.401034	0.63682	0.396365
0.205028	0.241333	0.498225	0.646333	0.444101	4.08385	0.981666	0.232148
0.137442	0.254531	0.94378	0.887625	0.421944	3.28947	1.30093	1.82394
0.213105	0.135454	0.699786	0.352768	0.468708	1.18893	0.190292	0.392038
0.225214	0.189398	1.0173	0.978943	0.491709	3.17048	0.296705	0.301645
0.202234	0.13348	0.571009	0.577615	0.391707	0.603965	0.723369	1.30274
0.143329	0.188103	0.975588	0.610267	0.360111	0.240155	0.285844	0.413378
0.162871	0.1717	0.902063	0.415635	0.526583	1.08421	0.837911	0.414863
0.210742	0.192	0.373706	0.585008	0.521042	0.423199	0.728465	0.803668
0.350396	0.161349	0.810094	0.754615	0.646042	0.627909	0.253002	0.927742
0.248989	0.284193	0.615327	0.481209	0.488986	3.88113	0.575953	3.14481
0.184864	0.165249	0.713996	0.178927	0.500458	0.484758	0.322089	1.71484
0.207477	0.175619	0.652476	0.420262	0.484165	0.531322	0.760747	0.475828
0.155646	0.125106	0.385051	0.277041	0.628552	1.3427	0.329786	0.684375
0.187773	0.123114	0.888221	0.52676	0.352737	0.70306	0.475726	3.0173
0.213488	0.203703	0.475554	0.647008	0.670374	0.559223	1.5301	0.923488
0.187022	0.205283	0.793278	0.435509	0.709564	0.464694	0.495332	1.15056
0.180573	0.11656	0.760648	0.253812	0.490419	0.325144	0.952962	0.767271
0.140516	0.114513	1.04075	0.802396	0.551733	2.77669	0.489344	2.1141
0.201403	0.156438	1.17025	0.343816	0.501481	0.602019	0.268598	0.879506
0.177649	0.166721	0.721824	0.386492	0.558545	0.609057	0.484773	0.815243
0.300118	0.140981	0.998681	0.301896	0.573482	1.40207	1.0157	0.845697
0.268099	0.146413	0.552964	0.306877	0.555624	0.659091	0.602242	3.1898
0.237844	0.144046	0.927015	0.332001	0.591703	0.447336	0.209433	0.752958
0.246244	0.226328	0.252931	0.247855	0.526077	3.31619	0.99735	1.6155
0.270377	0.243635	0.729058	0.314932	0.627056	3.44417	0.430121	1.37006
0.261124	0.187466	0.421014	0.32675	0.690474	0.370326	0.381439	0.788875
0.152245	0.251013	0.61146	0.585319	0.745013	1.22162	1.52138	0.614246
0.2196	0.25756	0.362677	0.409213	0.562728	0.87916	0.363867	1.45941
0.17521	0.177106	0.261645	0.741301	0.759196	0.34407	0.456649	0.748648
0.225451	0.216056	0.577023	0.497586	0.500898	8.20359	0.33612	1.0949
0.250816	0.254117	0.656843	0.256043	0.45112	1.36796	0.393053	0.54404
0.217321	0.205232	0.621964	0.615731	0.520585	5.07243	0.777662	0.539462
0.184409	0.223929	0.72067	0.400415	0.561601	5.32171	0.390207	0.445829
0.213617	0.155676	0.618647	0.473939	0.556947	1.34145	1.02752	2.08974
0.213007	0.19251	0.598474	0.71685	0.480372	7.22594	0.362804	1.06992
0.183195	0.212061	0.421432	0.66597	0.579874	2.21644	0.587017	1.35933
0.16477	0.186687	0.654659	0.856249	0.54684	3.91226	0.473889	0.520766
0.200589	0.263089	0.432234	0.723769	0.53053	1.4819	0.625172	1.55082
0.213941	0.2063	0.487679	0.841342	0.471326	2.53114	0.630411	0.615586
0.13877	0.161464	0.787811	0.881547	0.612705	0.463221	0.485084	3.32947
0.18378	0.322899	0.319727	0.793373	0.630645	0.662688	0.169258	1.3979
0.200676	0.165116	0.506057	0.799729	0.408459	0.370881	0.563454	0.214666
0.194723	0.204701	0.483693	0.784269	0.648674	2.5936	0.266634	0.311088
0.169394	0.168552	0.719631	0.76428	0.650305	6.43767	1.15722	0.750948
0.235849	0.157604	0.824948	0.23559	0.673347	1.17567	0.558839	2.02917
0.250992	0.146396	0.981917	0.73437	0.676884	3.46286	0.376435	0.423109
0.253504	0.148156	0.558065	0.670024	0.46898	1.18229	1.28058	0.362861
0.124253	0.110593	1.00217	0.974421	0.396473	5.23389	0.437928	0.30313
0.161887	0.1272	1.07686	0.560054	0.832606	0.489288	0.345307	0.873549
0.187725	0.155517	0.729422	0.494809	0.584255	1.23712	1.08958	1.31817
0.196305	0.157356	0.785731	0.221636	0.958239	1.50593	0.542801	0.805476
0.230089	0.131298	0.927188	0.506294	1.101	0.58745	0.779043	2.05803
0.283568	0.12303	0.851033	0.419985	0.582525	0.577361	0.302714	1.10819
0.148172	0.18347	0.951207	0.800855	0.811863	0.549376	0.307926	1.78893
0.243677	0.198837	0.703889	0.760229	0.561829	1.2817	1.09174	0.818465
0.232101	0.297316	0.376346	0.878719	0.846644	0.417786	1.07842	1.09672
0.162285	0.166718	0.751143	0.175907	0.647293	0.540502	1.50096	0.484881
0.232851	0.124891	0.827673	0.483476	0.533019	2.28813	0.593061	2.02211
0.160434	0.178841	0.935981	0.205171	0.481904	0.973064	0.561293	0.710318
0.182936	0.212787	0.730518	0.414139	0.902632	0.345845	0.797547	0.39596
0.136865	0.175926	0.656814	0.756738	0.494897	0.329183	0.461777	0.823531
0.233828	0.177027	0.429834	0.215547	0.617092	0.522828	0.995776	1.84138
0.121516	0.152119	0.350706	0.524085	0.689373	0.944601	0.366449	3.22316
0.152031	0.199805	0.688553	0.456267	0.459967	0.395918	0.830741	1.16387
0.20011	0.19135	0.562319	0.760126	0.597069	1.70011	1.1323	1.57646
0.198711	0.164081	0.317723	1.16989	0.457269	0.790681	0.966865	2.85529
0.17857	0.182064	0.372962	0.529575	0.850291	7.6062	0.492748	0.770039
0.200089	0.193623	0.525093	1.07622	0.619856	1.26045	0.269227	0.484234
0.1864	0.261265	0.742713	0.331762	0.850986	6.00892	0.282148	2.34597
0.188669	0.171591	0.364924	0.471525	0.711478	0.279245	0.969761	2.00714
0.268871	0.198006	0.786974	0.542659	0.751119	2.29362	0.338175	1.03
0.247554	0.14194	0.959662	0.402229	1.13671	0.267713	0.29682	1.09257
0.251467	0.145136	0.725898	0.302884	0.453642	0.189278	1.29614	0.393183
0.201536	0.270642	0.755301	0.313526	0.813169	0.780749	0.422692	1.56532
0.219639	0.231574	0.693258	0.278706	0.54344	0.617428	0.31931	1.65115
0.179401	0.183281	0.6184	0.658252	1.18349	0.845698	0.35237	0.391068
0.270514	0.362717	0.56185	0.263565	0.531149	0.833856	1.03356	1.02067
0.206549	0.156716	0.399226	0.493413	0.587795	1.04513	0.405371	4.02008
0.143431	0.292598	1.11502	0.736068	0.912393	0.576907	0.344738	3.6388
0.156041	0.160455	0.508607	1.07014	0.738341	1.87054	0.332443	1.1237
0.232677	0.176674	0.706969	0.816654	0.440927	1.56464	0.311006	1.25151
0.170843	0.194576	0.551462	0.708799	1.03066	1.20732	1.1066	3.24963
0.172764	0.16713	1.04399	0.464882	0.863572	1.56629	0.591948	2.08312
0.212442	0.201408	0.405627	1.03036	0.657563	2.0478	1.35414	2.80328
0.165031	0.130283	0.993529	0.47841	0.594632	0.528073	0.439969	1.53646
0.155476	0.190893	0.388861	0.480558	0.463304	3.33362	0.643276	0.649436
0.171617	0.23911	0.368243	0.72863	0.502512	1.54133	0.616115	0.706334
0.155418	0.172414	0.852933	1.05944	0.439631	0.876152	0.543652	1.84848
0.155976	0.319906	0.648815	0.945526	0.38312	0.906343	0.666266	1.02968
0.267361	0.228213	0.717313	0.513048	0.565146	2.40695	1.26091	0.374929
0.121429	0.187326	0.449999	0.707177	0.451931	0.782025	0.409244	0.589398
0.127935	0.154443	0.635715	0.969709	0.839273	1.39301	1.19644	1.66626
0.191949	0.289298	0.491751	1.17719	0.786076	2.29069	0.703224	1.43918
0.222723	0.156734	0.40698	0.347769	0.38287	4.91444	0.47818	0.624343
0.142734	0.186165	0.581883	0.900006	0.571554	2.5514	0.6094	0.529606
0.161971	0.221379	0.955046	0.922338	0.487256	0.289354	0.496021	0.965083
0.284063	0.200979	1.05838	0.365405	0.454164	3.25582	1.73531	0.670177
0.20916	0.133077	0.336611	0.766824	0.543729	0.515575	2.24258	0.469425
0.177356	0.21209	0.633267	0.420065	0.646941	1.25956	0.492942	0.364693
0.127882	0.179116	0.374504	0.527646	0.614534	1.27148	1.5608	0.423391
0.172636	0.123945	0.862804	0.276593	0.530338	0.918162	0.380768	0.921724
0.261887	0.126258	0.396802	0.312728	0.587237	3.40055	1.43373	1.58232
0.165771	0.132186	0.837056	0.536414	0.78766	1.6659	0.403984	0.580109
0.201879	0.262851	0.528126	0.561355	0.538311	5.28233	0.975398	0.414505
0.315817	0.117991	0.423261	0.213648	0.543476	1.63808	1.86641	3.54306
0.165945	0.140583	0.707245	0.480466	1.0332	1.69521	0.835982	2.53389
0.26905	0.178372	0.653666	0.695597	0.678793	0.589267	0.784455	0.810952
0.199592	0.156595	0.719286	0.283982	0.483967	0.605414	1.43581	2.54347
0.191945	0.197891	0.598805	0.267937	0.503662	1.85546	0.505467	3.26792
0.23847	0.213731	0.641576	0.9017	0.940015	10.1175	1.1137	0.554005
0.200461	0.134132	0.623906	0.333448	0.793556	0.546566	0.430632	1.71468
0.203513	0.196291	0.703199	0.39709	0.405621	0.857553	0.593156	2.22062
0.262142	0.177268	0.58658	0.815162	0.581989	0.627076	0.706675	1.79455
0.211435	0.136922	0.568827	0.54293	0.596393	2.34954	1.13866	1.7116
0.229104	0.194306	0.669604	0.205517	0.552791	4.59931	1.50544	1.31194
0.190436	0.129927	1.15341	0.88363	0.780369	0.641783	1.54559	2.90459
0.26069	0.191951	0.795695	0.982496	0.560399	1.66359	0.657822	1.78047
0.135145	0.127979	0.867748	0.516232	0.606981	8.43476	1.84188	0.993693
0.175765	0.144023	0.547411	0.289458	0.562767	1.56623	0.555451	3.21978
0.205922	0.144094	0.618475	0.266011	0.469423	2.16792	0.574668	2.44297
0.130485	0.150189	0.818751	0.314233	0.604479	7.3975	2.1351	2.25739
0.160256	0.10891	1.09715	0.627874	0.489388	6.70322	1.9641	1.73283
0.296469	0.175553	1.37704	0.419375	0.484982	1.97406	2.05452	1.53047
0.12917	0.173734	0.776954	0.70772	0.785228	3.16687	0.615128	1.69131
0.175671	0.117923	0.944567	0.48236	0.389099	4.32008	1.4469	3.44158
0.206918	0.180911	0.626297	0.511008	0.713378	0.525185	0.410934	3.10995
0.19924	0.152632	0.966813	0.764595	0.458609	0.434195	0.450217	4.19711
0.171162	0.192198	0.52063	0.527037	0.448072	4.2343	1.69654	0.906888
0.277731	0.185996	1.13017	0.435726	0.603313	3.81729	1.30646	1.78964
0.151132	0.199984	0.619494	0.697322	0.530632	5.74826	2.22689	1.11768
0.376765	0.19527	0.6304	0.43011	0.563666	5.60342	1.30541	1.84009
0.232137	0.145656	0.970954	0.901718	0.35585	0.536123	1.10636	1.36299
0.155487	0.2279	0.778838	0.662743	0.530357	7.31102	0.465799	1.47868
0.145776	0.276447	0.628398	0.610623	0.530162	0.924413	0.531892	2.58395
0.130694	0.172726	0.757081	0.731267	0.471865	3.87457	0.499718	0.776398
0.207193	0.331306	0.768586	0.365133	0.605064	0.575667	2.07409	2.04165
0.154516	0.128699	0.63756	1.08014	0.446326	0.861514	1.24853	0.281264
0.305681	0.201582	0.447713	0.401361	0.562165	6.58203	1.48372	1.89096
0.223202	0.232478	0.682916	0.833621	0.607435	10.5683	0.379277	0.441989
0.20577	0.178693	0.375548	0.724567	0.613164	0.846601	1.47725	0.506193
0.127055	0.207351	0.367118	0.44937	0.587677	1.07407	0.332602	0.825412
0.134717	0.135354	0.471424	0.291989	0.603769	1.25824	2.95096	1.00559
0.196012	0.203512	0.670904	0.431434	0.493549	15.333	1.34594	0.456301
0.109134	0.195018	0.516469	0.879065	0.564585	2.38478	0.635385	2.3043
0.182397	0.152913	0.874837	1.00298	0.492993	0.503898	0.622146	0.582967
0.211681	0.338459	0.609224	0.746132	0.542997	12.5254	3.02206	0.316001
0.177012	0.153237	0.406757	1.3698	0.607477	1.98887	1.28494	0.531817
0.203379	0.121129	0.504568	0.697233	0.632197	2.31066	0.56705	1.12927
0.326383	0.193431	0.831996	0.354799	0.646188	1.40567	0.52932	0.79751
0.200909	0.208829	0.739458	0.771511	0.477911	6.65247	0.55661	1.51371
0.232503	0.218709	1.01341	0.38663	0.658322	2.0896	0.26005	0.735406
0.245428	0.158947	1.06884	0.56281	0.584385	1.24358	0.6519	2.48027
0.276832	0.107174	0.389372	0.349151	0.539815	5.27872	0.569882	0.843903
0.286534	0.152777	0.989543	0.61625	0.514559	10.8384	0.484674	0.913087
0.247788	0.143371	0.802085	0.304131	0.489663	0.404814	2.81585	0.557396
0.188002	0.110483	0.444075	0.357535	0.374682	1.07439	0.221668	0.276275
0.17666	0.152645	0.521586	0.881598	0.527956	2.73788	0.978052	0.888386
0.217178	0.138657	0.768889	0.67876	0.51715	0.945639	2.01898	0.553282
0.191747	0.215458	0.398607	0.681303	0.555399	3.42938	3.27575	0.860473
0.286393	0.188159	0.366628	0.540289	0.487603	2.1802	0.750659	0.723519
0.318982	0.154977	0.526249	0.446423	0.453325	3.00015	0.819414	0.311307
0.170057	0.371926	0.279174	0.524053	0.534284	5.38789	0.502385	0.253768
0.303148	0.141106	0.908271	0.527051	0.587748	2.05335	2.7039	0.709511
0.247522	0.117815	0.630249	0.553711	0.553017	6.38399	2.80377	1.04933
0.219515	0.153575	0.643126	0.535562	0.540085	1.01772	1.29993	1.21519
0.220582	0.181761	0.695106	0.483277	0.497438	0.682705	1.01215	0.265202
0.179232	0.128259	0.644872	0.457832	0.454057	1.12617	0.544344	0.889458
0.158047	0.156163	0.995889	0.703319	0.543124	2.74922	0.547041	1.32533
0.188971	0.163485	0.82908	0.434068	0.483466	2.28102	0.523558	0.636314
0.183871	0.155977	0.453818	1.16706	0.501091	0.243512	0.421896	0.786933
0.278748	0.131979	0.639661	0.762405	0.472712	0.479094	1.46685	0.993641
0.171681	0.126574	0.462493	0.260344	0.538751	0.550045	0.462471	0.641429
0.176	0.142154	1.03723	0.508345	0.455891	0.806849	0.525872	0.522213
0.209258	0.144449	1.14835	0.427114	0.406415	0.587895	1.65499	0.856952
0.119512	0.187101	0.47011	0.632133	0.454755	0.509337	1.02007	0.517217
0.150966	0.124947	0.821982	0.733714	0.425693	0.571917	1.33587	0.246767
0.186332	0.155166	0.779941	0.57598	0.475562	1.13135	0.584095	0.791883
0.243925	0.167781	0.4986	0.358647	0.473903	1.17771	0.855827	0.297127
0.150811	0.206968	0.53742	0.535501	0.366079	4.10128	2.1352	1.87108
0.185894	0.179489	0.686189	0.399425	0.354233	2.7629	0.371456	0.976185
0.208215	0.153539	0.709781	0.43228	0.508593	1.17226	0.298415	1.30327
0.230706	0.159649	0.420779	0.362556	0.413209	4.8764	1.89446	0.907718
0.15363	0.230253	0.515379	0.24172	0.502974	0.362516	0.828104	0.561259
0.157397	0.163478	0.954267	0.780298	0.654989	0.269109	0.436732	0.796208
0.121422	0.152019	0.911021	0.520859	0.584525	0.806224	0.558387	3.1594
0.16429	0.22311	0.894308	0.496497	0.577916	1.66448	0.901328	2.74947
0.196288	0.323997	0.558218	0.526057	0.595933	3.34314	0.487018	1.98145
0.195449	0.141105	0.746904	0.562135	0.65478	1.9937	0.419647	0.881849
0.138597	0.216335	0.854898	0.525052	0.544782	2.65422	0.613001	0.737738
0.223104	0.182344	0.81571	0.477603	0.843252	0.846423	0.320687	2.03859
0.244068	0.211819	0.517846	0.720623	0.429986	1.99637	0.568157	0.475302
0.221205	0.259914	0.5027	1.01885	0.648385	7.05942	0.477098	0.459132
0.338681	0.312536	0.718035	0.516998	0.482583	0.841582	0.580944	0.406152
0.198328	0.195834	0.742914	0.618166	0.550162	6.69433	0.966769	1.08702
0.172583	0.233905	0.433272	0.38012	0.539502	0.503565	3.05317	0.628321
0.220859	0.164548	0.690716	1.06108	0.641801	0.829232	2.85496	2.30105
0.275581	0.231016	0.624395	0.498759	0.533248	1.7883	1.04463	0.353692
0.186314	0.19785	0.591613	0.37702	0.537269	1.61961	1.40969	0.622509
0.239738	0.350819	0.491805	1.33364	0.558993	0.66764	0.515038	1.92761
0.21712	0.164889	0.370146	0.828677	0.47922	0.905798	1.79889	1.37062
0.201737	0.146812	0.577885	0.392631	0.447173	0.923116	0.381034	0.837008
0.325287	0.178586	0.437187	1.23126	0.491924	0.889311	0.57108	0.722962
0.272585	0.206777	0.560812	1.16273	0.51427	1.14724	0.466306	1.08837
0.185349	0.151272	0.534937	0.446516	0.589104	0.481794	0.33575	1.61668
0.178271	0.196289	0.592959	0.82841	0.558531	1.59947	0.557933	1.02305
0.136554	0.184175	0.351046	0.265482	0.388486	3.33769	0.576361	0.930396
0.184067	0.141822	0.748063	0.526068	0.585738	1.16452	0.375844	1.86533
0.194409	0.227048	0.872762	0.87578	0.51487	1.89027	0.361939	1.83141
0.188538	0.177916	0.46926	0.990701	0.542357	0.2819	0.610549	0.984295
0.215655	0.180659	0.477149	0.551721	0.59197	0.416162	0.567825	0.579285
0.189604	0.18699	0.718449	0.73665	0.496057	2.7525	2.25735	0.96287
0.219261	0.30583	0.656792	0.943002	0.493269	0.719021	1.37058	1.01462
0.132495	0.135917	0.51828	0.712131	0.542299	5.09373	2.52801	0.688585
0.279699	0.121734	0.43886	0.905349	0.440789	0.6356	0.370805	0.677652
0.165396	0.156665	0.656096	0.484996	0.709622	0.596357	1.55149	0.795589
0.19505	0.235121	0.388002	1.04412	0.428286	10.0908	1.23247	0.548571
0.322315	0.241334	0.443226	0.562616	0.464258	6.31889	1.2339	1.23591
0.24894	0.157178	0.304943	0.270355	0.460627	0.899781	0.996503	0.396598
0.225563	0.16442	0.36402	0.251869	0.396044	0.840543	2.13389	2.12592
0.148202	0.108365	0.855465	0.35283	0.50765	2.04467	0.93861	0.440607
0.133556	0.119604	0.49264	0.275332	0.509889	0.439765	0.812858	0.660667
0.144011	0.126241	0.574293	0.697317	0.744105	1.20665	0.537932	1.14149
0.203032	0.140475	0.630023	0.483794	0.608907	0.628149	1.16785	0.996442
0.184054	0.124672	0.519259	0.592848	0.569574	2.90191	1.17195	0.787726
0.187775	0.115951	0.575683	0.318928	0.481376	0.719813	0.302493	1.21974
0.263173	0.1771	0.522035	0.443789	0.816302	0.323155	1.17504	0.643119
0.223326	0.152154	0.783544	0.496159	0.464857	0.941696	2.63143	0.192271
0.179392	0.163163	0.736727	0.285479	0.481695	2.61622	0.55004	0.496178
0.205252	0.190323	0.338069	0.811127	0.544136	1.10293	0.985955	0.700852
0.302911	0.23181	0.515399	0.688461	0.542535	0.34159	2.51595	0.583885
0.1854	0.197084	0.538452	1.12075	0.461648	1.22372	1.03644	0.335527
0.284521	0.190232	1.05418	0.31913	0.476156	1.14622	1.97651	0.79156
0.316647	0.338132	0.716282	0.767733	0.44335	1.59771	1.62329	0.361013
0.293598	0.211088	0.868102	0.607363	0.507727	0.466633	0.403091	0.706209
0.236473	0.207275	0.750255	1.28535	0.591263	1.025	1.95524	0.431938
0.179481	0.194898	0.56076	0.7628	0.613244	4.74869	0.634866	0.31852
0.194937	0.306815	0.762048	0.67724	0.6054	0.898717	0.563934	1.30193
0.322408	0.227843	0.533043	0.50233	0.579574	1.2167	0.909265	0.307796
0.282582	0.247904	1.15869	0.528171	0.727207	1.62703	2.91269	0.634322
0.327089	0.211748	0.848298	0.756821	0.634045	2.19708	0.366679	0.837796
0.194783	0.209426	0.56243	0.579396	0.627373	3.52714	1.10534	0.544128
0.144709	0.23935	0.706485	0.342759	0.469272	1.19526	0.709935	0.341505
0.244349	0.266325	1.06082	0.477046	0.625227	6.22803	0.336885	0.420584
0.251798	0.211955	0.329676	0.650716	0.502268	0.538642	0.433158	0.554905
0.178121	0.197	0.488835	1.19748	0.532084	0.492923	0.568185	0.595894
0.277364	0.175669	0.846948	0.4102	0.497196	3.41037	1.46657	1.0448
0.219881	0.148452	0.609043	0.87846	0.524573	0.860016	0.287211	1.56822
0.146758	0.177933	0.94097	0.934952	0.48485	4.471	1.12196	1.25225
0.201608	0.21536	0.892708	1.11341	0.557456	0.669218	0.599952	0.484848
0.164906	0.179016	0.520754	1.06544	0.432513	0.893331	0.306881	1.47681
0.177825	0.15417	0.521015	0.938082	0.54097	0.298434	1.60264	0.405446
0.196409	0.14099	0.669868	0.499469	0.590576	1.50276	0.637358	0.399309
0.162597	0.13864	0.893046	0.812698	0.57153	0.578224	0.416706	0.691246
0.238069	0.191895	0.723625	1.13091	0.529375	0.517757	0.666518	0.7486
0.212499	0.175601	0.71784	0.989067	0.35351	0.551796	0.566597	0.242755
0.151745	0.329886	0.362172	0.591996	0.517708	0.48994	0.427586	0.478524
0.16783	0.228198	0.418021	0.631794	0.459335	0.403411	0.736123	0.371457
0.182137	0.208994	0.541853	0.913528	0.45302	0.365078	0.3861	1.69235
0.152151	0.151534	0.69014	0.378109	0.408123	0.398481	1.72726	1.50606
0.204703	0.241993	0.752431	0.366928	0.458603	0.380298	0.619853	0.49841
0.211231	0.125259	0.412629	0.432436	0.562968	1.6485	0.639733	1.12049
0.200842	0.14338	0.867497	1.14556	0.518236	2.59994	1.37503	0.390523
0.202156	0.176807	0.624877	0.265681	0.566004	0.454068	0.484931	0.541708
0.123171	0.125026	1.15671	0.73017	0.479382	1.78271	2.01767	0.868068
0.129304	0.299012	0.901121	0.866295	0.586282	0.241049	0.466048	1.45838
0.156611	0.179494	0.453351	0.960977	0.456571	0.465545	0.633455	0.890616
0.229779	0.193363	0.50856	0.662159	0.432181	1.8676	0.515269	0.782619
0.319647	0.328588	0.756619	0.444431	0.514336	0.599318	0.432593	0.631814
0.210047	0.245632	0.733694	0.6079	0.459558	1.88068	1.62995	0.347933
0.174008	0.165147	0.563186	0.87693	0.527238	0.287913	1.50366	0.796882
0.142722	0.291413	0.731895	1.04436	0.62792	4.04387	0.682658	0.490346
0.155118	0.153602	0.750037	0.621125	0.47005	0.685891	0.453585	1.19684
0.232379	0.367587	1.2989	0.244961	0.351343	0.889138	1.19203	0.469752
0.216397	0.356931	0.742004	0.966718	0.465999	1.36101	2.1324	0.912413
0.170125	0.174591	1.01391	0.341528	0.439277	0.616846	0.34202	1.12012
0.154109	0.177075	0.574808	0.614312	0.517502	0.671957	0.513767	0.988021
0.171582	0.297287	1.24546	0.30996	0.570399	0.438869	0.679082	1.1098
0.216306	0.153285	0.773772	0.866485	0.635662	1.36066	0.466366	1.28377
0.21614	0.317348	0.606627	0.354675	1.03078	1.30973	0.445561	0.7586
0.222181	0.169791	0.444166	0.607778	0.531595	0.894697	0.690863	0.553621
0.225153	0.169071	0.413137	0.935843	0.493766	2.64275	0.3927	2.1368
0.168187	0.192748	0.387066	0.425087	0.397972	6.82467	1.07035	0.658652
0.239298	0.171517	0.697973	0.2241	0.490359	0.954622	0.346292	0.454019
0.201355	0.18006	0.659109	0.675512	0.453477	3.58347	1.28905	0.572588
0.299557	0.16032	0.560741	0.305856	0.557893	4.01661	0.294024	0.393398
0.240968	0.138562	0.451233	0.446107	0.56038	1.62459	0.369823	0.653072
0.17141	0.175118	0.396784	0.656492	0.480592	0.769845	0.317618	1.19432
0.356044	0.158325	0.588826	0.536386	0.522384	0.423693	2.8238	0.497556
0.204522	0.184797	0.285986	0.361916	0.553707	2.11857	1.80305	2.66547
0.258835	0.206193	0.778063	0.848341	0.575201	0.6939	0.913536	0.373812
0.227733	0.12059	0.839762	1.02641	0.542082	0.654234	1.20394	0.810545
0.209918	0.137998	0.450462	0.816578	0.518005	0.602832	0.393864	4.21331
0.243883	0.124219	0.472117	0.550615	0.539136	0.624196	0.553159	0.454026
0.220921	0.111549	0.627911	1.01126	0.505983	0.614841	0.826474	1.20501
0.156112	0.182483	1.02508	0.992405	0.507295	1.38175	0.631527	1.43822
0.416818	0.103966	0.876714	0.902444	0.591505	0.591527	1.97134	0.916096
0.239851	0.163322	0.890193	0.915145	0.476326	1.94091	0.322697	3.22879
0.184593	0.176011	0.578958	0.721511	0.576161	8.11957	1.56343	2.06758
0.222052	0.12185	1.59541	0.672854	0.558075	0.494784	1.77672	1.3437
0.195531	0.173857	0.353539	0.863873	0.534507	3.47282	1.00167	1.31202
0.255935	0.154299	0.527702	0.539687	0.467781	3.0984	1.31467	1.09821
0.161373	0.102139	0.885913	0.299129	0.506811	0.364056	1.29752	1.02205
0.218618	0.113805	0.752938	0.350624	0.490378	0.399266	1.27986	1.65514
0.277538	0.178256	1.06309	1.37212	0.52298	2.90707	0.629905	0.529925
0.178701	0.194041	0.580931	0.593886	0.553749	0.598572	0.361105	1.99866
0.127595	0.228824	1.10286	1.22513	0.528176	4.31366	1.16326	0.482575
0.231201	0.185347	0.784747	1.32049	0.466373	1.41452	0.875373	1.97032
0.195802	0.128812	0.839693	0.388391	0.491387	1.38836	0.37463	3.90669
0.373623	0.149267	0.538101	0.671115	0.435525	0.22708	1.5361	1.98219
0.241877	0.197525	0.744012	0.888835	0.460641	1.43336	0.354764	0.632881
0.276346	0.15299	0.426432	0.972657	0.507504	0.240107	0.554808	0.46126
0.190224	0.30914	0.47538	0.722495	0.51328	1.31197	0.551547	1.01877
0.180085	0.184029	0.459655	0.940408	0.581288	0.54273	1.08872	0.280265
0.16334	0.145542	0.555733	0.967297	0.454717	0.562633	1.14347	1.28086
0.216078	0.177221	0.339591	1.21084	0.359572	2.38518	0.624099	0.219732
0.218632	0.161183	0.258646	0.458437	0.414543	0.347457	1.00721	0.728572
0.223871	0.157771	0.373386	0.375944	0.660283	0.32214	1.4605	1.92301
0.207927	0.260776	0.479542	0.465316	0.531501	0.914678	0.509322	0.541722
0.148045	0.153136	0.525691	0.883734	0.71164	1.8784	0.851206	2.94731
0.141478	0.193469	0.810665	1.13058	0.419944	0.724206	0.463955	1.85047
0.167226	0.178687	0.356955	1.14918	0.604789	0.39671	0.670043	2.452
0.165722	0.222979	0.490508	1.16397	0.446364	0.62109	0.745953	0.585247
0.150461	0.16853	0.390751	0.82991	0.504014	1.93737	0.385474	0.458882
0.16505	0.26233	0.350039	0.866096	0.624597	2.30829	0.3617	0.252889
0.147517	0.126546	0.494436	0.308722	0.466854	0.838371	1.13119	1.3264
0.126227	0.177189	0.308403	0.661985	0.551667	3.82881	0.754483	0.573875
0.179624	0.18107	0.607177	0.933483	0.597075	4.28366	1.67321	0.45597
0.175632	0.209	0.791571	0.62124	0.397119	0.780475	0.946374	0.417327
0.209351	0.138384	0.982202	0.320388	0.448152	0.700667	0.356352	0.408742
0.17846	0.165409	0.428743	0.346418	0.536619	0.534543	0.448101	0.954916
0.191431	0.129258	0.325181	0.361315	0.469379	3.98094	1.62746	0.386333
0.164153	0.205382	0.348432	0.584727	0.441975	2.38945	0.818807	0.504869
0.213942	0.177028	0.562769	0.501631	0.414446	2.75609	0.45817	0.291184
0.255012	0.136541	0.364322	0.315474	0.565647	2.4977	1.31619	1.87956
0.122494	0.131295	0.445906	0.314475	0.487122	2.15722	0.67242	0.872831
0.195079	0.238243	0.272741	0.532855	0.474577	1.79328	1.04444	1.49404
0.158404	0.154195	0.621965	1.01482	0.717647	0.551138	1.3539	0.887106
0.228042	0.20724	0.556883	0.648296	0.550899	0.804419	1.11115	1.63725
0.23338	0.181549	0.394369	0.524598	0.562701	0.966337	1.5075	1.12717
0.202579	0.139845	0.27215	1.11331	0.491013	0.988367	0.199265	0.871111
0.215928	0.140724	0.63461	0.498393	0.489935	0.935169	1.1555	0.365326
0.211702	0.218949	0.835756	0.242681	0.437527	1.47054	0.973384	4.07662
0.244761	0.132652	0.363576	0.643281	0.425558	0.947333	2.99667	1.99668
0.264188	0.156963	0.628679	0.312496	0.546097	1.3153	1.41134	0.643827
0.209681	0.176307	0.805343	0.368528	0.497191	0.723103	0.26413	2.34968
0.209351	0.185416	0.891515	0.591746	0.623332	1.10433	1.09306	1.60135
0.170245	0.20405	0.933803	0.385815	0.485339	0.699922	3.05855	0.55798
0.205576	0.172815	0.686273	0.567219	0.380777	0.707541	1.64242	2.38879
0.194128	0.220436	0.61267	0.746714	0.536831	1.78437	1.54983	0.680533
0.220381	0.135494	0.913882	0.347098	0.712289	1.75272	0.591447	1.46681
0.214983	0.300154	0.90847	0.651145	0.593653	3.62577	1.80233	0.628568
0.150114	0.178116	0.352326	0.546778	0.44923	0.314635	0.476892	2.18124
0.193468	0.206791	0.93733	0.306227	0.398712	6.09401	2.4648	0.902677
0.195903	0.13464	0.926073	0.399071	0.639246	0.260505	1.30202	1.36387
0.230416	0.209472	0.343826	0.871708	0.581876	5.50671	0.357857	3.45567
0.178964	0.118874	0.439836	0.714721	0.774057	0.576713	0.416894	0.493519
0.238062	0.170805	0.616627	1.30913	0.49548	0.844255	1.12172	2.04985
0.192398	0.166844	0.397724	1.11749	0.54281	1.23166	0.790847	0.835812
0.199188	0.161138	0.437872	1.28153	0.786829	2.80029	0.505555	1.52339
0.201244	0.116839	0.410687	0.553327	0.481415	0.70722	0.603157	3.39449
0.253167	0.126848	0.689529	0.939241	0.583967	0.280467	0.729785	0.556588
0.161111	0.177665	0.797711	0.959273	0.549901	1.85905	0.726656	0.796016
0.303575	0.256887	0.456466	0.883855	0.61553	2.18475	1.78184	2.27383
0.179639	0.167963	0.56221	0.902202	0.657885	1.68652	0.614223	1.34945
0.18221	0.199852	0.463967	0.976522	0.543344	3.89329	0.829361	2.73241
0.28646	0.182112	0.565898	0.49441	0.615359	5.38068	1.47587	0.604762
0.246753	0.269077	0.868526	1.05215	0.498007	0.925087	0.62078	1.83599
0.185988	0.193387	0.9653	0.449903	0.579299	1.86107	0.774043	3.85984
0.267213	0.259312	0.805111	0.534663	0.625714	0.672124	3.05877	0.711924
0.220568	0.20172	0.860026	0.948509	0.72875	2.39868	0.318726	0.342249
0.214003	0.304352	0.869615	0.751417	0.587008	0.362967	1.51436	3.78722
0.113673	0.271334	0.979064	0.946036	0.540231	7.57156	0.961504	3.93282
0.129205	0.171578	0.9955	0.647023	0.673422	0.839552	2.80424	2.61154
0.166442	0.276164	1.03146	0.427889	0.591272	0.717982	0.731541	1.54369
0.203629	0.216882	0.455517	0.774455	0.554453	4.08098	1.48045	3.0477
0.147946	0.234585	0.54027	0.370559	0.571615	1.52068	1.8414	1.12917
0.233948	0.191719	0.706477	0.306156	0.517436	1.23931	1.03219	0.569391
0.192057	0.226259	0.523088	0.547808	0.569035	1.89398	0.371478	0.485976
0.18767	0.211696	0.320528	0.48426	0.524493	0.412772	0.832121	0.762759
0.164968	0.170827	0.537764	0.595741	0.45621	1.03657	0.541302	0.252764
0.192859	0.155544	0.732876	0.313198	0.556056	0.918387	0.75657	6.30452
0.246552	0.116441	0.609857	0.705513	0.575248	0.28113	2.01931	3.02696
0.240464	0.177359	0.507491	0.939664	0.529878	0.76568	1.0573	0.315723
0.171299	0.185382	0.764475	0.41519	0.52863	3.43067	0.755588	0.910709
0.170426	0.157121	0.629014	0.494588	0.469253	0.671178	0.855774	0.367279
0.243046	0.1782	0.584053	0.666079	0.539771	1.47219	1.56969	0.453609
0.240602	0.179001	0.824957	0.370457	0.431012	6.77348	2.12978	0.609291
0.237535	0.170745	0.47416	0.388827	0.429477	0.198157	0.496795	0.924041
0.211656	0.149201	0.313072	0.372896	0.468128	2.92992	0.398296	0.326779
0.202641	0.14037	0.506259	0.351649	0.485493	2.84738	2.37817	0.658754
0.22018	0.106195	0.438888	0.427984	0.657643	2.21651	3.50399	0.768197
0.179703	0.111016	0.785966	1.00102	0.555748	7.87144	1.14481	0.576551
0.197228	0.154616	0.718789	0.594257	0.473466	0.44346	1.29438	0.699712
0.273106	0.116746	0.529161	0.656863	0.511083	0.338852	0.703039	0.893115
0.238224	0.162969	0.787135	0.300425	0.44503	6.99271	1.09167	0.643989
0.175972	0.155084	0.579347	0.910597	0.421463	3.06256	2.85024	0.690669
0.248006	0.14451	0.54228	0.260943	0.47587	9.97661	2.8453	1.30947
0.191924	0.1054	0.630184	0.437616	0.985063	1.86445	1.69342	0.643594
0.175233	0.151473	0.649391	0.414614	0.499704	5.49092	0.656042	0.367349
0.222533	0.348309	1.19609	0.559599	0.76767	6.73649	0.445985	2.07902
0.189404	0.158825	0.635612	0.464684	0.692432	0.499077	1.16163	0.848596
0.159459	0.121289	1.46259	0.60022	0.543248	3.5063	1.92571	0.340145
0.146554	0.188438	0.602554	0.517277	0.577014	8.53569	3.69412	0.595386
0.177358	0.209159	0.828019	0.723085	0.452035	6.60724	2.2182	2.97977
0.183906	0.154513	0.918715	0.516371	0.463614	2.54299	1.74574	0.383688
0.134371	0.183721	0.507746	0.455714	0.569637	7.67638	0.438596	1.86607
0.158926	0.15078	1.01637	0.85066	0.642142	2.70068	3.4738	0.328064
0.214076	0.22222	1.14954	0.919969	0.483109	1.46809	0.667723	0.345435
0.249556	0.167051	0.92456	0.429496	0.459995	0.372283	1.17933	1.19975
0.173488	0.145638	0.868457	0.535935	0.651947	0.348833	2.09102	0.636871
0.166164	0.160103	0.510866	0.996952	0.696995	8.84382	3.37808	0.318762
0.191186	0.243992	0.680553	0.587315	0.771636	1.32321	1.3625	0.837323
0.147807	0.113383	0.33495	0.489499	0.847906	8.74016	0.77634	2.78779
0.146563	0.139199	0.486985	1.04288	0.798741	0.508268	1.07596	0.776689
0.134914	0.182352	1.00045	1.43528	0.544062	9.58374	0.593296	1.24466
0.147963	0.170463	0.48899	0.472585	0.629485	6.75078	1.59689	2.0708
0.22878	0.15526	0.602615	0.595965	0.546444	8.44863	0.523171	0.376896
0.199546	0.151529	0.797461	0.871794	0.567234	8.82212	2.10115	2.09028
0.201889	0.171092	0.579539	1.01631	0.592204	1.47687	0.450599	0.760227
0.160313	0.158285	1.21451	0.604933	0.597691	2.9061	0.538319	2.27439
0.214765	0.179642	0.808068	0.64613	0.736723	3.24355	1.67828	0.540123
0.262771	0.167192	0.950212	0.491884	0.625772	15.2811	0.870878	1.86265
0.162516	0.160531	0.952357	1.12056	0.471068	4.14648	1.3776	0.499913
0.251104	0.147307	1.2518	0.158907	0.760044	3.80731	0.848225	2.07174
0.158026	0.174184	0.649679	0.47305	0.649571	2.15001	0.866857	2.35351
0.255991	0.175886	0.909438	0.865586	0.737144	4.35543	1.12049	1.10477
0.201944	0.193132	0.513401	1.15431	0.531347	0.587737	0.786243	1.89685
0.16258	0.180506	0.607411	0.93235	0.541936	0.513696	0.243048	0.547652
0.283538	0.190738	0.61515	0.784237	0.435143	0.957951	2.01478	2.79052
0.208159	0.211905	0.708413	0.328504	0.784027	0.368038	1.38193	0.886328
0.19757	0.14481	0.969406	0.346357	0.638357	3.02945	0.888472	3.09554
0.214706	0.151551	0.980568	0.582036	0.625909	0.555451	0.209178	3.57174
0.242179	0.169096	0.957449	0.794369	0.425808	0.99339	0.583186	1.26013
0.283894	0.266006	0.904406	0.59385	0.453435	0.425665	1.25834	0.516303
0.222872	0.132213	0.747134	0.579079	0.685509	1.06568	2.09183	1.87249
0.254027	0.187816	1.15216	0.732128	0.593037	0.675068	1.5461	2.54911
0.284995	0.30017	0.667703	0.455477	0.56156	0.313623	2.01429	1.84689
0.280429	0.26847	1.36773	0.206043	0.481134	0.495891	0.53794	0.468192
0.229335	0.149524	1.52005	0.477903	0.536608	0.945596	1.21998	5.52432
0.302495	0.242157	0.880276	0.919822	0.515593	0.770282	1.40159	0.723443
0.231071	0.338066	0.732376	0.467664	0.684175	0.571039	0.428648	1.14817
0.203747	0.171265	0.994644	0.369929	0.450322	0.230501	0.269015	3.82891
0.167909	0.196303	1.41414	0.318768	0.740637	4.0277	1.01833	1.13526
0.371361	0.16297	0.632667	0.51323	0.451719	0.899176	1.14153	1.16133
0.188691	0.267902	0.949547	0.610899	0.526603	4.61332	1.06735	1.52423
0.241042	0.117565	0.598945	0.35495	0.945496	1.75246	1.37057	1.47562
0.215064	0.133048	1.05816	0.319065	1.0914	4.36646	0.68747	1.1229
0.161761	0.117301	1.309	0.379322	0.451997	3.85888	0.481735	1.17291
0.212854	0.186542	1.0727	0.25979	0.439557	2.69804	1.98076	0.800522
0.155884	0.144375	0.8455	0.463972	0.456546	1.86172	1.22565	1.82285
0.233766	0.230475	0.858976	0.786438	0.364701	3.55854	0.595729	1.64596
0.165406	0.193168	0.722752	0.52923	0.809894	0.432984	0.639056	1.86028
0.191111	0.136653	0.745639	0.488366	0.701175	1.35946	1.14238	1.27063
0.162949	0.170024	1.22007	0.448205	0.684263	1.65452	1.74942	1.42226
0.175794	0.167299	1.15306	0.480568	0.635021	6.08382	1.48897	3.48584
0.166886	0.145897	1.03613	0.619778	0.476214	1.29812	0.709452	1.39409
0.192126	0.216343	1.3524	0.557798	0.509317	4.64141	1.62451	1.99066
0.217582	0.172305	0.794665	0.396796	0.518272	0.837036	1.23861	1.69256
0.215913	0.182394	1.34081	0.902746	0.641011	0.585911	0.882636	1.17401
0.197431	0.115885	0.920617	0.875365	0.556504	0.548384	0.351955	1.75727
0.203521	0.126453	1.1305	0.457704	0.513704	0.324807	0.510143	0.796991
0.220435	0.124302	0.800581	0.218849	0.597771	0.489551	1.64101	1.66389
0.206848	0.110308	0.972692	0.225414	0.457503	0.396887	1.76378	0.772777
0.281412	0.112885	0.729948	0.332569	0.996414	1.92749	0.85794	1.30044
0.173119	0.13148	0.312843	0.38867	0.348859	3.45177	1.84645	1.26647
0.190308	0.165577	0.744384	0.448414	0.630533	0.820873	0.417795	3.20726
0.181474	0.144225	0.536945	0.669142	0.617642	1.4527	0.473895	0.508749
0.207174	0.168846	0.787937	0.650271	0.409598	0.452955	0.525539	1.4822
0.199735	0.173596	0.718147	0.984519	0.406187	0.555885	1.50666	0.31576
0.141158	0.224787	0.556142	0.398675	0.419378	0.368241	1.53181	0.215196
0.183483	0.159316	0.777464	0.370437	0.573199	0.38125	1.0171	0.476905
0.140236	0.169025	0.551156	0.507943	0.544172	0.442179	1.55059	1.32205
0.173415	0.118147	0.668042	0.322733	0.799822	0.290683	0.43026	0.393091
0.232018	0.279555	0.974482	0.287225	0.62037	1.69898	0.535225	0.418271
0.165945	0.29469	0.491467	0.704185	0.536072	0.290756	0.379842	2.87139
0.235762	0.169099	0.308133	0.255675	0.493673	10.4854	0.519262	0.281712
0.243892	0.175709	0.459636	0.209108	0.46403	1.24984	0.839985	1.54786
0.237991	0.307342	0.794953	0.31899	0.559252	0.894541	0.815698	0.399106
0.186736	0.12835	0.535469	0.763721	0.487991	2.57157	0.767948	1.47132
0.230983	0.193129	0.296428	0.454592	0.642277	0.238803	1.40608	1.39255
0.154636	0.154985	0.36876	0.422657	0.640263	2.80513	1.2327	0.84671
0.202388	0.177013	0.423975	0.172407	0.492729	0.766249	2.73221	0.345456
0.209396	0.215066	0.482625	0.391921	0.535266	0.583621	2.36824	0.497819
0.244866	0.165409	0.636021	0.427121	0.602207	0.576927	1.21211	1.2937
0.226361	0.179995	0.583495	0.549325	0.511622	0.988765	0.676827	0.316927
0.153104	0.170074	0.934088	0.469329	0.76638	0.670213	1.98896	0.624407
0.172967	0.187612	0.829544	0.321787	0.805531	0.258038	0.608191	0.408088
0.264139	0.174395	0.888679	0.694129	0.546094	5.63481	0.525759	0.848909
0.186127	0.168636	0.49218	0.488138	0.843082	0.595845	1.58137	0.458133
0.192384	0.177687	0.680547	0.785103	0.725838	0.993641	1.31343	0.55412
0.139428	0.194743	1.2561	0.474604	0.53003	0.809936	1.30759	0.517817
0.268064	0.173416	0.946158	0.715692	0.564571	0.941108	0.617439	0.358148
0.270138	0.160175	0.917194	0.556738	0.525016	1.96739	0.608361	0.400091
0.1575	0.12778	1.00332	0.727581	0.584706	0.507224	3.30241	0.689153
0.136542	0.187084	0.634045	0.400936	0.759964	0.551257	0.748334	0.223469
0.196007	0.131753	0.449526	0.386906	0.474841	0.574	1.30452	0.521914
0.149049	0.148794	0.969545	0.870212	0.63833	0.695147	2.94604	3.21185
0.217415	0.134062	0.819146	0.494396	0.581018	2.3787	0.766065	0.626779
0.193197	0.158851	1.15014	0.629325	1.09916	0.653809	0.589064	1.26905
0.184079	0.16659	0.909352	0.390842	0.508962	0.513557	0.520925	0.494266
0.186921	0.155084	1.20213	0.35018	0.449304	0.580749	2.42825	0.977663
0.204014	0.22858	0.996529	0.561189	0.483565	0.358751	5.15094	0.909239
0.148694	0.270967	1.03166	0.482266	0.603395	0.458191	1.40894	0.414745
0.212786	0.177106	0.99869	0.777061	0.574943	0.698951	1.59095	1.33047
0.245002	0.151627	0.928122	0.57713	0.73059	0.398235	0.852794	0.661098
0.175772	0.16004	0.800125	0.347645	0.487839	1.92371	1.02631	2.62136
0.225842	0.315572	0.900585	0.566282	0.409078	0.496303	1.35092	0.759214
0.183671	0.161321	0.739865	0.835536	0.409622	1.16304	0.827522	2.13536
0.204919	0.274619	0.845757	0.413333	0.421548	0.545717	0.511384	1.59541
0.204058	0.11701	0.576616	0.702509	0.372669	2.18055	1.12762	0.895276
0.230972	0.1109	1.29036	0.46679	0.656823	1.05291	0.6707	2.49666
0.246876	0.147863	0.455628	0.540232	0.591417	0.578868	2.10994	0.520676
0.236484	0.142218	0.728356	0.398846	0.421853	0.379284	0.72695	0.316588
0.231745	0.109125	0.89289	0.53153	0.457159	0.476621	1.32541	0.509502
0.260707	0.154154	0.387637	0.702461	0.37477	0.413915	0.335993	0.660239
0.240682	0.355946	0.453995	0.412624	0.523352	0.494326	1.53471	1.08349
0.237228	0.162444	0.522393	0.336376	0.440643	0.174642	0.762631	2.06486
0.235938	0.231443	0.598387	1.10598	0.515007	0.459837	0.595212	2.73105
0.187147	0.133617	1.10885	0.51408	0.621319	0.442739	2.49024	0.742388
0.189162	0.347426	0.415783	0.47189	1.25679	2.60374	0.272299	0.485851
0.235059	0.177943	0.708707	0.655307	0.456738	0.498333	0.976436	0.57492
0.199556	0.159831	0.67098	0.304872	0.664329	0.436074	1.43533	1.43679
0.214638	0.192779	0.814471	0.689696	0.546757	0.517789	0.324357	0.760559
0.18936	0.149689	0.808124	0.699863	0.565019	5.13008	1.08578	0.556704
0.246908	0.151323	0.816435	0.379587	0.349332	0.800162	0.632802	1.35248
0.173745	0.234581	0.990304	0.260753	0.527136	0.508238	1.82585	1.49488
0.177678	0.374315	0.90215	0.843624	0.534983	1.1144	0.825387	1.3515
0.165281	0.22052	0.438439	0.463776	0.600529	0.331724	1.39339	1.68169
0.191577	0.198408	0.705478	0.31655	0.42075	0.788912	1.1688	1.47817
0.131474	0.193218	0.854845	0.569684	0.640442	0.396746	1.21615	2.56973
0.145195	0.131368	0.879757	0.473142	0.401382	1.9151	1.45157	1.15747
0.232791	0.186066	1.06631	0.27595	0.439439	1.44402	2.33472	1.29116
0.23058	0.267213	0.853713	0.447766	0.48312	2.67685	1.2432	1.41153
0.202378	0.170363	0.976548	0.409576	0.65151	0.55672	0.442634	2.14319
0.231177	0.153923	0.818307	0.523437	0.437448	1.31837	1.29117	2.0171
0.224451	0.352506	1.05384	0.749853	0.38864	0.745305	1.95752	0.366728
0.173384	0.170377	1.13887	0.688631	0.530816	0.838728	0.777151	0.552084
0.160236	0.244864	1.00005	0.45016	0.537505	10.4629	1.79754	1.17702
0.160622	0.160424	1.62347	0.347241	0.470364	0.609007	2.2472	2.0331
0.154563	0.16647	0.772026	0.84586	0.384746	1.05988	0.447337	0.997065
0.244404	0.250452	0.743629	0.560314	0.509707	1.75711	1.71933	0.99033
0.175285	0.19528	1.01934	0.833275	0.572594	1.0049	1.35103	1.03443
0.141695	0.138554	0.755825	0.709087	0.479005	0.758503	1.74654	0.506577
0.206744	0.164563	0.737843	1.14694	0.544914	0.706086	0.523185	0.178167
0.169907	0.16226	0.444278	1.28285	0.405805	1.86822	0.78671	0.226005
0.221689	0.162514	0.712361	0.359082	0.532499	0.532162	0.74131	0.475532
0.223681	0.150295	0.322773	0.931088	0.468136	0.52958	0.423788	0.437909
0.226559	0.162446	0.617498	1.00037	0.420104	0.904891	2.19233	0.508744
0.291399	0.180944	0.173311	0.337106	0.680295	4.99134	0.202887	0.402773
0.203643	0.13152	0.726587	0.868863	0.537192	1.00888	1.88215	2.19216
0.229485	0.201638	0.864448	0.583351	0.628066	3.57947	1.12946	1.33195
0.223911	0.128776	0.655037	1.1047	0.635368	0.182603	0.495767	0.297721
0.225856	0.153162	0.387974	0.554638	0.615667	3.79628	1.9306	0.396274
0.131224	0.22604	0.493264	1.05492	0.590829	1.32248	0.47772	0.466168
0.197781	0.189734	0.508275	0.641516	0.385744	0.333174	0.696009	1.31545
0.207907	0.30892	0.429563	1.00431	0.568375	1.05503	0.36008	0.8472
0.287709	0.143509	0.544094	0.94627	0.659161	0.486493	1.37584	1.06259
0.172219	0.16539	0.612867	0.428024	0.438726	3.29405	0.34586	0.311013
0.205302	0.125245	0.45447	0.924785	0.627879	0.369281	0.597116	0.780552
0.274824	0.199237	0.483166	0.896322	0.533817	1.1033	0.429294	0.181344
0.226651	0.150199	0.623443	0.542389	0.805193	0.404971	0.70159	1.29383
0.273195	0.170713	0.328736	1.38356	0.542186	3.65999	1.6858	0.726522
0.183183	0.166361	0.656833	0.863468	0.622207	2.99322	1.47436	1.83187
0.18849	0.164636	0.678526	0.627393	0.42185	0.263114	1.7012	0.239742
0.234451	0.207109	0.97915	0.497539	0.58307	0.489705	0.515312	0.323668
0.167034	0.190094	0.332606	0.878538	0.501264	2.89302	2.67793	1.19827
0.160419	0.161087	0.583093	0.407975	0.474464	0.709143	0.288811	1.34464
0.201546	0.164798	0.967556	0.528262	0.591134	0.796241	0.573946	0.401724
0.205647	0.274769	0.472614	0.844686	0.538536	1.8471	0.708147	0.914133
0.192978	0.245723	1.19256	0.626313	0.483054	0.77961	0.55275	0.864179
0.214835	0.164015	0.632398	0.591048	0.466299	4.6897	0.366806	0.298899
0.17249	0.25471	0.762018	0.483255	0.524053	8.26332	0.693439	0.749235
0.180721	0.27199	0.773582	0.456907	0.522568	0.458066	0.59676	0.238949
0.233663	0.150865	0.694322	0.70222	0.59936	0.686348	0.316489	0.43758
0.169473	0.168286	1.23087	0.797408	0.425574	1.75464	1.09527	0.810438
0.30944	0.234004	0.465102	0.699442	0.434122	0.846134	1.12707	0.247924
0.220114	0.173518	1.03725	0.43311	0.363342	0.492485	0.637195	0.317032
0.29435	0.140461	0.614598	0.663277	0.408916	0.658081	0.740271	2.87441
0.152914	0.155489	0.820931	0.227702	0.555459	12.2884	1.54777	0.80099
0.302661	0.168191	0.781499	0.521869	0.439101	1.22228	1.16582	1.16382
0.144276	0.133484	0.623536	0.629946	0.554186	6.82781	0.994359	0.395654
0.347649	0.119795	0.760769	0.471634	0.350171	3.07787	0.409453	0.497957
0.226518	0.151285	0.524045	0.479169	0.591657	1.56854	0.905695	0.529046
0.225049	0.129089	0.507783	0.472506	0.410434	0.270334	1.19989	1.17965
0.199996	0.181536	0.576282	0.682181	0.564934	3.79143	1.85675	0.478056
0.188484	0.188114	0.580028	0.360794	0.606981	0.376838	1.88685	0.509934
0.206927	0.16114	0.580201	0.911608	0.488387	0.278553	3.45811	0.451713
0.178562	0.156977	0.627162	0.442856	0.412719	0.608862	0.283241	0.509378
0.214246	0.118912	0.33729	0.845805	0.380425	6.90033	0.315005	0.510051
0.230613	0.156023	0.631407	0.300718	0.53366	0.312885	0.283207	0.804185
0.216074	0.173164	0.677554	0.45454	0.465729	0.76039	0.306513	0.920073
0.282902	0.138607	0.663164	0.53842	0.586458	0.993183	0.717278	0.458299
0.275538	0.175113	0.495654	0.370418	0.469704	2.80072	1.30263	0.729293
0.184743	0.165349	0.432076	0.473752	0.50504	0.589655	0.386718	0.518714
0.216832	0.163983	0.897317	0.48912	0.354844	0.771128	2.10229	3.0601
0.285927	0.192001	0.515879	0.344474	0.506968	0.361658	0.561177	4.13054
0.240699	0.195482	0.455641	0.371888	0.540426	6.83746	2.29473	0.834084
0.224835	0.216417	0.930119	0.691513	0.479916	0.5118	0.783924	2.69955
0.257482	0.26048	0.842941	1.17708	0.465135	5.19486	1.17813	0.311012
0.347639	0.155613	0.653241	0.453445	0.639524	4.28385	1.4345	1.82776
0.239688	0.315812	0.349032	0.514126	0.500857	6.65923	2.57049	0.581974
0.214484	0.280647	0.544388	0.660808	0.581819	5.1268	0.694196	0.571269
0.277691	0.221055	1.03961	0.86614	0.456397	1.25391	0.603028	0.347358
0.19578	0.245803	0.956178	0.334364	0.528855	0.602551	0.67942	1.38791
0.297768	0.286142	0.649353	0.47204	0.412323	3.03144	0.894403	0.90151
0.206663	0.153571	0.678366	0.979427	0.441447	1.23631	2.38602	0.808236
0.159237	0.128033	0.4436	0.473125	0.426113	1.77436	0.853345	0.280041
0.186716	0.376852	0.794002	0.506323	0.381041	14.6402	0.646595	0.646812
0.186078	0.173567	0.956541	0.456958	0.575424	5.21888	0.881866	0.530482
0.138739	0.180228	0.538802	1.00301	0.433292	13.56	0.632092	1.04845
0.169481	0.191174	1.29978	0.247912	0.434359	3.48269	0.474286	0.719883
0.183523	0.124155	1.18491	0.785417	0.566749	8.40613	0.861399	1.13178
0.194953	0.151449	0.491899	1.05027	0.468356	1.78162	0.973314	0.86856
0.183866	0.170702	0.56846	0.607236	0.647351	6.69875	0.668502	1.49165
0.201127	0.240655	0.649871	0.248488	0.385901	1.37606	0.746018	0.222219
0.166164	0.169024	1.11614	0.372279	0.487144	7.65117	2.49709	1.33947
0.332258	0.174179	0.754014	0.276586	0.623189	1.78432	0.845343	4.48805
0.188901	0.151471	0.752197	0.244541	0.498203	2.00304	2.52584	0.809399
0.169295	0.113956	0.678626	0.381128	0.567231	3.39135	1.29423	0.346951
0.272735	0.164059	1.15345	0.416649	0.5943	3.13742	2.01598	1.02106
0.244867	0.1677	0.669466	0.228735	0.55945	3.41586	0.55011	1.45676
0.211871	0.174984	0.521785	0.942059	0.558388	0.234412	1.8274	0.560174
0.305056	0.12131	0.532851	0.38533	0.550514	2.84734	0.659951	3.33744
0.250546	0.199749	0.419934	0.696565	0.531053	4.73187	0.720655	0.548925
0.244478	0.19524	0.561971	0.744046	0.546581	3.78562	0.9819	0.860784
0.279513	0.18563	0.890988	0.47967	0.546669	2.96252	0.890564	1.04246
0.245145	0.140705	1.07265	0.528027	0.676903	1.57868	0.938662	0.242064
0.171911	0.190413	0.556621	0.590585	0.50619	1.30067	0.679109	1.04785
0.11639	0.212442	0.628698	1.08373	0.558157	5.20894	1.01222	1.38809
0.234504	0.11035	0.416144	0.634021	0.51677	1.87897	0.768492	3.01817
0.154042	0.2032	0.784312	0.940209	0.709245	6.17933	0.865941	1.88532
0.269192	0.146274	0.460192	0.595127	0.522906	9.82081	0.988272	1.34408
0.220267	0.150529	0.871872	0.649517	0.571923	5.81116	1.09378	0.888714
0.221155	0.124279	0.89972	0.903611	0.515346	9.91782	1.55522	2.16598
0.233467	0.171922	0.562778	0.518453	0.440371	0.804929	0.396145	0.307875
0.160802	0.142568	0.951094	1.3197	0.794819	8.51984	0.38392	0.626603
0.162558	0.206725	0.499414	1.33758	0.706054	10.673	1.28478	1.33266
0.206445	0.200099	1.11123	1.36787	0.845255	9.83577	0.92501	0.611517
0.220044	0.150777	0.611378	1.09939	0.50119	2.64808	2.47986	1.95353
0.199404	0.169993	1.6941	0.335609	0.572957	5.6085	0.443614	0.614793
0.21746	0.165368	0.825683	0.806571	0.596508	1.09117	1.05427	0.194166
0.224481	0.24272	0.830976	0.933811	0.612763	0.800654	0.405736	1.61173
0.290053	0.251868	1.10645	0.623051	0.559148	0.796961	1.68629	0.898709
0.153289	0.142761	0.673519	0.659981	0.65206	5.17665	0.571376	1.50119
0.170429	0.325184	0.614376	0.811054	0.541017	2.50014	0.797175	1.03781
0.221387	0.165781	0.962118	0.343277	0.509889	1.58868	0.960925	0.651735
0.19282	0.186939	0.707017	1.26869	0.544826	4.74069	0.683548	0.334888
0.253408	0.160673	0.402049	0.665197	0.481217	1.19503	1.95118	5.71034
0.243202	0.211005	0.970625	0.59517	0.494424	1.87665	0.479327	1.27107
0.21208	0.143291	0.718595	0.983084	0.484423	0.779633	0.593325	4.50176
0.271766	0.203984	0.513517	0.531475	0.407667	2.52864	1.49291	2.40632
0.165308	0.25614	0.5768	0.409871	0.475614	3.3771	2.18177	2.06413
0.149103	0.175084	0.475056	1.05286	0.443311	0.901181	0.705833	0.570996
0.248402	0.137873	0.933699	0.625424	0.467941	4.55234	0.72368	1.57126
0.211713	0.257484	0.922814	0.298163	0.552291	2.03626	0.236611	1.54356
0.194815	0.116635	0.972787	0.317195	0.514842	1.03929	1.17744	0.745526
0.266274	0.1453	0.837006	0.777947	0.512876	1.47944	0.564075	0.567703
0.222109	0.218884	1.1551	0.356632	0.543619	1.72943	0.488484	1.29056
0.175935	0.227576	0.763682	0.512718	0.471931	0.804802	1.04864	0.643464
0.144305	0.171763	0.969934	0.225218	0.527486	0.754339	2.50178	0.61624
0.153719	0.145037	0.72783	0.404955	0.640123	4.37586	3.11474	0.651383
0.259723	0.17201	0.588993	0.40963	0.483227	1.94087	0.906187	0.872053
0.200567	0.156279	0.794537	0.308038	0.552313	1.00939	0.44627	1.10188
0.158947	0.122749	1.05372	0.457065	0.437332	0.405304	0.572257	1.78119
0.250602	0.183685	0.609109	0.777502	0.486692	0.431114	0.268588	1.05102
0.180037	0.188598	0.442633	0.244084	0.491693	6.50199	2.33513	0.350649
0.189449	0.326451	0.68864	0.333158	0.537395	0.782823	1.92376	1.76148
0.183675	0.121458	0.683021	0.4745	0.418113	1.12018	0.691076	1.3597
0.169212	0.193561	0.855997	0.87252	0.471918	7.39234	1.24657	0.736585
0.17558	0.188475	0.596671	0.536643	0.57326	0.506557	0.830357	0.371698
0.139732	0.213923	0.860578	0.709268	0.429947	0.480505	0.625263	0.536855
0.210038	0.195783	1.25635	0.414242	0.603805	0.921145	0.658165	0.497085
0.233703	0.161413	0.98688	1.25023	0.443221	4.22875	2.31511	0.340957
0.136982	0.190761	0.56736	0.346419	0.53399	3.46402	0.58762	0.561999
0.201993	0.157146	1.35316	1.28885	0.602531	1.09922	0.812358	0.577267
0.179537	0.148678	0.819433	0.732658	0.487347	0.342854	2.18622	0.549711
0.134601	0.311946	0.831861	0.340237	0.552613	1.26916	0.445026	0.326534
0.172557	0.150038	0.716834	0.609753	0.463056	0.973245	0.420301	0.326057
0.232519	0.133487	0.671357	0.584807	0.489212	1.91573	2.10342	0.96198
0.181539	0.141689	1.0237	0.747299	0.603299	1.26918	2.24618	1.05988
0.182539	0.17852	0.771862	0.271599	0.383755	0.655714	0.400359	0.254277
0.168932	0.148009	0.741657	0.64485	0.446562	0.521951	0.789643	0.841297
0.160904	0.150597	0.831172	0.687851	0.675264	1.84175	1.09369	2.33945
0.230127	0.181741	0.92443	0.5195	0.592454	4.16731	0.555222	0.79107
0.213482	0.148056	1.15082	0.823835	0.547516	0.582977	0.496624	1.18516
0.218634	0.165391	0.617563	0.936448	0.515601	0.460752	0.812505	2.20058
0.227124	0.150194	1.17463	0.783423	0.373821	3.38734	0.585982	2.26929
0.18766	0.211131	0.708614	0.346656	0.605411	1.08251	0.574207	0.727404
0.152047	0.141741	0.467896	0.887962	0.651589	1.03948	1.06088	3.18572
0.1943	0.312664	0.629223	1.2411	0.44201	1.32079	0.957397	1.96747
0.179464	0.186194	0.560398	0.733544	0.462781	0.841735	1.90653	0.46868
0.192619	0.191735	0.670047	1.4209	0.525162	4.26606	1.8648	1.30172
0.183097	0.160581	0.672761	0.431493	0.526223	1.11825	0.527278	2.48739
0.176045	0.172611	0.221172	0.889017	0.390131	1.07313	0.483718	1.66729
0.201384	0.14831	0.654395	0.390672	0.568435	1.68943	0.530415	0.625373
0.22825	0.165565	0.599964	0.413426	0.562156	0.612189	0.265691	1.15009
0.173904	0.171699	1.21758	0.82693	0.522191	0.861415	1.25042	0.86024
0.140156	0.144315	0.602086	0.476177	0.550597	2.74766	1.02145	1.98152
0.169958	0.330623	0.851659	0.937027	0.520216	0.856185	0.715825	1.33302
0.169506	0.407485	0.666319	0.527699	0.55948	5.69936	0.753131	1.68946
0.144317	0.11198	0.512067	0.43543	0.432461	1.49855	0.503764	0.641219
0.172095	0.207009	0.718347	0.86805	0.548036	3.33726	0.335365	0.734673
0.14829	0.176766	0.92207	0.605256	0.668804	2.59395	1.23466	1.54957
0.180308	0.24989	0.403721	0.310194	0.457253	2.88935	0.491422	3.18502
0.165814	0.156423	0.630341	0.999451	0.660489	2.2634	0.650357	0.431999
0.144907	0.176968	0.585427	0.897982	0.525937	2.00635	0.5691	1.29406
0.199662	0.209581	0.833967	0.712302	0.588903	0.807128	1.12364	2.32991
0.212005	0.125371	0.690491	0.786204	0.525976	1.13863	0.890677	0.582087
0.196263	0.141432	0.790713	0.638216	0.538245	1.5606	2.59902	1.08151
0.315507	0.251071	1.0359	0.699591	0.622306	0.310934	0.464444	0.523357
0.313941	0.165288	0.72193	1.17381	0.552002	2.01654	1.96689	2.56039
0.179501	0.123599	0.777544	0.405757	0.454546	2.82837	2.01679	0.623177
0.169445	0.103997	0.919018	0.836931	0.571213	0.271189	0.436987	0.281822
0.12759	0.165388	1.04595	0.494602	0.699704	0.691722	0.567132	0.650829
0.142268	0.119067	0.682859	1.04226	0.589536	2.52974	0.665532	2.23084
0.151558	0.15963	0.940244	0.444488	0.695501	0.187324	0.964184	4.3755
0.136078	0.136308	0.888342	0.82547	0.637034	0.14058	2.90519	0.764711
0.233005	0.18173	0.906784	0.831293	0.454725	1.70926	0.868699	0.427317
0.200119	0.286676	0.962516	0.486699	0.533899	1.55472	1.34963	1.54436
0.192152	0.30707	0.447155	0.419607	0.672819	0.374781	0.939725	0.537295
0.175293	0.169957	0.644204	0.86556	0.610543	0.37181	1.35144	0.935878
0.203008	0.113074	0.840046	0.351343	0.555426	0.618296	0.553418	0.566143
0.203208	0.223881	0.697834	0.452602	0.784786	0.350788	0.513926	3.04325
0.228086	0.365741	0.478719	0.615663	0.577151	0.540258	3.73523	0.969311
0.269901	0.158104	0.704276	0.67874	0.568636	0.587425	2.42362	0.725876
0.182075	0.205518	0.758475	0.545823	0.541677	0.432411	2.17348	0.406875
0.257907	0.106806	0.560958	0.872252	0.444092	0.624094	1.29524	0.4542
0.171147	0.167069	0.66263	0.658803	0.513987	3.98668	1.89507	0.506842
0.210928	0.212695	0.485764	0.631371	0.597641	0.677031	0.69431	1.12635
0.281441	0.148393	0.404856	0.376896	0.374069	0.303373	0.626585	2.94792
0.208247	0.115995	0.612744	1.01922	0.353301	0.518115	0.499287	0.45487
0.217191	0.106087	0.72482	0.402521	0.472481	0.687761	0.660583	2.61447
0.203793	0.117116	0.562301	0.416199	0.458947	0.883959	0.258829	0.694061
0.261484	0.157862	0.662813	0.312791	0.508786	0.218284	0.868457	1.17658
0.276897	0.138671	0.86055	0.480864	0.422651	0.690895	0.382205	0.586573
0.209453	0.165372	0.677951	0.668239	0.457	0.722332	0.710235	0.9902
0.22847	0.123354	1.28124	0.579394	0.507738	0.896945	1.102	0.955962
0.217045	0.202254	0.507215	0.579755	0.51155	4.72789	0.366337	0.662505
0.254174	0.143224	0.420057	0.414999	0.531699	1.2865	0.266471	0.713772
0.159463	0.166251	0.545337	0.348891	0.672836	0.324596	1.59827	0.954795
0.173445	0.183296	0.389856	0.61429	0.49952	0.47422	0.683386	1.72741
0.210803	0.126325	0.811313	0.496711	0.613142	1.10206	0.433267	0.442358
0.189118	0.181351	0.386954	0.482452	0.478763	0.87763	1.19452	0.370271
0.204493	0.18815	0.590997	0.604047	0.56527	2.58784	0.259519	0.974845
0.208662	0.156199	0.562912	0.911937	0.618552	6.18073	0.563406	0.577896
0.204066	0.303839	0.430478	0.722041	0.721586	0.78204	0.428882	1.40728
0.140475	0.168209	0.801785	0.623256	0.625134	0.35395	0.372592	0.714366
0.193069	0.14865	0.671654	0.63651	0.532323	3.7985	1.29154	0.616307
0.204498	0.119084	0.792933	0.795642	0.570358	1.2404	0.766347	2.13286
0.231392	0.226385	0.94282	0.720819	0.455328	3.95003	0.50491	0.804725
0.151359	0.200171	0.600621	0.496217	0.562467	0.363714	1.12414	2.17634
0.189895	0.134187	0.844289	0.806299	0.551394	1.37064	1.16321	2.02452
0.156233	0.18215	0.845729	0.959464	0.481654	5.42651	0.727054	0.920107
0.233401	0.257118	0.917202	0.788537	0.408305	0.329237	1.61482	0.493256
0.164778	0.127317	0.731879	0.605827	0.526944	0.438976	0.905236	1.45411
0.19548	0.158372	0.869987	0.902072	0.392961	0.6852	1.77465	1.50787
0.145366	0.168929	0.587921	0.432392	0.667431	1.61991	0.236692	0.984692
0.286864	0.199442	0.663479	1.16698	0.350927	0.828044	1.55399	0.389415
0.177208	0.161078	1.276	0.359231	0.568512	0.302286	1.11709	0.484852
0.1568	0.160887	0.438438	0.609657	0.605419	0.587162	2.89181	0.878183
0.232567	0.125884	0.490915	0.888766	0.520632	0.767916	0.591699	0.828043
0.148517	0.151455	0.989197	0.887694	0.634969	2.82533	1.41727	1.27709
0.174429	0.153182	0.492394	0.52608	0.414477	0.256226	1.35068	0.32323
0.245425	0.193178	0.45669	0.460579	0.590155	0.57411	1.40961	4.07598
0.228516	0.115694	0.530114	0.276677	0.584035	1.66458	2.28857	1.08194
0.18404	0.135402	0.448334	0.601663	0.525907	0.356919	1.73524	2.02342
0.195624	0.183793	0.410116	0.148944	0.59526	0.363046	0.527172	2.8734
0.231168	0.131003	0.328822	1.0016	0.745948	0.708518	0.690098	1.2948
0.224063	0.112852	0.570165	0.759103	0.375878	0.456045	0.375095	1.16032
0.211735	0.170568	0.462763	0.762913	0.49565	0.704306	2.44556	0.540307
0.244702	0.171251	0.617893	0.313323	0.84529	0.351177	1.71989	0.925148
0.200496	0.151816	0.680103	0.229298	0.527609	0.361935	1.34416	2.89165
0.194759	0.150644	0.499361	0.627136	0.583177	0.435356	1.0634	2.00047
0.189952	0.165888	0.713015	0.437733	0.562495	2.71195	0.44914	0.514339
0.176895	0.117505	0.472247	0.457345	0.703574	0.771964	0.378005	0.333605
0.202851	0.174569	0.536341	0.539109	0.527112	0.768659	1.04279	0.457943
0.250422	0.120919	0.737845	0.341912	0.532975	0.398924	0.969977	0.725866
0.229661	0.109219	0.581182	1.14162	0.588271	0.726788	1.68564	0.934503
0.227158	0.168686	0.815972	0.776461	0.48576	0.293538	0.338779	0.733107
0.163312	0.221622	0.636602	0.818808	0.795919	2.4436	0.592424	1.33266
0.20333	0.193376	0.577017	1.33013	0.488807	0.558162	0.989344	0.331629
0.191617	0.186039	0.979972	0.551284	0.470787	0.427979	0.392395	4.48855
0.152075	0.1664	0.580023	1.79697	0.345919	1.24463	0.551412	2.84152
0.196319	0.163716	0.594096	1.00206	0.564329	0.361032	1.53077	0.569246
0.20816	0.104467	0.80121	1.05654	0.565724	0.446324	0.673444	1.95616
0.219554	0.1918	1.14359	0.859	0.373172	2.55557	0.517421	0.691603
0.229616	0.103267	0.568221	1.6612	0.433278	0.682653	0.383136	1.00958
0.149924	0.169857	0.742626	0.8524	0.376698	0.326938	1.21941	1.15909
0.236375	0.138221	0.680417	1.16432	0.352806	2.88038	0.408056	1.05045
0.208954	0.193085	0.60131	0.487915	0.390761	2.0012	0.409245	1.1277
0.127258	0.16686	0.703994	0.654223	0.463361	1.04897	0.328852	0.698724
0.185072	0.139024	0.76542	0.570238	0.729779	0.655031	0.390899	0.397998
0.153248	0.11673	0.969804	0.449259	0.666183	0.290936	1.76498	0.566977
0.1475	0.165141	0.801383	0.736668	0.492735	1.33458	1.06199	0.645582
0.217602	0.160208	0.295975	0.746991	0.442159	0.424457	1.1458	1.04731
0.178311	0.143466	0.865854	0.515666	0.523223	1.64251	0.415069	0.728359
0.212728	0.172856	0.795893	0.430121	0.504647	6.06946	0.374015	0.212112
0.208317	0.174622	0.876506	0.750772	0.609372	2.99755	0.503666	1.06634
0.155102	0.152762	0.765468	0.627267	0.525621	0.438167	0.957268	0.304402
0.168528	0.167804	0.515127	0.979669	0.492177	1.6228	0.357329	0.62861
0.263716	0.16955	0.907052	0.406262	0.41089	0.43347	2.41794	0.342924
0.259514	0.18404	0.385528	0.748367	0.65432	0.39385	1.20871	0.610826
0.214052	0.176474	0.676703	1.73595	0.550676	0.4288	0.767585	1.16714
0.166221	0.174949	0.783726	0.639398	0.553504	0.328191	0.359282	0.676882
0.220138	0.230531	0.867134	0.582802	0.570776	0.25333	1.22047	0.504232
0.211902	0.181391	0.936699	1.38524	0.521264	1.02366	1.031	0.864895
0.317898	0.136806	0.767313	0.38478	0.597344	0.473174	0.656548	0.219695
0.185977	0.300975	0.601356	0.77629	0.468012	0.698557	1.27177	0.340922
0.244304	0.147614	0.896798	0.559589	0.569956	0.636955	1.42175	0.355447
0.201824	0.131865	0.717915	0.759032	0.541691	0.719945	0.382544	0.279574
0.161025	0.243398	0.513657	0.803892	0.543704	1.12525	0.416354	0.654139
0.270279	0.15877	0.622919	0.888887	0.53805	1.25835	1.77658	0.435585
0.241225	0.267052	0.951042	0.507522	0.595353	2.99624	1.41442	3.28408
0.241016	0.161188	0.5381	0.429757	0.559522	0.5841	0.738668	2.64761
0.137844	0.213895	0.592293	0.467619	0.479808	0.440856	0.68861	0.64208
0.146886	0.177916	0.746848	0.660064	0.513065	1.08899	0.651869	0.252789
0.245518	0.184601	1.07555	0.789957	0.503373	0.641842	2.04009	0.785446
0.190347	0.161683	1.01743	0.801985	0.55544	4.56722	1.75101	0.318009
0.167068	0.158062	0.361201	0.885947	0.574148	1.24669	1.42533	2.45431
0.121615	0.170038	0.396054	0.987684	0.544615	3.30685	1.25672	1.34478
0.15859	0.130105	0.615078	0.759751	0.53327	0.372084	0.838731	1.17393
0.233232	0.116928	0.498148	0.623368	0.411567	0.332831	1.02265	0.99454
0.145973	0.188261	0.399667	0.364438	0.434551	0.228778	0.597262	0.368388
0.204619	0.136022	0.462901	0.262731	0.482044	0.544866	0.325904	0.331635
0.163944	0.160892	0.561663	0.561546	0.505942	0.936396	0.474974	0.577595
0.261226	0.133186	0.426291	0.727582	0.50023	0.524588	1.52007	0.904467
0.22276	0.142942	0.576544	0.427588	0.481442	0.40494	0.638856	0.156074
0.25331	0.184886	0.347195	1.14806	0.486467	0.231041	1.67387	0.257506
0.173688	0.112697	0.400605	0.92169	0.395733	0.394182	1.56116	0.319895
0.213935	0.122782	0.557141	1.25446	0.468037	0.352634	0.927387	1.03892
0.195026	0.160974	0.66239	0.462365	0.455949	4.55941	0.510317	0.28296
0.233968	0.179331	0.723668	0.906092	0.440047	0.387168	1.26082	0.192756
0.178122	0.158069	0.855342	0.356952	0.477003	0.667445	0.539837	0.762045
0.238744	0.131277	0.585651	1.09437	0.572121	0.913	0.440014	0.390816
0.147827	0.141301	0.505226	1.48867	0.431702	0.419017	0.450045	0.281822
0.207397	0.210466	0.665217	1.43923	0.439024	1.10817	1.11608	0.469169
0.20569	0.18307	0.668514	1.29411	0.515901	0.625367	1.62253	0.489642
0.200485	0.149015	0.73243	0.729959	0.458573	7.3024	0.441059	3.13343
0.16513	0.164686	0.422712	0.543751	0.405805	0.449077	0.439054	1.22152
0.185971	0.169273	0.989664	1.23887	0.456587	0.502146	0.345583	1.61526
0.210532	0.128551	0.706807	1.38995	0.48268	2.85516	0.285748	0.278684
0.184051	0.172443	1.27545	0.75672	0.441433	2.73781	0.982834	0.539212
0.155248	0.203424	1.07416	1.07394	0.526864	0.835938	2.34796	0.400642
0.226891	0.160744	0.749306	1.1349	0.575688	6.11934	0.736725	0.804344
0.154158	0.137442	0.823219	0.611977	0.607309	6.98925	1.14947	0.804294
0.227166	0.155071	0.853794	1.33724	0.521473	1.02953	1.30487	0.817747
0.196571	0.200181	1.02888	0.719333	0.375449	1.11602	1.22228	3.40937
0.20771	0.15684	0.844954	0.982401	0.538536	3.90376	0.621768	0.419735
0.178033	0.174649	0.70352	0.255405	0.416022	0.776852	0.566619	0.546451
0.204868	0.209597	1.04933	0.212586	0.822177	1.24447	0.997488	0.269825
0.223108	0.197827	0.728492	1.00542	0.420703	0.993866	1.21446	1.63568
0.242349	0.191141	0.543994	0.233592	0.523481	12.3183	0.920721	1.82964
0.186817	0.170881	0.458221	0.376181	0.418943	0.514461	0.307988	0.278552
0.139074	0.166749	0.583827	0.37496	0.362754	7.62955	0.443373	0.301653
0.18633	0.184941	0.696014	0.303901	0.49773	0.751355	1.60424	0.636014
0.244502	0.211204	0.399478	0.33886	0.411284	10.9012	0.549214	3.41908
0.179557	0.146147	0.855391	0.241615	0.543124	0.723557	0.331671	0.566878
0.268342	0.158196	0.805527	0.374647	0.735742	0.730041	4.73068	0.722759
0.17574	0.161741	0.427835	0.32083	0.367911	4.72481	0.608937	0.419723
0.297376	0.171502	0.588663	0.692385	0.530987	0.852848	0.517106	0.54392
0.209849	0.120678	0.708348	0.696807	0.555569	0.41971	0.258463	0.576936
0.239714	0.130942	0.505726	0.42754	0.408822	4.93877	0.2287	0.732613
0.191371	0.127991	0.89008	0.720545	0.573812	6.06886	0.690655	0.603183
0.165704	0.135576	0.721476	0.793914	0.631022	0.993382	0.71489	0.710088
0.323103	0.142571	0.927724	0.343663	0.602256	0.902963	2.20204	0.80597
0.197983	0.233699	1.10205	0.848797	0.476425	4.85288	0.500965	0.896003
0.285002	0.190263	1.38165	0.782815	0.452715	0.564266	0.517544	0.853561
0.159915	0.146184	0.767979	0.551041	0.966281	0.857701	0.846972	0.360097
0.180949	0.216542	0.728379	0.608114	0.747769	0.554644	1.58609	0.660164
0.163061	0.132328	1.3955	0.280916	0.514955	0.727282	0.669367	1.17679
0.190453	0.170812	1.17162	0.74974	0.5071	0.940823	0.267861	2.33609
0.18131	0.161811	0.417666	0.178295	0.488931	0.682198	1.00186	0.441442
0.177406	0.164086	0.728727	0.81622	0.480625	0.737782	0.321932	1.80651
0.142409	0.214794	1.12858	0.250413	0.519699	2.24542	1.09728	0.327189
0.182373	0.160107	0.588606	0.280924	0.3974	1.61779	1.04396	0.89289
0.109767	0.189954	0.908358	0.483298	0.468394	0.463377	0.266364	0.640369
0.207359	0.188344	0.647371	0.906577	0.485625	0.466121	0.564177	0.29174
0.167899	0.177946	0.876307	0.782058	0.46741	0.54567	0.382394	3.45269
0.237157	0.234261	0.666588	0.262111	0.511773	1.16935	0.279673	0.292258
0.191217	0.178063	0.635351	0.948207	0.45857	0.487731	0.354245	0.472741
0.192057	0.207196	1.23094	0.999269	0.362558	3.3523	0.906308	0.626216
0.245525	0.190228	1.32076	0.461335	0.476618	1.10562	0.581131	1.06024
0.186727	0.149826	0.475299	0.283093	0.372611	0.585063	0.470926	6.11683
0.369465	0.145148	0.607488	0.444365	0.473554	2.8276	0.638419	0.21058
0.206623	0.208116	0.942587	0.22071	0.514449	0.630929	0.48316	1.33374
0.154363	0.113479	0.606956	0.793635	0.451408	1.98541	0.429753	1.42431
0.22437	0.257956	0.752543	0.338161	0.533261	0.533592	0.583876	0.958314
0.513618	0.325773	0.494466	0.570234	0.537651	0.335298	0.875667	0.837665
0.303115	0.160077	1.12425	0.586037	0.55475	1.20263	0.679792	0.448362
0.20187	0.171863	1.01035	0.630843	0.514771	0.889777	2.71568	2.26915
0.168829	0.222173	1.39127	0.534211	0.530415	1.32952	1.88483	0.468429
0.197654	0.28156	1.19031	0.63755	0.391256	3.93601	0.506933	2.01615
0.185619	0.124263	1.00225	0.687555	0.584269	2.9426	0.412783	0.861431
0.178125	0.14897	0.744771	0.716827	0.56195	0.87648	0.918664	1.18399
0.166044	0.176212	0.7794	0.593912	0.64512	0.458197	0.5102	0.31625
0.261288	0.189522	0.811496	0.648064	0.621501	1.12506	0.593358	0.280221
0.189432	0.294	0.494956	0.830828	0.594528	4.25875	2.67564	0.424631
0.224346	0.164554	0.288558	0.33929	0.43893	4.33301	0.470316	4.07567
0.226254	0.17153	0.611731	0.544438	0.494682	0.951985	1.14349	0.3121
0.265627	0.259673	0.5202	0.635436	0.731798	0.881849	1.2294	0.394574
0.286692	0.269529	0.694196	0.744173	0.662302	2.98543	1.22186	0.52801
0.22668	0.139396	0.905193	0.619679	0.540907	1.44633	1.23892	0.750241
0.193841	0.250738	0.928001	0.865448	0.518313	2.16189	0.368922	0.441782
0.23798	0.216569	0.752172	0.587787	0.642409	0.878572	0.622172	0.469604
0.229683	0.229628	1.00741	0.465327	0.731099	0.824294	0.355943	1.70646
0.263892	0.206561	1.17094	0.78715	0.574923	2.43047	0.430655	0.814013
0.240057	0.142777	0.684614	0.210014	0.512163	1.97775	0.957242	0.35165
0.279127	0.214875	1.3654	0.82555	0.412078	1.34984	0.483689	3.31796
0.209119	0.18215	1.22974	0.551753	0.499729	0.447438	0.321389	0.521178
0.169913	0.152427	1.1801	1.20473	0.57837	6.99727	0.369669	3.06985
0.182475	0.176346	0.523772	1.04602	0.591954	2.31269	0.44582	1.00468
0.250228	0.26402	0.567895	0.761298	0.501272	9.21473	0.234744	0.6293
0.299237	0.307631	0.642142	0.79256	0.478428	3.85131	0.687677	4.64983
0.201824	0.2006	0.320655	0.682787	0.58892	2.01508	0.64662	0.39058
0.29585	0.143635	0.707164	0.933483	0.514188	0.406333	1.06332	0.468731
0.213396	0.193919	0.401602	0.677953	0.751275	5.07444	2.84867	0.577932
0.334951	0.183166	0.400279	0.723935	0.59658	0.822598	1.00753	0.614638
0.22357	0.189329	0.479013	0.741691	0.74028	0.492108	2.46846	0.351484
0.219962	0.190809	0.427159	0.667668	0.474563	3.46333	1.48169	2.78722
0.207543	0.223774	0.492395	0.385973	0.603469	7.26914	1.20501	0.968663
0.1445	0.130518	0.427171	0.477012	0.672228	4.49307	1.25714	0.82608
0.147265	0.140948	0.527193	0.47978	0.680421	0.90087	2.10059	1.97595
0.153231	0.144412	0.763488	0.461434	0.722078	0.346858	0.47927	0.870696
0.131057	0.15967	1.05016	0.324789	0.589418	0.348984	1.49323	0.622821
0.170573	0.12186	0.94812	0.447611	0.6416	0.540698	1.28685	1.82274
0.136354	0.183255	0.733815	0.744646	0.38304	2.39912	0.62762	0.413443
0.188163	0.209288	0.837554	0.225315	0.750131	1.70665	0.589172	0.915741
0.193781	0.160615	1.21899	0.542234	0.587226	0.556943	0.473293	1.83211
0.199521	0.161109	0.972415	0.618829	0.466189	1.87634	0.39969	0.724789
0.189879	0.143277	0.744068	0.378064	0.620912	2.21493	2.11394	0.388574
0.155237	0.17186	0.364587	0.936111	0.676802	5.59554	0.543539	1.81511
0.207586	0.163481	0.571011	0.500116	0.744809	5.67128	0.797336	2.85731
0.178002	0.138047	0.425186	0.390052	0.545874	1.77919	1.14085	0.613879
0.250809	0.212801	0.622716	0.329199	0.386935	7.28689	0.516395	1.31798
0.250542	0.15018	0.474978	0.36861	0.453378	3.83155	1.01199	0.392622
0.160904	0.127107	0.980516	0.556214	0.456301	6.94886	0.342471	2.33421
0.196008	0.13169	0.595962	0.750975	0.611421	5.82711	1.1342	4.41302
0.174365	0.191333	0.752015	0.40506	0.68258	11.7366	0.429505	0.617875
0.109993	0.182993	0.828058	0.374149	0.80604	1.26015	2.42379	0.834648
0.149176	0.185685	1.09952	0.447775	0.707028	0.701973	0.507571	1.36096
0.159482	0.156779	0.512204	0.298442	0.492353	2.27639	0.635664	0.613658
0.190003	0.137554	0.414186	0.34746	0.623918	2.51227	0.402794	1.73175
0.13545	0.134479	0.561667	0.365077	0.580746	5.56833	0.525757	1.21007
0.159704	0.115521	0.402863	0.30343	0.534306	1.54716	0.419154	0.916493
0.224535	0.158341	0.37981	0.304527	0.804528	5.87479	1.30679	0.494908
0.187599	0.175694	0.839837	0.271867	0.602933	0.375396	0.832545	2.91661
0.22664	0.168217	0.775832	0.469522	0.665718	6.21908	0.646681	0.924059
0.164039	0.112306	0.881192	0.266487	0.429301	0.836072	0.487641	0.829876
0.228532	0.148812	0.536107	0.383012	0.997808	3.72471	2.20148	1.45819
0.235185	0.128796	0.837496	0.462009	0.829905	2.42004	1.76395	1.00496
0.259997	0.183827	0.691079	0.667339	0.72106	0.419053	0.445225	0.895043
0.214247	0.127072	1.17137	0.272887	0.715375	0.412292	0.949002	0.343022
0.191655	0.157541	1.07772	0.519775	0.705119	0.379384	0.91588	1.66033
0.270667	0.188906	1.09552	0.728889	0.64437	2.90263	1.12367	2.43791
0.225295	0.171311	0.791274	0.760352	0.799098	0.480197	0.37505	0.453812
0.221917	0.172627	0.655138	0.286424	0.725166	0.644622	0.948725	1.2335
0.245695	0.165402	0.859133	0.534923	0.643181	2.24102	0.687147	0.294317
0.276196	0.178791	0.980802	0.383386	0.717925	0.410047	0.499089	1.20903
0.204249	0.141566	0.561162	0.701313	0.516798	4.50341	1.41829	1.00063
0.286861	0.16304	0.545522	0.340369	0.544887	1.31576	0.401331	3.17802
0.199793	0.187726	0.81073	0.302357	0.586662	4.85486	0.539586	1.66377
0.173716	0.175788	0.442395	0.833791	0.40279	0.345299	0.389844	0.798691
0.140726	0.142244	0.543274	0.726649	0.609644	1.66598	0.952625	1.70484
0.200169	0.16924	0.686426	0.505721	0.451876	4.94675	0.406138	0.982375
0.206783	0.18509	0.501035	0.573557	0.663066	0.411444	0.607116	2.40975
0.203654	0.170202	0.715372	0.399895	0.757951	5.24901	2.28177	0.934745
0.2187	0.180856	0.691667	0.515144	0.527384	1.47683	1.31319	1.17304
0.160714	0.153236	0.646284	0.768606	0.745646	0.365444	2.69021	2.94004
0.239546	0.141588	0.645786	0.649933	0.479654	1.336	0.467615	1.33524
0.207442	0.152467	0.58534	0.893219	0.5678	1.40441	1.24778	2.49454
0.183275	0.20838	0.725027	0.418255	0.39759	2.67236	0.476158	0.420186
0.144881	0.152495	0.849738	0.738738	0.665165	5.50203	1.94148	0.784581
0.183457	0.178077	1.31954	0.494798	0.497713	1.44027	1.76805	0.706726
0.154787	0.189014	1.01456	0.728464	1.72613	6.91469	1.01507	2.78885
0.158158	0.175522	1.01867	1.01625	0.537255	7.32894	2.10069	1.04352
0.177429	0.201835	0.447521	0.633171	0.852186	2.61253	1.41767	4.33158
0.217925	0.16474	0.449821	0.39105	0.621093	5.59793	0.522851	0.321652
0.228073	0.126773	1.06501	0.560309	0.559461	6.37767	0.726312	2.90831
0.137223	0.169121	0.835147	0.866849	0.533745	1.61804	0.806727	1.1428
0.227363	0.19569	0.885117	0.73554	0.594242	11.8561	1.52734	1.15414
0.20458	0.183865	0.442673	0.324982	0.465674	6.08641	1.2071	0.654546
0.154221	0.191385	0.986733	0.835247	0.407142	8.20147	1.30538	1.71394
0.240754	0.182566	0.846335	0.481368	0.432186	12.921	0.37247	0.521135
0.164157	0.151464	0.82433	0.919666	0.562242	9.28779	0.462305	1.76636
0.262769	0.160711	0.656648	0.861881	0.41921	0.850889	0.510929	1.14676
0.217194	0.175536	0.716305	0.587679	0.56406	0.660576	0.337187	3.39115
0.193522	0.18216	0.587393	0.854642	0.569415	1.12931	0.982332	1.68193
0.258923	0.36158	0.884893	0.554604	0.486643	0.294909	1.08908	0.771029
0.224948	0.149765	0.594988	0.754129	0.668936	0.78174	0.65404	0.493421
0.12751	0.156085	0.921396	0.301963	0.537571	2.51629	0.515539	0.975173
0.219633	0.17687	0.727857	0.302177	0.574354	0.568992	0.816579	3.60031
0.211835	0.116203	0.579089	0.389149	0.686172	4.68986	2.12632	0.597093
0.192999	0.193765	0.929981	0.886432	0.686378	1.55921	0.234458	1.5833
0.171718	0.203243	0.759044	0.615418	0.978275	2.21779	0.696485	0.886527
0.249406	0.135702	1.10171	0.701426	0.511721	3.78303	0.78853	1.24508
0.148094	0.230348	0.987399	0.595516	0.865475	1.0605	0.700475	1.81032
0.193303	0.256058	0.57703	0.275489	0.59472	3.34461	0.209772	1.56377
0.219707	0.192035	1.09435	0.998353	0.645682	2.30052	0.600166	3.2261
0.17286	0.129944	1.13913	0.378106	0.73853	4.28395	0.899668	2.52926
0.218579	0.15402	1.33773	0.633263	0.469913	4.26976	0.483385	0.532879
0.180143	0.154391	0.925762	0.498422	0.57865	1.18704	0.338143	2.99296
0.268135	0.118355	0.942535	0.782751	0.697534	2.84775	0.789966	2.35927
0.207434	0.207457	0.640724	0.311399	0.657827	1.70665	0.255773	2.35887
0.139062	0.179165	1.09092	0.400383	0.565927	1.95193	0.654691	0.757998
0.246812	0.36038	0.651345	0.404482	0.501066	0.688677	0.525792	0.673512
0.319178	0.155446	0.846045	0.318619	0.791992	1.99148	0.333253	2.74771
0.175859	0.163199	0.645671	0.464735	0.745824	0.972726	0.427214	1.07648
0.261425	0.137783	0.903697	0.454531	0.466959	5.19446	0.86004	1.37534
0.343855	0.212283	0.775419	0.531188	0.735566	2.69624	1.46351	1.70677
0.22858	0.106362	0.705788	0.464924	0.511242	1.62995	0.820131	1.7272
0.248014	0.241909	0.478386	0.419609	0.542728	1.04599	3.20579	1.66277
0.202006	0.22993	0.695413	0.826155	0.635808	1.27819	1.03459	0.688128
0.156631	0.191831	0.5638	0.917609	0.698975	0.943858	2.9942	5.53509
0.217161	0.174132	0.555809	0.451668	0.543619	0.381135	0.323737	1.87147
0.172321	0.267113	1.19989	0.361971	0.679866	4.61244	0.38247	2.74198
0.180956	0.217547	0.46605	0.728174	0.52803	0.63302	0.327593	1.01807
0.157989	0.197589	0.942751	0.376655	0.652244	8.39983	2.69174	7.44798
0.199694	0.141508	0.655655	0.388581	0.655817	1.39422	2.1073	4.31374
0.16188	0.15183	0.720453	0.486106	0.657602	3.28622	2.72281	1.09227
0.133228	0.181659	0.632137	0.463339	0.482905	0.811295	0.727297	0.988479
0.191925	0.218679	0.979228	0.485764	0.619735	2.59483	0.594742	0.742092
0.186142	0.132705	0.600035	0.710625	0.449464	4.22841	0.823364	0.788849
0.210853	0.266046	0.601286	0.403254	0.538066	0.4216	0.27922	0.738673
0.272519	0.151851	0.605715	0.508759	0.522661	1.01178	3.12111	0.919398
0.341612	0.13803	0.587378	0.598203	0.447349	3.98876	0.564859	0.676105
0.209448	0.115611	0.953878	0.511466	0.417255	0.803847	2.07349	0.990987
0.221437	0.195136	0.743701	0.777315	0.489682	6.06632	2.64326	2.99579
0.295149	0.149286	0.785391	0.403215	0.485053	0.561649	0.366268	1.24255
0.24111	0.142326	1.24934	0.579775	0.459228	0.826161	1.11208	0.480985
0.13665	0.146425	0.827206	0.90783	0.484542	0.766032	1.01693	1.31026
0.246245	0.208994	0.912793	0.815889	0.538459	1.61359	0.631389	0.517936
0.202664	0.104072	0.607914	0.625718	0.687374	6.87673	3.33725	2.91369
0.201659	0.167536	0.86818	1.04606	0.520755	0.501759	3.50893	0.951164
0.171414	0.164914	0.987278	0.719036	0.497936	0.362109	0.815301	0.362269
0.132864	0.248647	0.949936	0.793014	0.503937	0.492913	0.595829	0.557407
0.200602	0.164112	0.78053	0.590864	0.735249	0.713702	0.308561	0.283167
0.324338	0.164697	0.721766	0.782674	0.520299	3.96558	0.393395	0.556752
0.241234	0.14189	0.669122	0.615073	0.611382	1.28361	0.492057	0.281121
0.205181	0.159263	0.599654	0.521859	0.536771	0.247527	1.64406	1.51921
0.286402	0.0958158	0.847873	0.829312	0.381462	0.56734	0.404638	0.396443
0.182438	0.140155	0.662084	0.939699	0.407076	0.52475	0.509787	0.698714
0.198411	0.167279	0.939249	0.659288	0.553306	4.07525	0.439993	1.17272
0.240625	0.122316	0.877405	0.958279	0.667959	0.354957	0.448259	0.900256
0.203318	0.162338	1.05195	0.940114	0.701783	0.441983	0.441981	1.9322
0.266782	0.181342	0.532468	0.865275	0.51773	0.960544	1.04796	0.694985
0.140385	0.164224	0.479182	0.561874	0.553922	0.86524	0.364074	0.415726
0.23989	0.167968	0.420697	1.17604	0.480078	1.02874	0.487152	1.66602
0.173447	0.147211	0.545379	0.863316	0.512216	6.06431	1.44663	0.406777
0.196757	0.214941	0.395616	0.449274	0.577572	2.00399	0.534816	0.454084
0.20502	0.160059	0.512444	0.724245	0.481349	2.86344	0.725031	1.05202
0.219608	0.169448	0.683328	1.01767	0.449797	2.40581	1.39447	0.526295
0.284185	0.201593	1.11098	0.620098	0.499061	0.679643	0.455747	3.37005
0.267106	0.245598	0.72641	0.594934	0.544406	0.501116	0.695291	1.22282
0.254576	0.23009	0.616758	0.784364	0.486841	10.8905	0.624652	1.25073
0.22557	0.187974	0.377504	0.458314	0.525076	0.601161	0.324098	0.666647
0.154785	0.140082	0.301226	0.85239	0.575534	1.07001	0.786701	1.52696
0.223132	0.133234	0.463965	1.00268	0.500384	0.570877	1.9282	0.684134
0.21609	0.162204	0.819013	0.873955	0.544945	3.25802	0.700112	0.533229
0.152114	0.240403	0.657156	0.353628	0.507565	0.566565	0.56236	0.504327
0.191684	0.220027	0.896867	0.734029	0.504542	0.706215	2.21672	0.717572
0.227658	0.148298	0.876221	0.93114	0.60551	0.204893	1.03664	0.696253
0.207175	0.163229	0.894438	0.431217	0.633418	2.75055	1.05144	1.04267
0.210684	0.168499	0.813641	0.308403	0.880558	2.40068	1.91543	0.613048
0.205833	0.194794	0.764296	0.684059	0.580023	2.15894	1.18567	0.47098
0.157241	0.145035	0.792607	0.814248	0.687311	0.786157	0.591803	0.47364
0.196921	0.17495	1.33292	0.978874	0.533245	3.07889	0.613238	0.30681
0.144255	0.154126	0.725437	0.777842	0.361794	0.688042	1.7314	0.445062
0.151269	0.132992	1.03205	0.383958	0.474129	0.409466	3.1452	0.395529
0.154882	0.157299	1.11332	0.602788	0.470718	0.342114	0.682238	1.79175
0.154992	0.141279	1.26337	0.908435	0.357008	0.314253	2.23813	0.477398
0.154025	0.128583	1.16662	0.706294	0.590193	0.572739	0.67396	1.58686
0.194691	0.147796	0.806593	0.830239	0.516366	0.440463	2.78816	1.22007
0.289137	0.173668	1.03131	0.606142	0.532563	0.323987	2.06727	1.17316
0.245994	0.179194	0.915646	0.478171	0.520445	0.683808	1.41759	1.58149
0.240732	0.16329	1.04515	0.711107	0.370122	0.331129	0.404233	3.66092
0.213487	0.139344	0.705539	0.983421	0.455957	0.405686	0.493963	0.575076
0.190846	0.134644	0.6409	0.502616	0.424631	0.975692	2.27904	0.319041
0.160082	0.122645	0.830008	0.6537	0.698136	0.78831	1.82936	0.350903
0.238457	0.198783	0.779998	0.651366	0.512161	0.659946	1.5064	0.533044
0.208363	0.121422	0.672541	0.5175	0.365312	0.403712	0.809315	0.332353
0.154701	0.317653	0.577822	0.280464	0.646262	0.73662	0.38055	0.667002
0.188382	0.226133	0.876921	0.499907	0.558823	0.889717	0.364125	1.89247
0.184411	0.217762	1.09008	0.491939	0.650896	2.8298	0.278582	3.25418
0.226451	0.193637	0.897066	0.480377	0.47623	0.325439	1.91984	0.506263
0.148837	0.154534	0.901908	0.561406	0.580993	0.422314	0.800987	1.17387
0.178106	0.139247	0.372461	0.697591	0.660033	0.513919	3.06601	2.33953
0.232438	0.234841	0.971015	0.674018	0.534988	2.2193	0.470584	3.83785
0.18571	0.194632	0.414982	1.10476	0.526047	5.48589	0.617068	0.50332
0.195955	0.141951	0.783753	1.15056	0.567093	1.84537	0.923851	0.416995
0.25492	0.184625	0.981433	0.759781	0.431185	3.89327	0.580688	1.76197
0.302487	0.109187	0.953299	0.527565	0.486046	0.491636	0.84286	0.593205
0.168473	0.175877	0.56902	0.75782	0.834319	8.7265	0.905539	5.51231
0.200204	0.113496	1.11189	0.616686	0.813051	0.757515	0.935307	2.54736
0.286943	0.136832	0.479506	1.18632	0.58664	4.28544	1.63156	0.689987
0.141532	0.139475	0.840372	0.867722	0.431831	0.97647	0.361727	0.569944
0.281074	0.172882	1.13885	0.52796	0.613087	0.927353	0.332442	0.495813
0.30329	0.133656	0.79563	1.12581	0.646705	0.63355	0.848153	2.73642
0.229525	0.148883	1.11674	0.660866	0.534485	0.91428	0.963717	0.48922
0.239002	0.117235	0.997393	0.82615	0.412164	0.914686	0.46766	3.47349
0.235255	0.138581	0.764543	0.405341	0.508184	0.93586	0.44156	2.91182
0.180057	0.120913	0.618789	0.927975	0.651009	0.604364	0.581831	0.31426
0.181985	0.197288	0.94429	1.03595	0.465578	0.952365	0.231449	3.02156
0.19488	0.181225	0.76162	0.504576	0.532703	0.653176	0.331171	2.67593
0.137774	0.200001	0.97634	0.68694	0.69483	1.30508	1.54788	0.778449
0.159128	0.242109	0.763731	0.376243	0.550943	0.740468	1.86366	1.49439
0.156687	0.154867	1.43382	0.809217	0.523599	0.472225	1.66883	3.73029
0.29858	0.194418	0.791149	0.514567	0.547343	1.0212	0.383804	1.66396
0.155571	0.160441	0.560754	0.783862	0.402323	0.60605	1.32678	0.781688
0.23922	0.173411	0.778647	0.480278	0.468317	0.344362	1.11592	2.50391
0.175094	0.19746	1.16729	0.536933	0.398046	0.495786	0.498425	0.328083
0.173186	0.131548	0.735187	0.675129	0.411435	0.245733	0.926912	0.406558
0.113037	0.156824	0.686695	0.635251	0.432945	0.569704	1.17597	0.661075
0.197226	0.144288	0.466258	0.827738	0.623261	0.483607	1.46346	1.32865
0.165325	0.140503	0.491318	0.931779	0.631534	0.617808	1.08317	0.682486
0.185094	0.188383	0.405319	0.910018	0.84185	1.20248	4.13631	0.410607
0.183445	0.131426	0.621934	0.707707	0.449126	0.329944	0.706921	0.653903
0.179002	0.187199	0.754525	0.764382	0.520956	0.413137	0.664054	0.317744
0.189117	0.161298	0.602599	1.21062	0.509397	0.434227	1.57522	0.465054
0.21829	0.267391	1.28159	1.32415	0.578218	0.466702	1.43305	0.376427
0.238759	0.192639	0.810246	1.06167	0.502911	0.256893	0.605107	0.476954
0.263307	0.178548	0.774816	1.0613	0.506247	1.38214	2.74939	0.71404
0.201473	0.185359	0.781244	0.927854	0.996752	0.318542	1.92562	0.536791
0.23759	0.225798	0.533739	1.04585	0.611492	0.405166	0.493689	0.267162
0.162793	0.163298	0.837968	1.20069	0.595436	0.559513	6.30874	0.320464
0.21468	0.158669	1.43991	0.393342	0.409259	1.37691	1.95141	0.588063
0.199214	0.163586	0.989439	1.15276	0.369344	0.602102	0.445999	1.33855
0.256022	0.182049	0.508479	1.14008	0.496093	9.67824	0.745856	1.40518
0.206754	0.213015	0.905072	1.04468	0.525096	0.498785	0.484004	0.488664
0.294311	0.225588	0.778475	0.706896	0.501616	0.612272	0.814229	0.533017
0.303613	0.19307	0.544893	0.790194	0.531853	0.515402	0.959351	0.963458
0.181527	0.157123	0.456091	0.832825	0.402169	0.841998	1.90772	1.93803
0.180736	0.188005	0.767456	0.924206	0.435932	0.367259	0.933474	0.476064
0.179398	0.134124	0.800027	0.869027	0.376855	0.558012	0.569391	1.50267
0.14618	0.364286	0.650992	0.245229	0.530065	1.39486	1.90748	0.410564
0.169994	0.119745	0.724286	0.368261	0.414853	3.11334	0.936967	2.54534
0.153916	0.188949	0.468803	0.882281	0.552813	0.294145	0.365609	0.957959
0.183916	0.192991	0.42022	0.737748	0.435099	1.07466	0.272812	0.408164
0.153841	0.156157	0.527462	1.30994	0.418132	7.2264	0.525194	0.708906
0.152294	0.148746	0.850542	0.622078	0.500595	0.925044	0.290211	0.490033
0.20095	0.154953	0.857686	0.292728	1.14512	1.82171	0.776122	0.505031
0.225238	0.185453	0.580069	0.8476	0.66077	0.387884	2.77167	1.24016
0.223001	0.223669	1.08693	0.927111	0.498376	0.607591	0.321619	0.326086
0.213463	0.165526	0.663849	0.396624	0.53772	0.412968	0.867653	1.45892
0.254165	0.20713	1.22221	1.30106	0.495725	0.458143	1.6672	0.648329
0.24112	0.125566	0.987649	0.632861	1.01031	3.52075	0.284841	0.999304
0.324278	0.176244	0.611579	1.05574	0.426353	1.34538	0.263524	1.2978
0.208275	0.123006	0.623216	0.40449	1.06216	1.90022	1.55767	0.539013
0.180034	0.169808	0.234592	1.01838	0.469723	0.507307	0.557495	3.21969
0.299305	0.156438	0.299361	0.442713	1.076	0.284472	0.257021	1.58992
0.342661	0.184187	0.420206	0.52716	0.893507	8.62451	0.590827	1.0629
0.197783	0.146423	0.39073	0.504936	0.596926	0.331743	0.69982	1.35473
0.274935	0.163091	0.359963	0.77674	0.863509	0.441781	0.551458	0.444715
0.259516	0.168734	0.303102	0.898372	0.716987	0.24857	0.940097	1.61964
0.146933	0.172937	0.480118	0.935817	0.475419	0.219872	0.49422	0.738055
0.314131	0.146837	0.314022	0.889674	0.536372	0.246052	0.762249	1.24174
0.190006	0.177253	0.272402	0.730764	0.707966	0.204526	0.158824	0.534939
0.262481	0.142016	0.430278	1.65007	0.654144	2.58211	1.32168	0.652172
0.193116	0.169881	0.34236	0.794579	0.556977	0.685065	0.43018	0.760524
0.338051	0.302939	0.277633	0.31171	0.513808	0.288558	0.946495	0.29128
0.264097	0.114547	0.461997	0.170739	0.940351	0.661383	1.30639	0.985687
0.184217	0.332798	0.524321	0.949746	0.773506	0.565375	0.252088	0.257884
0.234521	0.162192	0.604639	0.347361	0.570471	1.25923	1.21212	0.476307
0.188219	0.179166	0.68813	0.828339	0.644727	0.346394	0.677192	0.494677
0.12873	0.197184	0.471514	0.597896	0.788314	0.951527	1.23861	0.908885
0.134587	0.172152	0.75721	0.720861	0.634749	0.954276	1.43698	0.410215
0.191479	0.249661	0.577157	0.987122	0.517661	0.325741	1.51243	0.704395
0.212382	0.231363	0.273932	1.47131	0.946894	0.361719	0.677834	0.344334
0.187524	0.18438	0.522245	0.559303	0.81963	4.18424	0.943719	1.70351
0.216062	0.223019	0.386186	0.870393	0.623715	0.182489	1.4039	1.70099
0.296105	0.130817	0.537433	0.72648	0.465548	2.69657	0.545696	1.50405
0.259644	0.253676	0.59312	0.582902	0.551287	0.595144	0.770388	0.445783
0.227214	0.181755	0.718735	0.364751	0.531424	0.567386	0.74958	0.884452
0.234011	0.187238	0.506641	0.74262	0.41339	0.597865	0.969666	0.294338
0.141929	0.217069	0.578772	0.349619	0.545399	2.597	0.490779	0.540015
0.252757	0.262017	0.535555	0.373044	0.467792	2.80299	0.520062	0.710684
0.155882	0.12987	0.63219	1.00385	0.560259	1.47355	1.46719	0.943374
0.153765	0.13859	0.381423	0.561583	0.471453	0.317731	1.16941	1.10085
0.143828	0.15766	0.62419	0.799761	0.476104	0.357053	0.394672	0.685971
0.221116	0.179787	0.632376	0.341366	0.415544	1.19149	1.42754	1.6122
0.239292	0.194561	0.455639	0.246774	0.481772	3.61428	0.582541	2.94385
0.186805	0.194259	0.409732	0.518079	0.575567	0.85944	0.316035	3.20863
0.275585	0.175587	0.539427	0.656713	0.497507	1.18237	1.27782	1.62582
0.164506	0.183785	0.358979	0.256216	0.459431	0.256714	0.579246	0.739012
0.232931	0.206543	0.343658	0.581576	0.560688	0.951544	0.90132	1.5739
0.222031	0.213082	0.330039	0.275239	0.584511	0.300109	1.34983	1.00539
0.184643	0.195614	0.243705	0.307959	0.577192	0.292553	0.757798	1.72343
0.223434	0.116141	0.423717	1.09895	0.558718	0.657473	1.71958	0.641845
0.158968	0.260892	0.407533	0.656166	0.486846	0.242207	1.51003	0.576691
0.192098	0.276109	0.447785	0.571353	0.445619	1.27712	0.977413	0.764826
0.244172	0.157325	0.400327	0.289708	0.596079	0.923082	1.38113	3.299
0.216707	0.170664	0.406344	0.566361	0.423718	0.537399	0.64288	1.49975
0.182542	0.160079	0.27108	0.669473	0.512766	0.302055	0.408836	0.43336
0.208825	0.15465	0.340258	0.283002	0.475103	0.489214	0.953524	4.41365
0.211955	0.165154	0.475247	0.41778	0.686662	1.1223	1.50606	1.15963
0.215896	0.273232	0.541494	0.372672	0.61054	1.84992	1.48813	0.726924
0.216057	0.26402	0.466478	0.425462	0.429645	1.77769	1.28058	1.17745
0.182627	0.349084	0.502968	0.415883	0.573829	0.25993	0.754244	0.488692
0.310115	0.304222	0.639803	0.563691	0.500095	1.04791	0.399958	0.732114
0.183846	0.149144	0.558582	0.433445	0.564282	0.479448	1.15584	0.381113
0.201044	0.173234	0.552088	0.390408	0.662709	0.464703	0.51681	0.641293
0.267579	0.21716	0.65284	0.51881	0.64533	6.08681	0.937295	1.96052
0.296009	0.213575	0.563554	0.282691	0.430635	7.18459	0.465929	0.389576
0.312292	0.205249	0.520974	0.464104	0.381283	4.81267	1.85076	2.55643
0.191584	0.232704	0.425869	0.391232	0.453331	0.836903	0.715806	0.422133
0.197877	0.254666	0.52883	0.236194	0.551444	2.08096	0.825503	0.338492
0.160209	0.17106	0.507558	0.281158	0.50375	1.50835	3.25617	0.673821
0.243265	0.223363	0.379906	0.638625	0.367842	0.462308	0.867722	0.397577
0.172151	0.250667	0.567905	0.589804	0.451777	0.279945	1.24673	0.302203
0.219625	0.147294	0.702861	0.648067	0.484217	0.736438	1.75156	2.56108
0.195291	0.234067	0.50514	0.681975	0.53767	1.49796	1.74782	0.373811
0.156126	0.239156	0.53058	0.269896	0.433996	4.64588	1.54468	0.482499
0.232775	0.214921	0.830098	0.591869	0.464153	7.22758	0.770242	0.757926
0.243459	0.258233	0.669841	0.728733	0.567836	2.79285	0.192496	0.576824
0.142173	0.224787	0.415973	0.677771	0.48609	1.01303	0.402557	0.396195
0.249465	0.238038	0.481757	0.5326	0.509023	9.955	1.57307	1.42592
0.277625	0.171439	0.20001	0.34997	0.499916	1.13502	0.597625	0.567822
0.262269	0.191979	0.571619	0.382713	0.461037	0.945025	2.03689	0.334843
0.19549	0.163324	0.280114	0.716723	0.510065	4.76913	2.95748	0.550543
0.248502	0.24708	0.387335	0.524864	0.557503	9.59144	1.2839	2.87901
0.175295	0.15541	0.459876	0.647049	0.600015	1.15018	0.345504	0.571194
0.22973	0.155586	0.410709	0.679799	0.398038	4.20606	1.49374	1.48824
0.154072	0.203822	0.302534	0.494558	0.54388	7.4597	1.43966	1.79494
0.152118	0.17208	0.41086	0.874128	0.640712	1.4032	0.671633	1.11981
0.242011	0.186592	0.32208	0.510482	0.599542	12.7764	1.00751	1.11492
0.17362	0.209204	0.194781	0.477271	0.634141	0.455131	0.536381	1.35722
0.163284	0.175799	0.365033	0.811611	0.547901	1.17957	0.71728	0.366415
0.203247	0.265125	0.310632	0.548725	0.42995	3.38166	2.53782	0.625725
0.208946	0.172908	0.29181	0.848511	0.515395	5.00893	0.667828	1.12264
0.230833	0.189429	0.303833	0.98407	0.663669	4.67496	1.32759	0.939699
0.211001	0.238844	0.287055	0.544504	0.690713	0.73131	0.503946	0.662691
0.220167	0.265197	0.287449	0.531696	0.532235	4.64997	0.817862	0.710192
0.201445	0.231756	0.403074	0.83089	0.61773	0.855714	1.69505	3.74981
0.179126	0.147832	0.301394	1.29327	0.407386	4.51006	1.34131	1.23214
0.256963	0.203497	0.758517	0.450394	0.544045	2.51345	2.25257	0.56817
0.216275	0.153816	0.39895	0.264251	0.52273	5.69005	0.625817	2.16601
0.202998	0.210075	0.179159	0.53921	0.514438	1.13709	3.00466	0.82824
0.322239	0.202649	0.311617	0.299732	0.414741	0.896962	1.86127	0.426223
0.20627	0.171634	0.413903	0.342462	0.59785	1.18105	4.12525	0.698976
0.20861	0.152246	0.519462	0.178084	0.52622	0.66962	0.290054	1.11402
0.242739	0.174718	0.262021	0.47759	0.563881	0.266877	0.991661	0.519905
0.218505	0.189317	0.407048	0.708221	0.545129	0.52617	0.624875	0.731464
0.146771	0.193814	0.301191	0.363489	0.51784	0.232091	0.686047	0.867627
0.221483	0.16286	0.333008	0.28411	0.469044	2.1842	0.25038	0.34394
0.189986	0.149051	0.399685	0.351464	0.547965	1.80925	1.17103	0.554655
0.192689	0.136843	0.293471	0.436614	0.698177	4.82227	0.236327	1.47856
0.266504	0.188377	0.439187	0.339303	0.706173	3.58107	0.690537	0.675138
0.256178	0.16456	0.320483	0.940131	0.43975	1.98547	0.423567	0.526738
0.221805	0.18369	0.336829	0.488429	0.582069	0.536574	2.1276	0.396309
0.211722	0.167345	0.252617	0.42866	0.485271	3.38737	0.909974	0.479728
0.173927	0.195735	0.334971	0.551001	0.497664	1.06963	0.26701	0.460795
0.13188	0.269045	0.39464	0.809954	0.433814	0.620445	0.252699	0.537146
0.204332	0.217181	0.281625	0.200546	0.494919	1.46538	0.670824	1.96212
0.183162	0.227727	0.491459	0.243121	0.39899	0.90445	0.373971	0.651977
0.1643	0.206442	0.450262	0.319418	0.561631	8.14647	1.20122	0.385433
0.179568	0.195991	0.452291	0.539366	0.473928	1.13804	1.03723	0.41051
0.181402	0.156761	0.347722	0.547222	0.42435	1.34123	0.879082	0.634608
0.160415	0.317736	0.335642	0.323129	0.4999	0.623375	0.66895	0.554923
0.245174	0.263934	0.567821	0.534832	0.549761	0.692268	1.45763	0.205588
0.159476	0.241229	0.385228	0.846915	0.401971	5.04366	1.59289	0.300574
0.261977	0.312298	0.339657	0.992811	0.51314	1.56258	2.28711	0.733586
0.210687	0.227726	0.371791	0.324262	0.427439	3.65723	0.489251	2.83021
0.157009	0.11293	0.202983	0.425559	0.595309	4.8731	1.47623	0.415108
0.252828	0.15057	0.243821	0.754707	0.431317	0.345221	0.881789	1.11225
0.141841	0.129625	0.537356	1.16523	0.481035	0.740487	0.89583	0.83428
0.225987	0.230706	0.619791	0.667028	0.580141	1.92044	0.645593	1.38247
0.198985	0.130903	0.277805	0.375336	0.511349	1.99821	3.38134	0.766009
0.14918	0.190862	0.440366	0.739479	0.519776	0.712984	1.53736	0.739224
0.124058	0.197074	0.456965	1.01841	0.481753	2.03537	1.46455	1.65557
0.22962	0.19058	0.324289	0.770567	0.434939	0.47507	1.10145	1.07709
0.172873	0.203862	0.597392	0.577633	0.491385	1.04576	4.41512	1.11356
0.161155	0.168271	0.231098	0.333624	0.516008	3.24238	0.31655	1.31779
0.17459	0.271204	0.385879	0.932826	0.555305	1.13174	0.842684	1.12903
0.190164	0.168893	0.390015	0.890512	0.624641	4.15899	1.02075	3.60846
0.14834	0.198737	0.346622	0.465707	0.440674	1.37462	0.456491	0.379782
0.195718	0.218107	0.310401	0.436214	0.51641	0.502782	1.67796	0.772738
0.211962	0.141053	0.306475	0.36752	0.561667	1.87578	1.80131	2.45235
0.155927	0.213321	0.394116	0.753193	0.510736	3.61291	1.09907	1.95702
0.244264	0.26843	0.38722	1.07321	0.577938	0.973799	0.284933	0.543272
0.186054	0.228824	0.4127	0.485844	0.58225	1.25345	1.15535	0.505986
0.17706	0.405031	0.236841	0.608007	0.523151	4.97268	1.71741	1.64279
0.226237	0.12264	0.172473	1.07558	0.459805	1.23477	0.624697	3.6729
0.243076	0.186117	0.397209	0.679221	0.500172	2.35503	0.27834	1.42167
0.190922	0.119665	0.412255	0.631781	0.546658	3.30795	0.333925	4.79151
0.215956	0.157648	0.502758	0.743319	0.376869	2.59022	1.3168	1.38239
0.234075	0.312768	0.693283	0.742569	0.656221	1.19921	1.43658	0.648194
0.235159	0.142113	0.493595	0.400912	0.53638	4.81249	0.896322	0.521763
0.190814	0.157296	0.454462	0.404698	0.476139	3.80905	0.44916	0.797325
0.217038	0.278664	0.314288	0.488328	0.616542	14.8632	0.408791	1.124
0.1994	0.194726	0.467396	1.03267	0.535786	1.29877	0.59129	3.48737
0.246559	0.306679	0.368787	1.2075	0.50603	0.528011	0.521826	0.506787
0.197381	0.189443	0.464847	0.603317	0.425407	0.663759	0.481408	0.567196
0.279594	0.173588	0.479958	0.340528	0.452217	6.51515	0.94346	0.596118
0.171945	0.189343	0.452736	0.730905	0.459522	2.91112	1.51536	0.846513
0.246164	0.197938	0.445454	0.567324	0.499957	2.00376	1.25994	0.755909
0.224343	0.181754	0.210554	1.1435	0.351651	20.1596	1.19912	0.429981
0.197877	0.294558	0.441214	0.922563	0.415428	4.05914	0.27631	0.544658
0.200086	0.156858	0.304304	0.444638	0.389594	1.97274	1.02821	0.550996
0.227626	0.215972	0.750083	0.411104	0.596189	5.84531	0.92392	1.63226
0.261089	0.179392	0.631278	0.84235	0.645808	0.169435	2.78884	0.991713
0.16623	0.161449	0.357106	0.677307	0.469354	0.623384	0.813346	0.453757
0.267567	0.237479	0.332844	0.552671	0.532213	1.30651	0.673202	0.496739
0.195851	0.232358	0.52289	0.757434	0.452261	0.450062	0.387527	1.17259
0.199714	0.186704	0.674201	0.332101	0.563292	0.366478	0.381296	1.84714
0.163338	0.208534	0.291513	0.614674	0.536564	1.39615	1.39699	0.585059
0.168921	0.177289	0.421255	0.680599	0.561804	0.708486	0.372118	0.525623
0.307704	0.189552	0.266619	0.591115	0.472721	0.31912	0.494916	3.55972
0.240198	0.167989	0.362476	0.713721	0.612826	0.440441	0.312149	1.33437
0.13909	0.192866	0.263296	0.569356	0.554546	4.31825	0.630773	1.01871
0.218836	0.160366	0.445403	0.422025	0.646823	1.31959	0.308656	3.65977
0.282142	0.193406	0.352602	0.374233	0.544147	0.233856	0.302507	0.463518
0.165555	0.153225	0.273138	1.10895	0.624006	0.423496	0.176057	0.415838
0.145316	0.227044	0.408595	0.596728	0.545481	0.324499	0.747438	1.28044
0.248115	0.20311	0.263806	0.505051	0.494481	1.17149	0.318488	0.750553
0.24899	0.148467	0.354763	0.224564	0.487339	0.388057	0.612056	4.60339
0.276081	0.25983	0.415553	0.531961	0.409567	1.74207	0.332773	0.540152
0.202583	0.157188	0.185576	0.563527	0.57933	2.16914	0.971162	0.607835
0.190383	0.179142	0.332251	0.299415	0.473785	0.629943	1.08574	0.463072
0.178089	0.184117	0.279741	0.443075	0.395684	3.2391	1.70401	0.847099
0.188391	0.156061	0.327584	0.477676	0.541336	0.339492	0.614794	0.688685
0.180612	0.170461	0.234956	0.627624	0.69093	3.15248	0.567313	0.429649
0.233712	0.149409	0.200665	0.324651	0.597848	4.93057	2.25493	0.391941
0.11917	0.138324	0.201338	0.799996	0.449865	1.28825	0.878693	0.431688
0.225729	0.240366	0.383778	0.257462	0.707677	0.818381	0.77853	1.23582
0.197838	0.160682	0.238844	0.361738	0.84872	3.69628	1.11832	1.0991
0.15702	0.286446	0.287113	0.928433	0.583994	3.30052	2.18171	3.65832
0.186594	0.210471	0.384465	0.480835	0.608203	2.61269	1.69179	1.58753
0.193012	0.238425	0.429185	0.572712	0.606354	2.67649	3.36903	0.590609
0.152808	0.162216	0.397619	0.452287	0.50705	2.9502	1.16078	0.645252
0.18429	0.129635	0.437519	0.631103	0.484181	0.33028	2.83886	0.826825
0.220023	0.234507	0.428819	1.04504	0.441801	0.422728	0.587352	3.44904
0.192156	0.227668	0.666102	0.320801	0.526259	2.29093	1.56098	0.827725
0.211061	0.211824	0.531092	0.502673	0.410907	8.13539	3.13331	0.609378
0.217671	0.282556	0.450995	0.317834	0.394795	0.639264	2.68241	3.33889
0.224379	0.213208	0.461319	0.292857	0.456972	0.95208	2.17676	0.615472
0.180467	0.173277	0.367933	0.588401	0.626198	0.266221	2.11534	0.322573
0.263652	0.220583	0.288467	0.806748	0.458639	1.28865	1.77758	1.30867
0.20651	0.213868	0.37086	0.854913	0.74182	6.43761	2.18806	1.46592
0.145848	0.225276	0.308339	0.772924	0.618428	0.306481	1.59405	0.683178
0.261399	0.180574	0.282891	0.790158	0.594973	0.675744	0.343521	1.18702
0.307734	0.245554	0.224581	0.642209	0.430673	2.20398	0.929575	1.42505
0.163864	0.278156	0.481608	0.734983	0.402912	3.07389	0.400903	0.33492
0.158687	0.15099	0.551508	0.611922	0.420074	0.457961	1.13901	0.458117
0.192992	0.24926	0.229968	0.803816	0.573766	0.61394	0.31682	3.09609
0.149334	0.302841	0.254728	0.513341	0.465949	0.31644	1.6625	1.33437
0.141407	0.166789	0.380841	0.725328	0.589434	0.714296	0.571429	1.10318
0.191444	0.201153	0.229135	0.63228	0.389515	0.469268	1.67373	3.01779
0.238422	0.148826	0.454664	0.669052	0.501187	7.28763	3.09786	3.17252
0.193918	0.135745	0.345246	0.764259	0.458548	0.303401	0.823739	0.78769
0.194516	0.142756	0.573625	0.648627	0.542315	0.963406	0.901043	2.04163
0.181927	0.114562	0.23808	1.0464	0.62762	0.989681	1.10254	1.16207
0.256217	0.151971	0.282792	0.664494	0.679657	2.81069	0.499393	1.84577
0.126627	0.169528	0.598841	0.774005	0.573482	3.16017	0.375189	0.719471
0.27664	0.121051	0.404945	1.34523	0.592292	0.533745	0.768444	1.78829
0.170975	0.158341	0.552111	0.553276	0.556914	0.467905	0.862804	0.820897
0.272512	0.139088	0.364792	0.450144	0.491467	0.583858	0.341576	0.762336
0.317788	0.123674	0.430988	0.702615	0.361456	6.15798	0.821451	0.61449
0.290696	0.14033	0.297912	0.996581	0.479036	0.217953	0.467347	4.61689
0.223617	0.17569	0.594196	0.521341	0.555355	2.11912	0.596478	8.96106
0.175759	0.177487	0.300548	0.371481	0.55802	0.518931	0.620557	3.96089
0.155747	0.126211	0.39468	0.939077	0.641347	1.12247	0.777904	1.37385
0.19623	0.12698	0.372718	0.787562	0.378329	8.35441	1.65793	0.646824
0.167637	0.189251	0.376891	0.396467	0.761435	0.965974	0.415109	0.665252
0.163768	0.444533	0.511776	0.473598	0.368268	5.33209	0.860531	0.971456
0.193538	0.137959	0.398087	0.371143	0.745896	1.11563	1.12683	0.547104
0.193172	0.203674	0.466634	0.383348	0.673179	0.343128	1.9167	0.838042
0.181205	0.165538	0.600368	0.483427	0.567613	14.7569	1.44092	3.17308
0.223569	0.119402	0.412365	0.476168	0.558848	0.521264	1.29152	0.761935
0.146089	0.246471	0.301258	0.465163	0.493758	0.429134	0.476244	0.762255
0.258245	0.226552	0.44755	0.338052	0.550929	0.467224	0.357033	1.00523
0.217914	0.110316	0.227984	0.4643	0.547126	1.44609	0.599468	0.775026
0.237883	0.171735	0.36221	0.491786	0.412345	4.04995	0.276717	1.42845
0.194134	0.163351	0.310912	0.546762	0.578216	1.94308	1.72313	1.2962
0.190323	0.260107	0.317802	0.271593	0.620332	0.519095	0.475291	0.532659
0.215288	0.225811	0.278514	0.426573	0.848349	1.59181	0.408804	1.39773
0.23428	0.151765	0.341152	0.477102	0.920694	6.61555	1.40011	0.899945
0.1953	0.275524	0.734542	0.861404	0.524042	0.54035	1.6552	0.508529
0.285071	0.174387	0.254781	0.660934	0.531919	0.725682	1.18416	0.33167
0.231318	0.375384	0.270737	0.70634	0.558776	0.266407	0.76966	0.427753
0.208779	0.160776	0.231801	0.197694	0.548594	0.390895	0.421253	0.506664
0.221051	0.240875	0.313615	0.602595	0.483673	1.0048	0.678033	1.04036
0.244213	0.1654	0.823687	0.350361	0.426188	2.45377	0.674363	0.200092
0.27421	0.167385	0.470752	0.40462	0.557671	2.12218	0.249028	0.919658
0.20285	0.15375	0.314183	0.576717	0.444642	0.852573	0.402573	0.609653
0.184419	0.154413	0.571851	0.387848	0.403349	0.314355	0.303606	0.670766
0.234915	0.330148	0.717971	0.616374	0.583183	0.426605	1.8001	0.259576
0.295402	0.227987	0.620109	0.60206	0.378172	0.82232	0.352845	0.326699
0.279275	0.191336	0.393832	0.71576	0.466959	0.35695	0.332691	0.788754
0.222555	0.358229	0.728759	0.761908	0.441056	0.31414	0.713925	0.292121
0.210948	0.191345	0.28903	0.379536	0.422626	0.451735	1.64346	0.223453
0.268016	0.20346	0.4043	0.408022	0.391742	0.185905	3.08848	0.35575
0.197323	0.158545	0.480795	0.691893	0.501382	2.93299	0.516655	0.287958
0.197701	0.298399	0.473731	0.541471	0.610678	1.29959	0.575035	0.536631
0.221083	0.219929	0.254697	0.386093	0.574648	0.922156	1.1869	0.235959
0.219913	0.174584	0.561039	0.550608	0.632549	0.988816	0.426367	0.719651
0.237679	0.135165	0.490313	0.222543	0.533602	0.345148	0.414469	0.589285
0.203513	0.24142	0.157583	0.526777	0.705851	1.09048	1.82153	0.473657
0.252718	0.160475	0.723939	0.214159	0.65305	3.81907	0.886241	0.150885
0.171406	0.198531	0.396884	0.616226	0.546119	0.393166	1.75191	2.24733
0.154107	0.130687	0.456089	0.610401	0.696175	1.53921	1.94238	0.873195
0.164744	0.136382	0.367451	0.467572	0.453372	0.822697	1.69651	2.08438
0.199197	0.168077	0.30269	0.289507	0.650002	0.452042	0.395256	0.811963
0.187225	0.305982	0.227108	0.338168	0.535602	0.157468	0.954579	0.777699
0.239614	0.28074	0.336066	0.681919	0.727702	0.690202	0.416446	0.317173
0.159164	0.178701	0.800204	0.916035	0.530437	3.3817	1.03269	1.10556
0.228417	0.103657	0.718646	0.288089	0.475053	1.64066	0.292826	1.3181
0.146444	0.237943	0.931779	0.334614	0.775619	0.990537	0.679918	0.625399
0.215794	0.212264	0.270589	0.410268	0.561441	1.58379	0.894204	0.463859
0.182194	0.182859	0.564592	0.378632	0.526465	2.21111	0.534786	0.31952
0.256398	0.170696	0.836613	0.989232	0.478219	0.605961	0.658925	0.692536
0.214595	0.159691	0.426646	0.402282	0.676848	1.12157	0.733956	0.424651
0.228417	0.152362	0.546405	0.461891	0.467635	2.17324	1.90107	0.510829
0.219281	0.136526	0.35116	0.455871	0.511701	0.86863	0.350062	0.49108
0.284566	0.181585	0.463174	0.666304	0.580089	1.05707	0.489555	0.799753
0.348584	0.16822	0.459188	0.628138	0.543212	0.579788	0.212685	0.696454
0.188602	0.153228	0.437981	0.51867	0.534474	0.629255	0.236373	1.11194
0.214044	0.188207	0.410411	0.494966	0.475028	1.23983	0.236742	0.957354
0.171864	0.251033	0.47554	0.976548	0.450168	5.86024	0.978312	0.34245
0.341361	0.300751	0.354191	0.464957	0.495628	0.853093	0.486034	0.439233
0.21944	0.138337	0.347639	0.683797	0.559615	1.09881	0.480081	0.620076
0.357341	0.20177	0.448964	0.886829	0.549054	4.86125	0.222153	0.502112
0.270743	0.173092	0.23804	0.663149	0.355229	0.559697	0.251772	0.332634
0.234855	0.190234	0.422254	0.587668	0.442593	0.977568	0.176553	0.507502
0.194084	0.130521	0.21299	0.460681	0.498326	0.494045	0.502977	0.694796
0.249076	0.178202	0.35707	0.290274	0.61705	1.00715	1.0927	0.46644
0.297619	0.159909	0.34128	0.593827	0.36812	1.03814	1.74411	0.325715
0.211477	0.289499	0.327748	0.900204	0.410282	1.02708	0.476688	0.245921
0.164763	0.202133	0.258212	0.436279	0.600342	0.524971	1.49215	0.300135
0.289563	0.168762	0.214555	1.01316	0.434956	6.1772	1.41016	0.542745
0.230609	0.151715	0.298883	0.965775	0.492941	4.22119	1.25346	0.849438
0.225607	0.164695	0.257865	0.494972	0.685985	8.30438	0.557477	0.473892
0.215588	0.158826	0.424545	0.458839	0.390849	0.640668	0.866926	0.459103
0.322936	0.232763	0.522184	0.393682	0.566887	3.67122	1.36572	0.388621
0.178754	0.126216	0.368794	0.964945	0.619031	5.27494	1.36453	0.616822
0.229887	0.194864	0.382019	0.326813	0.426075	0.404871	1.70848	0.250987
0.219903	0.167555	0.396294	0.312559	0.581923	0.725725	0.236642	1.25361
0.229623	0.15412	0.354651	0.371061	0.61021	1.98029	0.660581	0.446906
0.24296	0.136019	0.294617	0.268718	0.638316	0.548961	0.589002	1.33845
0.29545	0.179106	0.443469	0.830103	0.604952	2.22862	1.85387	1.70516
0.197944	0.205508	0.280686	0.510867	0.572808	0.925987	0.453412	1.1542
0.222147	0.250416	0.262504	0.519367	0.477047	0.81345	2.05573	0.499447
0.227893	0.261926	0.249846	0.357795	0.611121	3.36206	0.964686	0.875322
0.221754	0.1924	0.540709	0.668728	0.548512	2.01943	0.430757	0.749647
0.264938	0.239905	0.349069	0.393765	0.43291	5.20683	0.449124	0.521084
0.270712	0.217286	0.441604	0.671234	0.5319	0.695699	3.80822	0.586696
0.283941	0.216763	0.312496	0.323437	0.539158	0.490662	0.72098	0.539502
0.204318	0.174451	0.338196	1.0203	0.630326	0.710082	0.664751	0.42053
0.142762	0.149198	0.368675	0.272938	0.689434	0.713008	0.606085	0.810385
0.247799	0.220262	0.388989	0.508684	0.523797	0.604095	0.856403	0.675922
0.193438	0.318367	0.418497	0.54965	0.607537	0.270931	0.358103	0.790717
0.176201	0.188407	0.36074	0.353121	0.44061	4.03071	0.321836	0.897005
0.135863	0.142895	0.408407	0.240421	0.505279	2.60926	0.294712	0.715429
0.189468	0.202303	0.524533	0.373277	0.500681	0.67563	0.822685	1.02548
0.266027	0.257085	0.540171	0.866434	0.676144	0.589876	0.366632	1.90216
0.175536	0.186901	0.462016	0.302928	0.438539	1.50434	1.71387	0.301639
0.2352	0.133447	0.571143	0.366735	0.588532	1.87052	0.312418	1.59794
0.211922	0.179864	0.299305	0.686509	0.524356	0.585079	1.08724	1.92724
0.15051	0.199101	0.611847	0.682313	0.501704	3.00749	0.476522	4.9871
0.262085	0.120502	0.368448	0.669064	0.516663	0.934693	0.294514	2.72713
0.211906	0.225956	0.354516	0.345858	0.507257	0.820238	0.277647	0.459225
0.209441	0.219763	0.398322	0.793921	0.494952	0.800532	0.373162	0.415144
0.232634	0.191777	0.451431	0.44658	0.619234	3.72125	0.356243	1.33338
0.209134	0.148184	0.556608	0.406917	0.517892	0.712522	0.58413	0.578351
0.274613	0.150934	0.310189	0.397249	0.574395	6.29292	0.269575	0.538426
0.310091	0.159272	0.348613	0.300251	0.523855	3.79972	0.221006	0.97047
0.256065	0.192323	0.366954	0.738873	0.45945	1.78166	0.261094	0.643887
0.228864	0.133962	0.417629	0.350423	0.587295	0.374885	0.667783	1.0915
0.325078	0.417486	0.456574	0.494417	0.490606	0.541238	0.627941	3.11212
0.294151	0.339804	0.451294	0.60997	0.883108	1.67821	1.50448	1.63538
0.21687	0.17302	0.362245	0.226588	0.533649	0.810467	0.321008	0.514648
0.191382	0.233765	0.496024	0.990952	0.493813	2.02703	0.203653	2.82619
0.387807	0.242428	0.432183	0.731691	0.512548	0.488531	0.740494	0.384736
0.188628	0.234044	0.276773	0.965239	0.596417	0.472767	0.326707	0.478918
0.241941	0.223649	0.214777	0.78229	0.568281	0.696309	1.6711	0.7686
0.140304	0.152203	0.429624	0.808872	0.500513	2.27745	0.391265	0.557642
0.146916	0.210151	0.294761	0.428188	0.507823	2.56741	0.448465	0.791197
0.151253	0.180018	0.313583	0.401223	1.06897	0.959256	1.52473	0.531079
0.170461	0.134639	0.232162	0.421365	0.746451	1.68205	0.539993	0.756532
0.218325	0.142456	0.321994	0.341081	0.637095	1.58397	0.412959	1.1278
0.161376	0.163123	0.380054	1.3497	0.547932	1.17046	2.83066	2.37175
0.199818	0.131065	0.33532	0.639641	0.592795	0.814289	0.279343	1.15567
0.170705	0.130939	0.269222	0.775768	0.451032	0.551987	0.488143	2.41201
0.217324	0.178578	0.475559	0.672903	0.624075	1.70509	2.05851	0.416241
0.264295	0.294664	0.262693	0.232392	0.581846	0.491744	2.7093	1.59686
0.185388	0.201133	0.301869	0.382736	0.834509	1.64424	0.438346	0.82352
0.247859	0.273054	0.272657	0.664294	0.475416	0.25414	0.354149	1.51984
0.209638	0.177618	0.525593	0.549913	0.54838	0.505378	1.52312	1.89768
0.256453	0.139612	0.47204	0.289786	0.412527	0.498271	0.304038	0.923116
0.178952	0.139395	0.235266	0.94314	0.48521	0.266757	0.577984	0.623661
0.240453	0.163155	0.318342	1.34923	0.689541	4.43458	0.355698	0.495275
0.190802	0.173622	0.413802	0.694534	0.513088	4.94972	1.40237	0.445945
0.220815	0.164853	0.425493	0.478465	0.423404	0.778192	0.427401	0.40247
0.208646	0.189397	0.278559	1.46448	0.557517	0.678485	0.549713	2.91744
0.229017	0.290229	0.436574	0.79511	0.466791	0.21367	1.39332	0.563215
0.250968	0.159426	0.649858	0.275422	0.51693	0.663839	0.435619	2.79147
0.20641	0.28053	0.289126	0.91262	0.424923	0.524714	0.41698	2.21237
0.234284	0.178742	0.376394	0.426327	0.593398	0.318271	1.49188	0.31865
0.288631	0.203523	0.472662	1.05011	0.42154	0.199725	0.79365	0.538949
0.372539	0.223085	0.332187	0.685857	0.585372	0.371832	1.06143	0.232179
0.22352	0.28653	0.284464	1.01373	0.556427	2.27935	0.519986	0.592461
0.286755	0.18162	0.58938	1.05799	0.535753	0.579256	0.580262	0.631429
0.321072	0.197256	0.53314	0.636676	0.527596	0.264814	2.25167	0.406465
0.318292	0.151942	0.370547	0.673896	0.49079	0.564953	0.42336	0.993416
0.354149	0.154209	0.537492	0.326549	0.538685	1.0274	0.669438	0.659853
0.218728	0.230354	0.433882	0.54358	0.395879	3.41433	0.256456	1.12644
0.274965	0.141495	0.369884	0.411218	0.57928	0.880881	1.48565	1.07667
0.179733	0.155046	0.422551	0.379013	0.638839	2.55754	1.36995	0.44422
0.177496	0.185743	0.338474	0.490279	0.381811	4.05692	0.452213	0.885973
0.178074	0.126482	0.296721	0.272471	0.642026	0.457636	0.470118	0.412865
0.216407	0.17579	0.302268	0.355681	0.501819	3.23249	0.36878	1.04871
0.131089	0.154655	0.26108	0.536708	0.536053	3.82089	0.239602	1.00648
0.128128	0.199312	0.316233	0.466335	0.465457	1.57996	0.504399	2.99112
0.215767	0.221374	0.30911	0.853345	0.4135	3.67206	0.212918	1.43319
0.210727	0.166743	0.35005	1.04159	0.58623	0.37054	0.417483	0.291557
0.194949	0.161669	0.524648	0.74296	0.56225	0.913692	1.8494	0.831716
0.17261	0.125449	0.311338	1.22635	0.507799	0.567634	0.403508	1.58548
0.200522	0.229921	0.407667	1.38814	0.854738	0.207285	0.28843	0.396108
0.186508	0.214341	0.481912	0.406563	0.553622	1.77005	0.307829	1.28388
0.206651	0.164704	0.469913	0.269451	0.511545	1.2489	2.4553	1.17356
0.16974	0.187996	0.444348	0.444989	0.509908	7.66117	1.58771	3.00768
0.190063	0.218002	0.460671	0.277749	0.751361	1.01851	0.781658	3.11072
0.206853	0.182177	0.318936	0.507159	0.57612	0.854204	1.31277	1.42955
0.380937	0.219968	0.399433	1.32336	0.58252	0.343061	0.260796	2.03027
0.199047	0.12236	0.511921	0.42555	0.548894	0.588131	0.445296	1.72233
0.225741	0.269188	0.572256	0.274163	0.781928	0.407907	0.590489	0.624867
0.197883	0.200415	0.564983	0.259401	0.478914	0.462229	1.2086	0.960026
0.298868	0.219153	0.593526	0.594363	0.659161	0.214088	0.553359	0.717753
0.323457	0.198969	0.725282	0.855812	0.668872	0.468016	0.424497	0.430241
0.20759	0.12332	0.73622	0.641652	0.67632	2.1939	0.332947	1.01225
0.298863	0.236554	0.44198	0.598347	0.523454	0.865137	1.30314	1.41938
0.310355	0.147292	0.554458	0.62651	0.554156	0.725718	2.17652	0.810008
0.266894	0.222105	0.252238	0.560976	0.573064	1.72089	0.852073	0.522322
0.148244	0.184289	0.650331	0.800775	0.475015	1.32936	0.612531	2.59318
0.210635	0.18403	0.432816	0.252517	0.489003	0.495735	0.430286	0.975303
0.27651	0.274973	0.393544	0.974369	0.521374	0.240651	2.0847	0.525448
0.242688	0.257546	0.706919	0.700326	0.546037	2.49118	0.53656	0.934278
0.264412	0.298145	0.67469	0.659618	0.464486	0.446045	0.754391	0.808292
0.24141	0.270335	0.381811	1.13133	0.414466	0.507112	0.929315	0.470098
0.246201	0.333975	0.549047	0.542313	0.549546	0.284244	0.335697	0.639652
0.129115	0.218999	0.556328	0.411156	0.61861	0.670002	0.565483	0.588673
0.177581	0.256779	0.438518	0.587436	0.49996	0.364256	0.615959	0.51832
0.141707	0.221656	0.372381	0.653761	0.52619	1.81553	2.05587	0.707521
0.201502	0.20947	0.393184	0.927292	0.526627	0.604459	0.661626	0.290876
0.231139	0.182934	0.536366	1.26023	0.501454	0.783576	1.31776	0.650141
0.190483	0.153893	0.634984	0.493213	0.4497	1.0318	0.639778	1.16604
0.194455	0.40268	0.353792	0.73038	0.423083	8.57462	0.572443	0.499473
0.223999	0.272352	0.380173	0.639216	0.418322	5.41835	0.643352	0.548696
0.210788	0.205628	0.607424	0.447189	0.410549	1.86997	4.15716	2.6849
0.255349	0.245287	0.441734	1.23925	0.574071	0.965377	0.418135	1.23589
0.243053	0.180976	0.381037	1.18498	0.521578	8.69166	0.407528	5.22928
0.160996	0.202253	0.363053	0.998007	0.528418	1.56788	0.469258	0.477703
0.19376	0.188362	0.366794	0.932272	0.497785	3.00976	0.777132	0.849634
0.193563	0.277167	0.322253	0.638366	0.715106	0.25605	0.496024	1.31423
0.251716	0.353354	0.446183	0.483322	0.468007	2.63872	1.15835	2.8614
0.162995	0.199727	0.210337	0.455574	0.629358	0.680356	0.527169	0.951086
0.261445	0.338428	0.224663	0.87252	0.492718	0.376378	0.397814	2.05306
0.153058	0.216157	0.339907	0.703782	0.486247	0.603378	0.684051	1.30435
0.209115	0.141052	0.555202	0.93254	0.616773	0.501472	1.5524	0.468969
0.177981	0.158254	0.278335	1.07603	0.756828	1.46453	1.14756	2.4527
0.153508	0.153505	0.511434	0.884028	0.515654	0.243755	0.69984	0.537711
0.199402	0.260011	0.196575	1.34835	0.67286	1.78219	1.0992	3.16788
0.225905	0.183953	0.320014	0.462666	0.567473	1.21848	1.4958	0.60933
0.157039	0.190483	0.406816	0.978286	0.584173	0.23102	0.359007	2.5018
0.216535	0.173128	0.501162	0.870324	0.466964	0.969649	1.01479	5.48721
0.236212	0.218538	0.417262	0.688192	0.588287	0.322734	0.877258	0.377636
0.246346	0.235064	0.512883	0.202353	0.528874	2.03189	2.21575	0.266932
0.174249	0.28714	0.420952	1.02615	0.479476	1.52669	0.681597	1.22586
0.214822	0.172003	0.360569	0.512789	0.628313	0.226784	0.291661	0.5253
0.29719	0.197813	0.445973	0.608147	0.582877	0.927171	0.629164	2.56139
0.247077	0.253975	0.557928	0.530316	0.50831	0.363858	0.574553	0.399288
0.26857	0.149883	0.431201	0.526725	0.647791	0.352952	0.843861	1.73786
0.202323	0.173036	0.52083	0.854556	0.601827	0.551908	0.77957	1.08213
0.252439	0.290084	0.404016	0.560092	0.785149	0.217012	1.49288	0.512366
0.190541	0.189168	0.55981	0.731502	0.469745	0.409242	0.416493	2.16812
0.186219	0.324242	0.42434	0.807233	0.681695	1.68043	0.844994	1.20349
0.143112	0.158942	0.624643	0.665674	0.706021	2.53607	0.467427	1.45287
0.463368	0.213271	0.563863	0.94001	0.468339	0.317385	0.409734	0.925623
0.224087	0.181311	0.367104	1.2024	0.715777	0.972467	1.43808	1.07075
0.175342	0.181156	0.423435	1.3147	0.576373	0.67002	0.653197	1.1507
0.191038	0.223903	0.3848	1.10142	0.613376	0.307202	0.573773	0.704938
0.190055	0.213461	0.336128	1.34244	0.470735	0.993701	0.952599	0.343829
0.160933	0.220946	0.636578	1.08491	0.489228	0.264847	1.24966	0.590473
0.141272	0.120954	0.354401	0.534405	0.401968	0.330759	1.17701	1.82445
0.222102	0.203579	0.444536	0.468376	0.549249	6.17265	1.94692	1.25009
0.244476	0.15774	0.320541	1.30162	0.556669	4.52666	1.02764	0.491169
0.211478	0.141351	0.401663	1.10408	0.385312	0.441557	6.36822	1.20274
0.181432	0.164457	0.32217	1.10982	0.419535	4.25758	2.38709	3.21681
0.14989	0.121951	0.331121	1.13095	0.47782	2.3072	1.26566	0.303135
0.22628	0.191581	0.35756	0.37873	0.462016	2.25074	1.82029	1.63465
0.222514	0.110176	0.464717	1.01718	0.57706	0.40698	0.310754	1.5305
0.182749	0.154942	0.283472	0.625113	0.534067	3.96544	2.09259	1.11305
0.175013	0.117678	0.386024	0.709089	0.549337	3.26696	1.30766	0.592389
0.199683	0.205417	0.422317	0.850756	0.420368	2.55994	1.60055	2.37535
0.232449	0.143929	0.36556	0.63693	0.377347	2.34898	1.7546	1.14628
0.203681	0.182778	0.425601	0.857527	0.557797	1.40232	0.595926	1.85223
0.178152	0.178219	0.438059	0.686498	0.609127	0.227534	0.376814	2.07289
0.237258	0.184274	0.621971	0.49401	0.522318	2.18339	1.99061	1.15195
0.182118	0.129308	0.362997	0.8708	0.673254	2.34194	1.35699	1.05638
0.258639	0.178593	0.52111	0.912879	0.42841	1.38072	1.8554	0.629004
0.184297	0.154328	0.516078	0.721754	0.439552	0.568023	2.6279	1.50718
0.267048	0.202586	0.377028	0.771238	0.674868	2.53034	0.921473	1.97975
0.307695	0.167331	0.430094	0.731344	0.506646	3.83676	0.653408	0.710526
0.159141	0.200999	0.591732	0.642984	0.56692	0.65983	1.09313	0.776435
0.313243	0.217626	0.582946	0.388476	0.452519	4.27836	0.676137	1.18264
0.277357	0.140969	0.55154	0.602402	0.371761	2.76102	2.27778	0.739099
0.265163	0.216962	0.491529	1.2631	0.471456	0.871803	0.598294	1.30801
0.194207	0.160399	0.462642	0.992214	0.49537	1.67803	1.84209	0.823595
0.220131	0.225843	0.316605	0.411843	0.436928	1.03929	3.17236	0.59981
0.276071	0.189597	0.570505	0.416151	0.478637	0.893755	1.13393	1.1219
0.259906	0.184879	0.522073	1.1573	0.593829	2.00537	1.45286	0.940408
0.252385	0.232057	0.595782	0.522038	0.527172	0.832161	0.576334	3.12615
0.20452	0.179309	0.385335	0.542257	0.669637	0.471752	1.03229	0.684264
0.27212	0.202446	0.606023	0.866096	0.522705	1.03025	3.35075	2.21872
0.207103	0.16	0.480293	0.908565	0.455314	0.297514	2.57988	0.327302
0.142506	0.275456	0.587573	0.856983	0.484187	0.378303	2.13963	3.18841
0.30735	0.233433	0.498276	0.407932	0.527296	0.161559	0.510602	0.932151
0.178953	0.185285	0.563282	0.535809	0.433462	2.72197	1.62536	1.03278
0.249414	0.233262	0.31381	0.785369	0.428239	0.746334	0.423648	0.683299
0.172241	0.253247	0.343511	0.670895	0.395703	2.31262	1.24079	0.37499
0.204693	0.147709	0.34148	0.596789	0.391349	4.24137	0.925096	1.34209
0.252334	0.114698	0.297373	0.675978	0.362371	3.34735	0.633231	0.433127
0.239936	0.171415	0.316794	0.558036	0.695614	6.52372	0.955409	0.510797
0.273913	0.154417	0.220284	0.471277	0.493689	0.476539	1.48671	0.618565
0.176965	0.146103	0.40688	0.648434	0.69884	0.259227	1.17792	0.586342
0.265838	0.116896	0.156136	0.879108	0.396781	0.922917	1.46759	2.59148
0.235887	0.196423	0.356185	0.656716	0.536441	0.813233	0.984364	2.52714
0.117584	0.125657	0.380836	1.41258	0.448754	1.07435	1.53004	0.639916
0.1762	0.142665	0.316631	0.882524	0.592875	0.231314	0.888818	0.711065
0.211094	0.186307	0.23264	0.621171	0.438086	0.138863	1.20532	0.672045
0.189319	0.289095	0.34439	0.420277	0.472369	0.177274	0.819585	0.618337
0.196042	0.234597	0.34232	0.522689	0.489558	1.12854	1.09991	1.35459
0.159617	0.14031	0.46328	1.1532	0.606819	1.13329	0.852907	0.370485
0.176735	0.183692	0.365821	0.620003	0.488219	0.456597	1.05408	1.99222
0.190202	0.13296	0.390315	1.46809	0.503041	3.83338	0.676057	1.00217
0.145929	0.174112	0.56866	0.696964	0.358667	1.46177	1.07999	1.58161
0.237406	0.128806	0.513875	0.704133	0.448595	3.62472	0.291985	1.50774
0.229219	0.169314	0.479021	0.711122	0.457509	3.44621	0.431886	1.13469
0.197156	0.154976	0.481241	0.54301	0.673201	0.273566	2.07991	0.419931
0.157106	0.189557	0.284656	0.827389	0.595801	1.46582	1.01477	0.457434
0.189703	0.174509	0.146279	0.614059	0.426663	5.82543	1.22026	1.10603
0.215334	0.2148	0.223205	0.556155	0.664307	6.56895	1.16923	0.400646
0.197404	0.155459	0.233364	0.826689	0.433443	1.70457	0.577982	0.517007
0.31867	0.196308	0.285678	0.555539	0.600843	4.45324	1.13983	0.679598
0.209735	0.1535	0.277882	0.441406	0.516479	2.20265	0.420117	1.03059
0.190673	0.197483	0.469261	0.426648	0.540349	2.17085	0.420061	1.13924
0.35696	0.258025	0.357822	0.438538	0.470559	1.30393	0.547252	3.47989
0.301828	0.140835	0.525262	0.786145	0.503431	2.1014	2.62322	1.00176
0.264627	0.164851	0.38501	0.40877	0.681851	0.932341	0.772956	1.59952
0.191427	0.235624	0.473215	0.463943	0.552371	0.990926	2.33961	0.951138
0.191267	0.190258	0.413133	0.349354	0.589509	1.36429	3.87182	2.04295
0.252725	0.149658	0.341177	0.702388	0.525409	4.86878	2.35984	0.809153
0.281377	0.174355	0.470825	1.0888	0.577674	2.84958	2.76519	0.967937
0.277639	0.198413	0.426336	0.963596	0.714319	5.07571	3.43484	0.528543
0.191602	0.211218	0.440735	0.649419	0.699927	0.377945	0.495075	0.494586
0.432434	0.180257	0.532988	0.975009	0.626586	0.292334	3.13633	1.44541
0.493959	0.155314	0.461846	0.924932	0.736974	1.00881	1.04284	2.96716
0.37073	0.308604	0.389805	0.958106	0.60545	1.92839	0.833537	3.40317
0.433223	0.2323	0.343001	1.06901	0.591164	1.70814	1.58732	1.55359
0.410948	0.16725	0.550577	0.600596	0.572349	0.556489	1.80408	1.74217
0.37417	0.124487	0.465655	0.488315	0.540973	3.75702	0.826803	2.16866
0.365939	0.141805	0.474322	0.736625	0.518569	0.926151	1.66183	0.431925
0.372209	0.140789	0.418871	0.759784	0.637392	1.35385	0.516077	2.51413
0.338556	0.172355	0.535051	0.60637	0.510601	0.555336	2.67451	1.4531
0.35066	0.11401	0.617402	1.13879	0.587184	0.482339	0.628337	0.877915
0.450745	0.126829	0.616493	0.709964	0.55525	3.94067	1.86247	0.541931
0.368161	0.175226	0.445213	0.88836	0.657929	1.18494	0.450605	1.33681
0.36439	0.15013	0.501924	0.98177	0.461329	0.348971	0.388257	0.41568
0.466609	0.15751	0.25985	0.691337	0.767318	0.459883	0.568472	1.57648
0.367163	0.214668	0.311608	1.30425	0.481415	0.424702	0.499961	1.76576
0.352324	0.150722	0.338281	0.638275	0.559546	1.06755	0.371902	0.76795
0.447132	0.191571	0.400837	0.990304	0.636674	2.60663	0.613929	0.680104
0.382113	0.148948	0.409619	0.704664	0.379226	0.505754	2.07739	0.286936
0.46134	0.160824	0.39103	0.564364	0.636561	2.10832	0.299789	0.743757
0.428113	0.176327	0.426689	1.30385	0.371203	1.09499	0.768298	3.59144
0.503932	0.199665	0.500276	0.666996	0.523184	0.526292	0.51577	1.35285
0.436457	0.188025	0.420959	0.95553	0.583769	0.480629	1.79075	1.05337
0.456496	0.169624	0.253273	1.2427	0.944358	5.00945	0.37987	0.568604
0.489209	0.240788	0.29546	1.05739	0.523971	0.494138	0.559744	1.36102
0.50141	0.263107	0.230303	0.443984	0.437701	0.579788	0.195242	0.802314
0.480246	0.191797	0.385215	0.578019	0.552591	14.1723	0.19444	0.360276
0.425544	0.169016	0.422718	0.394739	0.478818	4.6798	0.330254	1.55338
0.499996	0.180925	0.312212	0.801727	0.434903	1.20307	0.52831	1.5157
0.439076	0.174469	0.468021	0.521741	0.894101	0.889968	0.561236	1.37556
0.451642	0.242798	0.197567	0.633627	1.22677	0.706098	0.370998	1.53669
0.491704	0.203513	0.273408	0.474372	0.647898	5.38814	0.710198	1.48737
0.489737	0.174725	0.580109	0.361937	0.526284	1.21501	0.347616	3.44414
0.426014	0.162093	0.291904	0.615918	0.364074	2.9989	1.68507	0.93005
0.448289	0.202142	0.497873	0.475877	0.467517	0.703827	0.411001	1.96321
0.394561	0.14954	0.444703	0.318071	0.59153	0.800798	0.412029	4.23587
0.456131	0.191608	0.422137	0.539938	0.593189	1.35766	0.439003	0.725874
0.383739	0.219638	0.46328	0.271276	0.380983	0.405112	0.442355	0.600543
0.43613	0.176643	0.324712	0.966769	0.639436	4.00575	0.845524	5.99295
0.462792	0.13836	0.40345	0.680249	0.385928	7.11704	0.408136	3.39291
0.486461	0.181081	0.349695	0.479498	0.497617	3.45481	0.476459	0.486281
0.389174	0.206982	0.333994	0.264033	0.448523	4.20205	0.381402	0.64798
0.395678	0.180281	0.352982	0.322826	0.434909	6.21656	0.543129	3.32232
0.556128	0.140622	0.311878	0.570671	0.550121	1.05593	0.673143	0.604479
0.510447	0.258906	0.25157	0.748107	0.571857	2.1128	0.451001	0.88261
0.421529	0.107232	0.245319	0.351994	0.317871	1.05556	0.6706	2.80422
0.474074	0.117137	0.262073	0.631258	0.541889	0.473343	1.09463	2.55672
0.445201	0.257412	0.51289	0.478295	0.369608	0.88127	1.46713	0.53971
0.375667	0.227699	0.553202	0.433317	0.511303	1.68333	0.588599	1.91683
0.33667	0.100147	0.475098	0.554184	0.415541	0.546727	1.51388	5.70221
0.449964	0.239407	0.495889	0.459494	0.538003	0.641371	0.496072	2.15557
0.400395	0.111542	0.699202	0.957276	0.497705	0.37971	1.0054	0.677071
0.429188	0.206929	0.440923	1.01177	0.64555	1.3047	0.551789	1.43706
0.39218	0.188382	0.392886	0.295822	0.651378	0.268253	2.08671	1.63453
0.338589	0.140291	0.69476	0.460418	0.476178	1.0357	1.3288	0.856659
0.478496	0.125368	0.42088	0.39879	0.640043	0.709038	0.241528	3.42697
0.389028	0.179232	0.299208	0.942889	0.537029	0.444396	1.23172	1.43225
0.447767	0.259408	0.333822	1.20305	0.63992	0.418549	1.46567	4.3924
0.436215	0.172651	0.585824	0.738949	0.404875	1.92297	0.711732	0.768974
0.399669	0.22166	0.482754	0.450383	0.519675	0.369736	2.08942	0.380042
0.457558	0.136816	0.455787	0.463991	0.703029	0.325394	0.390585	0.786588
0.415142	0.210097	0.334301	0.307291	0.591172	0.40128	0.586288	1.86722
0.42745	0.187539	0.48033	0.228433	1.93109	0.555482	0.442496	0.868076
0.448058	0.172019	0.428352	0.443713	0.634757	0.331037	1.45006	0.458078
0.404435	0.171087	0.39466	0.720317	0.797916	0.79756	1.4223	1.00537
0.396049	0.223973	0.315014	0.981277	0.634875	0.336133	1.4567	1.82343
0.45923	0.151887	0.533934	0.47589	0.450377	1.21012	0.385378	1.87661
0.366863	0.184711	0.266606	1.18266	0.866061	0.572681	0.571379	0.43106
0.412208	0.181743	0.428012	0.374069	0.669953	0.257234	0.701811	0.438876
0.411058	0.316735	0.512988	0.513703	0.960326	0.969813	0.33793	1.88713
0.430112	0.365307	0.498079	0.824518	0.616242	0.227422	1.56397	2.65023
0.447387	0.13843	0.429128	0.174335	0.484366	0.63443	0.906136	1.16254
0.62608	0.191289	0.232825	0.373214	0.574778	0.333609	0.423673	1.62146
0.405918	0.331971	0.309618	0.705272	0.567971	1.75076	0.352842	1.61718
0.385758	0.170089	0.163233	0.264216	0.658424	2.84549	1.25367	1.06271
0.530613	0.174302	0.254288	0.755139	0.637725	0.40714	0.587984	2.92159
0.322709	0.129708	0.27236	0.519461	0.573576	0.636252	0.384832	0.536866
0.385026	0.178145	0.321254	0.795377	0.508497	1.15024	0.608158	1.55361
0.409224	0.341125	0.256566	0.614722	0.535654	0.494406	0.715371	0.801625
0.455905	0.360171	0.229371	0.830076	0.505741	5.05281	0.657592	4.71896
0.496838	0.460495	0.317019	0.491654	0.606819	1.94652	0.814053	2.14274
0.42462	0.360647	0.475524	0.545762	0.567605	2.33364	0.460364	0.931987
0.479132	0.516677	0.307519	0.65162	0.519196	4.53696	0.43649	2.32063
0.468037	0.468499	0.526485	0.707216	0.414235	0.630364	0.369861	0.721248
0.438608	0.499988	0.327501	0.610575	0.498027	0.729691	0.664614	0.616484
0.491313	0.483208	0.362128	0.850548	0.373686	2.84139	0.272858	0.75503
0.333311	0.382012	0.556663	0.628355	0.45118	0.589987	1.52158	0.474244
0.357391	0.379759	0.229613	0.40054	0.477025	0.657333	0.309462	0.893971
0.399399	0.369135	0.420685	0.425205	0.351343	0.364339	0.478362	1.01851
0.385846	0.462165	0.375241	0.733142	0.359338	4.88864	1.12801	0.445101
0.43154	0.42448	0.367126	0.969891	0.537172	2.17567	0.728292	1.25812
0.472303	0.486868	0.382799	0.503208	0.485042	0.940529	0.717654	1.0635
0.384787	0.400054	0.473268	0.363129	0.412117	0.417872	0.600928	1.93287
0.361799	0.380807	0.236086	0.664787	0.497603	0.471719	0.245747	0.672033
0.315621	0.337459	0.520627	0.478998	0.463889	0.696046	1.76238	0.711268
0.439084	0.437811	0.512244	1.16925	0.543891	2.1611	0.790082	1.43732
0.392845	0.368062	0.261917	0.614005	0.575658	1.40875	0.418029	0.420155
0.393379	0.317458	0.265406	0.310663	0.578097	0.862999	0.620104	0.568799
0.417411	0.429395	0.250607	0.966977	0.403022	0.483527	0.630047	0.315658
0.386704	0.374093	0.203604	0.779678	0.586491	1.13287	0.401442	0.40453
0.397317	0.433897	0.278282	0.484089	0.562412	0.577927	0.367317	0.296957
0.394586	0.454621	0.294808	0.537151	0.567506	0.676598	1.45772	0.293069
0.439128	0.472195	0.265873	0.252771	0.577696	1.36982	0.27379	0.489719
0.406699	0.413726	0.419784	0.631864	0.541056	0.459825	0.547958	0.300514
0.470699	0.370405	0.264364	0.398747	0.672748	0.443669	1.64531	0.436199
0.399996	0.453059	0.292434	0.610094	0.510051	1.49551	1.17235	1.40794
0.310808	0.387056	0.401781	0.340813	0.35162	1.11004	2.37795	0.327185
0.352608	0.387826	0.193084	0.717436	0.671837	0.528096	1.30705	0.605711
0.32833	0.451568	0.327807	0.563041	0.589074	0.447723	0.747048	1.40693
0.422475	0.474855	0.279939	0.808479	0.448141	0.704517	0.733689	0.699118
0.353716	0.415987	0.396678	0.362141	0.527439	0.359029	2.56197	1.19708
0.409727	0.488851	0.328471	0.458408	0.497097	1.58715	0.464173	0.868387
0.370158	0.494061	0.38985	0.62124	0.405799	3.04834	1.97441	1.13326
0.316721	0.341241	0.405294	0.539792	0.468419	0.445691	0.494322	3.21425
0.351092	0.454769	0.33948	0.442994	0.57922	0.48891	2.15387	0.429094
0.456142	0.51257	0.487363	0.423041	1.00667	1.28995	4.00259	0.885359
0.447365	0.532004	0.339821	0.550695	0.855038	0.218846	0.684307	1.31263
0.398585	0.466161	0.502977	0.429591	0.667192	1.45704	1.68815	1.29071
0.435121	0.347745	0.375555	0.427615	0.818436	0.625339	1.97219	1.36277
0.325036	0.449593	0.392513	0.518003	0.571161	0.417953	0.326798	2.25261
0.464525	0.480658	0.447422	0.372859	0.575479	0.311895	1.72427	2.91768
0.450817	0.497988	0.343375	0.280468	0.458746	0.217391	2.54792	0.72132
0.498156	0.352561	0.447104	0.395882	0.990558	0.287338	1.23645	0.980905
0.416264	0.464998	0.456413	0.423846	0.789214	0.285225	0.368213	0.578366
0.445008	0.491728	0.379538	0.665871	0.600196	0.444885	0.525128	0.755912
0.455776	0.381481	0.605518	0.395997	0.91986	0.364297	1.33676	1.31123
0.488953	0.426446	0.405192	0.337658	0.621063	0.582635	0.588918	0.924249
0.38889	0.466948	0.419328	0.442266	0.532422	0.511072	0.687791	1.22849
0.347294	0.475452	0.227767	0.477087	0.59782	0.626981	1.55698	0.808497
0.420703	0.364753	0.327901	0.223182	0.556518	3.81829	1.63192	0.623287
0.418806	0.476736	0.219993	0.591186	0.563735	2.22684	0.454339	0.922278
0.482732	0.388395	0.707195	0.280809	0.546675	0.54415	1.00401	1.26305
0.364847	0.405596	0.317327	0.426012	0.617645	0.646722	0.499602	1.19967
0.328688	0.449447	0.335032	0.607929	0.648374	0.66819	1.09048	0.91696
0.468249	0.4177	0.315724	0.545819	0.569558	0.532797	0.699199	0.841659
0.475364	0.365276	0.537662	0.362834	0.945367	0.676254	0.802892	0.473745
0.467567	0.481079	0.269435	0.320394	0.441524	1.04106	1.20797	3.79028
0.473829	0.407125	0.466874	0.273198	0.52116	0.341529	0.324003	3.86186
0.403074	0.4617	0.40386	0.494506	0.689038	0.343616	0.841845	0.441644
0.46387	0.46892	0.394149	0.261383	0.64454	4.0007	0.413322	1.66159
[truncated: 11,483 more rows]

## Sheet: Means per replicate
WT 5dC HA	WT 5dC GFP	EV dC	EV 5dC	WT dC	WT 5dC	dSIM dC	dSIM 5dC
0.203636	0.174355	0.516649	0.564902	0.495044	1	0.723718	0.842861
0.428986	0.426978	0.712362	0.945931	0.553152	1	0.796279	1.1387
0.115034	0.115461	0.519316	0.808779	0.343912	1	0.492647	0.927893
