# Supplementary material for: Decitabine cytotoxicity is promoted by dCMP deaminase DCTD and mitigated by SUMO-dependent E3 ligase TOPORS
Source: EMBO J. 2024 May 17;43(12):6. doi: 10.1038/s44318-024-00108-2 (PMC11183266; doi:10.1038/s44318-024-00108-2)
Supplement: Supplementary file 13 — Figure EV5 Source Data [file 44318_2024_108_MOESM13_ESM.zip]

Archive with 171 entries (165 files):
- EMBOJ-2023-115654_FigEV5_sourcedata/
- EMBOJ-2023-115654_FigEV5_sourcedata/EV5I.xlsx
- EMBOJ-2023-115654_FigEV5_sourcedata/.DS_Store
- __MACOSX/EMBOJ-2023-115654_FigEV5_sourcedata/._.DS_Store
- EMBOJ-2023-115654_FigEV5_sourcedata/EV5H.xlsx
- __MACOSX/EMBOJ-2023-115654_FigEV5_sourcedata/._EV5H.xlsx
- EMBOJ-2023-115654_FigEV5_sourcedata/EV5K/
- EMBOJ-2023-115654_FigEV5_sourcedata/EV5B/
- EMBOJ-2023-115654_FigEV5_sourcedata/EV5C/
- EMBOJ-2023-115654_FigEV5_sourcedata/EV5J/
- EMBOJ-2023-115654_FigEV5_sourcedata/EV5F.xlsx
- __MACOSX/EMBOJ-2023-115654_FigEV5_sourcedata/._EV5F.xlsx
- EMBOJ-2023-115654_FigEV5_sourcedata/EV5G/
- EMBOJ-2023-115654_FigEV5_sourcedata/EV5K/E230501 U2KTRSdko1siCtrl 5dC0-2.5.jpg
- __MACOSX/EMBOJ-2023-115654_FigEV5_sourcedata/EV5K/._E230501 U2KTRSdko1siCtrl 5dC0-2.5.jpg
- EMBOJ-2023-115654_FigEV5_sourcedata/EV5K/.DS_Store
- __MACOSX/EMBOJ-2023-115654_FigEV5_sourcedata/EV5K/._.DS_Store
- EMBOJ-2023-115654_FigEV5_sourcedata/EV5K/E230501 WTsiRNF4 5dC5-7.5.jpg
- __MACOSX/EMBOJ-2023-115654_FigEV5_sourcedata/EV5K/._E230501 WTsiRNF4 5dC5-7.5.jpg
- EMBOJ-2023-115654_FigEV5_sourcedata/EV5K/E230501 U2KTRSdko1siRNF4 5dC10-20.jpg
- __MACOSX/EMBOJ-2023-115654_FigEV5_sourcedata/EV5K/._E230501 U2KTRSdko1siRNF4 5dC10-20.jpg
- EMBOJ-2023-115654_FigEV5_sourcedata/EV5K/E230501 U2KTRSdko1siRNF4 5dC0-2.5.jpg
- __MACOSX/EMBOJ-2023-115654_FigEV5_sourcedata/EV5K/._E230501 U2KTRSdko1siRNF4 5dC0-2.5.jpg
- EMBOJ-2023-115654_FigEV5_sourcedata/EV5K/E230501 U2KTRSdko1siCtrl 5dC10-20.jpg
- __MACOSX/EMBOJ-2023-115654_FigEV5_sourcedata/EV5K/._E230501 U2KTRSdko1siCtrl 5dC10-20.jpg
- EMBOJ-2023-115654_FigEV5_sourcedata/EV5K/E230501 WTsiCtrl 5dC5-7.5.jpg
- __MACOSX/EMBOJ-2023-115654_FigEV5_sourcedata/EV5K/._E230501 WTsiCtrl 5dC5-7.5.jpg
- EMBOJ-2023-115654_FigEV5_sourcedata/EV5K/E230501 U2KTRSdko1siCtrl 5dC5-7.5.jpg
- __MACOSX/EMBOJ-2023-115654_FigEV5_sourcedata/EV5K/._E230501 U2KTRSdko1siCtrl 5dC5-7.5.jpg
- EMBOJ-2023-115654_FigEV5_sourcedata/EV5K/E230501 WTsiCtrl 5dC10-20.jpg
- __MACOSX/EMBOJ-2023-115654_FigEV5_sourcedata/EV5K/._E230501 WTsiCtrl 5dC10-20.jpg
- EMBOJ-2023-115654_FigEV5_sourcedata/EV5K/E230501 WTsiRNF4 5dC0-2.5.jpg
- __MACOSX/EMBOJ-2023-115654_FigEV5_sourcedata/EV5K/._E230501 WTsiRNF4 5dC0-2.5.jpg
- EMBOJ-2023-115654_FigEV5_sourcedata/EV5K/E230501 WTsiRNF4 5dC10-20.jpg
- __MACOSX/EMBOJ-2023-115654_FigEV5_sourcedata/EV5K/._E230501 WTsiRNF4 5dC10-20.jpg
- EMBOJ-2023-115654_FigEV5_sourcedata/EV5K/E230501 U2KTRSdko1siRNF4 5dC5-7.5.jpg
- __MACOSX/EMBOJ-2023-115654_FigEV5_sourcedata/EV5K/._E230501 U2KTRSdko1siRNF4 5dC5-7.5.jpg
- EMBOJ-2023-115654_FigEV5_sourcedata/EV5K/E230501 WTsiCtrl 5dC0-2.5.jpg
- __MACOSX/EMBOJ-2023-115654_FigEV5_sourcedata/EV5K/._E230501 WTsiCtrl 5dC0-2.5.jpg
- EMBOJ-2023-115654_FigEV5_sourcedata/EV5B/E230210 TOPORSsiRNF4 5dC200-300.jpg
- __MACOSX/EMBOJ-2023-115654_FigEV5_sourcedata/EV5B/._E230210 TOPORSsiRNF4 5dC200-300.jpg
- EMBOJ-2023-115654_FigEV5_sourcedata/EV5B/E230210 WTsiRNF4 5dC0-5.jpg
- __MACOSX/EMBOJ-2023-115654_FigEV5_sourcedata/EV5B/._E230210 WTsiRNF4 5dC0-5.jpg
- EMBOJ-2023-115654_FigEV5_sourcedata/EV5B/E230210 TOPORSsiCtrl 5dC200-300.jpg
- __MACOSX/EMBOJ-2023-115654_FigEV5_sourcedata/EV5B/._E230210 TOPORSsiCtrl 5dC200-300.jpg
- EMBOJ-2023-115654_FigEV5_sourcedata/EV5B/E230210 WTsiCtrl 5dC10-20.jpg
- __MACOSX/EMBOJ-2023-115654_FigEV5_sourcedata/EV5B/._E230210 WTsiCtrl 5dC10-20.jpg
- EMBOJ-2023-115654_FigEV5_sourcedata/EV5B/E230210 WTsiCtrl 5dC50-100.jpg
- __MACOSX/EMBOJ-2023-115654_FigEV5_sourcedata/EV5B/._E230210 WTsiCtrl 5dC50-100.jpg
- EMBOJ-2023-115654_FigEV5_sourcedata/EV5B/E230210 TOPORSsiCtrl 5dC10-20.jpg
- __MACOSX/EMBOJ-2023-115654_FigEV5_sourcedata/EV5B/._E230210 TOPORSsiCtrl 5dC10-20.jpg
- EMBOJ-2023-115654_FigEV5_sourcedata/EV5B/E230210 TOPORSsiRNF4 5dC0-5.jpg
- __MACOSX/EMBOJ-2023-115654_FigEV5_sourcedata/EV5B/._E230210 TOPORSsiRNF4 5dC0-5.jpg
- EMBOJ-2023-115654_FigEV5_sourcedata/EV5B/E230210 WTsiCtrl 5dC200-300.jpg
- __MACOSX/EMBOJ-2023-115654_FigEV5_sourcedata/EV5B/._E230210 WTsiCtrl 5dC200-300.jpg
- EMBOJ-2023-115654_FigEV5_sourcedata/EV5B/E230210 TOPORSsiRNF4 5dC50-100.jpg
- __MACOSX/EMBOJ-2023-115654_FigEV5_sourcedata/EV5B/._E230210 TOPORSsiRNF4 5dC50-100.jpg
- EMBOJ-2023-115654_FigEV5_sourcedata/EV5B/E230210 WTsiRNF4 5dC200-300.jpg
- __MACOSX/EMBOJ-2023-115654_FigEV5_sourcedata/EV5B/._E230210 WTsiRNF4 5dC200-300.jpg
- EMBOJ-2023-115654_FigEV5_sourcedata/EV5B/E230210 TOPORSsiRNF4 5dC10-20.jpg
- __MACOSX/EMBOJ-2023-115654_FigEV5_sourcedata/EV5B/._E230210 TOPORSsiRNF4 5dC10-20.jpg
- EMBOJ-2023-115654_FigEV5_sourcedata/EV5B/E230210 WTsiRNF4 5dC10-20.jpg
- __MACOSX/EMBOJ-2023-115654_FigEV5_sourcedata/EV5B/._E230210 WTsiRNF4 5dC10-20.jpg
- EMBOJ-2023-115654_FigEV5_sourcedata/EV5B/E230210 WTsiRNF4 5dC50-100.jpg
- __MACOSX/EMBOJ-2023-115654_FigEV5_sourcedata/EV5B/._E230210 WTsiRNF4 5dC50-100.jpg
- EMBOJ-2023-115654_FigEV5_sourcedata/EV5B/E230210 TOPORSsiCtrl 5dC0-5.jpg
- __MACOSX/EMBOJ-2023-115654_FigEV5_sourcedata/EV5B/._E230210 TOPORSsiCtrl 5dC0-5.jpg
- EMBOJ-2023-115654_FigEV5_sourcedata/EV5B/E230210 TOPORSsiCtrl 5dC50-100.jpg
- __MACOSX/EMBOJ-2023-115654_FigEV5_sourcedata/EV5B/._E230210 TOPORSsiCtrl 5dC50-100.jpg
- EMBOJ-2023-115654_FigEV5_sourcedata/EV5B/E230210 WTsiCtrl 5dC0-5.jpg
- __MACOSX/EMBOJ-2023-115654_FigEV5_sourcedata/EV5B/._E230210 WTsiCtrl 5dC0-5.jpg
- EMBOJ-2023-115654_FigEV5_sourcedata/EV5C/RNF4 KO_0_20.jpg
- __MACOSX/EMBOJ-2023-115654_FigEV5_sourcedata/EV5C/._RNF4 KO_0_20.jpg
- EMBOJ-2023-115654_FigEV5_sourcedata/EV5C/.DS_Store
- __MACOSX/EMBOJ-2023-115654_FigEV5_sourcedata/EV5C/._.DS_Store
- EMBOJ-2023-115654_FigEV5_sourcedata/EV5C/RNF4 KO_50_100.jpg
- __MACOSX/EMBOJ-2023-115654_FigEV5_sourcedata/EV5C/._RNF4 KO_50_100.jpg
- EMBOJ-2023-115654_FigEV5_sourcedata/EV5C/RNF4 KO siTOPORS_50_100.jpg
- __MACOSX/EMBOJ-2023-115654_FigEV5_sourcedata/EV5C/._RNF4 KO siTOPORS_50_100.jpg
- EMBOJ-2023-115654_FigEV5_sourcedata/EV5C/RNF4 KO siTOPORS_200.jpg
- __MACOSX/EMBOJ-2023-115654_FigEV5_sourcedata/EV5C/._RNF4 KO siTOPORS_200.jpg
- EMBOJ-2023-115654_FigEV5_sourcedata/EV5C/Hela WT_200.jpg
- __MACOSX/EMBOJ-2023-115654_FigEV5_sourcedata/EV5C/._Hela WT_200.jpg
- EMBOJ-2023-115654_FigEV5_sourcedata/EV5C/Hela siTOPORS_200.jpg
- __MACOSX/EMBOJ-2023-115654_FigEV5_sourcedata/EV5C/._Hela siTOPORS_200.jpg
- EMBOJ-2023-115654_FigEV5_sourcedata/EV5C/RNF4 KO_200.jpg
- __MACOSX/EMBOJ-2023-115654_FigEV5_sourcedata/EV5C/._RNF4 KO_200.jpg
- EMBOJ-2023-115654_FigEV5_sourcedata/EV5C/Hela WT_50_100.jpg
- __MACOSX/EMBOJ-2023-115654_FigEV5_sourcedata/EV5C/._Hela WT_50_100.jpg
- EMBOJ-2023-115654_FigEV5_sourcedata/EV5C/Hela siTOPORS_0_20.jpg
- __MACOSX/EMBOJ-2023-115654_FigEV5_sourcedata/EV5C/._Hela siTOPORS_0_20.jpg
- EMBOJ-2023-115654_FigEV5_sourcedata/EV5C/Hela WT_0_20.jpg
- __MACOSX/EMBOJ-2023-115654_FigEV5_sourcedata/EV5C/._Hela WT_0_20.jpg
- EMBOJ-2023-115654_FigEV5_sourcedata/EV5C/RNF4 KO siTOPORS_0_20.jpg
- __MACOSX/EMBOJ-2023-115654_FigEV5_sourcedata/EV5C/._RNF4 KO siTOPORS_0_20.jpg
- EMBOJ-2023-115654_FigEV5_sourcedata/EV5C/Hela siTOPORS_50_100.jpg
- __MACOSX/EMBOJ-2023-115654_FigEV5_sourcedata/EV5C/._Hela siTOPORS_50_100.jpg
- EMBOJ-2023-115654_FigEV5_sourcedata/EV5J/E230213 WTsiRNF4 5dC0-5.jpg
- __MACOSX/EMBOJ-2023-115654_FigEV5_sourcedata/EV5J/._E230213 WTsiRNF4 5dC0-5.jpg
- EMBOJ-2023-115654_FigEV5_sourcedata/EV5J/E230213 UBE2KsiCtrl 5dC200-300.jpg
- __MACOSX/EMBOJ-2023-115654_FigEV5_sourcedata/EV5J/._E230213 UBE2KsiCtrl 5dC200-300.jpg
- EMBOJ-2023-115654_FigEV5_sourcedata/EV5J/E230213 WTsiRNF4 5dC200-300.jpg
- __MACOSX/EMBOJ-2023-115654_FigEV5_sourcedata/EV5J/._E230213 WTsiRNF4 5dC200-300.jpg
- EMBOJ-2023-115654_FigEV5_sourcedata/EV5J/E230213 WTsiCtrl 5dC50-100.jpg
- __MACOSX/EMBOJ-2023-115654_FigEV5_sourcedata/EV5J/._E230213 WTsiCtrl 5dC50-100.jpg
- EMBOJ-2023-115654_FigEV5_sourcedata/EV5J/.DS_Store
- __MACOSX/EMBOJ-2023-115654_FigEV5_sourcedata/EV5J/._.DS_Store
- EMBOJ-2023-115654_FigEV5_sourcedata/EV5J/E230213 WTsiCtrl 5dC200-300.jpg
- __MACOSX/EMBOJ-2023-115654_FigEV5_sourcedata/EV5J/._E230213 WTsiCtrl 5dC200-300.jpg
- EMBOJ-2023-115654_FigEV5_sourcedata/EV5J/E230213 UBE2KsiCtrl 5dC10-20.jpg
- __MACOSX/EMBOJ-2023-115654_FigEV5_sourcedata/EV5J/._E230213 UBE2KsiCtrl 5dC10-20.jpg
- EMBOJ-2023-115654_FigEV5_sourcedata/EV5J/E230213 UBE2KsiRNF4 5dC50-100.jpg
- __MACOSX/EMBOJ-2023-115654_FigEV5_sourcedata/EV5J/._E230213 UBE2KsiRNF4 5dC50-100.jpg
- EMBOJ-2023-115654_FigEV5_sourcedata/EV5J/E230213 UBE2KsiCtrl 5dC0-5.jpg
- __MACOSX/EMBOJ-2023-115654_FigEV5_sourcedata/EV5J/._E230213 UBE2KsiCtrl 5dC0-5.jpg
- EMBOJ-2023-115654_FigEV5_sourcedata/EV5J/E230213 UBE2KsiRNF4 5dC200-300.jpg
- __MACOSX/EMBOJ-2023-115654_FigEV5_sourcedata/EV5J/._E230213 UBE2KsiRNF4 5dC200-300.jpg
- EMBOJ-2023-115654_FigEV5_sourcedata/EV5J/E230213 UBE2KsiRNF4 5dC10-20.jpg
- __MACOSX/EMBOJ-2023-115654_FigEV5_sourcedata/EV5J/._E230213 UBE2KsiRNF4 5dC10-20.jpg
- EMBOJ-2023-115654_FigEV5_sourcedata/EV5J/E230213 WTsiRNF4 5dC50-100.jpg
- __MACOSX/EMBOJ-2023-115654_FigEV5_sourcedata/EV5J/._E230213 WTsiRNF4 5dC50-100.jpg
- EMBOJ-2023-115654_FigEV5_sourcedata/EV5J/E230213 WTsiCtrl 5dC10-20.jpg
- __MACOSX/EMBOJ-2023-115654_FigEV5_sourcedata/EV5J/._E230213 WTsiCtrl 5dC10-20.jpg
- EMBOJ-2023-115654_FigEV5_sourcedata/EV5J/E230213 UBE2KsiCtrl 5dC50-100.jpg
- __MACOSX/EMBOJ-2023-115654_FigEV5_sourcedata/EV5J/._E230213 UBE2KsiCtrl 5dC50-100.jpg
- EMBOJ-2023-115654_FigEV5_sourcedata/EV5J/E230213 WTsiRNF4 5dC10-20.jpg
- __MACOSX/EMBOJ-2023-115654_FigEV5_sourcedata/EV5J/._E230213 WTsiRNF4 5dC10-20.jpg
- EMBOJ-2023-115654_FigEV5_sourcedata/EV5J/E230213 UBE2KsiRNF4 5dC0-5.jpg
- __MACOSX/EMBOJ-2023-115654_FigEV5_sourcedata/EV5J/._E230213 UBE2KsiRNF4 5dC0-5.jpg
- EMBOJ-2023-115654_FigEV5_sourcedata/EV5J/E230213 WTsiCtrl 5dC0-5.jpg
- __MACOSX/EMBOJ-2023-115654_FigEV5_sourcedata/EV5J/._E230213 WTsiCtrl 5dC0-5.jpg
- EMBOJ-2023-115654_FigEV5_sourcedata/EV5G/E230217 U2KtrsDKO1cl 5dC50-100.jpg
- __MACOSX/EMBOJ-2023-115654_FigEV5_sourcedata/EV5G/._E230217 U2KtrsDKO1cl 5dC50-100.jpg
- EMBOJ-2023-115654_FigEV5_sourcedata/EV5G/E230217 U2KtrsDKO1cl 5dC200-300.jpg
- __MACOSX/EMBOJ-2023-115654_FigEV5_sourcedata/EV5G/._E230217 U2KtrsDKO1cl 5dC200-300.jpg
- EMBOJ-2023-115654_FigEV5_sourcedata/EV5G/E230217 UBE2K 5dC50-100.jpg
- __MACOSX/EMBOJ-2023-115654_FigEV5_sourcedata/EV5G/._E230217 UBE2K 5dC50-100.jpg
- EMBOJ-2023-115654_FigEV5_sourcedata/EV5G/E230217 U2KtrsDKO1cl 5dC10-20.jpg
- __MACOSX/EMBOJ-2023-115654_FigEV5_sourcedata/EV5G/._E230217 U2KtrsDKO1cl 5dC10-20.jpg
- EMBOJ-2023-115654_FigEV5_sourcedata/EV5G/E230217 UBE2K 5dC0-5.jpg
- __MACOSX/EMBOJ-2023-115654_FigEV5_sourcedata/EV5G/._E230217 UBE2K 5dC0-5.jpg
- EMBOJ-2023-115654_FigEV5_sourcedata/EV5G/E230217 U2KtrsDKOcl10 5dC200-300.jpg
- __MACOSX/EMBOJ-2023-115654_FigEV5_sourcedata/EV5G/._E230217 U2KtrsDKOcl10 5dC200-300.jpg
- EMBOJ-2023-115654_FigEV5_sourcedata/EV5G/E230217 TOPORS 5dC0-5.jpg
- __MACOSX/EMBOJ-2023-115654_FigEV5_sourcedata/EV5G/._E230217 TOPORS 5dC0-5.jpg
- EMBOJ-2023-115654_FigEV5_sourcedata/EV5G/E230217 U2KtrsDKOcl10 5dC0-5.jpg
- __MACOSX/EMBOJ-2023-115654_FigEV5_sourcedata/EV5G/._E230217 U2KtrsDKOcl10 5dC0-5.jpg
- EMBOJ-2023-115654_FigEV5_sourcedata/EV5G/E230217 WT 5dC10-20.jpg
- __MACOSX/EMBOJ-2023-115654_FigEV5_sourcedata/EV5G/._E230217 WT 5dC10-20.jpg
- EMBOJ-2023-115654_FigEV5_sourcedata/EV5G/E230217 UBE2K 5dC10-20.jpg
- __MACOSX/EMBOJ-2023-115654_FigEV5_sourcedata/EV5G/._E230217 UBE2K 5dC10-20.jpg
- EMBOJ-2023-115654_FigEV5_sourcedata/EV5G/E230217 UBE2K 5dC200-300.jpg
- __MACOSX/EMBOJ-2023-115654_FigEV5_sourcedata/EV5G/._E230217 UBE2K 5dC200-300.jpg
- EMBOJ-2023-115654_FigEV5_sourcedata/EV5G/E230217 TOPORS 5dC10-20.jpg
- __MACOSX/EMBOJ-2023-115654_FigEV5_sourcedata/EV5G/._E230217 TOPORS 5dC10-20.jpg
- EMBOJ-2023-115654_FigEV5_sourcedata/EV5G/E230217 WT 5dC50-100.jpg
- __MACOSX/EMBOJ-2023-115654_FigEV5_sourcedata/EV5G/._E230217 WT 5dC50-100.jpg
- EMBOJ-2023-115654_FigEV5_sourcedata/EV5G/E230217 WT 5dC0-5.jpg
- __MACOSX/EMBOJ-2023-115654_FigEV5_sourcedata/EV5G/._E230217 WT 5dC0-5.jpg
- EMBOJ-2023-115654_FigEV5_sourcedata/EV5G/E230217 WT 5dC200-300.jpg
- __MACOSX/EMBOJ-2023-115654_FigEV5_sourcedata/EV5G/._E230217 WT 5dC200-300.jpg
- EMBOJ-2023-115654_FigEV5_sourcedata/EV5G/E230217 U2KtrsDKOcl10 5dC50-100.jpg
- __MACOSX/EMBOJ-2023-115654_FigEV5_sourcedata/EV5G/._E230217 U2KtrsDKOcl10 5dC50-100.jpg
- EMBOJ-2023-115654_FigEV5_sourcedata/EV5G/E230217 TOPORS 5dC50-100.jpg
- __MACOSX/EMBOJ-2023-115654_FigEV5_sourcedata/EV5G/._E230217 TOPORS 5dC50-100.jpg
- EMBOJ-2023-115654_FigEV5_sourcedata/EV5G/E230217 U2KtrsDKO1cl 5dC0-5.jpg
- __MACOSX/EMBOJ-2023-115654_FigEV5_sourcedata/EV5G/._E230217 U2KtrsDKO1cl 5dC0-5.jpg
- EMBOJ-2023-115654_FigEV5_sourcedata/EV5G/E230217 U2KtrsDKOcl10 5dC10-20.jpg
- __MACOSX/EMBOJ-2023-115654_FigEV5_sourcedata/EV5G/._E230217 U2KtrsDKOcl10 5dC10-20.jpg
- EMBOJ-2023-115654_FigEV5_sourcedata/EV5G/E230217 TOPORS 5dC200-300.jpg
- __MACOSX/EMBOJ-2023-115654_FigEV5_sourcedata/EV5G/._E230217 TOPORS 5dC200-300.jpg
