# Supplementary material for: Decitabine cytotoxicity is promoted by dCMP deaminase DCTD and mitigated by SUMO-dependent E3 ligase TOPORS
Source: EMBO J. 2024 May 17;43(12):6. doi: 10.1038/s44318-024-00108-2 (PMC11183266; doi:10.1038/s44318-024-00108-2)
Supplement: Supplementary file 13 — Figure EV5 Source Data [file 44318_2024_108_MOESM13_ESM.zip › EMBOJ-2023-115654_FigEV5_sourcedata/EV5I.xlsx]

## Sheet: Sheet1
5-aza-dC (nM)	WT siLuc				WT siRNF4				UBE2K-/-/TOPORS-/- #1 siLuc				UBE2K-/-/TOPORS-/- #1 siRNF4
0	100	100	100	100	100	100	100	100	100	100	100	100	100	100	100	100
2.5	97.4719	88.5	77.4419	97.8208	97.4952	76.5957	93.9474	90.6561	87.3047	80.2989	100.471	106.998	63.3333	62.7451	70.5674	68.8679
5	94.6629	93.5	86.9767	98.7893	84.2004	81.2379	79.7368	90.6561	68.3594	68.75	97.1765	100.552	33.8889	24.5098	45.0355	35.8491
7.5	91.2921	98.3333	85.814	97.0944	88.2466	65.1838	77.8947	81.9085	49.0234	33.5598	83.7647	85.8195	19.4444	6.86275	15.2482	18.8679
10	94.9438	94	94.4186	122.276	91.9075	60.3482	81.8421	82.9026	30.0781	11.2772	52.9412	58.9319	10.5556	0	6.02837	6.91824
20	95.2247	88.8333	89.3023	104.6	81.8882	55.706	73.6842	67.7932	4.29688	1.22283	7.05882	7.36648	2.22222	0	0	0.314465
