# Supplementary material for: Decitabine cytotoxicity is promoted by dCMP deaminase DCTD and mitigated by SUMO-dependent E3 ligase TOPORS
Source: EMBO J. 2024 May 17;43(12):6. doi: 10.1038/s44318-024-00108-2 (PMC11183266; doi:10.1038/s44318-024-00108-2)
Supplement: Supplementary file 13 — Figure EV5 Source Data [file 44318_2024_108_MOESM13_ESM.zip › EMBOJ-2023-115654_FigEV5_sourcedata/EV5H.xlsx]

## Sheet: Sheet1
5-aza-dC (nM)	WT siLuc				WT siRNF4				UBE2K-/- siLuc				UBE2K-/- siRNF4
0	100	100	100	100	100	100	100	100	100	100	100	100	100	100	100	100
5	107.521	95.2663	100.783	94.6629	96.6988	91.9118	100.385	84.2004	111.421	109.946	100.305	94.8052	79.3893	107.679	103.284	76.2646
10	103.248	104.438	108.094	94.9438	85.8322	92.402	95.183	91.9075	107.36	111.022	104.573	89.6104	70.8397	104.363	99.6716	69.6498
20	98.4615	102.367	103.394	95.2247	80.055	89.7059	84.9711	81.8882	115.99	110.215	104.573	87.4459	49.1603	99.651	95.2381	56.8093
50	91.7949	96.1538	103.133	107.303	55.2957	81.3725	81.8882	82.4663	85.9137	82.2581	78.3537	67.0996	20.458	56.0209	46.6338	24.9027
100	78.2906	94.3787	86.6841	86.7978	35.901	57.8431	57.8035	55.2987	36.6751	40.8602	34.7561	23.3766	2.59542	14.8342	15.5993	5.05837
200	37.9487	39.0533	38.6423	70.7865	15.6809	19.1176	22.5434	37.3796	6.85279	4.30108	2.7439	11.4719	1.52672	1.7452	0.985222	1.55642
300	7.52137	21.0059	21.9321	34.2697	3.16369	10.7843	10.9827	9.82659	1.39594	1.07527	0.914634	0.21645	1.52672	0	0.656814	0.389105
