# Supplementary material for: Decitabine cytotoxicity is promoted by dCMP deaminase DCTD and mitigated by SUMO-dependent E3 ligase TOPORS
Source: EMBO J. 2024 May 17;43(12):6. doi: 10.1038/s44318-024-00108-2 (PMC11183266; doi:10.1038/s44318-024-00108-2)
Supplement: Supplementary file 13 — Figure EV5 Source Data [file 44318_2024_108_MOESM13_ESM.zip › EMBOJ-2023-115654_FigEV5_sourcedata/EV5F.xlsx]

## Sheet: Sheet1
5-aza-dC (nM)	WT			TOPORS-/-			UBE2K			UBE2K-/-/TOPORS-/- #1			UBE2K-/-/TOPORS-/- #10
0	100	100	100	100	100	100	100	100	100	100	100	100	100	100	100
5	96.2343	125.519	93.1727	82.2981	94.1909	96.4	98.8532	119.898	107.819	77.0805	96.6245	93.2292	90.2214	106.963	111.315
10	94.3515	124.926	92.3695	76.087	100	95.2	98.3945	121.684	109.465	19.3724	29.1139	46.0069	33.2103	43.5203	87.156
20	93.3054	129.97	83.5341	68.9441	89.4191	88.4	97.2477	127.806	122.222	4.63847	3.79747	11.9792	3.69004	1.54739	20.1835
50	87.8661	118.694	92.7711	46.5839	68.6722	76.4	58.0275	87.5	131.687	0.545703	1.26582	1.90972	0.738007	0.773694	2.14067
100	37.6569	99.1098	89.5582	17.7019	51.6598	57.2	12.6147	28.0612	65.0206	0.136426	0.421941	0.520833	0.369004	0.193424	0.30581
200	14.2259	42.73	56.2249	4.34783	10.7884	16.4	0.458716	3.57143	8.23045	0	1.26582	0.347222	0	0.580271	1.22324
300	3.9749	17.8042	28.5141	1.24224	1.65975	2.8	0.458716	0.765306	3.29218	0.272851	0.421941	0.347222	0.369004	0.193424	1.52905
