# Supplementary material for: Decitabine cytotoxicity is promoted by dCMP deaminase DCTD and mitigated by SUMO-dependent E3 ligase TOPORS
Source: EMBO J. 2024 May 17;43(12):6. doi: 10.1038/s44318-024-00108-2 (PMC11183266; doi:10.1038/s44318-024-00108-2)
Supplement: Supplementary file 14 — EV Table 1 [file 44318_2024_108_MOESM14_ESM.xlsx]

## Sheet: Table EV1 legend
Table EV1
Key reagents - Cell lines, plasmids & oligonucleotides, antibodies

## Sheet: Cell lines
Cell line	Source	Notes on generation	Growth conditions	Species	Recently authenticated by STR?	Recently tested for mycoplasma contamination?
HAP1 WT	Horizon Discovery (C631)	n/a	IMDM + 10% FBS + 1% PenStrep	Human	No	Yes (negative)
HAP1 DCTD KO	Horizon Discovery (HZGHC007066c004)	n/a	IMDM + 10% FBS + 1% PenStrep	Human	No	Yes (negative)
HAP1 DCK KO	Horizon Discovery (HZGHC002417c011)	n/a	IMDM + 10% FBS + 1% PenStrep	Human	No	Yes (negative)
HAP1 TOPORS KO	Horizon Discovery (HZGHC008005c006)	n/a	IMDM + 10% FBS + 1% PenStrep	Human	No	Yes (negative)
HAP1 UBE2K KO	Horizon Discovery (HZGHC002569c003)	n/a	IMDM + 10% FBS + 1% PenStrep	Human	No	Yes (negative)
HAP1 UBE2K/TOPORS DKO #1	This study	Electroporation of Cas9/sgRNA RNPs	IMDM + 10% FBS + 1% PenStrep	Human	No	Yes (negative)
HAP1 UBE2K/TOPORS DKO #10	This study	Electroporation of Cas9/sgRNA RNPs	IMDM + 10% FBS + 1% PenStrep	Human	No	Yes (negative)
HAP1 TOPORS KO + HA-EV	This study	Lentiviral delivery of pTET3G-T2A and pTET3G-HA-EV	IMDM + 10% FBS Tet-negative + 1% PenStrep	Human	No	Yes (negative)
HAP1 TOPORS KO + HA-TOPORS WT	This study	Lentiviral delivery of pTET3G-T2A and pTET3G-HA-TOPORSwt	IMDM + 10% FBS Tet-negative + 1% PenStrep	Human	No	Yes (negative)
HAP1 TOPORS KO + HA-TOPORS CCAA	This study	Lentiviral delivery of pTET3G-T2A and pTET3G-HA-TOPORSccaa	IMDM + 10% FBS Tet-negative + 1% PenStrep	Human	No	Yes (negative)
HAP1 TOPORS KO + HA-TOPORS ΔSIM	This study	Lentiviral delivery of pTET3G-T2A and pTET3G-HA-TOPORSΔSIM	IMDM + 10% FBS Tet-negative + 1% PenStrep	Human	No	Yes (negative)
U2OS	ATCC (HTB-96)	n/a	DMEM + 10% FBS + 1% PenStrep	Human	No	Yes (negative)
U2OS GFP-DNMT1	This study	Plasmid transfection of pEGFP-DNMT1 and selection	DMEM + 10% FBS + 1% PenStrep + 1mg/ml G418	Human	No	Yes (negative)
U2OS GFP-DNMT1 HA-EV	This study	Lentiviral delivery of pHA-EV-lentipuro	DMEM + 10% FBS + 1% PenStrep + 1mg/ml G418	Human	No	Yes (negative)
U2OS GFP-DNMT1 HA-TOPORS	This study	Lentiviral delivery of pHA-TOPORS-lentipuro	DMEM + 10% FBS + 1% PenStrep + 1mg/ml G418	Human	No	Yes (negative)
HeLa WT	Weickert et al. Nature Comms 2023	n/a	DMEM + 10% FBS	Human	No	Yes (negative)
HeLa RNF4 KO	Weickert et al. Nature Comms 2023	n/a	DMEM + 10% FBS	Human	No	Yes (negative)
RPE1 Cas9 TP53 KO	Serrano-Benitz et al. EMBO J 2023	n/a	DMEM/F12 1:1 + 10% FBS + 1% PenStrep	Human	No	Yes (negative)
RPE1 Cas9 TP53/TOPORS DKO #1	This study	Transfection of sgTOPORS	DMEM/F12 1:1 + 10% FBS + 1% PenStrep	Human	No	Yes (negative)
RPE1 Cas9 TP53/TOPORS DKO #3	This study	Transfection of sgTOPORS	DMEM/F12 1:1 + 10% FBS + 1% PenStrep	Human	No	Yes (negative)
RPE1 Cas9 TP53/TOPORS DKO #6	This study	Transfection of sgTOPORS	DMEM/F12 1:1 + 10% FBS + 1% PenStrep	Human	No	Yes (negative)

## Sheet: Plasmids and oligos
Plasmid/oligo	Supplier/Source	Details/Sequence (5'-3')
CP_01_F_TOPORSqPCR	Merck	GACACCGACCTAGCTTTCTG
CP_01_R_TOPORSqPCR	Merck	CAATTTGCTAGTGCCAGCTTTA
CP_01_F_HA-TOPORSqPCR	Merck	CGATGTTCCAGATTACGCTCTC
CP_01_R_HA-TOPORSqPCR	Merck	GACTTCTCCGCCTACCCT
CP_02_F_GAPDHqPCR	Merck	GTGGTCTCCTCTGACTTCAAC
CP_02_R_GAPDHqPCR	Merck	GGAAATGAGCTTGACAAAGTGG
sgPARP1-1	Merck	AGCTAGGCATGATTGACCGC
sgPARP1-2	Merck	CGAGTCGAGTACGCCAAGAG
sgTOPORS-1	IDT	GTAGCGAAATCGTCGATCAG GGG
sgTOPORS-1_gDNA_F	Sigma-Aldrich	ACACAAATGCCTGACTCTCCA
sgTOPORS-1_gDNA_R	Sigma-Aldrich	ACCAGCTGATGCATCTCCTG
siCtrl	Horizon Discovery	ON-TARGETplus Non-targeting Control Pool D-001810-10-20
siTOPORS	Horizon Discovery	ON-TARGETplus Human TOPORS siRNA SMARTPool
siRNF4	Horizon Discovery	ON-TARGETplus Human RNF4 siRNA SMARTPool
siDNMT1	Horizon Discovery	ON-TARGETplus Human DNMT1 siRNA SMARTPool
pEGFP-DNMT1	VectorBuilder	G418 resistance cassette
pHA-EV-lentipuro	VectorBuilder	Puromycin resistance cassette
pHA-TOPORS-lentipuro	VectorBuilder	Puromycin resistance cassette
pEGFP-TOPORSwt-lentipuro	VectorBuilder	Puromycin resistance cassette
pEGFP-TOPORS*CCAA-lentipuro	VectorBuilder	Puromycin resistance cassette
pEGFP-EV-lentipuro	VectorBuilder	Puromycin resistance cassette
pLentiCRISPRv2_EV	Addgene	Plasmid #52961
pLentiCRISPRv2_sgPARP1-1	This study	Derived from Addgene Plasmid #52961
pLentiCRISPRv2_sgPARP1-2	This study	Derived from Addgene Plasmid #52961
pTET3G-T2A	VectorBuilder	G418 resistance cassette
pTET3G-HA-EV	VectorBuilder	Puromycin resistance cassette
pTET3G-HA-TOPORSwt	VectorBuilder	Puromycin resistance cassette
pTET3G-HA-TOPORSccaa	VectorBuilder	Puromycin resistance cassette
pTET3G-HA-TOPORSΔSIM	VectorBuilder	Puromycin resistance cassette

## Sheet: Antibodies
Antibody target	Supplier	Catalogue number	Application in this study	Dilution
DCTD	Abcam	ab183607	WB	1:1000
DCK	Abcam	ab186128	WB	1:1000
DNMT1	Cell Signaling	5032	WB	1:1000
PARP1	Cell Signaling	9542	WB	1:1000
Beta-actin	Santa Cruz Biotechnology	Sc-47778	WB	1:1000
Tubulin	Sigma Aldrich	T6074-200UL	WB	1:2000
H3	Cell Signaling	4499 S	WB	1:1000
GFP	Life Technologies	A11122	WB, PLA	1:1000
GFP	Roche	11814460001	WB	1:1000
HA	Covance	MMS-101R	PLA	1:1000
Ubiquitin	Enzo Life Sciences	ENZ-ABS840-0500	WB	1:1000
SUMO1	Abcam	ab11672	WB	1:1000
SUMO2/3	Abcam	ab3742	WB	1:1000
GAPDH	Millipore	MAB374	WB	1:2000
RNF4	Proteintech	17810-1-AP	WB	1:500
UBE2K	Cell Signaling	8226	WB	1:1000
Mouse secondary HRP	Dako	P0447	WB	1:5000
Rabbit secondary HRP	Dako	P0399	WB	1:5000
Mouse-fluorescent	LI-COR Biosciences	926-68021	WB	1:10000
Rabbit-fluorescent	LI-COR Biosciences	926-32212	WB	1:10000
